# Supplementary material for: SRC Kinase Isoforms Regulate mRNA Splicing during Neural Development
Source: J Neurosci. 2025 Aug 1;45(34):e1705242025. doi: 10.1523/JNEUROSCI.1705-24.2025 (PMC12369926; doi:10.1523/JNEUROSCI.1705-24.2025)
Supplement: Figure 1-2 — Mass spectrometry data Sheet 1. Analysis of LC-MS/MS data from GST (control), C-SRC-SH3 and N1-SRC-SH3 pulldown. Data include protein ID, spectral counts, statistical tests to determine significant binding partners and semi-quantitative analysis of protein abundance (emPAI). Download Figure 1-2, XLSX file. [file jneuro-45-e1705242025-s002.xlsx]

## Sheet: Figure 1-2
Notes
Eluted proteins from a pulldown using GST (control), C-Src-SH3 or N1-Src-SH3 were analysed by LC-MS/MS (see Materials and Methods)
The raw MS/MS data were analysed using Scaffold 4 (to measure protein ID, sequence coverage and hence emPAI) or Peaks Studio (to measure protein ID, spectral counts and undertake statistical tests). The outputs from both analyses are combined in this spreadsheet.
Columns A-C provide the gene name, accession and molecular weight of each identified protein.
Columns D-L contain the raw spectral counts derived from Peaks.
Columns M-O contain the results of pairwise comparisons (Fishers exact test with Benjamini-Hoffberg correction) between the spectral counts of each condition. The cutoff for significance for each comparison was GvN=p<0.00311 ; GvC=p<0.01923 ; CvN=p<0.01045.
Significant binding proteins for the C-Src SH3 domain are indicated by grey filled rows. Rows filled in yellow are also significant for the N1-Src SH3 domain (all N1-Src hits were also C-Src hits).
To undertake semi-quantitative analysis of protein abundance, emPAI was calculated from the sequence coverage by Scaffold 4 (Columns S-AA). These values were converted to % emPAI and mean % emPAI in Columns AB-AM.
Finally, Columns AN and AO present the % emPAI scores for the C- and N1-SH3 hits with the background GST % emPAI subtracted. These data are plotted in Figure 1E.
Gene_name	Accession	Molecular_weight	C1	C2	C3	G1	G2	G3	N1	N2	N3	GvN	GvC	CvN	Gmeancounts	Cmeancounts	Nmeancounts	emPAI_C1	empAI_C2	empAI_C3	emPAI_G1	empAI_G2	empAI_G3	emPAI_N1	empAI_N2	empAI_N3	RelC1	RelC2	RelC3	RelG1	RelG2	RelG3	RelN1	RelN2	RelN3	MeanRelC	MeanRelG	MeanRelN	CspecRelEmPAI	NspecRelEmPAI
2900026A02Rik	A0A0G2JZ88_RAT	192 kDa	2	0	0	0	0	0	0	0	0	1	0.29	0.35	0	0.666667	0	0.034067	0	0	0	0	0	0	0	0	0.00125238	0	0	0	0	0	0	0	0	0.000417459	0	0	0.000417459	0
Abcb1	MDR1_RAT	141 kDa	0	0	0	0	0	0	2	0	0	0.21	1	0.17	0	0	0.666667	0	0	0	0	0	0	0.046552	0	0	0	0	0	0	0	0	0.00199414	0	0	0	0	0.000664712	0	0.000664712
Abi1	ABI1_RAT	52 kDa	15	11	11	0	0	0	0	0	1	0.45	1e-05	1e-05	0	12.3333	0.333333	1.3646	0.84912	0.96635	0	0	0	0	0	0.0634	0.0501656	0.0339239	0.03723	0	0	0	0	0	0.00255696	0.0404399	0	0.000852319	0.0404399	0.000852319
Abi2	F1LYA6_RAT	59 kDa	12	6	12	0	0	0	1	2	3	0.0086	1e-05	0.0016	0	10	2	0.71191	0.38067	0.80646	0	0	0	0.055232	0.11352	0.17502	0.0261713	0.0152085	0.03107	0	0	0	0.00236596	0.00485076	0.00705866	0.0241499	0	0.00475846	0.0241499	0.00475846
Abi3	Q6AYC6_RAT	39 kDa	2	1	2	0	0	0	0	0	0	1	0.047	0.071	0	1.66667	0	0.17569	0.084293	0.17569	0	0	0	0	0	0	0.00645874	0.00336766	0.00676871	0	0	0	0	0	0	0.0055317	0	0	0.0055317	0
Abl1	E9PT20_RAT	125 kDa	9	5	5	0	0	0	0	0	0	1	1e-05	1	0	6.33333	0	0.26126	0.13763	0.13763	0	0	0	0	0	0	0.00960448	0.00549857	0.00530239	0	0	0	0	0	0	0.00680182	0	0	0.00680182	0
Abl2	F1M0N1_RAT	131 kDa	16	7	10	0	0	0	0	0	0	1	1e-05	1	0	11	0	0.47873	0.18666	0.27697	0	0	0	0	0	0	0.0175991	0.00745741	0.0106707	0	0	0	0	0	0	0.0119091	0	0	0.0119091	0
Ablim1	F1LWK7_RAT	67 kDa	0	0	1	0	2	1	0	0	1	0.39	0.25	0.65	1	0.333333	0.333333	0	0	0.048765	0	0.099908	0.048765	0	0	0.048765	0	0	0.00187874	0	0.00371879	0.00172702	0	0	0.00196672	0.000626247	0.00181527	0.000655573	-0.00118903	-0.0011597
Acin1	E9PST5_RAT	151 kDa	1	1	2	0	4	4	0	0	4	0.3	0.12	0.43	2.66667	1.33333	1.33333	0.021532	0.021532	0.043528	0	0.088952	0.065998	0	0	0.088952	0.000791563	0.000860243	0.00167698	0	0.00331099	0.00233733	0	0	0.00358749	0.00110959	0.00188277	0.00119583	-0.000773179	-0.000686946
Aco1	ACOC_RAT	98 kDa	0	0	0	4	0	0	1	0	0	0.25	0.044	0.41	1.33333	0	0.333333	0	0	0	0.13977	0	0	0.033248	0	0	0	0	0	0.00549698	0	0	0.00142424	0	0	0	0.00183233	0.000474746	-0.00183233	-0.00135758
Acta1	ACTS_RAT	42 kDa	0	0	0	0	0	0	0	0	0	NA	NA	NA	0	0	0	0	0	0	0	0	0	0	0	0	0	0	0	0	0	0	0	0	0	0	0	0	0	0
Actb	ACTB_RAT (+1)	42 kDa	0	0	0	0	0	0	0	0	0	NA	NA	NA	0	0	0	4.3078	1.6814	5.6645	9.5069	15.565	14.354	2.6321	3.2273	11.229	0.158364	0.067175	0.218233	0.373894	0.579363	0.50835	0.112751	0.137904	0.452872	0.147924	0.487203	0.234509	-0.339279	-0.252694
Actbl2	D3ZRN3_RAT	42 kDa	0	0	0	0	0	0	0	0	0	NA	NA	NA	0	0	0	0	0	0.69614	0	1.4738	1.1272	0	0	0	0	0	0.0268198	0	0.0548581	0.0399201	0	0	0	0.00893993	0.0315927	0	-0.0226528	-0.0315927
Actc1	ACTC_RAT	42 kDa	0	0	0	0	0	0	0	0	0	NA	NA	NA	0	0	0	1.1272	1.1272	1.8769	3.1959	3.1959	3.8796	0.97252	1.4738	2.608	0.0414383	0.0450337	0.0723102	0.125691	0.118958	0.137397	0.0416596	0.0629761	0.105182	0.0529274	0.127349	0.0699393	-0.0744213	-0.0574094
Actl6a	Q4KM87_RAT	47 kDa	5	4	2	5	11	9	4	3	5	0.079	0.0035	0.19	8.33333	3.66667	4	0.3978	0.30724	0.14335	0.30724	0.95385	0.82726	0.30724	0.22255	0.3978	0.014624	0.0122748	0.00552276	0.0120834	0.0355044	0.0292976	0.0131612	0.00950965	0.0160435	0.0108072	0.0256284	0.0129048	-0.0148213	-0.0127237
Actl6b	ACL6B_RAT	47 kDa	6	4	2	6	11	12	7	4	6	0.16	0.0011	0.043	9.66667	4	5.66667	0.50163	0.22541	0.14513	0.40325	1.1072	1.2549	0.50163	0.31132	0.50163	0.018441	0.00900554	0.00559134	0.0158593	0.0412124	0.0444426	0.0214882	0.0133028	0.020231	0.0110126	0.0338381	0.0183407	-0.0228255	-0.0154974
Adgrl1	AGRL1_RAT	167 kDa	2	1	0	0	1	0	0	0	1	0.7	0.38	0.46	0.333333	1	0.333333	0.039409	0.019514	0	0	0.019514	0	0	0	0.019514	0.00144876	0.00077962	0	0	0.000726354	0	0	0	0.000787011	0.000742793	0.000242118	0.000262337	0.000500675	2.0219e-05
Adgrl3	AGRL3_RAT	172 kDa	0	0	0	2	0	0	0	0	0	0.3	0.21	1	0.666667	0	0	0	0	0	0.038046	0	0	0	0	0	0	0	0	0.0014963	0	0	0	0	0	0	0.000498767	0	-0.000498767	-0.000498767
Afap1	AFAP1_RAT	81 kDa	2	2	3	0	1	1	0	0	1	0.57	0.14	0.095	0.666667	2.33333	0.333333	0.082523	0.082523	0.1263	0	0.040444	0.040444	0	0	0.040444	0.00303372	0.00329695	0.00486589	0	0.00150541	0.00143233	0	0	0.00163113	0.00373218	0.000979249	0.00054371	0.00275294	-0.000435539
Aff2	A0A0G2KA99_RAT	141 kDa	0	0	0	2	0	0	0	0	0	0.3	0.21	1	0.666667	0	0	0	0	0	0.046739	0	0	0	0	0	0	0	0	0.00183818	0	0	0	0	0	0	0.000612728	0	-0.000612728	-0.000612728
Aftph	D3ZQQ1_RAT	101 kDa	0	0	0	1	4	2	2	1	4	0.46	0.0042	0.002	2.33333	0	2.33333	0	0	0	0.032362	0.13587	0.065771	0.032362	0.032362	0.13587	0	0	0	0.00127276	0.00505738	0.0023293	0.00138628	0.00138284	0.00547971	0	0.00288648	0.00274961	-0.00288648	-0.000136864
Agap2	AGAP2_RAT	124 kDa	5	1	0	0	0	0	0	0	0	1	0.025	0.042	0	2	0	0.13789	0.026173	0	0	0	0	0	0	0	0.00506913	0.00104566	0	0	0	0	0	0	0	0.00203826	0	0	0.00203826	0
Agfg1	AGFG1_RAT	58 kDa	5	6	4	7	9	6	5	4	5	0.27	0.066	0.27	7.33333	5	4.66667	0.31503	0.38906	0.24494	0.46726	0.63712	0.38906	0.31503	0.24494	0.31503	0.0115812	0.0155437	0.00943666	0.0183767	0.023715	0.0137787	0.0134949	0.0104664	0.0127053	0.0121872	0.0186235	0.0122222	-0.00643629	-0.00640127
Ago1	D4AC38_RAT	97 kDa	2	1	2	4	10	10	1	1	2	0.00054	1e-05	0.55	8	1.66667	1.33333	0.068233	0.033554	0.068233	0.14112	0.39101	0.39101	0.033554	0.033554	0.068233	0.00250839	0.00134054	0.00262877	0.00555007	0.0145542	0.0138477	0.00143735	0.00143378	0.00275188	0.00215924	0.0113173	0.00187433	-0.00915811	-0.00944301
Ago2	AGO2_RAT	97 kDa	1	0	3	2	9	6	2	0	0	0.0014	0.0011	0.52	5.66667	1.33333	0.666667	0.033515	0	0.10395	0.068154	0.3454	0.21871	0.068154	0	0	0.00123208	0	0.00400482	0.00268041	0.0128565	0.00774567	0.0029195	0	0	0.00174563	0.00776087	0.000973165	-0.00601524	-0.00678771
Ago3	F1LUS2_RAT	97 kDa	0	0	0	0	0	0	0	0	0	NA	NA	NA	0	0	0	0	0	0	0	0.068074	0.14078	0	0	0	0	0	0	0	0.00253386	0.00498576	0	0	0	0	0.00250654	0	-0.00250654	-0.00250654
Ago4	F1LUQ5_RAT	67 kDa	0	0	0	0	0	0	0	0	0	NA	NA	NA	0	0	0	0	0	0	0	0	0.15382	0	0	0	0	0	0	0	0	0.00544757	0	0	0	0	0.00181586	0	-0.00181586	-0.00181586
Akap8	AKAP8_RAT	76 kDa	2	0	2	1	6	2	2	3	2	0.55	0.078	0.11	3	1.33333	2.33333	0.087605	0	0.087605	0.042883	0.28651	0.087605	0.087605	0.13424	0.042883	0.00322055	0	0.00337511	0.00168653	0.0106645	0.00310255	0.00375271	0.00573613	0.0017295	0.00219855	0.0051512	0.00373945	-0.00295265	-0.00141176
Alg2	G3V6U3_RAT	47 kDa	0	0	0	4	3	3	0	0	0	0.0024	0.0004	1	3.33333	0	0	0	0	0	0.30805	0.22312	0.22312	0	0	0	0	0	0	0.0121152	0.00830501	0.00790185	0	0	0	0	0.00944069	0	-0.00944069	-0.00944069
Ank2	A0A0G2KBB9_RAT	434 kDa	0	0	3	0	6	0	0	0	1	0.1	0.18	0.46	2	1	0.333333	0	0	0.015016	0	0.045728	0	0	0	0.0074801	0	0	0.000578513	0	0.0017021	0	0	0	0.000301677	0.000192838	0.000567365	0.000100559	-0.000374527	-0.000466806
Ankhd1	A0A0G2K916_RAT	277 kDa	0	0	0	0	0	0	0	0	0	NA	NA	NA	0	0	0	0	0	0.011726	0.02359	0.085029	0.072453	0.02359	0	0.047737	0	0	0.000451761	0.000927765	0.00316497	0.00256594	0.00101052	0	0.00192526	0.000150587	0.00221956	0.000978593	-0.00206897	-0.00124096
Ankrd17	A0A0G2JVW3_RAT	267 kDa	3	2	5	7	20	18	3	3	11	0.003	1e-05	0.018	15	3.33333	5.66667	0.036869	0.02443	0.0622	0.075096	0.25772	0.24263	0.036869	0.036869	0.12827	0.00135538	0.000976023	0.00239634	0.00295343	0.0095929	0.0085928	0.00157935	0.00157543	0.0051732	0.00157592	0.00704638	0.00277599	-0.00547046	-0.00427038
Anxa11	Q5XI77_RAT	54 kDa	1	1	2	5	3	3	1	2	1	0.12	0.029	0.43	3.66667	1.33333	1.33333	0.060505	0.060505	0.12467	0.34142	0.12467	0.19272	0.060505	0.12467	0.060505	0.00222429	0.00241729	0.00480309	0.0134276	0.00464049	0.00682522	0.00259184	0.0053272	0.0024402	0.00314822	0.00829778	0.00345308	-0.00514955	-0.0048447
Anxa7	Q6IRJ7_RAT	50 kDa	2	2	5	4	7	10	4	4	6	0.33	0.0064	0.044	7	3	4.66667	0.13568	0.13568	0.3745	0.28978	0.56099	0.88924	0.28978	0.28978	0.46478	0.00498789	0.00542067	0.0144281	0.0113967	0.0208813	0.0314926	0.0124132	0.0123824	0.0187448	0.0082789	0.0212569	0.0145135	-0.012978	-0.00674337
Ap1m1	AP1M1_RAT	49 kDa	1	0	0	2	1	0	1	1	1	0.56	0.25	0.19	1	0.333333	1	0.067666	0	0	0.13991	0.067666	0	0.067666	0.067666	0.067666	0.00248755	0	0	0.00550248	0.00251868	0	0.00289859	0.0028914	0.00272901	0.000829183	0.00267372	0.00283966	-0.00184454	0.000165946
Ap2a1	D3ZUY8_RAT	108 kDa	0	0	0	0	0	0	0	0	0	NA	NA	NA	0	0	0	0.12672	0.093611	0.2322	0.030278	0.12672	0.12672	0.030278	0	0.093611	0.0046585	0.00373993	0.00894583	0.00119079	0.0047168	0.00448782	0.00129701	0	0.00377539	0.00578142	0.00346514	0.0016908	0.00231629	-0.00177434
Ap2a2	AP2A2_RAT	104 kDa	7	6	7	2	5	4	2	1	3	0.28	0.17	0.044	3.66667	6.66667	2	0.24094	0.16671	0.13128	0.063618	0.16671	0.096929	0.063618	0.031319	0.063618	0.00885747	0.00666037	0.00505775	0.00250201	0.00620531	0.00343276	0.00272519	0.00133827	0.00256575	0.00685853	0.0040467	0.00220974	0.00281183	-0.00183696
Ap2b1	AP2B1_RAT	105 kDa	0	4	4	0	2	3	0	0	3	0.47	0.4	0.27	1.66667	2.66667	1	0	0.1307	0.1307	0	0.063342	0.096502	0	0	0.096502	0	0.00522171	0.0050354	0	0.00235773	0.00341764	0	0	0.00389198	0.00341904	0.00192512	0.00129733	0.00149391	-0.000627796
Ap2m1	AP2M1_RAT	50 kDa	3	1	1	2	2	1	2	0	3	0.5	0.52	0.4	1.66667	1.66667	1.66667	0.2118	0.066132	0.066132	0.13664	0.13664	0.066132	0.13664	0	0.2118	0.00778622	0.0026421	0.00254783	0.00537388	0.00508604	0.00234208	0.00585322	0	0.00854202	0.00432538	0.00426733	0.00479841	5.8051e-05	0.000531078
Ap2s1	AP2S1_RAT	17 kDa	1	1	2	2	2	2	1	1	1	0.35	0.28	0.6	2	1.33333	1	0.19824	0.19824	0.43579	0.43579	0.43579	0.43579	0.19824	0.19824	0.19824	0.00728773	0.00792005	0.0167894	0.0171391	0.0162211	0.0154336	0.00849196	0.00847088	0.00799513	0.0106657	0.0162646	0.00831932	-0.00559884	-0.00794525
Ap3b2	D4AE00_RAT	119 kDa	0	0	1	2	1	0	0	0	1	0.39	0.25	0.65	1	0.333333	0.333333	0	0	0.027326	0.055398	0.027326	0	0	0	0.027326	0	0	0.00105277	0.00217873	0.00101713	0	0	0	0.00110207	0.000350924	0.00106529	0.000367358	-0.000714365	-0.000697931
Apbb1ip	D3ZDZ1_RAT	74 kDa	3	2	0	0	0	0	0	0	0	1	0.047	0.071	0	1.66667	0	0.090739	0.090739	0	0	0	0	0	0	0	0.00333576	0.00362519	0	0	0	0	0	0	0	0.00232032	0	0	0.00232032	0
Arf4	ARF4_RAT	20 kDa	0	0	0	0	2	0	0	0	0	0.3	0.21	1	0.666667	0	0	0	0	0	0	0.3544	0	0	0	0	0	0	0	0	0.0131915	0	0	0	0	0	0.00439718	0	-0.00439718	-0.00439718
Arhgap17	RHG17_RAT	94 kDa	2	1	2	0	0	0	0	0	0	1	0.047	0.071	0	1.66667	0	0.070801	0.034795	0.070801	0	0	0	0	0	0	0.0026028	0.00139012	0.00272771	0	0	0	0	0	0	0.00224021	0	0	0.00224021	0
Arhgap21	F1LXQ7_RAT	216 kDa	21	16	19	0	0	1	0	0	0	0.55	1e-05	1e-05	0.333333	18.6667	0	0.34717	0.25045	0.32724	0	0	0.015012	0	0	0	0.0127627	0.0100059	0.0126074	0	0	0.000531654	0	0	0	0.011792	0.000177218	0	0.0116148	-0.000177218
Arhgap23	F1M2D4_RAT	159 kDa	4	0	6	0	0	0	0	0	0	1	0.0022	0.005	0	3.33333	0	0.062508	0	0.10634	0	0	0	0	0	0	0.00229793	0	0.0040969	0	0	0	0	0	0	0.00213161	0	0	0.00213161	0
Arhgap30	D3ZCI3_RAT	120 kDa	0	0	0	0	0	0	0	0	0	NA	NA	NA	0	0	0	0	0	0	0	0	0	0	0	0	0	0	0	0	0	0	0	0	0	0	0	0	0	0
Arhgap31	D4A987_RAT	155 kDa	2	2	2	0	2	0	1	0	0	0.57	0.21	0.14	0.666667	2	0.333333	0.042266	0.042266	0.042266	0	0.042266	0	0.020914	0	0	0.00155379	0.0016886	0.00162836	0	0.00157323	0	0.000895888	0	0	0.00162358	0.000524411	0.000298629	0.00109917	-0.000225782
Arhgap32	F1MAK3_RAT	231 kDa	0	0	0	0	0	0	0	0	0	NA	NA	NA	0	0	0	0.18215	0.057365	0.028282	0	0	0	0	0	0	0.00669623	0.00229184	0.0010896	0	0	0	0	0	0	0.00335922	0	0	0.00335922	0
Arhgap33	D4A9G6_RAT	140 kDa	15	9	6	0	2	1	3	1	2	0.17	1e-05	0.0016	1	10	2	0.095898	0.14724	0.12128	0	0.046851	0.023158	0.071094	0.023158	0.046851	0.00352542	0.00588251	0.00467248	0	0.0017439	0.000820146	0.00304544	0.000989551	0.00188953	0.00469347	0.000854681	0.00197484	0.00383879	0.00112016
Arhgap44	RHG44_RAT	89 kDa	3	0	0	0	0	0	0	0	0	1	0.16	0.2	0	1	0	0.11397	0	0	0	0	0	0	0	0	0.00418978	0	0	0	0	0	0	0	0	0.00139659	0	0	0.00139659	0
Arhgef6	ARHG6_RAT	87 kDa	0	0	0	0	0	0	0	0	0	NA	NA	NA	0	0	0	0	0	0	0	0	0	0	0	0	0	0	0	0	0	0	0	0	0	0	0	0	0	0
Arhgef7	ARHG7_RAT	73 kDa	23	18	10	0	0	0	0	0	0	1	1e-05	1e-05	0	17	0	1.6147	1.1955	0.54787	0	0	0	0	0	0	0.0593599	0.0477624	0.0211075	0	0	0	0	0	0	0.0427433	0	0	0.0427433	0
Arid1a	D4A3E3_RAT	218 kDa	13	11	19	23	43	47	19	20	24	0.0066	1e-05	0.00011	37.6667	14.3333	21	0.21242	0.17702	0.30565	0.40605	0.89103	0.91926	0.32514	0.32514	0.38537	0.00780902	0.00707228	0.0117756	0.0159694	0.0331661	0.0325558	0.0139279	0.0138934	0.0155422	0.00888563	0.0272304	0.0144545	-0.0183448	-0.0127759
Arid1b	F1LNP1_RAT	190 kDa	11	11	6	16	32	28	12	9	22	0.027	1e-05	0.00073	25.3333	9.33333	14.3333	0.20476	0.20476	0.10695	0.31121	0.69041	0.5797	0.20476	0.16464	0.45145	0.00752742	0.00818054	0.0041204	0.0122395	0.0256986	0.0205302	0.00877125	0.00703513	0.0182072	0.00660945	0.0194894	0.0113379	-0.01288	-0.00815155
Arl8b	ARL8B_RAT (+1)	22 kDa	0	0	0	0	0	0	0	0	0	NA	NA	NA	0	0	0	0	0	0.15509	0	0	0.33423	0	0	0	0	0	0.00597506	0	0	0.0118368	0	0	0	0.00199169	0.00394561	0	-0.00195393	-0.00394561
Armcx4	D3ZV39_RAT	243 kDa	0	0	1	3	4	8	4	2	3	0.29	1e-05	0.0021	5	0.333333	3	0	0	0.013366	0.040638	0.054547	0.11207	0.040638	0.026911	0.040638	0	0	0.000514944	0.00159824	0.00203036	0.00396899	0.0017408	0.00114992	0.00163895	0.000171648	0.00253253	0.00150989	-0.00236088	-0.00102264
Arnt2	ARNT2_RAT	78 kDa	0	0	0	3	1	1	0	0	2	0.31	0.02	0.17	1.66667	0	0.666667	0	0	0	0.13103	0.041897	0.041897	0	0	0.085549	0	0	0	0.00515324	0.0015595	0.00148379	0	0	0.00345024	0	0.00273218	0.00115008	-0.00273218	-0.0015821
Arpp21	A0A0G2JVX9_RAT	93 kDa	0	0	0	0	2	0	0	0	0	0.3	0.21	1	0.666667	0	0	0	0	0	0	0.071672	0	0	0	0	0	0	0	0	0.00266779	0	0	0	0	0	0.000889263	0	-0.000889263	-0.000889263
Asap1	ASAP1_RAT	127 kDa	37	27	28	0	0	0	8	11	6	1e-05	1e-05	1e-05	0	30.6667	8.33333	1.4861	0.97989	1.0306	0	0	0	0.22432	0.28785	0.16391	0.0546322	0.0391484	0.0397053	0	0	0	0.00960914	0.0122999	0.00661058	0.0444953	0	0.00950656	0.0444953	0.00950656
Asap2	A0A0G2K808_RAT	94 kDa	29	19	25	3	2	2	2	2	2	0.58	1e-05	1e-05	2.33333	24.3333	2	1.5046	0.7826	1.0423	0.034589	0.034589	0.034589	0.070374	0.034589	0.070374	0.0553123	0.0312663	0.0401561	0.00136034	0.00128748	0.00122498	0.00301459	0.001478	0.00283822	0.0422449	0.00129093	0.00244361	0.040954	0.00115267
Ash2l	A0A0G2JT90_RAT	69 kDa	2	0	2	0	0	0	0	0	0	1	0.086	0.12	0	1.33333	0	0.097569	0	0.097569	0	0	0	0	0	0	0.00358685	0	0.00375898	0	0	0	0	0	0	0.00244861	0	0	0.00244861	0
Atad3	ATAD3_RAT	67 kDa	10	9	4	3	3	3	3	1	3	0.55	0.032	0.033	3	7.66667	2.33333	0.61362	0.46636	0.21093	0.15436	0.10042	0.15436	0.15436	0.049011	0.15436	0.022558	0.0186319	0.00812638	0.00607078	0.00373785	0.0054667	0.00661228	0.00209426	0.00622543	0.0164388	0.00509178	0.00497732	0.011347	-0.000114454
Atat1	ATAT_RAT	47 kDa	12	8	6	0	0	0	0	0	0	1	1e-05	1e-05	0	8.66667	0	0.8298	0.49602	0.39888	0	0	0	0	0	0	0.0305052	0.0198169	0.0153674	0	0	0	0	0	0	0.0218965	0	0	0.0218965	0
Atn1	ATN1_RAT	125 kDa	1	4	6	0	2	4	0	0	2	0.22	0.27	0.049	2	3.66667	0.666667	0.026102	0.10857	0.1672	0	0.052886	0.080369	0	0	0.052886	0.000959566	0.00433757	0.00644162	0	0.00196853	0.00284629	0	0	0.00213292	0.00391292	0.00160494	0.000710974	0.00230798	-0.000893966
Atp12a	AT12A_RAT	115 kDa	0	0	0	0	0	0	0	0	0	NA	NA	NA	0	0	0	0	0	0	0	0	0	0	0	0	0	0	0	0	0	0	0	0	0	0	0	0	0	0
Atp1a1	AT1A1_RAT	113 kDa	0	0	0	0	0	0	0	0	0	NA	NA	NA	0	0	0	0.028811	0.088948	0.058453	0.40614	0.36676	0.29128	0.18581	0.1526	0.1526	0.00105915	0.00355364	0.00225199	0.015973	0.0136516	0.0103158	0.0079595	0.00652066	0.00615444	0.00228826	0.0133134	0.0068782	-0.0110252	-0.00643524
Atp1a2	AT1A2_RAT	112 kDa	0	0	0	0	0	0	0	0	0	NA	NA	NA	0	0	0	0	0	0	0.40991	0.33145	0.29388	0.1874	0.12132	0.12132	0	0	0	0.0161212	0.0123373	0.0104078	0.00802761	0.00518405	0.00489291	0	0.0129555	0.00603486	-0.0129555	-0.0069206
Atp1a3	AT1A3_RAT	112 kDa	1	5	3	16	17	13	7	7	6	0.0092	1e-05	0.0023	15.3333	3	6.66667	0.029157	0.12183	0.090046	0.49535	0.53895	0.41182	0.1882	0.12183	0.15454	0.00107187	0.00486733	0.00346915	0.0194815	0.0200609	0.0145847	0.00806188	0.00520585	0.00623269	0.00313612	0.0180424	0.00650014	-0.0149062	-0.0115422
Atp1a4	AT1A4_RAT	114 kDa	0	0	0	0	0	0	0	0	0	NA	NA	NA	0	0	0	0	0	0	0.15133	0.08823	0.11934	0	0.057988	0	0	0	0	0.00595162	0.00328411	0.00422645	0	0.00247785	0	0	0.00448739	0.00082595	-0.00448739	-0.00366145
Atp1b1	AT1B1_RAT	35 kDa	0	0	1	1	3	2	0	0	2	0.22	0.039	0.37	2	0.333333	0.666667	0	0	0.093779	0.093779	0.30855	0.19635	0	0	0.19635	0	0	0.00361297	0.00368821	0.0114849	0.00695378	0	0	0.00791891	0.00120432	0.00737563	0.00263964	-0.00617131	-0.004736
Atp2a2	AT2A2_RAT	115 kDa	0	1	0	7	6	7	0	2	3	0.0079	1e-05	0.046	6.66667	0.333333	1.66667	0	0.02839	0	0.21648	0.1829	0.1829	0	0.057587	0.087612	0	0.00113423	0	0.00851388	0.00680794	0.00647745	0	0.00246072	0.00353344	0.000378078	0.00726642	0.00199805	-0.00688834	-0.00526837
Atp2a3	AT2A3_RAT	116 kDa	0	0	0	0	0	0	0	0	0	NA	NA	NA	0	0	0	0	0	0	0	0	0	0	0	0	0	0	0	0	0	0	0	0	0	0	0	0	0	0
Atp2b1	AT2B1_RAT	139 kDa	1	0	0	1	2	0	0	0	2	0.59	0.25	0.37	1	0.333333	0.666667	0.023456	0	0	0.023456	0.023456	0	0	0	0.047462	0.000862293	0	0	0.000922495	0.000873084	0	0	0	0.00191417	0.000287431	0.000598526	0.000638057	-0.000311095	3.9531e-05
Atp2b2	AT2B2_RAT	137 kDa	1	1	2	1	2	1	0	1	1	0.44	0.54	0.52	1.33333	1.33333	0.666667	0.023781	0.023781	0.048128	0.023781	0.023781	0.023781	0	0.023781	0.023781	0.000874241	0.000950095	0.0018542	0.000935276	0.000885181	0.00084221	0	0.00101617	0.000959101	0.00122618	0.000887556	0.000658424	0.000338622	-0.000229132
Atp2b3	AT2B3_RAT	139 kDa	1	0	1	1	0	0	0	0	2	0.43	0.56	0.54	0.333333	0.666667	0.666667	0.023494	0	0.023494	0.023494	0	0	0	0	0.047539	0.00086369	0	0.00090514	0.000923989	0	0	0	0	0.00191727	0.00058961	0.000307996	0.000639092	0.000281614	0.000331096
Atp2b4	AT2B4_RAT	133 kDa	0	0	1	0	0	0	0	1	2	0.093	0.54	0.19	0	0.333333	1	0	0	0.024459	0	0	0	0	0.024459	0.049517	0	0	0.000942318	0	0	0	0	0.00104514	0.00199705	0.000314106	0	0.00101406	0.000314106	0.00101406
Atp4a	ATP4A_RAT	114 kDa	0	0	1	0	2	2	0	3	0	0.6	0.14	0.19	1.33333	0.333333	1	0	0	0.028557	0	0.05793	0.05793	0	0.05793	0	0	0	0.0011002	0	0.00215628	0.00205161	0	0.00247537	0	0.000366733	0.00140263	0.000825124	-0.0010359	-0.000577505
Atp5a1	ATPA_RAT	60 kDa	16	12	12	21	21	21	15	16	23	0.46	0.0012	0.001	21	13.3333	18	1.2267	0.79866	0.89725	1.9076	1.9076	1.9076	1.2267	1.3487	2.4125	0.0450961	0.0319079	0.0345678	0.0750235	0.071005	0.0675581	0.0525479	0.0576305	0.0972975	0.0371906	0.0711955	0.0691586	-0.0340049	-0.00203692
Atp5b	ATPB_RAT	56 kDa	1	4	5	8	14	12	4	3	10	0.056	1e-05	0.018	11.3333	3.33333	5.66667	0.05821	0.25397	0.32696	0.40421	1.0866	0.97179	0.25397	0.18499	0.76083	0.00213992	0.0101466	0.0125966	0.0158971	0.0404456	0.0344162	0.0108793	0.0079047	0.0306847	0.00829436	0.030253	0.0164896	-0.0219586	-0.0137634
Atp5c1	ATPG_RAT	30 kDa	1	2	1	2	0	3	0	0	1	0.16	0.4	0.32	1.66667	1.33333	0.333333	0.10964	0.10964	0.10964	0.2313	0	0.36631	0	0	0.10964	0.0040306	0.00438032	0.00422404	0.00909673	0	0.012973	0	0	0.00442184	0.00421165	0.00735656	0.00147395	-0.00314491	-0.00588261
Atp5f1	AT5F1_RAT	29 kDa	1	0	4	1	2	3	1	1	1	0.35	0.39	0.57	2	1.66667	1	0.11482	0	0.54461	0.11482	0.24282	0.38552	0.11482	0.11482	0.11482	0.00422103	0	0.0209819	0.00451572	0.00903829	0.0136533	0.00491852	0.0049063	0.00463076	0.00840097	0.0090691	0.00481853	-0.000668131	-0.00425057
Atp5h	ATP5H_RAT	19 kDa	1	0	0	1	1	2	2	0	1	0.6	0.14	0.19	1.33333	0.333333	1	0.17883	0	0	0.17883	0.17883	0.38964	0.38964	0	0.17883	0.00657418	0	0	0.00703316	0.00665644	0.0137992	0.0166909	0	0.00721232	0.00219139	0.00916293	0.00796774	-0.00697154	-0.00119519
Atp5o	ATPO_RAT	23 kDa	2	1	4	3	2	2	2	0	2	0.39	0.48	0.5	2.33333	2.33333	1.33333	0.30472	0.14224	0.70229	0.49031	0.30472	0.30472	0.30472	0	0.30472	0.0112022	0.00568275	0.0270567	0.0192833	0.0113423	0.0107917	0.0130532	0	0.0122895	0.0146472	0.0138058	0.00844758	0.00084143	-0.0053582
Atp6v0a1	VPP1_RAT	96 kDa	3	2	0	3	5	3	0	0	1	0.0079	0.055	0.22	3.66667	1.66667	0.333333	0.10508	0.068878	0	0.10508	0.18119	0.10508	0	0	0.033866	0.00386297	0.0027518	0	0.00413266	0.00674429	0.00372143	0	0	0.00136583	0.00220492	0.00486613	0.000455278	-0.0026612	-0.00441085
Atp6v1a	D4A133_RAT	68 kDa	0	0	0	3	2	3	1	0	4	0.42	0.0019	0.012	2.66667	0	1.66667	0	0	0	0.15064	0.098061	0.15064	0.047884	0	0.20574	0	0	0	0.00592448	0.00365005	0.00533495	0.0020512	0	0.00829761	0	0.00496982	0.0034496	-0.00496982	-0.00152022
Atp6v1h	A0A0G2K9J2_RAT	56 kDa	0	0	1	4	6	2	1	0	2	0.04	0.00063	0.19	4	0.333333	1	0	0	0.058678	0.25619	0.3299	0.1208	0.058678	0	0.1208	0	0	0.00226065	0.0100756	0.0122796	0.00427816	0.00251358	0	0.00487193	0.000753551	0.0088778	0.00246184	-0.00812424	-0.00641596
Atxn10	ATX10_RAT	54 kDa	0	0	0	2	3	2	1	1	1	0.26	0.0042	0.07	2.33333	0	1	0	0	0	0.12575	0.19443	0.12575	0.061011	0.061011	0.061011	0	0	0	0.00494559	0.00723711	0.00445347	0.00261351	0.00260702	0.00246061	0	0.00554539	0.00256038	-0.00554539	-0.00298501
Atxn2	F1M049_RAT	117 kDa	10	7	7	11	21	17	10	5	15	0.12	0.00019	0.023	16.3333	8	10	0.31508	0.21134	0.21134	0.3516	0.68271	0.54997	0.31508	0.14677	0.46735	0.011583	0.00844342	0.00814217	0.013828	0.025412	0.0194773	0.013497	0.00627154	0.0188485	0.00938954	0.0195724	0.0128723	-0.0101829	-0.00670007
Atxn2l	A0A0G2JYE0_RAT	114 kDa	20	16	25	18	32	24	19	15	22	0.34	0.021	0.083	24.6667	20.3333	18.6667	0.71097	0.48547	0.91578	0.61693	1.4019	0.91578	0.66328	0.48547	0.86239	0.0261368	0.0193954	0.0352817	0.0242631	0.0521818	0.0324326	0.0284128	0.0207443	0.0347807	0.026938	0.0362925	0.0279793	-0.00935449	-0.00831321
Auts2	F1M388_RAT	113 kDa	1	1	2	1	3	1	1	0	3	0.61	0.4	0.43	1.66667	1.33333	1.33333	0.028897	0.028897	0.058629	0.028897	0.08922	0.028897	0.028897	0	0.08922	0.00106232	0.00115449	0.00225876	0.00113648	0.00332096	0.00102339	0.00123785	0	0.00359829	0.00149186	0.00182695	0.00161205	-0.00033509	-0.000214898
Bag4	F1M3K6_RAT	49 kDa	1	1	1	1	1	1	2	1	1	0.4	0.57	0.31	1	1	1.33333	0.067044	0.067044	0.067044	0.067044	0.067044	0.067044	0.13858	0.067044	0.067044	0.00246468	0.00267853	0.00258297	0.00263676	0.00249552	0.00237438	0.00593632	0.00286482	0.00270392	0.00257539	0.00250222	0.00383502	7.3174e-05	0.0013328
Basp1	BASP1_RAT	22 kDa	1	1	3	6	0	2	6	3	8	0.019	0.19	0.00063	2.66667	1.66667	5.66667	0.15346	0.15346	0.53464	1.0418	0	0.33047	1.0418	0.53464	1.3551	0.00564152	0.00613101	0.0205978	0.0409727	0	0.0117037	0.0446273	0.0228454	0.054652	0.0107901	0.0175588	0.0407082	-0.00676868	0.0231494
Bcar1	BCAR1_RAT	104 kDa	9	6	5	0	0	0	0	0	0	1	1e-05	1e-05	0	6.66667	0	0.31911	0.20278	0.16633	0	0	0	0	0	0	0.0117312	0.00810143	0.0064081	0	0	0	0	0	0	0.0087469	0	0	0.0087469	0
Bcl11a	D3ZSY3_RAT	91 kDa	1	2	2	6	14	11	5	3	8	0.079	1e-05	0.0012	10.3333	1.66667	5.33333	0.035778	0.072835	0.072835	0.23481	0.5793	0.47208	0.19215	0.11122	0.32475	0.00131528	0.00290989	0.00280607	0.00923478	0.0215628	0.0167188	0.00823108	0.00475248	0.0130974	0.00234375	0.0158388	0.00869364	-0.0134951	-0.00714517
Bcl11b	D4A0W4_RAT	99 kDa	0	0	0	0	0	2	0	1	1	0.61	0.21	0.17	0.666667	0	0.666667	0	0	0	0	0	0.067211	0	0.033059	0.033059	0	0	0	0	0	0.00238029	0	0.00141263	0.00133329	0	0.000793431	0.000915304	-0.000793431	0.000121873
Bcl9	D4A7D6_RAT	128 kDa	11	9	7	3	11	11	6	8	7	0.54	0.42	0.41	8.33333	9	7	0.318	0.19209	0.19209	0.078213	0.25347	0.28533	0.13372	0.2224	0.19209	0.0116904	0.00767435	0.00740054	0.00307602	0.00943471	0.010105	0.00572813	0.00950324	0.0077471	0.00892175	0.00753859	0.00765949	0.00138317	0.000120906
Bcl9l	D4A0D9_RAT	151 kDa	10	4	2	3	4	8	2	2	3	0.15	0.45	0.2	5	5.33333	2.33333	0.23686	0.088749	0.043431	0.065849	0.088749	0.16044	0.021485	0.043431	0.065849	0.00870748	0.00354569	0.00167324	0.00258976	0.00330343	0.00568202	0.000920348	0.00185582	0.00265573	0.00464214	0.0038584	0.00181063	0.000783734	-0.00204777
Birc6	A0A0G2JZ53_RAT	434 kDa	0	0	0	2	0	0	0	0	0	0.3	0.21	1	0.666667	0	0	0	0	0	0.014989	0	0	0	0	0	0	0	0	0.000589498	0	0	0	0	0	0	0.000196499	0	-0.000196499	-0.000196499
Blk	Q4KM97_RAT	57 kDa	0	0	0	0	0	0	0	0	0	1	1	0.59	0	0	0	0	0	0	0	0	0	0	0	0	0	0	0	0	0	0	0	0	0	0	0	0	0	0
Brd2	BRD2_RAT	88 kDa	0	0	0	0	0	0	0	0	0	NA	NA	NA	0	0	0	0	0	0	0	0	0	0	0	0	0	0	0	0	0	0	0	0	0	0	0	0	0	0
Brd4	D3ZGX8_RAT	156 kDa	8	7	7	0	0	0	0	0	0	1	1e-05	1e-05	0	7.33333	0	0.17899	0.15497	0.15497	0	0	0	0	0	0	0.00658006	0.00619134	0.00597044	0	0	0	0	0	0	0.00624728	0	0	0.00624728	0
Brk1	D3ZUP5_RAT	9 kDa	3	3	2	0	0	0	0	0	0	1	0.0075	0.014	0	2.66667	0	1.727	1.727	0.95191	0	0	0	0	0	0	0.0634882	0.0689968	0.0366737	0	0	0	0	0	0	0.0563863	0	0	0.0563863	0
Brsk1	BRSK1_RAT	85 kDa	17	10	12	0	0	0	0	0	0	1	1e-05	1e-05	0	13	0	0.89501	0.45647	0.51227	0	0	0	0	0	0	0.0329025	0.0182368	0.0197359	0	0	0	0	0	0	0.0236251	0	0	0.0236251	0
Brsk2	BRSK2_RAT	81 kDa	2	3	0	0	0	0	0	0	0	1	0.047	0.071	0	1.66667	0	0.081828	0.12522	0	0	0	0	0	0	0	0.00300817	0.00500277	0	0	0	0	0	0	0	0.00267031	0	0	0.00267031	0
Bsn	BSN_RAT	418 kDa	10	2	2	2	10	9	1	0	7	0.04	0.064	0.41	7	4.66667	2.66667	0.063713	0.015561	0.015561	0.015561	0.063713	0.071958	0.0077506	0	0.055532	0.00234223	0.000621691	0.00059951	0.000611994	0.00237154	0.00254841	0.000332011	0	0.00223964	0.00118781	0.00184398	0.000857216	-0.000656171	-0.000986764
Bub3	D4A567_RAT	68 kDa	13	10	8	0	0	0	0	0	1	0.45	1e-05	1e-05	0	10.3333	0.333333	0.39031	0.45732	0.32638	0	0	0	0	0	0.048201	0.0143486	0.0182708	0.0125743	0	0	0	0	0	0.00194397	0.0150646	0	0.000647991	0.0150646	0.000647991
C1qbp	C1QBP_RAT	31 kDa	1	5	5	0	0	1	1	0	0	0.7	0.0072	0.016	0.333333	3.66667	0.333333	0.10683	0.50081	0.66114	0	0	0.10683	0.10683	0	0	0.0039273	0.0200083	0.0254714	0	0	0.00378341	0.00457625	0	0	0.016469	0.00126114	0.00152542	0.0152078	0.00026428
Calm1	CALM_RAT	17 kDa	0	0	3	2	2	1	1	0	1	0.31	0.28	0.66	1.66667	1	0.666667	0	0	0.43903	0.43903	0.43903	0.1996	0.1996	0	0.1996	0	0	0.0169143	0.0172665	0.0163417	0.00706888	0.00855022	0	0.00804998	0.00563809	0.013559	0.0055334	-0.00792092	-0.00802561
Camk2a	KCC2A_RAT	54 kDa	0	0	0	0	0	0	0	0	0	NA	NA	NA	0	0	0	0.19314	0.19314	0	0.19314	0.26548	0.26548	0.19314	0.26548	0.26548	0.00710024	0.0077163	0	0.00759595	0.00988175	0.00940204	0.00827349	0.0113441	0.010707	0.00493885	0.00895991	0.0101082	-0.00402106	0.00114826
Camk2b	KCC2B_RAT	60 kDa	11	11	3	7	9	10	6	8	11	0.34	0.27	0.13	8.66667	8.33333	8.33333	0.37262	0.78722	0.17159	0.37262	0.44703	0.44703	0.2351	0.44703	0.44703	0.0136983	0.0314509	0.00661075	0.0146547	0.0166394	0.0158317	0.0100709	0.0191018	0.018029	0.0172533	0.0157086	0.0157339	0.00154473	2.5298e-05
Camk2d	KCC2D_RAT	60 kDa	0	0	0	0	0	0	0	0	0	NA	NA	NA	0	0	0	0	0	0	0	0.1726	0	0	0	0	0	0	0	0	0.00642455	0	0	0	0	0	0.00214152	0	-0.00214152	-0.00214152
Camk2g	KCC2G_RAT	59 kDa	0	0	0	0	0	0	0	0	0	NA	NA	NA	0	0	0	0.3097	0.3097	0	0.2409	0.17572	0.17572	0.17572	0.2409	0.17572	0.0113852	0.0123731	0	0.00947429	0.00654068	0.00622317	0.00752727	0.0102938	0.00708689	0.00791944	0.00741271	0.00830264	0.000506729	0.000889926
Camsap1	CAMP1_RAT	179 kDa	1	3	1	0	0	0	0	0	0	1	0.047	0.071	0	1.66667	0	0.01821	0.05563	0.01821	0	0	0	0	0	0	0.000669439	0.00222252	0.000701566	0	0	0	0	0	0	0.00119784	0	0	0.00119784	0
Camsap3	D3ZXQ2_RAT	137 kDa	2	3	2	0	4	2	0	0	3	0.35	0.6	0.35	2	2.33333	1	0.048167	0.048167	0.048167	0	0.073114	0.048167	0	0	0.073114	0.00177072	0.00192436	0.0018557	0	0.00272146	0.00170585	0	0	0.00294873	0.00185026	0.00147577	0.00098291	0.000374492	-0.00049286
Cand1	CAND1_RAT	136 kDa	1	0	0	1	0	1	0	0	2	0.61	0.44	0.37	0.666667	0.333333	0.666667	0.023859	0	0	0.023859	0	0.023859	0	0	0.048287	0.000877108	0	0	0.000938344	0	0.000844972	0	0	0.00194744	0.000292369	0.000594439	0.000649147	-0.00030207	5.4708e-05
Canx	CALX_RAT	67 kDa	0	1	2	2	3	2	1	0	2	0.26	0.11	0.48	2.33333	1	1	0	0.048603	0.099567	0.048603	0.15301	0.099567	0.048603	0	0.099567	0	0.00194178	0.00383596	0.00191149	0.00569537	0.00352619	0.002082	0	0.00401559	0.00192591	0.00371102	0.00203253	-0.0017851	-0.00167849
Caprin1	CAPR1_RAT	78 kDa	1	0	2	2	7	11	2	2	4	0.054	1e-05	0.035	6.66667	1	2.66667	0.041837	0	0.085424	0.085424	0.33229	0.5066	0.041837	0.085424	0.17814	0.00153802	0	0.00329108	0.00335962	0.0123686	0.0179414	0.00179216	0.0036502	0.00718449	0.0016097	0.0112232	0.00420895	-0.00961348	-0.00701423
Capza1	CAZA1_RAT	33 kDa	2	2	5	1	0	3	0	0	1	0.25	0.21	0.04	1.33333	3	0.333333	0.21125	0.21125	0.61468	0.10057	0	0.33307	0	0	0.10057	0.00776601	0.00843983	0.0236814	0.00395529	0	0.0117958	0	0	0.00405605	0.0132958	0.00525035	0.00135202	0.0080454	-0.00389833
Capza2	CAZA2_RAT	33 kDa	1	1	3	0	0	4	0	0	0	0.09	0.6	0.071	1.33333	1.66667	0	0.10022	0.10022	0.33181	0	0	0.46529	0	0	0	0.0036843	0.00400397	0.0127835	0	0	0.0164784	0	0	0	0.00682391	0.00549279	0	0.00133112	-0.00549279
Capzb	CAPZB_RAT	31 kDa	2	3	5	0	0	3	0	0	0	0.16	0.084	0.005	1	3.33333	0	0.2277	0.36032	0.67006	0	0	0.36032	0	0	0	0.00837074	0.0143954	0.025815	0	0	0.0127608	0	0	0	0.0161937	0.00425361	0	0.0119401	-0.00425361
Carm1	CARM1_RAT	70 kDa	8	4	8	13	16	14	11	7	11	0.23	0.00026	0.0081	14.3333	6.66667	9.66667	0.43861	0.19942	0.37468	0.7255	0.80575	0.88974	0.64882	0.37468	0.57554	0.0161242	0.0079672	0.0144351	0.028533	0.0299918	0.0315104	0.0277933	0.0160102	0.0232119	0.0128422	0.0300117	0.0223385	-0.0171695	-0.00767323
Carmil3	CARL3_RAT	150 kDa	7	5	5	0	0	0	0	0	0	1	1e-05	0.00012	0	5.66667	0	0.1621	0.11327	0.11327	0	0	0	0	0	0	0.00595915	0.00452535	0.00436389	0	0	0	0	0	0	0.00494946	0	0	0.00494946	0
Casc3	CASC3_RAT	76 kDa	0	0	0	0	2	0	0	0	0	0.3	0.21	1	0.666667	0	0	0	0	0	0	0.088001	0	0	0	0	0	0	0	0	0.00327559	0	0	0	0	0	0.00109186	0	-0.00109186	-0.00109186
Caskin1	CSKI1_RAT	150 kDa	55	35	42	0	0	0	4	6	6	1e-05	1e-05	1e-05	0	44	5.33333	2.1083	1.0261	1.3535	0	0	0	0.08936	0.11292	0.13699	0.0775057	0.0409946	0.0521455	0	0	0	0.00382789	0.00482512	0.00552489	0.0568819	0	0.00472597	0.0568819	0.00472597
Caskin2	D4A9T0_RAT	127 kDa	3	7	5	0	0	0	0	0	0	1	0.0001	0.00035	0	5	0	0.078919	0.19392	0.13496	0	0	0	0	0	0	0.00290123	0.00774746	0.00519953	0	0	0	0	0	0	0.00528274	0	0	0.00528274	0
Cbl	D3ZV15_RAT	101 kDa	35	22	33	0	0	0	15	12	13	1e-05	1e-05	0.0095	0	30	13.3333	1.8606	0.95196	1.5999	0	0	0	0.61242	0.46549	0.41955	0.0683997	0.0380326	0.0616384	0	0	0	0.0262341	0.0198906	0.0169207	0.0560235	0	0.0210151	0.0560235	0.0210151
Cblb	CBLB_RAT	105 kDa	22	15	17	0	0	0	12	10	9	1e-05	1e-05	0.22	0	18	10.3333	0.96378	0.53643	0.58429	0	0	0	0.35901	0.31796	0.23953	0.0354306	0.0214314	0.0225106	0	0	0	0.0153788	0.0135866	0.00966038	0.0264575	0	0.0128753	0.0264575	0.0128753
Cbr1	CBR1_RAT	31 kDa	39	22	33	37	39	37	20	22	16	0.0016	0.0065	0.25	37.6667	31.3333	19.3333	16.853	7.6853	16.853	16.853	23.312	12.11	6.0693	6.0693	4.1911	0.619553	0.307042	0.649286	0.662807	0.867724	0.428879	0.259989	0.259344	0.169029	0.525293	0.653136	0.229454	-0.127843	-0.423682
Cbr3	B2GV72_RAT	31 kDa	0	0	0	0	0	0	0	0	0	NA	NA	NA	0	0	0	0	0	0	0	0	0	0	0	0	0	0	0	0	0	0	0	0	0	0	0	0	0	0
Ccar1	D4A2P1_RAT	132 kDa	6	3	8	9	19	23	12	10	13	0.23	1e-05	0.00012	17	5.66667	11.6667	0.15715	0.075709	0.21484	0.21484	0.58757	0.74981	0.33899	0.27541	0.37197	0.00577717	0.00302471	0.00827702	0.00844938	0.0218706	0.0265547	0.0145212	0.0117684	0.0150018	0.00569297	0.0189582	0.0137638	-0.0132653	-0.00519445
Ccar2	F1LM55_RAT	103 kDa	10	3	6	1	10	8	2	0	8	0.16	0.36	0.3	6.33333	6.33333	3.33333	0.36663	0.098235	0.20612	0.031728	0.36663	0.24439	0.064462	0	0.28387	0.0134781	0.00392467	0.00794107	0.00124782	0.0136468	0.00865513	0.00276134	0	0.0114486	0.00844795	0.00784991	0.00473666	0.000598041	-0.00311325
Ccdc6	D4AEK9_RAT	53 kDa	0	2	0	0	0	0	0	0	0	1	0.29	0.35	0	0.666667	0	0	0.12767	0	0	0	0	0	0	0	0	0.00510065	0	0	0	0	0	0	0	0.00170022	0	0	0.00170022	0
Ccnk	A1L1L5_RAT	65 kDa	10	7	6	0	0	0	0	7	3	0.00036	1e-05	0.14	0	7.66667	3.33333	0.62921	0.40729	0.34025	0	0	0	0	0.40729	0.15769	0.0231311	0.016272	0.0131086	0	0	0	0	0.0174037	0.00635973	0.0175039	0	0.00792113	0.0175039	0.00792113
Ccnt1	D3ZC98_RAT	73 kDa	1	0	2	0	0	0	0	0	0	1	0.16	0.2	0	1	0	0.044657	0	0.091307	0	0	0	0	0	0	0.00164169	0	0.00351773	0	0	0	0	0	0	0.00171981	0	0	0.00171981	0
Cct6a	Q3MHS9_RAT	58 kDa	0	0	0	0	0	0	0	0	2	0.21	1	0.17	0	0	0.666667	0	0	0	0	0	0	0	0	0.11623	0	0	0	0	0	0	0	0	0.00468762	0	0	0.00156254	0	0.00156254
Cdc5l	CDC5L_RAT	92 kDa	0	0	1	0	3	0	0	0	1	0.39	0.25	0.65	1	0.333333	0.333333	0	0	0.035387	0	0.10996	0	0	0	0.035387	0	0	0.00136333	0	0.00409295	0	0	0	0.00142718	0.000454445	0.00136432	0.000475726	-0.000909872	-0.000888591
Cdh2	CADH2_RAT	100 kDa	4	2	0	0	0	1	0	1	0	0.7	0.095	0.14	0.333333	2	0.333333	0.13731	0.066445	0	0	0	0.032688	0	0.032688	0	0.00504781	0.0026546	0	0	0	0.00115765	0	0.00139677	0	0.00256747	0.000385884	0.000465591	0.00218159	7.9707e-05
Cdk1	CDK1_RAT	34 kDa	0	0	0	0	0	0	0	0	0	NA	NA	NA	0	0	0	0	0	0	0	0	0	0	0	0	0	0	0	0	0	0	0	0	0	0	0	0	0	0
Cdk12	CDK12_RAT	164 kDa	0	0	0	0	0	0	0	0	0	NA	NA	NA	0	0	0	0.040087	0.08178	0.10325	0	0	0	0	0	0	0.00147368	0.00326726	0.00397785	0	0	0	0	0	0	0.00290627	0	0	0.00290627	0
Cdk13	F1M1X9_RAT	165 kDa	12	15	15	0	1	0	2	0	0	0.43	1e-05	1e-05	0.333333	14	0.666667	0.12461	0.14684	0.19262	0	0.019766	0	0.039922	0	0	0.00458093	0.00586653	0.00742096	0	0.000735734	0	0.00171013	0	0	0.00595614	0.000245245	0.000570043	0.00571089	0.000324798
Cdk14	D3ZSZ0_RAT	32 kDa	0	0	0	0	0	0	0	0	0	NA	NA	NA	0	0	0	0	0	0	0	0	0	0	0	0	0	0	0	0	0	0	0	0	0	0	0	0	0	0
Cdk17	CDK17_RAT	59 kDa	0	0	0	0	0	0	0	0	0	NA	NA	NA	0	0	0	0	0	0	0	0	0	0	0	0	0	0	0	0	0	0	0	0	0	0	0	0	0	0
Cdk18	CKD18_RAT	52 kDa	0	0	0	0	0	0	0	0	0	NA	NA	NA	0	0	0	0	0	0	0	0	0	0	0	0	0	0	0	0	0	0	0	0	0	0	0	0	0	0
Cdk2	CDK2_RAT	34 kDa	0	0	0	0	0	0	0	0	0	NA	NA	NA	0	0	0	0	0	0	0	0	0	0	0	0	0	0	0	0	0	0	0	0	0	0	0	0	0	0
Cdk20	CDK20_RAT	38 kDa	0	0	0	0	0	0	0	0	0	1	1	1	0	0	0	0	0	0	0	0	0	0	0	0	0	0	0	0	0	0	0	0	0	0	0	0	0	0
Cdk4	CDK4_RAT	34 kDa	0	0	0	0	0	0	0	0	0	NA	NA	NA	0	0	0	0	0	0	0	0	0	0	0	0	0	0	0	0	0	0	0	0	0	0	0	0	0	0
Cdk5	CDK5_RAT	33 kDa	0	0	0	0	0	0	0	0	0	NA	NA	NA	0	0	0	0	0	0	0	0	0	0	0	0	0	0	0	0	0	0	0	0	0	0	0	0	0	0
Cdk6	F1MA87_RAT	37 kDa	0	0	0	0	0	0	0	0	0	NA	NA	NA	0	0	0	0	0	0	0	0	0	0	0	0	0	0	0	0	0	0	0	0	0	0	0	0	0	0
Cdk9	CDK9_RAT	43 kDa	0	0	0	0	0	0	0	0	0	NA	NA	NA	0	0	0	0.68026	0.5602	0.3452	0	0	0	0	0	0	0.0250078	0.022381	0.0132993	0	0	0	0	0	0	0.0202294	0	0	0.0202294	0
Cdkn2aip	CARF_RAT	61 kDa	0	0	0	0	2	4	0	0	1	0.1	0.0092	0.41	2	0	0.333333	0	0	0	0	0.11072	0.23369	0	0	0.053905	0	0	0	0	0.00412124	0.00827619	0	0	0.00217402	0	0.00413248	0.000724673	-0.00413248	-0.0034078
Celf1	CELF1_RAT	52 kDa	1	0	0	5	2	3	0	0	1	0.013	0.0026	0.65	3.33333	0.333333	0.333333	0.062853	0	0	0.35633	0.12966	0.20066	0	0	0.062853	0.00231061	0	0	0.014014	0.00482623	0.00710642	0	0	0.0025349	0.000770204	0.00864889	0.000844966	-0.00787868	-0.00780392
Celf2	CELF2_RAT	54 kDa	1	1	5	9	9	9	2	4	4	0.018	1e-05	0.11	9	2.33333	3.33333	0.06038	0.06038	0.26429	0.69493	0.69493	0.69493	0.12441	0.26429	0.26429	0.0022197	0.00241229	0.0101821	0.0273307	0.0258668	0.0246111	0.00532932	0.0112932	0.010659	0.00493805	0.0259362	0.00909384	-0.0209982	-0.0168424
Celf3	D4A916_RAT	52 kDa	1	0	2	1	3	1	1	1	4	0.37	0.28	0.11	1.66667	1	2	0.063676	0	0.13141	0.063676	0.20345	0.063676	0.063676	0.063676	0.20345	0.00234087	0	0.00506276	0.0025043	0.00757285	0.0022551	0.00272767	0.0027209	0.00820525	0.00246788	0.00411075	0.00455128	-0.00164288	0.000440527
Celf4	F1M6I9_RAT	35 kDa	0	0	0	3	3	2	1	0	0	0.037	0.0019	0.41	2.66667	0	0.333333	0	0	0	0.31183	0.19835	0.094693	0.094693	0	0	0	0	0	0.0122639	0.00738302	0.00335358	0.00405634	0	0	0	0.00766682	0.00135211	-0.00766682	-0.00631471
Celf5	D4A8V0_RAT	43 kDa	0	0	1	2	2	1	0	0	1	0.16	0.075	0.65	1.66667	0.333333	0.333333	0	0	0.076952	0.15983	0.15983	0.076952	0	0	0.076952	0	0	0.00296468	0.00628591	0.00594922	0.00272527	0	0	0.00310352	0.000988228	0.0049868	0.00103451	-0.00399857	-0.0039523
Celf6	D4ABS9_RAT	48 kDa	0	0	0	0	3	0	0	0	3	0.56	0.096	0.07	1	0	1	0	0	0	0	0.21867	0	0	0	0.21867	0	0	0	0	0.00813938	0	0	0	0.00881909	0	0.00271312	0.00293969	-0.00271312	0.00022657
Cep170b	D4A1G8_RAT	172 kDa	18	9	7	0	0	0	0	0	0	1	1e-05	1e-05	0	11.3333	0	0.40155	0.18387	0.14029	0	0	0	0	0	0	0.0147618	0.00734595	0.00540487	0	0	0	0	0	0	0.00917089	0	0	0.00917089	0
Cherp	D3ZAX5_RAT	106 kDa	1	1	1	0	1	2	0	0	3	0.56	0.57	0.48	1	1	1	0.030757	0.030757	0.030757	0	0.030757	0.06246	0	0	0.095138	0.00113069	0.0012288	0.00118496	0	0.00114484	0.00221204	0	0	0.00383697	0.00118148	0.00111896	0.00127899	6.2524e-05	0.000160031
Chka	CHKA_RAT	52 kDa	2	1	1	0	0	0	0	0	0	1	0.086	0.12	0	1.33333	0	0.13053	0.063262	0.063262	0	0	0	0	0	0	0.00479856	0.00252743	0.00243726	0	0	0	0	0	0	0.00325442	0	0	0.00325442	0
Chtf8	CTF8A_RAT	52 kDa	3	2	0	0	0	0	0	0	0	1	0.047	0.071	0	1.66667	0	0.20112	0.12994	0	0	0	0	0	0	0	0.00739361	0.00519134	0	0	0	0	0	0	0	0.00419498	0	0	0.00419498	0
Cic	D4A853_RAT	164 kDa	3	0	1	0	0	0	0	0	0	1	0.086	0.12	0	1.33333	0	0.060729	0	0.019846	0	0	0	0	0	0	0.00223253	0	0.000764595	0	0	0	0	0	0	0.000999041	0	0	0.000999041	0
Clasp1	A0A0G2JUI5_RAT	171 kDa	1	3	2	0	0	1	1	0	0	0.7	0.095	0.14	0.333333	2	0.333333	0.019018	0.038397	0.038397	0	0	0.019018	0.019018	0	0	0.000699143	0.00153403	0.0014793	0	0	0.000673527	0.000814669	0	0	0.00123749	0.000224509	0.000271556	0.00101298	4.7047e-05
Clint1	A0A0G2JW94_RAT	54 kDa	2	3	4	10	10	10	6	6	8	0.27	1e-05	0.0023	10	3	6.66667	0.12575	0.12575	0.2673	0.70404	0.80801	0.80801	0.42666	0.42666	0.60606	0.00462284	0.00502394	0.0102981	0.027689	0.0300759	0.0286159	0.0182767	0.0182314	0.0244427	0.0066483	0.0287936	0.0203169	-0.0221453	-0.00847664
Cltc	CLH1_RAT	192 kDa	2	1	6	13	8	8	5	8	14	0.38	0.00012	1e-05	9.66667	3	9	0.034207	0.01696	0.087723	0.24436	0.14401	0.14401	0.069583	0.10617	0.26547	0.00125752	0.000677583	0.00337965	0.00961037	0.00536037	0.00510015	0.00298071	0.00453669	0.0107066	0.00177159	0.00669029	0.00607465	-0.00491871	-0.000615643
Cnot1	G3V7M0_RAT	267 kDa	2	3	3	5	6	5	2	1	5	0.17	0.032	0.32	5.33333	2.66667	2.66667	0.024471	0.036931	0.036931	0.036931	0.075225	0.062306	0.024471	0.012162	0.049542	0.000899607	0.00147546	0.00142282	0.00145245	0.00280004	0.00220658	0.00104826	0.000519687	0.00199806	0.00126596	0.00215302	0.00118867	-0.000887061	-0.000964355
Cnot4	Q498M7_RAT	78 kDa	0	0	1	1	4	1	1	1	1	0.35	0.039	0.19	2	0.333333	1	0	0	0.042018	0.042018	0.17896	0.042018	0.042018	0.042018	0.042018	0	0	0.0016188	0.00165251	0.00666128	0.00148808	0.00179992	0.00179545	0.00169461	0.000539601	0.00326729	0.00176332	-0.00272769	-0.00150397
Cntn1	CNTN1_RAT	113 kDa	1	2	3	4	6	7	2	0	4	0.048	0.0059	0.36	5.66667	2	2	0.028698	0.058219	0.088588	0.11983	0.18502	0.18502	0.058219	0	0.11983	0.001055	0.00232596	0.00341298	0.00471276	0.00688685	0.00655253	0.00249391	0	0.00483281	0.00226465	0.00605071	0.00244224	-0.00378607	-0.00360847
Cobl	COBL_RAT	122 kDa	2	1	0	0	0	0	0	0	0	1	0.16	0.2	0	1	0	0.053963	0.026627	0	0	0	0	0	0	0	0.0019838	0.0010638	0	0	0	0	0	0	0	0.00101586	0	0	0.00101586	0
Col18a1	F1LR02_RAT	135 kDa	0	3	2	0	0	0	0	0	0	1	0.047	0.071	0	1.66667	0	0	0.074294	0.048935	0	0	0	0	0	0	0	0.00296818	0.00188529	0	0	0	0	0	0	0.00161782	0	0	0.00161782	0
Col4a1	F1MA59_RAT	161 kDa	2	1	0	0	0	0	0	0	0	1	0.16	0.2	0	1	0	0.040902	0.020246	0	0	0	0	0	0	0	0.00150365	0.000808865	0	0	0	0	0	0	0	0.000770837	0	0	0.000770837	0
Col4a5	F1LUN5_RAT	161 kDa	0	0	0	0	0	0	0	0	0	1	1	1	0	0	0	0	0	0	0	0	0	0	0	0	0	0	0	0	0	0	0	0	0	0	0	0	0	0
Copa	G3V6T1_RAT	138 kDa	1	0	2	33	26	25	1	1	6	1e-05	1e-05	0.035	28	1	2.66667	0.023512	0	0.047578	1.1531	0.74677	0.74677	0.023512	0.023512	0.14963	0.000864352	0	0.00183301	0.04535	0.0277964	0.026447	0.00100718	0.00100468	0.00603466	0.000899121	0.0331978	0.00268217	-0.0322987	-0.0305156
Copb2	COPB2_RAT	103 kDa	0	0	0	19	15	20	0	0	0	1e-05	1e-05	1	18	0	0	0	0	0	0.75669	0.59924	0.87019	0	0	0	0	0	0	0.0297597	0.022305	0.030818	0	0	0	0	0.0276276	0	-0.0276276	-0.0276276
Cope	G3V8Q1_RAT	35 kDa	0	0	0	4	1	3	0	0	0	0.008	0.0019	1	2.66667	0	0	0	0	0	0.31405	0.095312	0.31405	0	0	0	0	0	0	0.0123512	0.00354772	0.0111222	0	0	0	0	0.00900702	0	-0.00900702	-0.00900702
Copg1	COPG1_RAT	98 kDa	1	0	0	1	1	0	2	0	1	0.41	0.44	0.19	0.666667	0.333333	1	0.0334	0	0	0.0334	0.0334	0	0.067916	0	0.0334	0.00122786	0	0	0.00131358	0.00124322	0	0.0029093	0	0.00134704	0.000409285	0.000852267	0.00141878	-0.000442982	0.000566514
Copg2	COPG2_RAT	80 kDa	0	0	0	0	0	0	0	0	0	1	1	1	0	0	0	0	0	0	0	0	0	0	0	0	0	0	0	0	0	0	0	0	0	0	0	0	0	0
Coro1c	G3V624_RAT	53 kDa	0	0	0	0	2	2	0	0	1	0.25	0.044	0.41	1.33333	0	0.333333	0	0	0	0	0.12711	0.12711	0	0	0.061657	0	0	0	0	0.00473131	0.00450163	0	0	0.00248666	0	0.00307765	0.000828887	-0.00307765	-0.00224876
Cpeb2	A0A0G2K520_RAT	81 kDa	0	0	0	0	0	0	0	0	0	NA	NA	NA	0	0	0	0	0	0.081943	0.040165	0	0	0	0.081943	0	0	0	0.00315697	0.00157964	0	0	0	0.00350146	0	0.00105232	0.000526546	0.00116715	0.000525777	0.000640607
Cpeb3	D4AD99_RAT	83 kDa	1	0	3	3	8	6	2	4	2	0.13	0.0011	0.067	5.66667	1.33333	2.66667	0.039299	0	0.080142	0.12259	0.3612	0.26021	0.080142	0.12259	0.080142	0.00144472	0	0.00308758	0.00482131	0.0134447	0.0092154	0.00343302	0.00523832	0.00323217	0.00151077	0.00916045	0.00396784	-0.00764969	-0.00519262
Cpeb4	A0A0G2K3Y6_RAT	80 kDa	2	0	1	3	4	2	2	1	3	0.44	0.04	0.11	3	1	2	0.083111	0	0.040726	0.12722	0.17313	0.083111	0.083111	0.040726	0.12722	0.00305534	0	0.00156903	0.0050034	0.00644428	0.0029434	0.00356021	0.00174024	0.00513086	0.00154146	0.00479702	0.0034771	-0.00325557	-0.00131992
Cpsf1	B5DEL2_RAT	161 kDa	7	5	2	1	5	2	2	2	3	0.56	0.25	0.31	2.66667	4.66667	2.33333	0.15052	0.10534	0.040874	0.020232	0.083418	0.040874	0.040874	0.040874	0.061933	0.00553344	0.00420853	0.00157473	0.000795699	0.003105	0.00144756	0.00175091	0.00174656	0.00249779	0.00377223	0.00178275	0.00199842	0.00198948	0.000215668
Cpsf2	D3Z9E6_RAT	88 kDa	3	3	1	1	2	1	1	4	2	0.18	0.38	0.34	1.33333	2.33333	2.33333	0.11502	0.11502	0.036957	0.036957	0.07528	0.036957	0.036957	0.15623	0.07528	0.00422838	0.00459526	0.00142382	0.00145347	0.00280209	0.00130884	0.00158312	0.00667577	0.00303608	0.00341582	0.0018548	0.00376499	0.00156102	0.00191019
Cpsf6	D3ZPL1_RAT	59 kDa	18	17	19	0	1	1	12	15	11	1e-05	1e-05	0.53	0.666667	18	12.6667	1.4983	1.4983	1.4983	0	0.055337	0.055337	0.80844	1.2432	0.71361	0.0550807	0.0598598	0.0577241	0	0.00205976	0.00195977	0.0346309	0.0531224	0.0287803	0.0575549	0.00133985	0.0388446	0.0562151	0.0375047
Cpsf7	CPSF7_RAT	51 kDa	16	10	14	1	5	3	7	10	10	0.00028	1e-05	0.5	3	13.3333	9	1.7078	0.75125	1.2465	0.064238	0.36519	0.20536	0.54622	0.75125	0.86374	0.0627824	0.0300138	0.0480232	0.0025264	0.0135932	0.00727287	0.0233983	0.0321012	0.0348351	0.0469398	0.00779748	0.0301115	0.0391423	0.0223141
Crebbp	CBP_RAT	265 kDa	21	18	12	1	6	6	1	3	8	0.47	1e-05	0.00017	4.33333	17	4	0.29076	0.22951	0.12923	0.012228	0.062654	0.075648	0.012228	0.037135	0.10212	0.010689	0.00916935	0.00497877	0.000480912	0.00233212	0.00267909	0.000523808	0.00158679	0.00411856	0.00827903	0.00183071	0.00207639	0.00644832	0.000245679
Crmp1	DPYL1_RAT	62 kDa	49	48	47	12	10	11	3	5	7	0.034	1e-05	1e-05	11	48	5	8.5566	6.3944	8.0787	0.85078	0.67031	0.75823	0.16638	0.2924	0.43205	0.314559	0.255468	0.311243	0.0334601	0.0249504	0.0268529	0.00712718	0.0124944	0.0174248	0.293757	0.0284211	0.0123488	0.265336	-0.0160723
Csnk1d	KC1D_RAT	47 kDa	10	3	4	0	0	0	0	0	1	0.45	1e-05	0.00098	0	5.66667	0.333333	0.95686	0.22312	0.30805	0	0	0	0	0	0.069439	0.0351762	0.00891406	0.0118681	0	0	0	0	0	0.00280051	0.0186528	0	0.000933505	0.0186528	0.000933505
Csnk1e	Q99PS2_RAT	57 kDa	13	6	6	0	0	0	1	2	1	0.042	1e-05	0.0015	0	8.33333	1.33333	0.85003	0.32265	0.32265	0	0	0	0.057521	0.057521	0.057521	0.0312489	0.0128905	0.0124305	0	0	0	0.00246401	0.0024579	0.00231986	0.0188566	0	0.00241392	0.0188566	0.00241392
Csnk2a1	CSK21_RAT	45 kDa	3	4	1	3	2	2	0	0	0	0.015	0.57	0.014	2.33333	2.66667	0	0.23507	0.32512	0.072912	0.23507	0.15114	0.15114	0	0	0	0.00864168	0.0129891	0.00280904	0.009245	0.00562576	0.00535266	0	0	0	0.00814662	0.00674114	0	0.00140548	-0.00674114
Ctage5	A0A0G2K2J9_RAT	91 kDa	8	4	3	0	0	0	0	0	0	1	0.0001	0.00035	0	5	0	0.32519	0.15117	0.11136	0	0	0	0	0	0	0.0119547	0.00603952	0.0042903	0	0	0	0	0	0	0.00742817	0	0	0.00742817	0
Ctnna1	Q5U302_RAT	100 kDa	2	1	3	0	0	1	1	2	1	0.13	0.095	0.6	0.333333	2	1.33333	0.066144	0.032542	0.10084	0	0	0.032542	0.032542	0.066144	0.032542	0.0024316	0.00130011	0.003885	0	0	0.00115248	0.00139399	0.00282636	0.00131244	0.0025389	0.000384161	0.00184426	0.00215474	0.0014601
Ctnna2	D4A6H8_RAT	53 kDa	5	4	2	0	1	0	2	3	0	0.071	0.0072	0.3	0.333333	3.66667	1.66667	0.35206	0.27291	0.12823	0	0.062183	0	0.12823	0.19839	0	0.0129425	0.0109033	0.00494024	0	0.00231459	0	0.00549296	0.00847729	0	0.00959533	0.000771529	0.00465675	0.0088238	0.00388522
Ctnnb1	CTNB1_RAT	85 kDa	9	10	3	3	4	5	7	5	5	0.1	0.15	0.44	4	7.33333	5.66667	0.4015	0.45506	0.11909	0.11909	0.16186	0.16186	0.30022	0.16186	0.20626	0.01476	0.0181805	0.00458811	0.00468366	0.00602478	0.00573231	0.0128605	0.00691634	0.00831858	0.0125095	0.00548025	0.00936513	0.00702928	0.00388488
Ctnnd1	D3ZZZ9_RAT	104 kDa	4	4	0	0	0	0	0	1	0	0.45	0.0075	0.062	0	2.66667	0.333333	0.13128	0.13128	0	0	0	0	0	0.031319	0	0.00482614	0.00524488	0	0	0	0	0	0.00133827	0	0.00335701	0	0.000446091	0.00335701	0.000446091
Ctnnd2	CTND2_RAT	29 kDa	4	4	2	0	0	0	0	1	1	0.21	0.0022	0.072	0	3.33333	0.666667	0.54461	0.54461	0.24282	0	0	0	0	0.11482	0.11482	0.020021	0.0217582	0.00935498	0	0	0	0	0.0049063	0.00463076	0.0170447	0	0.00317902	0.0170447	0.00317902
Cttnbp2	CTTB2_RAT	179 kDa	18	16	9	0	0	0	0	0	0	1	1e-05	1e-05	0	14.3333	0	0.35827	0.31021	0.17599	0	0	0	0	0	0	0.0131708	0.0123935	0.00678026	0	0	0	0	0	0	0.0107815	0	0	0.0107815	0
Cxadr	CXAR_RAT	40 kDa	0	1	1	4	6	5	3	0	4	0.15	0.00036	0.029	5	0.666667	2.33333	0	0.082388	0.082388	0.37256	0.60804	0.48564	0.26809	0	0.37256	0	0.00329155	0.00317411	0.0146523	0.0226326	0.0171991	0.0114841	0	0.0150256	0.00215522	0.0181613	0.00883655	-0.0160061	-0.00932476
Cxxc1	A1A5S2_RAT	76 kDa	6	0	1	0	0	0	0	0	0	1	0.014	0.025	0	2.33333	0	0.23324	0	0.04282	0	0	0	0	0	0	0.00857441	0	0.0016497	0	0	0	0	0	0	0.00340804	0	0	0.00340804	0
Cyc1	D3ZFQ8_RAT	35 kDa	0	1	2	0	1	1	0	0	1	0.57	0.58	0.46	0.666667	1	0.333333	0	0.09318	0.19504	0	0.09318	0.09318	0	0	0.09318	0	0.00372271	0.00751419	0	0.00346836	0.00329999	0	0	0.003758	0.00374564	0.00225612	0.00125267	0.00148952	-0.00100345
Cyfip1	D4A8H8_RAT	145 kDa	9	13	15	1	0	1	0	2	1	0.41	1e-05	1e-05	0.666667	12.3333	1	0.22056	0.33361	0.39401	0.022393	0	0.022393	0	0.045287	0.022393	0.00810826	0.0133283	0.0151798	0.000880688	0	0.000793053	0	0.00193513	0.000903122	0.0122055	0.000557914	0.000946085	0.0116475	0.000388171
Cyfip2	A0A0G2JT63_RAT	112 kDa	21	21	31	3	0	0	3	3	2	0.063	1e-05	1e-05	1	24.3333	2.66667	0.77377	0.82533	1.2956	0.089769	0	0	0.089769	0.089769	0.058985	0.0284455	0.0329735	0.0499148	0.0035305	0	0	0.00384541	0.00383587	0.0023789	0.0371112	0.00117683	0.00335339	0.0359344	0.00217656
Daam1	D4ABM3_RAT	113 kDa	5	4	3	0	0	0	0	0	0	1	0.00065	0.0017	0	4	0	0.15324	0.12082	0.089311	0	0	0	0	0	0	0.00563343	0.00482698	0.00344083	0	0	0	0	0	0	0.00463375	0	0	0.00463375	0
Dab2	DAB2_RAT	82 kDa	3	5	3	1	1	0	4	2	1	0.052	0.024	0.52	0.666667	3.66667	2.33333	0.12363	0.21443	0.12363	0.039619	0.039619	0	0.16815	0.080808	0.039619	0.00454491	0.00856687	0.00476302	0.00155817	0.00147471	0	0.007203	0.00345296	0.00159786	0.00595827	0.00101096	0.0040846	0.00494731	0.00307365
Dab2ip	DAB2P_RAT	110 kDa	19	11	2	0	0	0	0	0	0	1	1e-05	1e-05	0	10.6667	0	0.74162	0.37879	0.060141	0	0	0	0	0	0	0.0272636	0.0151334	0.00231702	0	0	0	0	0	0	0.0149046	0	0	0.0149046	0
Dad1	DAD1_RAT	12 kDa	0	0	0	2	0	0	1	0	0	0.57	0.21	0.41	0.666667	0	0.333333	0	0	0	0.6179	0	0	0.27197	0	0	0	0	0	0.0243012	0	0	0.0116503	0	0	0	0.00810041	0.00388344	-0.00810041	-0.00421697
Dazap1	Q4KLZ3_RAT	43 kDa	11	5	6	8	6	9	5	6	4	0.29	0.28	0.54	7.66667	7.33333	5	1.2464	0.44465	0.55495	0.80145	0.55495	0.93898	0.34218	0.55495	0.34218	0.0458204	0.0177646	0.0213802	0.03152	0.0206565	0.0332542	0.0146579	0.0237132	0.0138003	0.0283217	0.0284769	0.0173905	-0.000155161	-0.0110864
Dbn1	DREB_RAT	77 kDa	1	1	8	5	24	15	3	3	9	0.0013	1e-05	0.044	14.6667	3.33333	5	0.042139	0.042139	0.335	0.22922	1.4795	0.71015	0.13182	0.13182	0.44988	0.00154912	0.00168353	0.0129064	0.00901493	0.0550702	0.0251501	0.00564674	0.00563272	0.0181439	0.00537967	0.0297451	0.00980779	-0.0243654	-0.0199373
Dcaf7	B2RZ68_RAT	39 kDa	2	0	6	0	0	8	0	0	1	0.037	0.46	0.062	2.66667	2.66667	0.333333	0.17675	0	0.62951	0	0	0.76766	0	0	0.084783	0.00649771	0	0.0242528	0	0	0.0271869	0	0	0.00341935	0.0102502	0.00906229	0.00113978	0.00118787	-0.0079225
Dclk2	DCLK2_RAT	84 kDa	0	0	0	0	0	0	0	0	0	NA	NA	NA	0	0	0	0	0	0	0	0	0	0	0	0	0	0	0	0	0	0	0	0	0	0	0	0	0	0
Dcps	DCPS_RAT	39 kDa	4	2	2	0	0	0	0	0	0	1	0.0075	0.014	0	2.66667	0	0.2774	0.17729	0.08503	0	0	0	0	0	0	0.0101978	0.00708306	0.0032759	0	0	0	0	0	0	0.00685226	0	0	0.00685226	0
Dctn1	DCTN1_RAT	142 kDa	0	0	1	1	2	2	1	1	2	0.61	0.075	0.096	1.66667	0.333333	1.33333	0	0	0.022921	0.022921	0.046367	0.046367	0.022921	0.022921	0.046367	0	0	0.000883064	0.000901454	0.00172588	0.0016421	0.000981861	0.000979424	0.00187001	0.000294355	0.00142314	0.0012771	-0.00112879	-0.000146046
Dcx	DCX_RAT	41 kDa	7	4	6	2	3	3	4	2	3	0.35	0.12	0.32	2.66667	5.66667	3	0.72765	0.36675	0.59784	0.16908	0.26406	0.26406	0.36675	0.16908	0.26406	0.02675	0.0146523	0.0230326	0.0066497	0.00982889	0.00935175	0.0157104	0.00722486	0.0106497	0.0214783	0.00861011	0.011195	0.0128682	0.00258486
Ddb1	DDB1_RAT	127 kDa	1	1	1	1	0	1	2	3	0	0.16	0.58	0.19	0.666667	1	1.66667	0.025666	0.025666	0.025666	0.025666	0	0.025666	0.05199	0.07899	0	0.000943538	0.0010254	0.000988819	0.00100941	0	0.000908967	0.00222708	0.00337528	0	0.00098592	0.00063946	0.00186745	0.00034646	0.00122799
Ddost	OST48_RAT	49 kDa	0	0	1	1	0	2	0	0	0	0.16	0.25	0.59	1	0.333333	0	0	0	0.067199	0.067199	0	0.13891	0	0	0	0	0	0.00258894	0.00264285	0	0.00491953	0	0	0	0.000862979	0.00252079	0	-0.00165781	-0.00252079
Ddx1	DDX1_RAT	82 kDa	0	0	1	1	2	1	0	0	2	0.44	0.14	0.37	1.33333	0.333333	0.666667	0	0	0.039565	0.039565	0.080696	0.039565	0	0	0.080696	0	0	0.0015243	0.00155604	0.00300368	0.0014012	0	0	0.00325452	0.000508099	0.00198698	0.00108484	-0.00147888	-0.000902136
Ddx17	A0A096MIX2_RAT	73 kDa	16	8	15	10	18	18	9	7	15	0.22	0.075	0.34	15.3333	13	10.3333	0.93532	0.42211	0.93532	0.48611	1.1134	1.1134	0.48611	0.36087	0.93532	0.0343844	0.0168641	0.0360345	0.0191181	0.0414432	0.0394313	0.0208234	0.0154201	0.037722	0.0290943	0.0333309	0.0246552	-0.00423654	-0.0086757
Ddx3	A0A0G2K9N3_RAT	73 kDa	0	0	0	0	0	0	0	0	0	NA	NA	NA	0	0	0	0	0	0.091451	0	0.14027	0	0	0.044725	0	0	0	0.00352328	0	0.00522116	0	0	0.00191112	0	0.00117443	0.00174038	0.000637039	-0.000565958	-0.00110335
Ddx39b	DX39B_RAT	49 kDa	0	0	0	0	3	0	0	0	1	0.39	0.096	0.41	1	0	0.333333	0	0	0	0	0.21492	0	0	0	0.067044	0	0	0	0	0.00799979	0	0	0	0.00270392	0	0.0026666	0.000901308	-0.0026666	-0.00176529
Ddx3x	A0A0G2K719_RAT	73 kDa	0	0	3	1	4	3	2	1	1	0.3	0.067	0.31	2.66667	1	1.33333	0	0	0.14004	0.044657	0.19095	0.14004	0.091307	0.044657	0.044657	0	0	0.00539524	0.0017563	0.00710758	0.00495955	0.0039113	0.00190821	0.00180104	0.00179841	0.00460781	0.00254018	-0.0028094	-0.00206763
Ddx3y	D3ZN21_RAT	73 kDa	0	0	0	0	0	0	0	0	0	NA	NA	NA	0	0	0	0	0	0	0	0	0	0	0	0	0	0	0	0	0	0	0	0	0	0	0	0	0	0
Ddx5	Q6AYI1_RAT	69 kDa	7	6	12	13	25	19	10	12	17	0.21	1e-05	0.0011	19	8.33333	13	0.38163	0.31927	0.74048	0.82274	2.0293	1.2962	0.58693	0.74048	1.1925	0.0140295	0.0127554	0.028528	0.0323573	0.075535	0.0459052	0.0251422	0.031641	0.0480942	0.0184377	0.0512658	0.0349591	-0.0328282	-0.0163067
Ddx6	D3ZD73_RAT	54 kDa	11	10	6	10	16	18	10	8	12	0.24	0.0044	0.052	14.6667	9	10	0.90827	0.69674	0.42258	0.7994	1.5598	1.5598	0.7994	0.59993	0.90827	0.03339	0.027836	0.0162805	0.0314394	0.0580592	0.0552407	0.0342437	0.0256353	0.036631	0.0258355	0.0482464	0.03217	-0.0224109	-0.0160764
Dennd1a	A0A0G2K6J1_RAT	120 kDa	5	3	4	0	1	0	1	0	2	0.25	0.0042	0.077	0.333333	4	1	0.14261	0.083276	0.083276	0	0.027022	0	0.027022	0	0.054774	0.00524265	0.00332703	0.00320833	0	0.00100582	0	0.00115753	0	0.00220907	0.003926	0.000335273	0.0011222	0.00359073	0.000786928
Dennd2a	D3ZLQ1_RAT	113 kDa	3	0	0	0	0	0	0	0	0	1	0.16	0.2	0	1	0	0.089129	0	0	0	0	0	0	0	0	0.00327657	0	0	0	0	0	0	0	0	0.00109219	0	0	0.00109219	0
Des	DESM_RAT	53 kDa	0	0	0	0	0	0	0	0	0	NA	NA	NA	0	0	0	0	0	0	0	0	0	0	0	0	0	0	0	0	0	0	0	0	0	0	0	0	0	0
Dhcr7	DHCR7_RAT	54 kDa	0	0	0	1	1	2	0	0	0	0.09	0.044	1	1.33333	0	0	0	0	0	0.060505	0.060505	0.12467	0	0	0	0	0	0	0.00237959	0.00225213	0.00441522	0	0	0	0	0.00301564	0	-0.00301564	-0.00301564
Dhx15	D3ZD97_RAT	91 kDa	4	7	6	1	4	5	1	0	2	0.09	0.24	0.012	3.33333	5.66667	1	0.15137	0.27975	0.23544	0.035866	0.15137	0.15137	0.035866	0	0.073018	0.00556469	0.0111765	0.00907066	0.00141056	0.00563432	0.0053608	0.00153638	0	0.00294486	0.00860396	0.00413523	0.00149375	0.00446873	-0.00264148
Dhx30	DHX30_RAT	134 kDa	1	0	1	1	7	5	1	1	4	0.17	0.0013	0.057	4.33333	0.666667	2	0.024296	0	0.024296	0.024296	0.18299	0.12753	0.024296	0.024296	0.10079	0.000893173	0	0.000936038	0.000955531	0.00681129	0.0045165	0.00104076	0.00103818	0.00406492	0.000609737	0.00409444	0.00204795	-0.0034847	-0.00204649
Dhx36	D4A2Z8_RAT	114 kDa	0	0	1	2	5	6	1	0	3	0.057	0.00031	0.096	4.33333	0.333333	1.33333	0	0	0.028613	0.058045	0.15149	0.18444	0.028613	0	0.088319	0	0	0.00110236	0.00228284	0.00563879	0.00653199	0.00122569	0	0.00356196	0.000367452	0.00481787	0.00159588	-0.00445042	-0.00322199
Dhx9	D4A9D6_RAT	132 kDa	3	4	20	13	28	28	8	2	33	0.084	1e-05	0.00048	23	9	14.3333	0.075972	0.10256	0.59003	0.37342	0.98065	0.98065	0.21563	0.050027	1.1838	0.0027929	0.00409746	0.0227317	0.0146861	0.0365019	0.03473	0.00923689	0.00213767	0.0477433	0.00987403	0.0286393	0.019706	-0.0187653	-0.00893338
Diaph1	F1M775_RAT	140 kDa	37	27	19	0	0	0	0	0	0	1	1e-05	1e-05	0	27.6667	0	1.3343	0.85635	0.54545	0	0	0	0	0	0	0.0490517	0.0342128	0.0210142	0	0	0	0	0	0	0.0347596	0	0	0.0347596	0
Dido1	D3ZWL9_RAT	243 kDa	6	1	1	0	0	0	0	0	0	1	0.0075	0.014	0	2.66667	0	0.082809	0.013348	0.013348	0	0	0	0	0	0	0.00304424	0.000533277	0.000514251	0	0	0	0	0	0	0.00136392	0	0	0.00136392	0
Dmd	DMD_RAT	426 kDa	0	1	2	0	0	0	0	0	0	1	0.16	0.2	0	1	0	0	0.007615	0.015288	0	0	0	0	0	0	0	0.000304233	0.000588992	0	0	0	0	0	0	0.000297742	0	0	0.000297742	0
Dnaja1	DNJA1_RAT	45 kDa	0	0	1	1	2	0	0	1	0	0.39	0.25	0.65	1	0.333333	0.333333	0	0	0.073278	0.073278	0.15193	0	0	0.073278	0	0	0	0.00282314	0.00288193	0.00565517	0	0	0.0031312	0	0.000941046	0.0028457	0.00104373	-0.00190465	-0.00180197
Dnaja2	DNJA2_RAT	46 kDa	0	0	0	2	1	1	0	1	0	0.25	0.044	0.41	1.33333	0	0.333333	0	0	0	0.14883	0.071834	0.071834	0	0.071834	0	0	0	0	0.00585329	0.00267382	0.00254402	0	0.0030695	0	0	0.00369038	0.00102316	-0.00369038	-0.00266721
Dnajc13	D3ZN27_RAT	255 kDa	0	0	0	0	2	0	0	0	0	0.3	0.21	1	0.666667	0	0	0	0	0	0	0.025679	0	0	0	0	0	0	0	0	0.000955828	0	0	0	0	0	0.000318609	0	-0.000318609	-0.000318609
Dnm1	DYN1_RAT	97 kDa	106	74	97	3	0	5	73	79	56	1e-05	1e-05	0.23	2.66667	92.3333	69.3333	17.192	8.104	13.927	0.10395	0	0.17919	7.8087	9.3872	4.9308	0.632015	0.32377	0.536557	0.00408822	0	0.00634606	0.334499	0.401119	0.198862	0.497447	0.00347809	0.311493	0.493969	0.308015
Dnm2	DYN2_RAT	98 kDa	61	50	48	0	0	3	39	37	22	1e-05	1e-05	0.18	1	53	32.6667	4.8369	3.3499	3.0748	0	0	0.10297	1.8447	1.9391	0.9859	0.177815	0.133835	0.118461	0	0	0.00364671	0.079021	0.0828585	0.0397619	0.14337	0.00121557	0.0672138	0.142155	0.0659982
Dnm3	DYN3_RAT	98 kDa	76	66	67	0	0	3	61	48	44	1e-05	1e-05	0.35	1	69.6667	51	6.8683	5.9024	6.1322	0	0	0.10322	4.3118	2.956	2.8286	0.252494	0.235812	0.236252	0	0	0.00365556	0.184704	0.126311	0.114079	0.241519	0.00121852	0.141698	0.2403	0.140479
Dock1	D3ZZW1_RAT	215 kDa	2	3	0	0	0	0	0	0	0	1	0.047	0.071	0	1.66667	0	0.030454	0.046027	0	0	0	0	0	0	0	0.00111955	0.00183886	0	0	0	0	0	0	0	0.000986139	0	0	0.000986139	0
Dock3	F1M4N6_RAT	238 kDa	14	8	5	0	0	0	0	0	0	1	1e-05	1e-05	0	9	0	0.20931	0.11471	0.07023	0	0	0	0	0	0	0.00769469	0.00458288	0.00270571	0	0	0	0	0	0	0.00499442	0	0	0.00499442	0
Dock4	F1LZ81_RAT	225 kDa	10	5	0	0	0	0	0	0	0	1	0.0001	0.00035	0	5	0	0.15406	0.074273	0	0	0	0	0	0	0	0.00566358	0.00296734	0	0	0	0	0	0	0	0.00287697	0	0	0.00287697	0
Dopey2	A0A0G2JXD9_RAT	258 kDa	3	2	3	2	3	1	1	3	3	0.36	0.52	0.43	2	2.66667	2.33333	0.012593	0.012593	0.025344	0.012593	0.012593	0.012593	0.012593	0.025344	0.012593	0.000462946	0.000503114	0.000976414	0.000495267	0.000468739	0.000445984	0.000539443	0.00108296	0.000507883	0.000647491	0.000469997	0.000710095	0.000177494	0.000240098
Dpf1	DPF1_RAT	45 kDa	0	1	2	1	5	4	1	1	1	0.09	0.023	0.48	3.33333	1	1	0	0.07273	0.15075	0.07273	0.42053	0.32422	0.07273	0.07273	0.07273	0	0.0029057	0.00580786	0.00286038	0.015653	0.0114823	0.00311552	0.00310778	0.00293324	0.00290452	0.00999858	0.00305218	-0.00709407	-0.0069464
Dpf2	A0A0G2K948_RAT	46 kDa	0	0	0	1	4	3	0	0	1	0.037	0.0019	0.41	2.66667	0	0.333333	0	0	0	0.071658	0.31894	0.23074	0	0	0.071658	0	0	0	0.00281822	0.0118716	0.00817171	0	0	0.00289001	0	0.00762052	0.000963336	-0.00762052	-0.00665719
Dpysl2	DPYL2_RAT	62 kDa	57	52	42	6	3	4	2	4	4	0.52	1e-05	1e-05	4.33333	50.3333	3.33333	13.339	10.683	7.5921	0.3597	0.16606	0.22733	0.10785	0.22733	0.22733	0.49037	0.426806	0.292496	0.0141465	0.00618112	0.00805095	0.00461994	0.0097139	0.00916835	0.403224	0.00945953	0.00783407	0.393765	-0.00162547
Dpysl3	DPYL3_RAT	62 kDa	54	54	41	13	7	9	5	5	9	0.26	1e-05	1e-05	9.66667	49.6667	6.33333	10.836	8.1497	6.0732	0.9528	0.43387	0.58937	0.29358	0.29358	0.58937	0.398355	0.325596	0.233979	0.0374724	0.0161496	0.0208727	0.012576	0.0125448	0.0237696	0.31931	0.0248316	0.0162968	0.294478	-0.00853475
Dtx3	F1LY78_RAT	38 kDa	13	11	9	0	0	0	2	0	0	0.21	1e-05	1e-05	0	11	0.666667	1.2988	1.1152	0.79082	0	0	0	0.18114	0	0	0.0477467	0.0445543	0.0304675	0	0	0	0.00775945	0	0	0.0409228	0	0.00258648	0.0409228	0.00258648
Dync1h1	DYHC1_RAT	532 kDa	13	19	17	60	68	60	24	17	38	1e-05	1e-05	1e-05	62.6667	16.3333	26.3333	0.082137	0.12229	0.10874	0.43083	0.48392	0.42217	0.15688	0.10203	0.25953	0.00301953	0.00488571	0.00418936	0.016944	0.0180126	0.0149513	0.00672023	0.00435978	0.010467	0.00403154	0.0166359	0.00718234	-0.0126044	-0.0094536
Dync1i1	DC1I1_RAT	73 kDa	0	0	0	2	0	1	1	0	2	0.56	0.096	0.07	1	0	1	0	0	0	0.091883	0	0.044932	0.044932	0	0.091883	0	0	0	0.00361364	0	0.00159128	0.00192474	0	0.00370569	0	0.00173497	0.00187681	-0.00173497	0.000141839
Dync1i2	DC1I2_RAT	71 kDa	0	1	1	4	5	5	4	3	2	0.35	0.0007	0.0074	4.66667	0.666667	3	0	0.045923	0.045923	0.19674	0.19674	0.25169	0.19674	0.14419	0.093955	0	0.00183471	0.00176925	0.00773753	0.00732309	0.00891366	0.0084277	0.0061613	0.00378926	0.00120132	0.00799143	0.00612609	-0.00679011	-0.00186534
Dync1li1	DC1L1_RAT	57 kDa	1	1	2	9	8	6	3	5	6	0.23	1e-05	0.0018	7.66667	1.33333	4.66667	0.057749	0.057749	0.11883	0.65746	0.56697	0.40054	0.18344	0.32407	0.32407	0.00212298	0.00230718	0.00457809	0.0258571	0.0211039	0.0141852	0.00785797	0.0138476	0.0130699	0.00300275	0.020382	0.0115918	-0.0173793	-0.0087902
Dync1li2	DC1L2_RAT	55 kDa	0	2	1	2	3	6	1	2	4	0.38	0.013	0.064	3.66667	1	2.33333	0	0.12335	0.059884	0.12335	0.19062	0.41759	0.059884	0.12335	0.26192	0	0.00492806	0.00230712	0.0048512	0.00709529	0.014789	0.00256524	0.0052708	0.0105634	0.00241172	0.00891185	0.00613314	-0.00650012	-0.00277871
Dynll1	DYL1_RAT	10 kDa	0	0	0	0	0	0	0	0	0	1	1	1	0	0	0	0	0	0	0	0	0	0	0	0	0	0	0	0	0	0	0	0	0	0	0	0	0	0
Dynll2	DYL2_RAT	10 kDa	1	1	1	1	2	1	0	1	2	0.6	0.41	0.48	1.33333	1	1	0.33392	0.33392	0.33392	0.33392	0.77935	0.33392	0	0.33392	0.77935	0.0122756	0.0133407	0.0128647	0.0131326	0.0290091	0.0118259	0	0.0142685	0.0314316	0.012827	0.0179892	0.0152334	-0.00516218	-0.00275582
Ece2	D4A4U1_RAT	87 kDa	0	2	0	0	0	0	0	0	0	1	0.29	0.35	0	0.666667	0	0	0.076867	0	0	0	0	0	0	0	0	0.00307098	0	0	0	0	0	0	0	0.00102366	0	0	0.00102366	0
Eea1	A0A0G2K051_RAT	165 kDa	0	0	2	0	0	0	0	0	0	1	0.29	0.35	0	0.666667	0	0	0	0.039704	0	0	0	0	0	0	0	0	0.00152965	0	0	0	0	0	0	0.000509884	0	0	0.000509884	0
Eef1a2	EF1A2_RAT	50 kDa	0	0	0	0	0	0	0	0	0	NA	NA	NA	0	0	0	0.45995	0.28694	0.45995	1.0012	0.55499	0.76403	0.55499	0.55499	0.76403	0.0169088	0.0114638	0.0177202	0.0393759	0.0206579	0.0270583	0.023774	0.0237149	0.0308138	0.0153643	0.0290307	0.0261009	-0.0136665	-0.00292983
Eef1b2	B5DEN5_RAT	25 kDa	1	1	1	2	1	1	1	0	1	0.44	0.41	0.66	1.33333	1	0.666667	0.13501	0.13501	0.13501	0.28824	0.13501	0.13501	0.13501	0	0.13501	0.00496326	0.0053939	0.00520145	0.0113361	0.00502537	0.00478141	0.00578339	0	0.00544503	0.0051862	0.00704763	0.00374281	-0.00186143	-0.00330482
Eef1g	EF1G_RAT	50 kDa	7	4	4	10	7	8	7	7	8	0.47	0.025	0.019	8.33333	5	7.33333	0.37355	0.28906	0.20978	0.88663	0.55948	0.66168	0.46356	0.55948	0.66168	0.0137325	0.0115485	0.00808207	0.03487	0.0208251	0.0234336	0.0198574	0.0239068	0.0266859	0.011121	0.0263762	0.0234834	-0.0152552	-0.00289283
Eftud2	F1LM66_RAT	109 kDa	0	0	2	1	9	4	0	0	2	0.0062	0.0007	0.54	4.66667	0.666667	0.666667	0	0	0.060515	0.029813	0.26493	0.12469	0	0	0.060515	0	0	0.00233143	0.00117251	0.00986127	0.00441593	0	0	0.00244061	0.000777142	0.0051499	0.000813535	-0.00437276	-0.00433637
Eif3b	EIF3B_RAT	91 kDa	0	0	0	1	2	0	1	0	0	0.39	0.096	0.41	1	0	0.333333	0	0	0	0.035866	0.073018	0	0.035866	0	0	0	0	0	0.00141056	0.00271789	0	0.00153638	0	0	0	0.00137615	0.000512128	-0.00137615	-0.000864023
Eif3f	D4AC36_RAT	38 kDa	1	1	2	0	0	0	1	1	1	0.093	0.086	0.6	0	1.33333	1	0.086802	0.086802	0.18114	0	0	0	0.086802	0.086802	0.086802	0.00319103	0.0034679	0.00697868	0	0	0	0.00371832	0.00370908	0.00350077	0.00454587	0	0.00364272	0.00454587	0.00364272
Eif3l	G3V7G9_RAT	45 kDa	0	1	0	3	2	3	2	0	1	0.19	0.01	0.19	2.66667	0.333333	1	0	0.072912	0	0.23507	0.15114	0.23507	0.15114	0	0.072912	0	0.00291297	0	0.009245	0.00562576	0.00832506	0.00647435	0	0.00294058	0.00097099	0.00773194	0.00313831	-0.00676095	-0.00459363
Eif4a1	Q6P3V8_RAT	46 kDa	0	0	0	0	0	0	0	0	0	1	1	1	0	0	0	0	0	0	0	0	0	0	0	0	0	0	0	0	0	0	0	0	0	0	0	0	0	0
Eif4a2	IF4A2_RAT	46 kDa	2	0	0	0	0	0	0	0	1	0.45	0.29	0.63	0	0.666667	0.333333	0.14659	0	0	0	0	0	0	0	0.070788	0.00538896	0	0	0	0	0	0	0	0.00285492	0.00179632	0	0.00095164	0.00179632	0.00095164
Eif4a3	IF4A3_RAT	47 kDa	1	1	5	1	7	4	2	2	3	0.31	0.098	0.34	4	2.33333	2.33333	0.070107	0.070107	0.31132	0.070107	0.6069	0.31132	0.14513	0.14513	0.22541	0.00257728	0.0028009	0.011994	0.00275722	0.0225901	0.0110255	0.0062169	0.00620146	0.00909091	0.00579074	0.0121243	0.00716976	-0.00633353	-0.00495452
Eif4e	IF4E_RAT	25 kDa	0	0	2	0	0	1	0	0	1	0.7	0.56	0.63	0.333333	0.666667	0.333333	0	0	0.28268	0	0	0.13255	0	0	0.13255	0	0	0.0108906	0	0	0.00469429	0	0	0.00534582	0.00363022	0.00156476	0.00178194	0.00206545	0.000217176
Eif4e2	A0A0G2K933_RAT	29 kDa	0	0	0	0	0	2	0	0	0	0.3	0.21	1	0.666667	0	0	0	0	0	0	0	0.23789	0	0	0	0	0	0	0	0	0.00842493	0	0	0	0	0.00280831	0	-0.00280831	-0.00280831
Eif4enif1	D4ACF1_RAT	108 kDa	4	2	2	0	1	1	0	1	2	0.41	0.091	0.27	0.666667	2.66667	1	0.1259	0.061086	0.061086	0	0.03009	0.03009	0	0.03009	0.061086	0.00462836	0.0024405	0.00235343	0	0.00112002	0.00106564	0	0.00128576	0.00246363	0.00314076	0.000728553	0.0012498	0.00241221	0.000521244
Eif4g1	D3ZU13_RAT	176 kDa	0	0	1	5	7	5	1	0	6	0.082	1e-05	0.01	5.66667	0.333333	2.33333	0	0	0.018499	0.095979	0.1369	0.095979	0.018499	0	0.095979	0	0	0.0007127	0.00377473	0.00509572	0.00339912	0.000792437	0	0.00387089	0.000237567	0.00408986	0.00155444	-0.00385229	-0.00253541
Eif4g3	A0A0G2JY73_RAT	179 kDa	2	0	3	5	10	8	4	4	12	0.49	1e-05	1e-05	7.66667	1.66667	6.66667	0.036613	0	0.055419	0.09406	0.19697	0.15469	0.074566	0.055419	0.24079	0.00134597	0	0.0021351	0.00369926	0.00733165	0.00547838	0.00319417	0.00236808	0.0097112	0.00116036	0.0055031	0.00509115	-0.00434274	-0.000411952
Elavl1	ELAV1_RAT	36 kDa	1	1	5	1	2	8	0	1	4	0.19	0.14	0.055	3.66667	2.33333	1.66667	0.091142	0.091142	0.5467	0.091142	0.19059	0.84149	0	0.091142	0.41751	0.00335058	0.00364129	0.0210624	0.0035845	0.00709418	0.0298016	0	0.00389454	0.0168384	0.00935142	0.0134934	0.00691098	-0.00414199	-0.00658243
Elavl2	ELAV2_RAT	40 kDa	7	6	12	17	17	21	9	5	12	0.011	1e-05	0.099	18.3333	8.33333	8.66667	0.61645	0.49212	1.0552	1.6129	1.4119	1.8307	0.61645	0.37734	1.0552	0.022662	0.0196611	0.0406531	0.0634333	0.052554	0.0648347	0.0264067	0.0161239	0.0425568	0.0276587	0.060274	0.0283625	-0.0326153	-0.0319115
Elavl3	Q76IJ9_RAT	40 kDa	4	5	8	9	8	17	5	4	12	0.18	0.0021	0.59	11.3333	5.66667	7	0.2714	0.37734	0.75115	0.75115	0.89707	1.6129	0.37734	0.2714	1.2264	0.00997725	0.0150754	0.0289391	0.0295418	0.0333909	0.0571212	0.016164	0.011597	0.0494614	0.0179973	0.040018	0.0257408	-0.0220207	-0.0142771
Elavl4	ELAV4_RAT	41 kDa	0	0	0	0	0	0	0	0	0	NA	NA	NA	0	0	0	0.47167	0.47167	0.85566	1.3398	1.7309	1.3398	0.58992	0.36223	0.58992	0.0173396	0.0188441	0.0329655	0.0526926	0.0644279	0.0474493	0.0252703	0.0154782	0.0237918	0.0230497	0.0548566	0.0215134	-0.0318069	-0.0333432
Elmo1	G8CYZ7_RAT	86 kDa	0	0	0	0	0	0	0	0	0	NA	NA	NA	0	0	0	0	0	0.07779	0	0	0	0	0	0	0	0	0.00299697	0	0	0	0	0	0	0.00099899	0	0	0.00099899	0
Elmo2	G3V982_RAT	84 kDa	7	4	3	0	0	0	0	0	0	1	0.00019	0.0006	0	4.66667	0	0.30695	0.12157	0.12157	0	0	0	0	0	0	0.0112841	0.00485694	0.00468366	0	0	0	0	0	0	0.00694158	0	0	0.00694158	0
Eln	ELN_RAT	73 kDa	0	0	0	0	1	0	0	0	2	0.43	0.46	0.17	0.333333	0	0.666667	0	0	0	0	0.044588	0	0	0	0.091165	0	0	0	0	0.00165966	0	0	0	0.00367674	0	0.000553221	0.00122558	-0.000553221	0.000672358
Enah	A0A0G2K6I4_RAT	63 kDa	33	25	24	0	0	0	26	23	18	1e-05	1e-05	0.19	0	27.3333	22.3333	3.8511	2.396	2.2274	0	0	0	2.7603	2.0671	1.3774	0.141575	0.0957246	0.0858137	0	0	0	0.118242	0.088328	0.0555513	0.107704	0	0.0873739	0.107704	0.0873739
Ep300	A0A0G2QC09_RAT	77 kDa	0	0	0	0	0	0	0	0	0	NA	NA	NA	0	0	0	0.18007	0.22994	0.086309	0	0.042261	0	0	0	0	0.00661976	0.00918653	0.00332518	0	0.00157305	0	0	0	0	0.00637715	0.000524349	0	0.00585281	-0.000524349
Ep400	A0A0G2JU09_RAT	345 kDa	3	0	0	0	0	0	0	0	0	1	0.16	0.2	0	1	0	0.028467	0	0	0	0	0	0	0	0	0.00104651	0	0	0	0	0	0	0	0	0.000348836	0	0	0.000348836	0
Eprs	A0A0G2JZI2_RAT	170 kDa	2	0	0	1	0	1	1	1	4	0.091	0.62	0.057	0.666667	0.666667	2	0.038652	0	0	0.019143	0	0.019143	0.019143	0.019143	0.078797	0.00142093	0	0	0.00075287	0	0.000677954	0.000820024	0.000817988	0.00317793	0.000473644	0.000476941	0.00160531	-3.297e-06	0.00112837
Erc2	ERC2_RAT	111 kDa	3	0	0	0	2	2	0	0	0	0.09	0.41	0.2	1.33333	1	0	0.090983	0	0	0	0.059771	0.029452	0	0	0	0.00334473	0	0	0	0.00222481	0.00104305	0	0	0	0.00111491	0.00108929	0	2.5624e-05	-0.00108929
Evl	EVL_RAT	42 kDa	23	17	25	0	0	0	8	9	7	1e-05	1e-05	0.0038	0	21.6667	8	4.2396	2.596	4.6493	0	0	0	0.82627	0.96906	0.57099	0.155857	0.103715	0.179121	0	0	0	0.0353947	0.0414083	0.0230284	0.146231	0	0.0332771	0.146231	0.0332771
Ewsr1	A0A140UHY3_RAT	69 kDa	6	5	6	7	8	8	8	8	13	0.084	0.092	0.0022	7.66667	5.66667	9.66667	0.32102	0.26112	0.32102	0.38376	0.38376	0.44948	0.44948	0.44948	0.59043	0.0118014	0.0104322	0.0123678	0.0150928	0.0142844	0.0159184	0.0192543	0.0192065	0.0238124	0.0115338	0.0150985	0.0207577	-0.00356475	0.00565916
Exoc4	EXOC4_RAT	111 kDa	0	0	1	0	1	1	0	0	2	0.61	0.44	0.37	0.666667	0.333333	0.666667	0	0	0.029481	0	0.029481	0.029481	0	0	0.059832	0	0	0.0011358	0	0.00109735	0.00104408	0	0	0.00241306	0.000378599	0.000713808	0.000804353	-0.000335209	9.0545e-05
Fam110a	M0RB04_RAT	35 kDa	2	2	1	0	0	0	0	0	0	1	0.047	0.071	0	1.66667	0	0.19971	0.19971	0.095312	0	0	0	0	0	0	0.00734177	0.00797878	0.00367203	0	0	0	0	0	0	0.00633086	0	0	0.00633086	0
Fam110b	F110B_RAT	40 kDa	2	2	2	0	0	0	0	0	0	1	0.025	0.042	0	2	0	0.17006	0.17006	0.17006	0	0	0	0	0	0	0.00625177	0.00679421	0.0065518	0	0	0	0	0	0	0.0065326	0	0	0.0065326	0
Fam120a	D4AB03_RAT	122 kDa	1	1	0	1	4	2	0	1	0	0.061	0.055	0.63	2.33333	0.666667	0.333333	0.026651	0.026651	0	0.026651	0.11094	0.054013	0	0.026651	0	0.000979748	0.00106476	0	0.00104815	0.00412943	0.00191288	0	0.00113881	0	0.000681502	0.00236349	0.000379603	-0.00168198	-0.00198388
Fam171a2	D3ZT47_RAT	87 kDa	0	0	0	0	1	0	0	0	3	0.25	0.46	0.07	0.333333	0	1	0	0	0	0	0.037336	0	0	0	0.11624	0	0	0	0	0.00138973	0	0	0	0.00468803	0	0.000463243	0.00156267	-0.000463243	0.00109943
Fam195b	F195B_RAT	11 kDa	2	0	0	2	3	2	1	2	3	0.58	0.055	0.057	2.33333	0.666667	2	0.71422	0	0	0.71422	1.2444	0.71422	0.30928	0.71422	1.2444	0.0262563	0	0	0.0280894	0.0463193	0.0252943	0.0132486	0.0305189	0.0501874	0.00875209	0.0332343	0.0313183	-0.0244822	-0.00191603
Farp1	FARP1_RAT	119 kDa	0	0	0	0	0	0	1	0	3	0.042	1	0.029	0	0	1.33333	0	0	0	0	0	0	0.027403	0	0.084482	0	0	0	0	0	0	0.00117386	0	0.00340721	0	0	0.00152702	0	0.00152702
Farsa	SYFA_RAT	58 kDa	2	2	1	1	1	2	0	1	2	0.6	0.6	0.57	1.33333	1.66667	1	0.11669	0.11669	0.056737	0.056737	0.056737	0.11669	0	0.056737	0.11669	0.00428978	0.00466198	0.00218587	0.00223139	0.00211188	0.0041326	0	0.0024244	0.00470617	0.00371254	0.00282529	0.00237686	0.000887252	-0.000448434
Fbxl19	A0A0G2KB30_RAT	74 kDa	2	0	2	0	0	0	0	0	0	1	0.086	0.12	0	1.33333	0	0.090598	0	0.090598	0	0	0	0	0	0	0.00333058	0	0.00349042	0	0	0	0	0	0	0.00227366	0	0	0.00227366	0
Fgd1	F1LQ56_RAT	89 kDa	3	1	0	0	0	0	0	0	0	1	0.086	0.12	0	1.33333	0	0.11397	0.036632	0	0	0	0	0	0	0	0.00418978	0.00146352	0	0	0	0	0	0	0	0.00188443	0	0	0.00188443	0
Fgfr1	FGFR1_RAT	92 kDa	0	0	0	0	0	0	0	0	0	1	1	1	0	0	0	0	0	0	0	0	0	0	0	0	0	0	0	0	0	0	0	0	0	0	0	0	0	0
Fgfr2	F1LSG7_RAT	94 kDa	0	0	0	0	0	0	0	0	0	1	1	1	0	0	0	0	0	0	0	0	0	0	0	0	0	0	0	0	0	0	0	0	0	0	0	0	0	0
Fgfr3	A0A0G2K210_RAT	88 kDa	0	0	0	0	0	0	0	0	0	1	1	0.59	0	0	0	0	0	0	0	0	0	0	0	0	0	0	0	0	0	0	0	0	0	0	0	0	0	0
Fgfr4	FGFR4_RAT	89 kDa	0	0	1	0	0	0	0	0	0	1	0.54	1	0	0.333333	0	0	0	0.036771	0	0	0	0	0	0	0	0	0.00141665	0	0	0	0	0	0	0.000472218	0	0	0.000472218	0
Fgr	FGR_RAT	59 kDa	0	0	0	0	0	0	0	0	0	1	1	1	0	0	0	0	0	0	0	0	0	0	0	0	0	0	0	0	0	0	0	0	0	0	0	0	0	0
Fhdc1	D3ZL83_RAT	126 kDa	0	0	0	0	0	2	0	0	0	0.3	0.21	1	0.666667	0	0	0	0	0	0	0	0.052505	0	0	0	0	0	0	0	0	0.00185948	0	0	0	0	0.000619826	0	-0.000619826	-0.000619826
Fip1l1	FIP1_RAT	60 kDa	5	2	3	0	1	0	0	0	1	0.7	0.012	0.026	0.333333	3.33333	0.333333	0.23605	0.11178	0.17226	0	0.054408	0	0	0	0.054408	0.00867771	0.00446582	0.00663656	0	0.00202519	0	0	0	0.00219431	0.00659336	0.000675062	0.000731435	0.0059183	5.6373e-05
Fmn2	A0A0G2JZ27_RAT	127 kDa	11	9	8	0	0	0	7	4	5	1e-05	1e-05	0.32	0	9.33333	5.33333	0.28842	0.1941	0.22475	0	0	0	0.1941	0.10668	0.13509	0.0106029	0.00775465	0.00865881	0	0	0	0.00831461	0.00455848	0.00544826	0.00900547	0	0.00610712	0.00900547	0.00610712
Fmnl2	A0A0G2K132_RAT	118 kDa	14	8	4	0	0	0	0	0	0	1	1e-05	1e-05	0	8.66667	0	0.34932	0.21004	0.1151	0	0	0	0	0	0	0.0128418	0.00839149	0.00443439	0	0	0	0	0	0	0.00855588	0	0	0.00855588	0
Fmnl3	A0A0G2JXC2_RAT	107 kDa	0	0	0	0	0	0	0	0	0	NA	NA	NA	0	0	0	0.27138	0.12755	0	0	0	0	0	0	0	0.00997651	0.00509586	0	0	0	0	0	0	0	0.00502412	0	0	0.00502412	0
Fmr1	FMR1_RAT	67 kDa	1	1	4	2	9	3	2	1	3	0.12	0.025	0.36	4.66667	2	2	0.049011	0.049011	0.21093	0.10042	0.53823	0.15436	0.10042	0.049011	0.15436	0.00180175	0.00195808	0.00812638	0.00394939	0.0200341	0.0054667	0.00430167	0.00209426	0.00622543	0.00396207	0.00981673	0.00420712	-0.00585466	-0.00560961
Fn1	FINC_RAT	273 kDa	2	2	3	0	0	0	0	0	0	1	0.014	0.025	0	2.33333	0	0.023959	0.023959	0.036152	0	0	0	0	0	0	0.000880785	0.000957206	0.00139281	0	0	0	0	0	0	0.00107693	0	0	0.00107693	0
Foxp1	FOXP1_RAT	80 kDa	3	0	5	8	12	6	6	5	5	0.22	0.00026	0.01	8.66667	2.66667	5.33333	0.12815	0	0.22259	0.37927	0.61984	0.27273	0.27273	0.22259	0.22259	0.00471107	0	0.0085756	0.0149162	0.0230718	0.0096588	0.0116829	0.00951136	0.00897718	0.00442889	0.0158823	0.0100571	-0.0114534	-0.00582513
Foxp4	A0A0G2JXI7_RAT	73 kDa	0	0	0	2	2	1	0	0	0	0.049	0.02	1	1.66667	0	0	0	0	0	0.092173	0.092173	0.045071	0	0	0	0	0	0	0.00362505	0.00343088	0.0015962	0	0	0	0	0.00288404	0	-0.00288404	-0.00288404
Frmd4a	D3ZU85_RAT	88 kDa	1	0	0	2	1	2	0	1	3	0.61	0.075	0.096	1.66667	0.333333	1.33333	0.037193	0	0	0.037193	0.037193	0.075769	0	0.037193	0.11578	0.00136729	0	0	0.00146275	0.00138441	0.00268338	0	0.00158927	0.00466947	0.000455765	0.00184351	0.00208625	-0.00138775	0.000242737
Fubp1	FUBP1_RAT	67 kDa	19	14	22	26	37	45	22	22	28	0.088	1e-05	0.00028	36	18.3333	24	1.3529	0.85515	1.5876	2.4416	4.8056	5.6955	1.8456	1.7135	2.4416	0.0497355	0.0341648	0.0611645	0.096025	0.178875	0.201707	0.0790595	0.0732186	0.0984711	0.048355	0.158869	0.0835831	-0.110514	-0.0752861
Fubp3	G3V829_RAT	61 kDa	6	7	8	19	17	15	10	9	10	0.064	1e-05	0.012	17	7	9.66667	0.36567	0.43848	0.51517	1.547	1.2957	1.0692	0.59595	0.59595	0.59595	0.0134428	0.0175181	0.0198477	0.0608415	0.0482288	0.037866	0.0255286	0.0254652	0.024035	0.0169362	0.0489788	0.0250096	-0.0320426	-0.0239692
Fus	Q5PQK2_RAT	53 kDa	3	3	4	3	9	8	5	4	7	0.53	0.017	0.029	6.66667	3.33333	5.33333	0.19884	0.19884	0.27354	0.19884	0.72299	0.62191	0.35291	0.27354	0.52677	0.00730979	0.00794402	0.0105385	0.00782012	0.0269113	0.0220251	0.0151175	0.0116885	0.0212449	0.00859744	0.0189188	0.016017	-0.0103214	-0.00290185
Fxr1	FXR1_RAT	64 kDa	0	0	1	3	6	3	2	1	5	0.4	0.00063	0.0047	4	0.333333	2.66667	0	0	0.051161	0.16147	0.28336	0.16147	0.10494	0.051161	0.28336	0	0	0.00197105	0.00635041	0.0105473	0.0057185	0.00449529	0.00218613	0.0114281	0.000657017	0.00753873	0.0060365	-0.00688171	-0.00150223
Fxr2	B1H2A6_RAT	74 kDa	6	2	4	7	18	12	5	2	5	0.0022	1e-05	0.25	12.3333	4	4	0.29418	0.089762	0.18758	0.35102	0.98908	0.6749	0.23974	0.089762	0.23974	0.0108147	0.00358616	0.00722679	0.0138052	0.0368157	0.0239017	0.0102697	0.00383557	0.00966885	0.00720921	0.0248409	0.0079247	-0.0176317	-0.0169162
Fyn	FYN_RAT	61 kDa	0	0	0	0	1	0	0	0	0	0.55	0.46	1e-05	0.333333	0	0	0	0	0	0	0.053905	0	0	0	0	0	0	0	0	0.00200646	0	0	0	0	0	0.000668821	0	-0.000668821	-0.000668821
G3bp1	D3ZYS7_RAT	52 kDa	0	0	1	1	4	4	0	0	2	0.063	0.0052	0.37	3	0.333333	0.666667	0	0	0.0634	0.0634	0.27875	0.27875	0	0	0.13082	0	0	0.00244258	0.00249344	0.0103757	0.009872	0	0	0.00527605	0.000814192	0.00758037	0.00175868	-0.00676618	-0.00582169
G3bp2	Q6AY21_RAT	51 kDa	2	1	4	1	6	4	2	1	4	0.38	0.14	0.34	3.66667	2.33333	2.33333	0.13351	0.064665	0.20681	0.064665	0.45639	0.28485	0.13351	0.064665	0.28485	0.00490812	0.00258349	0.00796765	0.00254319	0.0169878	0.010088	0.00571914	0.00276316	0.0114882	0.00515308	0.00987302	0.00665682	-0.00471994	-0.0032162
Gap43	NEUM_RAT	24 kDa	0	0	1	3	1	1	1	0	2	0.47	0.075	0.19	1.66667	0.333333	1	0	0	0.14087	0.48494	0.14087	0.14087	0.14087	0	0.30158	0	0	0.00542722	0.0190721	0.00524349	0.00498894	0.00603441	0	0.0121629	0.00180907	0.00976817	0.00606577	-0.0079591	-0.0037024
Gapdhs	G3PT_RAT	47 kDa	0	0	0	0	0	0	0	0	0	NA	NA	NA	0	0	0	0	0	0	0	0	0	0	0	0	0	0	0	0	0	0	0	0	0	0	0	0	0	0
Gatad2b	Q4V8E1_RAT	65 kDa	0	0	0	4	1	1	4	0	3	0.36	0.0092	0.002	2	0	2.33333	0	0	0	0.216	0.050106	0.050106	0.15798	0	0.15798	0	0	0	0.008495	0.00186506	0.00177452	0.00676735	0	0.00637142	0	0.00404486	0.00437959	-0.00404486	0.000334734
Gfap	GFAP_RAT	50 kDa	0	0	0	0	0	0	0	0	0	NA	NA	NA	0	0	0	0	0	0	0	0	0	0	0	0	0	0	0	0	0	0	0	0	0	0	0	0	0	0
Gigyf1	D3ZQJ3_RAT	116 kDa	0	0	0	1	2	1	0	0	1	0.25	0.044	0.41	1.33333	0	0.333333	0	0	0	0.028062	0.056912	0.028062	0	0	0.028062	0	0	0	0.00110364	0.00211839	0.000993822	0	0	0.00113176	0	0.00140529	0.000377252	-0.00140529	-0.00102803
Gigyf2	A0A096MKC0_RAT	83 kDa	4	2	3	7	5	11	6	4	3	0.17	0.0025	0.068	7.66667	3	4.33333	0.166	0.079813	0.12208	0.30834	0.21163	0.52551	0.25906	0.166	0.12208	0.00610252	0.00318868	0.0047033	0.0121266	0.00787733	0.0186111	0.0110973	0.00709325	0.00492356	0.00466483	0.0128717	0.0077047	-0.00820684	-0.00516697
Git1	GIT1_RAT	85 kDa	21	18	13	0	0	0	0	0	0	1	1e-05	1e-05	0	17.3333	0	1.2026	0.89501	0.63039	0	0	0	0	0	0	0.0442102	0.0357573	0.0242867	0	0	0	0	0	0	0.0347514	0	0	0.0347514	0
Git2	Q66H91_RAT	85 kDa	10	10	7	0	0	0	0	0	0	1	1e-05	1e-05	0	9	0	0.40643	0.46074	0.30377	0	0	0	0	0	0	0.0149412	0.0184074	0.0117032	0	0	0	0	0	0	0.0150173	0	0	0.0150173	0
Gna12	GNA12_RAT	44 kDa	0	0	0	0	0	0	2	0	0	0.21	1	0.17	0	0	0.666667	0	0	0	0	0	0	0.15474	0	0	0	0	0	0	0	0	0.00662856	0	0	0	0	0.00220952	0	0.00220952
Gna13	GNA13_RAT	44 kDa	0	0	0	0	0	0	0	0	0	1	1	1	0	0	0	0	0	0	0	0	0	0	0	0	0	0	0	0	0	0	0	0	0	0	0	0	0	0
Gnai1	GNAI1_RAT	40 kDa	0	0	0	0	0	0	0	0	0	NA	NA	NA	0	0	0	0	0	0	0	0	0	0	0	0	0	0	0	0	0	0	0	0	0	0	0	0	0	0
Gnai2	GNAI2_RAT	41 kDa	0	0	0	0	0	0	0	0	0	NA	NA	NA	0	0	0	0	0.26406	0.36675	0	0	0.26406	0	0	0	0	0.0105497	0.0141296	0	0	0.00935175	0	0	0	0.00822642	0.00311725	0	0.00510917	-0.00311725
Gnai3	GNAI3_RAT	41 kDa	0	0	0	0	0	0	0	0	0	NA	NA	NA	0	0	0	0	0	0.36675	0	0	0.36675	0	0	0	0	0	0.0141296	0	0	0.0129885	0	0	0	0.00470985	0.00432951	0	0.000380342	-0.00432951
Gnal	GNAL_RAT	44 kDa	0	0	0	0	0	0	0	0	0	NA	NA	NA	0	0	0	0	0	0	0	0	0	0	0	0.0744	0	0	0	0	0	0	0	0	0.00300059	0	0	0.0010002	0	0.0010002
Gnao1	GNAO_RAT	40 kDa	3	7	7	4	4	11	2	1	4	0.044	0.25	0.16	6.33333	5.66667	2.33333	0.17106	0.48405	0.26727	0.17106	0.26727	0.60597	0.17106	0	0.26727	0.00628853	0.0193387	0.010297	0.00672757	0.00994837	0.0214606	0.00732766	0	0.0107792	0.0119747	0.0127122	0.0060356	-0.000737445	-0.00667657
Gnas	GNAS1_RAT	123 kDa	0	0	0	0	0	0	0	0	0	NA	NA	NA	0	0	0	0	0	0.053714	0	0	0	0	0	0	0	0	0.00206941	0	0	0	0	0	0	0.000689803	0	0	0.000689803	0
Gnat1	D3ZSS5_RAT	40 kDa	0	0	0	0	0	0	0	0	0	NA	NA	NA	0	0	0	0	0	0	0	0	0	0	0	0	0	0	0	0	0	0	0	0	0	0	0	0	0	0
Gnat2	D4AA42_RAT	40 kDa	0	0	0	0	0	0	0	0	0	NA	NA	NA	0	0	0	0	0	0.082156	0	0	0	0	0	0	0	0	0.00316518	0	0	0	0	0	0	0.00105506	0	0	0.00105506	0
Gnat3	GNAT3_RAT	40 kDa	0	0	0	0	0	0	0	0	0	NA	NA	NA	0	0	0	0	0	0	0	0	0	0	0	0	0	0	0	0	0	0	0	0	0	0	0	0	0	0
Gnb1	GBB1_RAT	37 kDa	5	5	8	6	2	11	2	0	4	0.024	0.3	0.078	6.33333	6	2	0.52535	0.40183	0.52535	0.40183	0.18399	1.1383	0.088113	0	0.28831	0.019313	0.0160538	0.0202399	0.0158035	0.00684851	0.0403132	0.00377447	0	0.0116277	0.0185356	0.0209884	0.00513406	-0.00245281	-0.0158543
Gnb2	GBB2_RAT	37 kDa	0	0	0	0	0	0	0	0	0	NA	NA	NA	0	0	0	0.28926	0.28926	0.40321	0.40321	0	0.52722	0.18457	0	0.18457	0.0106338	0.0115565	0.0155342	0.0158577	0	0.0186716	0.00790638	0	0.00744381	0.0125748	0.0115098	0.00511673	0.00106506	-0.00639305
Gnb3	GBB3_RAT	37 kDa	0	0	0	0	0	0	0	0	0	NA	NA	NA	0	0	0	0	0	0	0	0	0	0	0	0	0	0	0	0	0	0	0	0	0	0	0	0	0	0
Gnb4	GBB4_RAT	37 kDa	0	0	0	0	0	0	0	0	0	NA	NA	NA	0	0	0	0	0	0.28926	0	0	0	0	0	0	0	0	0.0111442	0	0	0	0	0	0	0.00371472	0	0	0.00371472	0
Gorasp2	GORS2_RAT	47 kDa	3	3	2	0	0	0	0	0	0	1	0.0075	0.014	0	2.66667	0	0.22369	0.22369	0.14405	0	0	0	0	0	0	0.00822333	0.00893683	0.00554973	0	0	0	0	0	0	0.00756996	0	0	0.00756996	0
Gpm6a	GPM6A_RAT	31 kDa	1	2	2	0	0	2	0	0	2	0.61	0.3	0.4	0.666667	1.66667	0.666667	0.10605	0.22336	0.22336	0	0	0.22336	0	0	0.22336	0.00389863	0.00892364	0.00860526	0	0	0.00791035	0	0	0.00900824	0.00714251	0.00263678	0.00300274	0.00450573	0.000365963
Grpel1	GRPE1_RAT	24 kDa	0	0	1	1	1	3	7	3	1	0.051	0.075	0.00042	1.66667	0.333333	3.66667	0	0	0.13691	0.13691	0.13691	0.46951	1.4551	0.46951	0.13691	0	0	0.00527465	0.0053845	0.00509609	0.0166278	0.0623318	0.0200624	0.00552166	0.00175822	0.00903613	0.0293053	-0.00727791	0.0202691
Gse1	F1M4A7_RAT	124 kDa	0	2	1	0	0	1	1	0	0	0.7	0.38	0.46	0.333333	1	0.333333	0	0.05337	0.026338	0	0	0.026338	0.026338	0	0	0	0.00213223	0.00101471	0	0	0.000932767	0.00112824	0	0	0.00104898	0.000310922	0.000376078	0.000738058	6.5156e-05
Gsta1	GSTA1_RAT	26 kDa	0	0	0	0	0	0	0	0	0	NA	NA	NA	0	0	0	0.27602	0.27602	0.4414	0.27602	0.4414	0.27602	0.27602	0.27602	0	0.0101471	0.0110275	0.0170056	0.0108555	0.0164299	0.00977531	0.0118238	0.0117944	0	0.0127267	0.0123536	0.00787275	0.000373153	-0.00448082
Gsta4	GSTA4_RAT	26 kDa	10	7	16	14	13	12	10	10	5	0.19	0.095	0.43	13	11	8.33333	1.662	1.084	3.9086	2.8429	2.0085	2.4002	2.0085	2.0085	0.84397	0.0610987	0.0433078	0.150584	0.111808	0.0747608	0.0850037	0.0860376	0.085824	0.0340378	0.084997	0.090524	0.0686331	-0.00552706	-0.0218909
Gsta6	GSTA6_RAT	26 kDa	0	0	0	0	0	0	0	0	0	NA	NA	NA	0	0	0	0.27472	0	0.12904	0.27472	0.27472	0.12904	0	0	0	0.0100993	0	0.00497145	0.0108044	0.0102257	0.00456998	0	0	0	0.00502358	0.00853335	0	-0.00350977	-0.00853335
Gstm1	GSTM1_RAT	26 kDa	35	33	37	34	33	49	31	31	19	0.13	0.026	0.095	38.6667	35	27	41.381	41.381	46.826	19.523	36.556	97.764	19.523	15.116	7.8066	1.52125	1.65325	1.80404	0.767815	1.36069	3.46234	0.836302	0.645913	0.314845	1.65951	1.86361	0.59902	-0.204101	-1.26459
Gstm2	GSTM2_RAT	26 kDa	0	0	0	0	0	0	0	0	0	NA	NA	NA	0	0	0	9.1307	6.9393	6.9393	7.9683	4.508	10.444	3.3166	2.8213	1.6511	0.335664	0.277238	0.267346	0.313383	0.167798	0.369877	0.142072	0.120555	0.0665898	0.293416	0.283686	0.109739	0.00973033	-0.173947
Gstm3	GSTM4_RAT	26 kDa	45	42	43	43	37	51	36	34	24	0.16	0.084	0.42	43.6667	43.3333	31.3333	42.73	62.033	29.339	33.271	25.858	42.73	25.858	15.495	10.444	1.57085	2.47833	1.13033	1.30851	0.962491	1.51329	1.10767	0.662108	0.421212	1.7265	1.26143	0.730331	0.465072	-0.531099
Gstm4	Q5BK56_RAT	26 kDa	18	15	21	20	18	24	18	12	7	0.068	0.058	0.27	20.6667	18	12.3333	6.0861	4.5476	7.0087	7.0087	4.5476	7.0087	3.9086	1.662	1.084	0.223738	0.181685	0.27002	0.275643	0.169272	0.248215	0.167432	0.0710179	0.0437183	0.225148	0.231043	0.094056	-0.00589545	-0.136987
Gstm5	GSTM5_RAT	27 kDa	24	22	26	22	18	25	17	14	7	0.052	0.38	0.51	21.6667	24	12.6667	12.249	7.2825	13.901	6.3646	4.8228	7.2825	4.1775	2.2366	1.0233	0.4503	0.290949	0.535556	0.250312	0.179515	0.257911	0.178951	0.0955708	0.0412703	0.425602	0.229246	0.105264	0.196355	-0.123982
Gstm6	D3ZVQ8_RAT	27 kDa	0	0	0	0	0	0	0	0	0	NA	NA	NA	0	0	0	0	0	0	0	0	0	0	0	0	0	0	0	0	0	0	0	0	0	0	0	0	0	0
Gstp1	GSTP1_RAT	23 kDa	19	19	30	34	25	37	21	21	15	0.027	0.00067	0.18	32	22.6667	19	8.5917	11.514	20.303	20.303	20.303	30.748	9.956	7.3972	4.6346	0.315849	0.460005	0.782202	0.798491	0.755722	1.08895	0.426483	0.316085	0.186916	0.519352	0.881054	0.309828	-0.361701	-0.571226
H2afz	H2AZ_RAT	14 kDa	0	0	0	0	0	0	0	0	0	NA	NA	NA	0	0	0	0	0	0	0	0	0	0	0	0	0	0	0	0	0	0	0	0	0	0	0	0	0	0
Hadha	ECHA_RAT	83 kDa	1	0	1	3	1	0	2	0	1	0.6	0.27	0.34	1.33333	0.666667	1	0.039512	0	0.039512	0.12328	0.039512	0	0.080585	0	0.039512	0.00145255	0	0.00152226	0.00484844	0.00147072	0	0.003452	0	0.00159354	0.000991601	0.00210639	0.00168185	-0.00111479	-0.000424542
Hba1	HBA_RAT	15 kDa	3	4	4	5	4	3	5	4	6	0.19	0.34	0.066	4	3.66667	5	0.81894	1.2204	1.2204	1.7104	1.2204	0.81894	1.7104	1.2204	1.7104	0.030106	0.0487572	0.0470176	0.0672679	0.045426	0.029003	0.073268	0.0521482	0.0689814	0.0419603	0.0472323	0.0647992	-0.00527196	0.0175669
Hba-a2	A0A0G2JSV6_RAT	15 kDa	0	0	0	0	0	0	0	0	0	NA	NA	NA	0	0	0	0.81894	1.2204	1.2204	1.2204	0.81894	0.49009	1.2204	0.81894	2.3085	0.030106	0.0487572	0.0470176	0.0479968	0.0304827	0.0173567	0.052278	0.0349936	0.0931031	0.0419603	0.0319454	0.0601249	0.0100149	0.0281795
Hbb	HBB1_RAT	16 kDa	4	4	5	4	7	3	7	4	12	0.029	0.33	0.0049	4.66667	4.33333	7.66667	0.77653	0.77653	0.77653	0.77653	1.6059	0.46684	1.6059	0.46684	5.7906	0.0285469	0.0310238	0.0299169	0.0305399	0.0597751	0.0165332	0.0687915	0.0199483	0.233538	0.0298292	0.0356161	0.107426	-0.00578688	0.0718099
Hbe1	O88752_RAT	16 kDa	0	0	0	0	0	0	0	0	0	NA	NA	NA	0	0	0	0	0	0	0	0	0	0	0	0	0	0	0	0	0	0	0	0	0	0	0	0	0	0
Hck	HCK_RAT	59 kDa	1	0	0	0	0	0	0	0	0	1	0.54	1e-05	0	0.333333	0	0.055337	0	0	0	0	0	0	0	0	0.00203431	0	0	0	0	0	0	0	0	0.000678103	0	0	0.000678103	0
Hcn1	HCN1_RAT	102 kDa	0	0	0	0	0	0	0	0	0	NA	NA	NA	0	0	0	0.098567	0	0	0	0	0	0	0	0	0.00362354	0	0	0	0	0	0	0	0	0.00120784	0	0	0.00120784	0
Hcn2	HCN2_RAT	95 kDa	0	0	0	0	0	0	0	0	0	NA	NA	NA	0	0	0	0.069868	0	0.034344	0	0	0	0	0	0	0.0025685	0	0.00132315	0	0	0	0	0	0	0.00129722	0	0	0.00129722	0
Hcn4	HCN4_RAT	129 kDa	14	13	15	0	0	0	1	1	1	0.093	1e-05	1e-05	0	14	1	0.34942	0.38354	0.41852	0	0	0	0.025287	0.025287	0.025287	0.0128454	0.0153231	0.0161241	0	0	0	0.00108321	0.00108052	0.00101984	0.0147642	0	0.00106119	0.0147642	0.00106119
Hdac1l	D3ZVU7_RAT	55 kDa	0	0	0	0	0	0	0	0	0	NA	NA	NA	0	0	0	0	0	0	0.059275	0	0	0	0	0	0	0	0	0.00233121	0	0	0	0	0	0	0.00077707	0	-0.00077707	-0.00077707
Hdac2	F7ENH8_RAT	55 kDa	0	0	0	1	3	2	1	1	0	0.22	0.0092	0.17	2	0	0.666667	0	0	0	0.059275	0.18857	0.12206	0.059275	0.059275	0	0	0	0	0.00233121	0.00701899	0.00432278	0.00253915	0.00253285	0	0	0.00455766	0.00169067	-0.00455766	-0.002867
Hdac3	HDAC3_RAT	49 kDa	0	0	0	0	3	0	0	0	0	0.16	0.096	1	1	0	0	0	0	0	0	0.21545	0	0	0	0	0	0	0	0	0.00801952	0	0	0	0	0	0.00267317	0	-0.00267317	-0.00267317
Helz	D4ADZ6_RAT	220 kDa	2	0	1	0	0	0	0	0	0	1	0.16	0.2	0	1	0	0.029709	0	0.014746	0	0	0	0	0	0	0.00109217	0	0.000568111	0	0	0	0	0	0	0.000553426	0	0	0.000553426	0
Hgs	HGS_RAT	86 kDa	2	4	5	12	8	8	8	8	11	0.33	0.00089	0.00018	9.33333	3.66667	9	0.07707	0.16008	0.20396	0.56122	0.34579	0.34579	0.34579	0.34579	0.50433	0.00283326	0.00639549	0.00785785	0.0220721	0.0128711	0.0122462	0.0148125	0.0147757	0.0203399	0.00569553	0.0157298	0.0166427	-0.0100343	0.000912942
Hist1h2ak	D3ZVK7_RAT (+3)	14 kDa	0	0	0	0	0	0	0	0	0	NA	NA	NA	0	0	0	0	0	0.24066	0	0.53925	0.24066	0	0	0.24066	0	0	0.00927177	0	0.0200721	0.00852303	0	0	0.00970596	0.00309059	0.0095317	0.00323532	-0.00644111	-0.00629638
Hist1h2ba	H2B1A_RAT	14 kDa	0	0	3	0	3	2	0	0	0	0.049	0.28	0.2	1.66667	1	0	0	0	0.53438	0	0.90064	0.53438	0	0	0	0	0	0.0205877	0	0.0335238	0.0189252	0	0	0	0.00686258	0.017483	0	-0.0106204	-0.017483
Hist1h2bd	D3ZWM5_RAT	14 kDa	0	0	0	0	3	2	0	0	0	0.049	0.02	1	1.66667	0	0	0	0	0	0	0.91892	0.5442	0	0	0	0	0	0	0	0.0342042	0.019273	0	0	0	0	0.0178257	0	-0.0178257	-0.0178257
Hist1h2bh	D3ZLY9_RAT	14 kDa	0	0	0	0	0	0	0	0	0	1	1	1	0	0	0	0	0	0	0	0	0	0	0	0	0	0	0	0	0	0	0	0	0	0	0	0	0	0
Hist1h4b	H4_RAT	11 kDa	0	0	0	0	2	1	0	0	1	0.39	0.096	0.41	1	0	0.333333	0	0	0	0	0.69753	0.30289	0	0	0.30289	0	0	0	0	0.0259636	0.0107269	0	0	0.0122157	0	0.0122302	0.00407191	-0.0122302	-0.00815826
Hist2h2be	D4A817_RAT	14 kDa	0	0	0	0	0	0	0	0	0	1	1	1	0	0	0	0	0	0	0	0	0	0	0	0	0	0	0	0	0	0	0	0	0	0	0	0	0	0
Hist3h2bb	M0RBQ5_RAT	14 kDa	0	0	3	0	2	0	0	0	1	0.57	0.58	0.46	0.666667	1	0.333333	0	0	0.54925	0	0.54925	0	0	0	0.24469	0	0	0.0211606	0	0.0204443	0	0	0	0.00986849	0.00705354	0.00681476	0.0032895	0.000238783	-0.00352527
Hivep2	ZEP2_RAT	267 kDa	0	0	0	0	2	0	0	0	1	0.57	0.21	0.41	0.666667	0	0.333333	0	0	0	0	0.02442	0	0	0	0.012136	0	0	0	0	0.000908966	0	0	0	0.000489452	0	0.000302989	0.000163151	-0.000302989	-0.000139838
Hnrnpa0	F1M3H8_RAT	30 kDa	1	0	6	1	0	8	1	0	3	0.22	0.28	0.5	3	2.33333	1.33333	0.11005	0	0.87097	0.11005	0	1.3055	0.11005	0	0.36783	0.00404568	0	0.0335554	0.00432813	0	0.0462346	0.00471419	0	0.0148348	0.0125337	0.0168542	0.00651633	-0.00432056	-0.0103379
Hnrnpa1	ROA1_RAT	34 kDa	4	3	17	7	9	23	2	2	13	0.016	0.0072	0.54	13	8	5.66667	0.3186	0.3186	1.7569	0.73871	1.0908	3.7934	0.096574	0.20247	1.2927	0.0117124	0.0127287	0.0676871	0.0290525	0.040602	0.134344	0.00413692	0.00865163	0.0521353	0.0307094	0.0679995	0.0216413	-0.0372902	-0.0463583
Hnrnpa2b1	ROA2_RAT	37 kDa	2	0	18	2	11	26	0	0	3	1e-05	0.0013	0.0038	13	6.66667	1	0.18399	0	2.549	0.18399	1.3267	3.5723	0	0	0.18399	0.00676387	0	0.0982038	0.00723609	0.0493827	0.126514	0	0	0.00742042	0.0349892	0.0610442	0.00247347	-0.026055	-0.0585707
Hnrnpa3	ROA3_RAT	40 kDa	3	2	6	2	16	16	1	3	4	0.00035	1e-05	0.55	11.3333	3.66667	2.66667	0.27056	0.17309	0.61433	0.17309	2.5863	2.0571	0.083092	0.27056	0.37614	0.00994637	0.00691526	0.0236679	0.00680741	0.0962677	0.0728527	0.00355939	0.0115611	0.0151699	0.0135099	0.0586426	0.0100968	-0.0451328	-0.0485458
Hnrnpab	Q9QX81_RAT	36 kDa	1	1	6	2	5	5	3	2	6	0.48	0.15	0.11	4	2.66667	3.66667	0.091142	0.091142	0.5467	0.19059	0.5467	0.5467	0.2991	0.19059	0.68767	0.00335058	0.00364129	0.0210624	0.00749566	0.0203494	0.0193615	0.0128125	0.00814399	0.0277341	0.00935142	0.0157355	0.0162302	-0.00638409	0.000494681
Hnrnpc	HNRPC_RAT	33 kDa	0	1	8	3	8	17	0	0	5	0.00026	0.00021	0.45	9.33333	3	1.66667	0	0.10057	0.61468	0.21125	1.1525	2.158	0	0	0.61468	0	0.00401796	0.0236814	0.00830819	0.0428986	0.0764261	0	0	0.0247904	0.00923313	0.0425443	0.00826346	-0.0333112	-0.0342808
Hnrnpd	HNRPD_RAT	38 kDa	7	4	8	4	17	11	4	6	8	0.12	0.011	0.22	10.6667	6.33333	6	0.5126	0.28184	0.7849	0.39245	2.4608	1.4854	0.39245	0.64312	0.93892	0.0188443	0.01126	0.0302394	0.0154346	0.0915964	0.0526058	0.0168113	0.0274808	0.0378672	0.0201146	0.0532122	0.0273864	-0.0330977	-0.0258258
Hnrnpdl	HNRDL_RAT	35 kDa	0	0	0	0	0	3	0	0	2	0.59	0.096	0.17	1	0	0.666667	0	0	0	0	0	0.30747	0	0	0.1957	0	0	0	0	0	0.0108891	0	0	0.00789269	0	0.00362971	0.0026309	-0.00362971	-0.00099881
Hnrnpf	HNRPF_RAT	46 kDa	2	2	3	5	6	5	2	2	3	0.11	0.018	0.34	5.33333	2.33333	2.33333	0.14883	0.14883	0.23135	0.41461	0.51623	0.41461	0.14883	0.14883	0.23135	0.00547131	0.00594603	0.00891309	0.0163061	0.0192152	0.0146835	0.00637539	0.00635957	0.00933048	0.00677681	0.0167349	0.00735515	-0.00995812	-0.00937979
Hnrnph1	HNRH1_RAT	49 kDa	4	4	8	11	17	13	5	5	8	0.015	1e-05	0.11	13.6667	5.33333	6	0.29488	0.29488	0.57182	0.90798	1.8114	1.316	0.3813	0.3813	0.67672	0.0108404	0.011781	0.0220302	0.0357097	0.0674243	0.0466065	0.0163337	0.0162931	0.0272925	0.0148839	0.0499135	0.0199731	-0.0350296	-0.0299404
Hnrnph2	HNRH2_RAT	49 kDa	3	0	3	6	11	8	3	3	2	0.011	1e-05	0.17	8.33333	2	2.66667	0.21335	0	0.21335	0.38031	1.0321	0.6748	0.21335	0.21335	0.1376	0.00784321	0	0.00821961	0.0149571	0.038417	0.0238982	0.00913922	0.00911653	0.00554949	0.00535427	0.0257574	0.00793508	-0.0204032	-0.0178224
Hnrnph3	D4ABK7_RAT	37 kDa	0	0	2	0	1	9	0	0	0	0.0024	0.0091	0.35	3.33333	0.666667	0	0	0	0.18693	0	0.089464	0.98474	0	0	0	0	0	0.00720174	0	0.00333005	0.0348748	0	0	0	0.00240058	0.0127349	0	-0.0103344	-0.0127349
Hnrnpk	HNRPK_RAT	51 kDa	109	69	90	10	14	15	9	13	15	0.31	1e-05	1e-05	13	89.3333	12.3333	26.297	10.396	11.13	0.86623	0.98637	1.3952	0.75335	1.2504	1.3952	0.966734	0.415339	0.428799	0.0340677	0.0367148	0.0494113	0.0322711	0.0534301	0.0562692	0.603624	0.0400646	0.0473235	0.56356	0.00725883
Hnrnpl	HNRPL_RAT	68 kDa	5	3	12	6	33	25	5	6	20	0.0081	1e-05	0.0036	21.3333	6.66667	10.3333	0.26538	0.15168	0.75927	0.32638	3.7279	1.9527	0.26538	0.32638	1.4459	0.00975594	0.0060599	0.029252	0.0128361	0.138761	0.0691553	0.011368	0.0139464	0.058314	0.0150226	0.073584	0.0278761	-0.0585614	-0.0457079
Hnrnpm	HNRPM_RAT	74 kDa	6	5	9	20	40	32	10	7	22	0.0002	1e-05	1e-05	30.6667	6.66667	13	0.29716	0.24212	0.35465	1.3804	3.7639	2.5167	0.54285	0.35465	1.4859	0.0109242	0.00967314	0.0136634	0.0542894	0.140101	0.0891295	0.0232539	0.0151543	0.0599272	0.0114203	0.0945065	0.0327785	-0.0830862	-0.061728
Hnrnpr	Q566E4_RAT	71 kDa	5	2	8	3	19	8	2	1	11	0.049	0.0038	0.27	10	5	4.66667	0.19774	0.094411	0.43457	0.14491	1.1529	0.43457	0.094411	0.046141	0.64245	0.00726935	0.00377189	0.0167424	0.00569913	0.0429135	0.0153904	0.00404426	0.00197162	0.0259104	0.00926122	0.0213343	0.0106421	-0.0120731	-0.0106922
Hnrnpu	A0A0G2JZ52_RAT	88 kDa	4	5	5	4	15	12	6	5	17	0.42	0.0015	0.00073	10.3333	4.66667	9.33333	0.15686	0.19977	0.19977	0.15686	0.72702	0.54824	0.19977	0.19977	0.85754	0.00576651	0.00798118	0.00769642	0.0061691	0.0270613	0.0194161	0.0085575	0.00853625	0.0345851	0.00714804	0.0175488	0.0172263	-0.0104008	-0.000322532
Hnrnpul1	D4A962_RAT	96 kDa	17	8	14	16	29	20	17	16	15	0.31	0.00043	0.0056	21.6667	13	16	0.76496	0.3065	0.54412	0.70695	1.6357	0.95109	0.70695	0.70695	0.65085	0.0281216	0.0122452	0.020963	0.0278034	0.0608843	0.0336831	0.0302834	0.0302083	0.0262492	0.0204433	0.0407903	0.0289136	-0.020347	-0.0118767
Hnrnpul2	D4ABT8_RAT	85 kDa	2	1	1	1	15	7	0	2	5	0.011	1e-05	0.11	7.66667	1.33333	2.33333	0.078418	0.038469	0.038469	0.038469	0.76158	0.30243	0	0.078418	0.20772	0.00288281	0.00153691	0.00148207	0.00151294	0.0283477	0.0107106	0	0.00335083	0.00837747	0.00196727	0.0135237	0.00390943	-0.0115565	-0.00961431
Hsp90aa1	HS90A_RAT	85 kDa	0	0	0	0	0	0	0	0	0	NA	NA	NA	0	0	0	0	0	0.078418	0.16298	0.16298	0.1199	0.25418	0.30243	0.20772	0	0	0.00302117	0.0064098	0.00606647	0.00424629	0.0108882	0.012923	0.00837747	0.00100705	0.00557418	0.0107296	-0.00456713	0.00515537
Hsp90ab1	HS90B_RAT	83 kDa	2	3	6	15	9	9	9	9	9	0.54	1e-05	0.00018	11	3.66667	9	0.079922	0.12225	0.16623	0.71296	0.3601	0.3601	0.3088	0.25944	0.3601	0.0029381	0.00488411	0.00640425	0.0280398	0.0134037	0.012753	0.013228	0.011086	0.014523	0.00474215	0.0180655	0.0129457	-0.0133234	-0.00511985
Hsp90b1	ENPL_RAT	93 kDa	0	0	0	0	0	0	0	0	0	NA	NA	NA	0	0	0	0	0	0	0	0	0	0	0	0	0	0	0	0	0	0	0	0	0	0	0	0	0	0
Hspa1a	HS71A_RAT (+1)	70 kDa	0	0	0	0	0	0	0	0	0	NA	NA	NA	0	0	0	0.31414	0.25565	0	0.095337	0.14636	0.25565	0.25565	0.19976	0.14636	0.0115485	0.0102137	0	0.00374948	0.00544784	0.0090539	0.0109512	0.00853583	0.00590278	0.00725405	0.00608374	0.00846327	0.00117031	0.00237953
Hspa1l	HS71L_RAT	71 kDa	0	0	0	0	0	0	0	0	0	NA	NA	NA	0	0	0	0.25432	0.19874	0.14563	0.14563	0.14563	0.14563	0.25432	0.25432	0.25432	0.00934935	0.00794003	0.0056106	0.00572744	0.00542067	0.00515752	0.0108942	0.0108672	0.0102569	0.00763333	0.00543521	0.0106728	0.00219812	0.00523756
Hspa2	HSP72_RAT	70 kDa	0	0	0	0	0	0	0	0	0	NA	NA	NA	0	0	0	0.65662	0.58232	0.58232	0.51135	0.51135	0.44356	0.51135	0.65662	0.44356	0.0241388	0.0232648	0.0224347	0.0201107	0.0190336	0.0157088	0.0219046	0.0280576	0.017889	0.0232794	0.0182844	0.0226171	0.00499505	0.00433272
Hspa5	GRP78_RAT	72 kDa	17	10	11	11	14	7	7	10	8	0.47	0.55	0.46	10.6667	12.6667	8.33333	1.1206	0.5561	0.62646	0.5561	0.85718	0.36278	0.36278	0.48879	0.4244	0.0411957	0.0222172	0.0241353	0.0218707	0.0319061	0.0128479	0.0155403	0.0208862	0.0171163	0.0291827	0.0222083	0.0178476	0.00697447	-0.00436065
Hspa8	HSP7C_RAT	71 kDa	36	29	29	26	32	24	27	25	22	0.32	0.44	0.24	27.3333	31.3333	24.6667	2.6993	2.3801	2.3801	2.2311	2.87	1.9523	2.0886	1.8221	1.5787	0.0992321	0.0950894	0.0916967	0.0877463	0.106828	0.0691412	0.0894689	0.0778591	0.0636699	0.0953394	0.0879051	0.0769993	0.00743435	-0.0109058
Hspa9	GRP75_RAT	74 kDa	10	11	8	3	9	8	8	5	5	0.46	0.29	0.41	6.66667	9.66667	6	0.54186	0.47652	0.41395	0.13871	0.41395	0.41395	0.35404	0.24172	0.24172	0.0199199	0.0190379	0.015948	0.00545529	0.0154081	0.0146601	0.0151659	0.0103288	0.00974871	0.0183019	0.0118412	0.0117478	0.00646075	-9.3374e-05
Hspd1	CH60_RAT	61 kDa	2	1	1	6	4	6	2	5	4	0.39	0.0019	0.012	5.33333	1.33333	3.66667	0.1103	0.053706	0.053706	0.36873	0.23276	0.36873	0.1103	0.23276	0.16993	0.00405487	0.00214565	0.0020691	0.0145017	0.00866384	0.0130587	0.00472489	0.00994593	0.00685337	0.00275654	0.0120747	0.00717473	-0.00931819	-0.00489999
Ick	ICK_RAT	71 kDa	0	0	0	0	0	0	0	0	0	1	1	1	0	0	0	0	0	0	0	0	0	0	0	0	0	0	0	0	0	0	0	0	0	0	0	0	0	0
Igf2bp1	IF2B1_RAT	63 kDa	0	0	1	3	6	5	0	0	5	0.074	0.00015	0.046	4.66667	0.333333	1.66667	0	0	0.051614	0.16297	0.28612	0.28612	0	0	0.28612	0	0	0.0019885	0.0064094	0.01065	0.010133	0	0	0.0115394	0.000662834	0.00906414	0.00384646	-0.00840131	-0.00521768
Igf2bp2	D3ZWZ6_RAT	65 kDa	0	0	1	2	2	2	0	0	1	0.1	0.039	0.65	2	0.333333	0.333333	0	0	0.05002	0.10254	0.10254	0.10254	0	0	0.05002	0	0	0.00192709	0.00403277	0.00381676	0.00363148	0	0	0.00201733	0.000642364	0.003827	0.000672445	-0.00318464	-0.00315456
Igf2bp3	A0A0G2K0Y2_RAT	64 kDa	0	0	1	1	7	2	0	0	3	0.09	0.0026	0.19	3.33333	0.333333	1	0	0	0.051432	0.051432	0.22215	0.10551	0	0	0.16237	0	0	0.00198149	0.00202276	0.00826891	0.00373666	0	0	0.00654847	0.000660497	0.00467611	0.00218283	-0.00401561	-0.00249328
Ilf2	ILF2_RAT	51 kDa	1	1	4	3	8	10	2	2	5	0.065	0.00071	0.11	7	2	3	0.063816	0.063816	0.28075	0.20392	0.54193	0.64033	0.063816	0.1317	0.28075	0.00234601	0.00254957	0.0108163	0.00801991	0.0201718	0.0226774	0.00273367	0.00562759	0.0113228	0.00523729	0.0169564	0.00656136	-0.0117191	-0.010395
Ilf3	ILF3_RAT	96 kDa	1	2	2	1	18	9	0	0	10	0.013	1e-05	0.041	9.33333	1.66667	3.33333	0.033984	0.069123	0.069123	0.033984	0.82494	0.3509	0	0	0.39681	0.00124932	0.00276159	0.00266306	0.00133655	0.0307061	0.0124272	0	0	0.0160036	0.00222466	0.0148233	0.00533452	-0.0125986	-0.00948875
Immt	MIC60_RAT	67 kDa	0	0	0	3	4	2	0	1	1	0.063	0.00088	0.17	3	0	0.666667	0	0	0	0.15328	0.20942	0.099738	0	0.048684	0.048684	0	0	0	0.00602831	0.00779507	0.00353224	0	0.00208029	0.00196345	0	0.00578521	0.00134791	-0.00578521	-0.00443729
Ina	AINX_RAT	56 kDa	10	4	27	33	55	34	21	4	33	0.00023	1e-05	0.00033	40.6667	13.6667	19.3333	0.57522	0.25508	1.9423	2.1142	4.1923	2.4889	1.2149	0.18578	1.7798	0.0211463	0.0101909	0.0748299	0.0831488	0.156047	0.088145	0.0520424	0.00793846	0.0717804	0.035389	0.109113	0.0439204	-0.0737244	-0.0651931
Inf2	E9PT22_RAT	136 kDa	2	2	0	0	0	0	0	0	0	1	0.086	0.12	0	1.33333	0	0.048247	0.048247	0	0	0	0	0	0	0	0.00177366	0.00192756	0	0	0	0	0	0	0	0.00123374	0	0	0.00123374	0
Inppl1	SHIP2_RAT	139 kDa	2	2	1	0	0	1	0	0	0	0.55	0.15	0.071	0.333333	1.66667	0	0.047307	0.047307	0.02338	0	0	0.02338	0	0	0	0.00173911	0.00189	0.000900748	0	0	0.000828008	0	0	0	0.00150995	0.000276003	0	0.00123395	-0.000276003
Ipo9	D4A857_RAT	116 kDa	0	0	0	1	2	0	0	0	0	0.16	0.096	1	1	0	0	0	0	0	0.028089	0.056968	0	0	0	0	0	0	0	0.00110471	0.00212047	0	0	0	0	0	0.00107506	0	-0.00107506	-0.00107506
Iqsec1	A0A0G2JUG7_RAT	108 kDa	0	0	0	0	0	0	0	0	0	NA	NA	NA	0	0	0	0.12618	0.093212	0.061214	0	0	0	0	0	0	0.00463865	0.00372399	0.00235836	0	0	0	0	0	0	0.00357367	0	0	0.00357367	0
Iqsec2	A0A0G2JZX5_RAT	105 kDa	13	6	7	0	0	0	1	0	1	0.21	1e-05	1e-05	0	8.66667	0.666667	0.39888	0.12982	0.12982	0	0	0	0.030986	0	0.030986	0.0146637	0.00518655	0.0050015	0	0	0	0.00132734	0	0.00124968	0.00828391	0	0.000859008	0.00828391	0.000859008
Iqsec3	IQEC3_RAT	129 kDa	0	0	0	0	0	0	0	0	0	NA	NA	NA	0	0	0	0	0	0	0	0	0	0	0	0	0	0	0	0	0	0	0	0	0	0	0	0	0	0
Irf2bp1	D4AAZ8_RAT	62 kDa	5	3	2	0	0	0	0	0	2	0.21	0.0022	0.072	0	3.33333	0.666667	0.29476	0.16765	0.10886	0	0	0	0	0	0.10886	0.010836	0.00669793	0.00419399	0	0	0	0	0	0.00439039	0.00724264	0	0.00146346	0.00724264	0.00146346
Irf2bp2	M0R9Z5_RAT	60 kDa	5	1	0	0	0	0	0	0	0	1	0.025	0.042	0	2	0	0.30711	0.055024	0	0	0	0	0	0	0	0.01129	0.00219831	0	0	0	0	0	0	0	0.00449611	0	0	0.00449611	0
Irf2bpl	I2BPL_RAT	81 kDa	13	13	7	0	0	0	0	0	0	1	1e-05	1e-05	0	11	0	0.66621	0.66621	0.31642	0	0	0	0	0	0	0.0244913	0.0266163	0.0121905	0	0	0	0	0	0	0.0210994	0	0	0.0210994	0
Irs2	F1MAL5_RAT	137 kDa	5	3	1	0	0	0	0	0	0	1	0.0041	0.0085	0	3	0	0.098239	0.07281	0.023704	0	0	0	0	0	0	0.00361148	0.00290889	0.00091323	0	0	0	0	0	0	0.00247787	0	0	0.00247787	0
Itch	A0A0G2K9T1_RAT	101 kDa	0	0	0	0	0	0	0	0	0	NA	NA	NA	0	0	0	0.032326	0	0.032326	0	0	0	0	0	0	0.00118837	0	0.0012454	0	0	0	0	0	0	0.00081126	0	0	0.00081126	0
Jup	PLAK_RAT	82 kDa	3	2	2	4	3	3	4	3	1	0.57	0.2	0.24	3.33333	2.33333	2.66667	0.12469	0.081485	0.081485	0.16961	0.12469	0.081485	0.16961	0.12469	0.039945	0.00458387	0.00325548	0.00313933	0.00667054	0.00464123	0.00288581	0.00726554	0.00532805	0.001611	0.00365956	0.00473253	0.00473487	-0.00107297	2.337e-06
Kalrn	KALRN_RAT	337 kDa	1	2	1	0	0	0	0	0	0	1	0.086	0.12	0	1.33333	0	0.0096399	0.019373	0.0096399	0	0	0	0	0	0	0.000354384	0.000773987	0.000371391	0	0	0	0	0	0	0.00049992	0	0	0.00049992	0
Kars	Q5XIM7_RAT	72 kDa	0	0	0	2	0	0	0	0	0	0.3	0.21	1	0.666667	0	0	0	0	0	0.093353	0	0	0	0	0	0	0	0	0.00367146	0	0	0	0	0	0	0.00122382	0	-0.00122382	-0.00122382
Kb15	A0A0G2JVA8_RAT	58 kDa	0	0	0	0	0	0	0	0	0	NA	NA	NA	0	0	0	0	0	0	0	0	0	0	0	0	0	0	0	0	0	0	0	0	0	0	0	0	0	0
Kdm1a	F1MA31_RAT	95 kDa	1	0	1	0	0	2	1	0	1	0.61	0.62	0.54	0.666667	0.666667	0.666667	0.034466	0	0.034466	0	0	0.07012	0.034466	0	0.034466	0.00126705	0	0.00132785	0	0	0.00248332	0.00147641	0	0.00139003	0.000864965	0.000827772	0.000955482	3.7193e-05	0.00012771
Khdrbs1	KHDR1_RAT	48 kDa	22	17	18	0	1	2	3	1	1	0.27	1e-05	1e-05	1	19	1.66667	2.4891	1.682	1.682	0	0.067982	0.14059	0.21812	0.067982	0.067982	0.0915047	0.067199	0.0648014	0	0.00253044	0.00497903	0.00934355	0.0029049	0.00274175	0.0745017	0.00250316	0.00499674	0.0719986	0.00249358
Khdrbs2	KHDR2_RAT	39 kDa	0	0	0	0	0	0	0	0	0	NA	NA	NA	0	0	0	0	0	0	0	0	0	0	0	0	0	0	0	0	0	0	0	0	0	0	0	0	0	0
Khdrbs3	KHDR3_RAT	39 kDa	6	5	8	0	1	0	0	0	0	0.55	1e-05	1e-05	0.333333	6.33333	0	0.63174	0.38601	0.77049	0	0.08503	0	0	0	0	0.0232241	0.0154218	0.0296842	0	0.003165	0	0	0	0	0.0227767	0.001055	0	0.0217217	-0.001055
Khsrp	FUBP2_RAT	74 kDa	27	25	32	46	55	61	42	30	31	0.02	1e-05	1e-05	54	28	34.3333	2.0672	1.8139	2.4907	5.6638	7.2667	9.255	4.1452	2.4907	2.6444	0.0759947	0.0724686	0.0959578	0.22275	0.270482	0.327768	0.177567	0.106429	0.10665	0.0814737	0.273667	0.130215	-0.192193	-0.143452
Kpnb1	IMB1_RAT	97 kDa	3	3	7	8	13	12	7	5	4	0.05	0.00032	0.089	11	4.33333	5.33333	0.1042	0.068313	0.26022	0.30255	0.53653	0.48659	0.21926	0.14129	0.14129	0.00383062	0.00272923	0.0100253	0.0118989	0.0199708	0.0172327	0.00939239	0.00603738	0.00569831	0.0055284	0.0163675	0.00704269	-0.0108391	-0.00932478
Krt1	K2C1_RAT	65 kDa	18	12	14	34	32	35	37	27	24	0.39	1e-05	1e-05	33.6667	14.6667	29.3333	0.27904	0.15912	0.10345	0.55736	0.89625	0.48256	0.63594	0.41136	0.34357	0.0102581	0.00635714	0.00398556	0.0219203	0.0333604	0.01709	0.0272416	0.0175776	0.0138564	0.00686694	0.0241235	0.0195585	-0.0172566	-0.00456502
Krt10	K1C10_RAT	57 kDa	28	31	19	45	42	41	37	30	24	0.15	1e-05	0.00055	42.6667	26	30.3333	1.0806	1.9178	0.85885	2.4553	1.4639	1.9178	1.7579	1.3289	0.85885	0.0397252	0.0766196	0.0330884	0.0965638	0.0544896	0.0679193	0.0753027	0.0567844	0.0346379	0.0498111	0.0729909	0.055575	-0.0231798	-0.0174159
Krt12	K1C12_RAT	49 kDa	0	0	0	0	0	0	0	0	0	NA	NA	NA	0	0	0	0	0	0	0	0	0	0	0	0	0	0	0	0	0	0	0	0	0	0	0	0	0	0
Krt13	K1C13_RAT	48 kDa	0	0	0	0	0	0	0	0	0	NA	NA	NA	0	0	0	0	0	0.3946	0.70262	0.59305	0.30485	0.70262	0.59305	0	0	0	0.0152025	0.0276331	0.0220746	0.0107963	0.030098	0.0253413	0	0.00506751	0.020168	0.0184797	-0.0151005	-0.00168829
Krt14	K1C14_RAT	53 kDa	0	0	0	0	0	0	0	0	0	NA	NA	NA	0	0	0	0.43721	0.43721	0.35291	0.94441	0.83035	0.83035	0.43721	0.83035	0.52677	0.0160728	0.0174673	0.0135964	0.0371424	0.0309074	0.029407	0.0187287	0.0354812	0.0212449	0.0157122	0.0324856	0.0251516	-0.0167735	-0.00733405
Krt15	K1C15_RAT	49 kDa	0	0	0	0	0	0	0	0	0	NA	NA	NA	0	0	0	0.57658	0.57658	0.47731	0.57658	0.68253	0.47731	0.57658	0.47731	0.57658	0.0211963	0.0230354	0.018389	0.0226762	0.0254053	0.016904	0.0246988	0.0203957	0.0232538	0.0208736	0.0216618	0.0227828	-0.00078822	0.00112093
Krt16	Q6IFU9_RAT	51 kDa	0	0	0	0	0	0	0	0	0	NA	NA	NA	0	0	0	0.36793	0.20681	0	0.65084	0.36793	0.45639	0.36793	0.55057	0	0.0135259	0.00826244	0	0.0255967	0.0136952	0.0161632	0.0157609	0.0235261	0	0.00726278	0.018485	0.0130957	-0.0112222	-0.00538934
Krt17	K1C17_RAT	48 kDa	0	0	0	0	0	0	0	0	0	NA	NA	NA	0	0	0	0.69647	0.58801	0.48648	1.3606	0.81234	0.81234	0.48648	0.93613	0.69647	0.0256037	0.0234921	0.0187423	0.0535107	0.0302371	0.0287692	0.0208392	0.0400012	0.028089	0.0226127	0.0375056	0.0296432	-0.0148929	-0.00786249
Krt18	K1C18_RAT	48 kDa	0	0	0	0	0	0	0	0	0	NA	NA	NA	0	0	0	0	0	0.1423	0	0.1423	0	0	0.1423	0	0	0	0.00548231	0	0.00529672	0	0	0.00608054	0	0.00182744	0.00176557	0.00202685	6.1865e-05	0.000261274
Krt19	K1C19_RAT	45 kDa	0	0	0	0	0	0	0	0	0	NA	NA	NA	0	0	0	0.5317	0.42663	0.5317	0.76562	0.5317	0.32877	0.42663	0.42663	0.5317	0.0195464	0.0170447	0.0204845	0.0301109	0.019791	0.0116435	0.0182754	0.0182301	0.0214438	0.0190252	0.0205151	0.0193164	-0.00148992	-0.00119869
Krt2	K22E_RAT	69 kDa	6	6	7	8	7	10	7	8	6	0.54	0.094	0.097	8.33333	6.33333	7	0.2602	0.2602	0.31985	0.31985	0.38233	0.44777	0.31985	0.38233	0.31985	0.00956551	0.0103955	0.0123227	0.0125793	0.0142312	0.0158579	0.0137013	0.0163371	0.0128997	0.0107612	0.0142228	0.0143127	-0.00346156	8.9952e-05
Krt20	K1C20_RAT	49 kDa	0	0	0	0	0	0	0	0	0	NA	NA	NA	0	0	0	0	0.066433	0	0.13728	0.21283	0	0	0	0.066433	0	0.00265412	0	0.00539905	0.007922	0	0	0	0.00267928	0.000884707	0.00444035	0.000893094	-0.00355564	-0.00354725
Krt222	D4AC62_RAT	34 kDa	0	0	0	0	0	0	0	0	0	NA	NA	NA	0	0	0	0	0	0	0	0.097218	0	0	0	0	0	0	0	0	0.00361867	0	0	0	0	0	0.00120622	0	-0.00120622	-0.00120622
Krt24	K1C24_RAT	52 kDa	0	0	0	0	0	0	0	0	0	NA	NA	NA	0	0	0	0	0	0	0	0	0	0	0	0	0	0	0	0	0	0	0	0	0	0	0	0	0	0
Krt25	K1C25_RAT	49 kDa	0	0	0	0	0	0	0	0	0	NA	NA	NA	0	0	0	0	0	0	0	0	0	0	0	0	0	0	0	0	0	0	0	0	0	0	0	0	0	0
Krt27	K1C27_RAT	49 kDa	0	0	0	0	0	0	0	0	0	NA	NA	NA	0	0	0	0	0	0.13825	0	0	0	0	0	0	0	0	0.00532628	0	0	0	0	0	0	0.00177543	0	0	0.00177543	0
Krt28	Q6IFW7_RAT	41 kDa	0	0	0	0	0	0	0	0	0	NA	NA	NA	0	0	0	0.16572	0	0.16572	0.25861	0.16572	0.35891	0.079686	0	0	0.00609222	0	0.0063846	0.0101708	0.00616846	0.0127109	0.00341349	0	0	0.00415894	0.00968338	0.00113783	-0.00552444	-0.00854555
Krt31	F1MAF7_RAT	47 kDa	0	0	0	0	0	0	0	0	0	NA	NA	NA	0	0	0	0	0	0	0.14513	0	0	0	0	0	0	0	0	0.00570778	0	0	0	0	0	0	0.00190259	0	-0.00190259	-0.00190259
Krt32	F1MAS0_RAT	52 kDa	0	0	0	0	0	0	0	0	0	NA	NA	NA	0	0	0	0	0	0	0	0	0	0	0	0	0	0	0	0	0	0	0	0	0	0	0	0	0	0
Krt35	Q6IFV6_RAT	51 kDa	0	0	0	0	0	0	0	0	0	NA	NA	NA	0	0	0	0	0	0	0	0	0	0	0	0	0	0	0	0	0	0	0	0	0	0	0	0	0	0
Krt36	Q6IFV5_RAT	52 kDa	0	0	0	0	0	0	0	0	0	NA	NA	NA	0	0	0	0	0	0	0	0	0	0	0	0	0	0	0	0	0	0	0	0	0	0	0	0	0	0
Krt4	K2C4_RAT	58 kDa	0	0	0	0	0	0	0	0	0	NA	NA	NA	0	0	0	0.18042	0.11693	0.18042	0.11693	0.24753	0.55632	0.24753	0.31845	0.31845	0.00663263	0.00467157	0.00695094	0.00459871	0.00921361	0.0197022	0.0106034	0.0136075	0.0128433	0.00608504	0.0111715	0.0123514	-0.00508646	0.00117988
Krt40	K1C40_RAT	48 kDa	0	0	0	0	0	0	0	0	0	NA	NA	NA	0	0	0	0	0	0	0	0	0	0	0	0	0	0	0	0	0	0	0	0	0	0	0	0	0	0
Krt42	K1C42_RAT	50 kDa	0	0	0	0	0	0	0	0	0	NA	NA	NA	0	0	0	0.3726	0.28835	0.13506	0.55798	0.46235	0.46235	0.28835	0.46235	0.28835	0.0136976	0.0115201	0.00520338	0.0219446	0.0172097	0.0163742	0.012352	0.0197564	0.0116293	0.0101404	0.0185095	0.0145792	-0.00836916	-0.00393028
Krt5	K2C5_RAT	62 kDa	0	0	0	0	0	0	0	0	0	NA	NA	NA	0	0	0	0.36266	0.43478	0.43478	0.76351	0.85684	0.95512	1.2823	0.95512	0.59067	0.0133322	0.0173703	0.0167505	0.0300279	0.0318935	0.0338258	0.0549296	0.0408127	0.0238221	0.0158176	0.0319157	0.0398548	-0.0160981	0.00793906
Krt6a	K2C6A_RAT	59 kDa	0	0	0	0	0	0	0	0	0	NA	NA	NA	0	0	0	0.24041	0.24041	0.24041	0.53861	0.30905	0.38149	0.45794	0.30905	0.30905	0.00883799	0.00960482	0.00926214	0.0211828	0.0115035	0.0135106	0.0196167	0.0132058	0.0124642	0.00923498	0.015399	0.0150956	-0.00616399	-0.00030342
Krt7	K2C7_RAT	51 kDa	0	0	0	0	0	0	0	0	0	NA	NA	NA	0	0	0	0	0	0	0	0	0	0	0	0	0	0	0	0	0	0	0	0	0	0	0	0	0	0
Krt71	D3ZXB7_RAT	57 kDa	0	1	0	0	0	2	1	0	0	0.57	0.44	0.65	0.666667	0.333333	0.333333	0	0.05707	0	0	0	0.1174	0.05707	0	0	0	0.00228005	0	0	0	0.00415775	0.00244469	0	0	0.000760017	0.00138592	0.000814898	-0.000625899	-0.000571018
Krt72	K2C72_RAT	57 kDa	0	1	0	0	0	3	0	0	0	0.16	0.25	0.59	1	0.333333	0	0	0.057634	0	0	0	0.18306	0	0	0	0	0.00230258	0	0	0	0.00648311	0	0	0	0.000767528	0.00216104	0	-0.00139351	-0.00216104
Krt73	K2C73_RAT	60 kDa	0	0	0	0	0	0	0	0	0	NA	NA	NA	0	0	0	0.30205	0.11135	0.17159	0.2351	0.30205	0.30205	0.2351	0.2351	0.2351	0.011104	0.00444864	0.00661075	0.00924618	0.011243	0.0106972	0.0100709	0.0100459	0.00948172	0.0073878	0.0103954	0.00986619	-0.00300764	-0.000529253
Krt75	K2C75_RAT	59 kDa	0	0	0	0	0	0	0	0	0	NA	NA	NA	0	0	0	0.31036	0	0	0.31036	0.45998	0.54108	0.45998	0.45998	0.38315	0.0114095	0	0	0.0122061	0.0171215	0.0191625	0.0197041	0.0196551	0.0154527	0.00380317	0.0161633	0.0182706	-0.0123602	0.00210728
Krt76	Q6IFZ5_RAT	62 kDa	0	0	0	0	0	0	0	0	0	NA	NA	NA	0	0	0	0	0	0	0	0	0.29476	0	0	0	0	0	0	0	0	0.010439	0	0	0	0	0.00347966	0	-0.00347966	-0.00347966
Krt77	K2C1B_RAT	57 kDa	0	0	0	0	0	0	0	0	0	NA	NA	NA	0	0	0	0	0	0	0	0.56159	0.39693	0	0.24964	0	0	0	0	0	0.0209036	0.0140574	0	0.0106672	0	0	0.0116537	0.00355574	-0.0116537	-0.00809792
Krt78	A0A0G2K4H7_RAT	108 kDa	0	0	0	0	0	0	0	0	0	NA	NA	NA	0	0	0	0	0	0	0	0	0	0	0	0	0	0	0	0	0	0	0	0	0	0	0	0	0	0
Krt79	A0A0G2JW69_RAT	53 kDa	0	0	0	0	0	0	0	0	0	NA	NA	NA	0	0	0	0	0	0.19794	0.19794	0	0.52411	0	0	0	0	0	0.00762592	0.00778473	0	0.0185615	0	0	0	0.00254197	0.00878207	0	-0.0062401	-0.00878207
Krt8	K2C8_RAT	54 kDa	0	0	0	0	0	0	0	0	0	NA	NA	NA	0	0	0	0.19357	0.19357	0.12521	0.19357	0.42461	0.60298	0.34301	0.34301	0.26609	0.00711605	0.00773348	0.00482389	0.00761286	0.0158049	0.0213547	0.0146934	0.014657	0.0107316	0.00655781	0.0149242	0.0133607	-0.00836634	-0.0015635
Krt83	A7M746_RAT (+2)	55 kDa	0	0	0	0	0	0	0	0	0	NA	NA	NA	0	0	0	0	0	0	0	0	0.12361	0	0	0	0	0	0	0	0	0.00437768	0	0	0	0	0.00145923	0	-0.00145923	-0.00145923
Krt84	A0A0G2K0I4_RAT	65 kDa	0	0	0	0	0	0	0	0	0	NA	NA	NA	0	0	0	0	0	0	0	0	0	0	0	0	0	0	0	0	0	0	0	0	0	0	0	0	0	0
L1cam	L1CAM_RAT	141 kDa	0	0	0	0	2	2	0	0	1	0.25	0.044	0.41	1.33333	0	0.333333	0	0	0	0	0.046701	0.046701	0	0	0.023084	0	0	0	0	0.00173831	0.00165393	0	0	0.000930991	0	0.00113075	0.00031033	-0.00113075	-0.000820417
Lama2	F1M614_RAT	344 kDa	0	0	0	0	0	2	0	1	0	0.57	0.21	0.41	0.666667	0	0.333333	0	0	0	0	0	0.018957	0	0.0094339	0	0	0	0	0	0	0.000671367	0	0.000403114	0	0	0.000223789	0.000134371	-0.000223789	-8.9418e-05
Lancl1	LANC1_RAT	45 kDa	2	0	0	3	0	0	0	0	1	0.39	0.42	0.63	1	0.666667	0.333333	0.07273	0	0	0.15075	0	0	0	0	0.07273	0.00267371	0	0	0.0059288	0	0	0	0	0.00293324	0.000891237	0.00197627	0.000977747	-0.00108503	-0.000998521
Larp1	F1M062_RAT	107 kDa	0	0	0	0	5	4	0	0	0	0.0044	0.00088	1	3	0	0	0	0	0	0	0.16191	0.094216	0	0	0	0	0	0	0	0.00602664	0.00333668	0	0	0	0	0.00312111	0	-0.00312111	-0.00312111
Larp4b	D3ZF45_RAT	81 kDa	0	0	0	0	4	4	0	0	1	0.037	0.0019	0.41	2.66667	0	0.333333	0	0	0	0	0.12576	0.1711	0	0	0.040276	0	0	0	0	0.00468106	0.00605955	0	0	0.00162435	0	0.0035802	0.000541451	-0.0035802	-0.00303875
Lats1	F1M2K4_RAT	126 kDa	1	2	0	0	0	0	0	0	0	1	0.16	0.2	0	1	0	0.025756	0.052176	0	0	0	0	0	0	0	0.000946846	0.00208453	0	0	0	0	0	0	0	0.00101046	0	0	0.00101046	0
Lck	LCK_RAT	58 kDa	0	0	0	0	0	0	0	0	0	1	1	1	0	0	0	0	0	0	0	0	0	0	0	0	0	0	0	0	0	0	0	0	0	0	0	0	0	0
Ldb1	A0A0G2JVQ2_RAT	47 kDa	4	2	2	4	8	3	3	1	3	0.15	0.048	0.43	5	2.66667	2.33333	0.31382	0.14622	0.14622	0.31382	0.72612	0.22716	0.22716	0.070616	0.22716	0.0115367	0.00584176	0.00563333	0.0123421	0.0270278	0.00804492	0.0097308	0.00301745	0.00916149	0.0076706	0.0158049	0.00730325	-0.00813435	-0.0085017
Ldb2	E9PTQ0_RAT	43 kDa	4	0	1	0	4	0	1	0	2	0.6	0.6	0.57	1.33333	1.66667	1	0.34724	0	0.077361	0	0.34724	0	0.077361	0	0.16071	0.0127653	0	0.00298044	0	0.012925	0	0.00331389	0	0.00648153	0.00524858	0.00430834	0.00326514	0.000940234	-0.0010432
Lmnb1	LMNB1_RAT	67 kDa	0	1	1	5	7	5	0	0	4	0.012	1e-05	0.2	5.66667	0.666667	1.33333	0	0.049094	0.049094	0.21131	0.33317	0.27078	0	0	0.21131	0	0.0019614	0.00189142	0.00831055	0.0124013	0.00958974	0	0	0.00852225	0.00128427	0.0101005	0.00284075	-0.00881626	-0.00725978
Lmnb2	D3ZLC1_RAT	69 kDa	0	0	0	0	0	0	0	0	0	NA	NA	NA	0	0	0	0	0	0	0	0	0	0	0	0	0	0	0	0	0	0	0	0	0	0	0	0	0	0
Lmo3	LMO3_RAT	17 kDa	0	0	0	1	2	2	2	0	1	0.47	0.02	0.07	1.66667	0	1	0	0	0	0.20236	0.44567	0.44567	0.44567	0	0.20236	0	0	0	0.00795856	0.0165888	0.0157835	0.0190911	0	0.00816129	0	0.0134436	0.00908412	-0.0134436	-0.00435951
LOC100359503	A0A0A0MY14_RAT	8 kDa	0	0	0	0	0	0	0	0	0	NA	NA	NA	0	0	0	0	0	0	0	0	0	0	0	0	0	0	0	0	0	0	0	0	0	0	0	0	0	0
LOC100359563	D3ZZK1_RAT	13 kDa	1	1	2	0	0	2	0	1	2	0.41	0.43	0.6	0.666667	1.33333	1	0.25536	0.25536	0.57594	0	0	0.57594	0	0.25536	0.25536	0.00938759	0.0102021	0.0221889	0	0	0.0203971	0	0.0109116	0.0102988	0.0139262	0.00679902	0.00707015	0.00712718	0.000271134
LOC100359763	D3ZCH5_RAT	14 kDa	0	0	0	0	0	0	0	0	0	NA	NA	NA	0	0	0	0	0	0	0	0	0	0	0	0	0	0	0	0	0	0	0	0	0	0	0	0	0	0
LOC100359916	M0R9K1_RAT	51 kDa	0	0	0	0	0	0	0	0	0	NA	NA	NA	0	0	0	7.3422	3.7579	3.1997	0	0	0	0	0	0	0.269915	0.150135	0.123273	0	0	0	0	0	0	0.181108	0	0	0.181108	0
LOC100360057	Q6PDV8_RAT	15 kDa	1	1	2	1	2	1	1	1	2	0.53	0.54	0.43	1.33333	1.33333	1.33333	0.22934	0.22934	0.51129	0.22934	0.51129	0.22934	0.22934	0.22934	0.51129	0.00843103	0.00916255	0.0196982	0.00901965	0.0190313	0.00812213	0.00982418	0.00979979	0.0206206	0.0124306	0.0120577	0.0134149	0.000372883	0.00135716
LOC100360413	M0R757_RAT	50 kDa	12	9	12	21	17	16	13	14	13	0.34	0.0016	0.013	18	11	13.3333	1.0103	0.66168	1.142	1.9422	1.9422	1.432	1.2824	1.142	1.142	0.0371408	0.0264353	0.0439972	0.0763843	0.0722929	0.0507146	0.0549339	0.0487981	0.0460575	0.0358578	0.0664639	0.0499298	-0.0306062	-0.0165341
LOC100360843	D3ZSH6_RAT	17 kDa	0	0	0	0	0	0	0	0	0	NA	NA	NA	0	0	0	0	0	0	0	0	0	0	0	0	0	0	0	0	0	0	0	0	0	0	0	0	0	0
LOC100361180	D3ZHU9_RAT	16 kDa	0	0	2	1	4	4	0	0	0	0.0044	0.017	0.35	3	0.666667	0	0	0	0.21581	0.21581	1.185	0.79718	0	0	0	0	0	0.00831439	0.00848753	0.0441083	0.0282323	0	0	0	0.00277146	0.0269427	0	-0.0241713	-0.0269427
LOC100362298	D3ZM33_RAT (+1)	18 kDa	0	0	0	0	0	0	0	0	0	NA	NA	NA	0	0	0	0.41433	0.18926	1.0003	0.682	2.3646	3.0013	0.41433	0.41433	1.3789	0.0152317	0.00756129	0.038538	0.0268222	0.0880156	0.106292	0.0177486	0.0177045	0.0556118	0.0204436	0.0737098	0.030355	-0.0532662	-0.0433549
LOC100362339	D4A6G6_RAT (+1)	16 kDa	0	0	0	0	0	0	0	0	0	NA	NA	NA	0	0	0	0.46317	0.76988	1.1409	1.5896	1.1409	0.76988	2.1325	1.1409	1.1409	0.0170271	0.0307581	0.0439548	0.0625169	0.0424668	0.0272655	0.0913494	0.0487511	0.0460131	0.03058	0.0440831	0.0620379	-0.0135031	0.0179548
LOC100362366	D3ZFA8_RAT (+1)	15 kDa	0	0	0	0	0	0	0	0	0	NA	NA	NA	0	0	0	0	0	0	0	1.2084	0.81156	0	0	0.21904	0	0	0	0	0.0449793	0.0287416	0	0	0.00883401	0	0.0245736	0.00294467	-0.0245736	-0.021629
LOC100362814	F1LXC7_RAT	145 kDa	0	0	0	2	2	2	0	1	0	0.1	0.0092	0.41	2	0	0.333333	0	0	0	0.045428	0.045428	0.045428	0	0.022462	0	0	0	0	0.00178663	0.00169093	0.00160884	0	0.00095981	0	0	0.00169547	0.000319937	-0.00169547	-0.00137553
LOC100362987	M0RA26_RAT (+2)	10 kDa	0	0	0	0	0	0	0	0	0	NA	NA	NA	0	0	0	0	0	0	0	0.85724	0.3628	0	0	0.3628	0	0	0	0	0.0319083	0.0128486	0	0	0.0146319	0	0.014919	0.00487731	-0.014919	-0.0100417
LOC100363452	M0R7Q5_RAT	24 kDa	0	0	4	0	0	3	0	0	0	0.16	0.59	0.12	1	1.33333	0	0	0	0.67449	0	0	0.47202	0	0	0	0	0	0.0259857	0	0	0.0167167	0	0	0	0.00866189	0.00557223	0	0.00308966	-0.00557223
LOC100363782	G3V6H0_RAT	22 kDa	0	0	0	0	0	0	0	0	0	NA	NA	NA	0	0	0	0.32319	0.32319	0.32319	0.1503	0	1.014	0	0	0	0.0118812	0.012912	0.0124514	0.00591111	0	0.0359111	0	0	0	0.0124148	0.0139407	0	-0.00152587	-0.0139407
LOC100910255	A0A0G2K9I4_RAT	202 kDa	1	1	1	2	6	6	2	0	4	0.12	0.0023	0.11	4.66667	1	2	0.016089	0.016089	0.016089	0.016089	0.083075	0.083075	0.016089	0	0.065925	0.000591466	0.000642785	0.000619852	0.00063276	0.00309223	0.00294212	0.000689201	0	0.00265879	0.000618034	0.00222237	0.001116	-0.00160434	-0.00110637
LOC100910336	A0A0H2UI38_RAT	17 kDa	0	0	0	0	0	0	0	0	0	NA	NA	NA	0	0	0	0	0	0	0	0	0	0	0	0	0	0	0	0	0	0	0	0	0	0	0	0	0	0
LOC100912427	D3ZEV0_RAT	36 kDa	0	0	0	0	0	0	0	0	0	NA	NA	NA	0	0	0	0	0	0.85516	0	0	0.85516	0	0	1.2134	0	0	0.0329463	0	0	0.0302857	0	0	0.0489371	0.0109821	0.0100952	0.0163124	0.000886853	0.00621714
LOC100912534	G3V678_RAT	17 kDa	1	0	0	2	2	1	1	1	2	0.61	0.075	0.096	1.66667	0.333333	1.33333	0.19691	0	0	0.43259	0.43259	0.19691	0.19691	0.19691	0.43259	0.00723884	0	0	0.0170132	0.0161019	0.00697361	0.00843499	0.00841405	0.0174466	0.00241295	0.0133629	0.0114319	-0.01095	-0.00193105
LOC102548369	M0R8S7_RAT	17 kDa	0	0	0	0	0	0	0	0	0	NA	NA	NA	0	0	0	0	0	0	0	0	0	0	0	0	0	0	0	0	0	0	0	0	0	0	0	0	0	0
LOC103690015	D3ZGN8_RAT	17 kDa	0	0	0	0	0	0	0	0	0	NA	NA	NA	0	0	0	0	0	0	0	0	0	0	0	0	0	0	0	0	0	0	0	0	0	0	0	0	0	0
LOC103694537	V9GVN4_RAT	156 kDa	0	0	0	0	0	0	0	0	0	NA	NA	NA	0	0	0	0	0	0	0	0	0.020869	0	0	0	0	0	0	0	0	0.000739081	0	0	0	0	0.00024636	0	-0.00024636	-0.00024636
LOC291543	F1LUV3_RAT	35 kDa	0	0	0	0	0	0	0	0	0	NA	NA	NA	0	0	0	0	0	0	0	0	0	0	0	0	0	0	0	0	0	0	0	0	0	0	0	0	0	0
LOC298795	Q5EBB0_RAT	28 kDa	0	0	0	0	0	0	0	0	0	NA	NA	NA	0	0	0	0	0	0	0	0	0	0	0	0	0	0	0	0	0	0	0	0	0	0	0	0	0	0
LOC303448	Q498M9_RAT	36 kDa	0	0	0	0	0	0	0	0	0	NA	NA	NA	0	0	0	0	0	0	0	0	0	0	0	0	0	0	0	0	0	0	0	0	0	0	0	0	0	0
LOC304239	F1LR97_RAT	88 kDa	0	0	0	0	0	0	0	0	0	NA	NA	NA	0	0	0	0.036957	0.036957	0	0	0	0	0	0	0	0.00135862	0.0014765	0	0	0	0	0	0	0	0.00094504	0	0	0.00094504	0
LOC502176	Q7TP86_RAT	17 kDa	3	1	3	0	2	3	2	0	0	0.31	0.51	0.21	1.66667	2.33333	0.666667	0	0	0	0	0	0	0.1996	0	0	0	0	0	0	0	0	0.00855022	0	0	0	0	0.00285007	0	0.00285007
LOC680385	D3ZLH9_RAT	47 kDa	0	0	0	0	0	0	0	0	0	NA	NA	NA	0	0	0	0	0	0.22716	0	0.31382	0	0	0	0	0	0	0.00875166	0	0.0116811	0	0	0	0	0.00291722	0.00389369	0	-0.000976468	-0.00389369
LOC685590	A0A0G2K5T3_RAT (+1)	124 kDa	0	0	0	0	0	0	0	0	0	NA	NA	NA	0	0	0	0.053321	0	0	0	0	0	0.026314	0	0	0.0019602	0	0	0	0	0	0.00112721	0	0	0.000653398	0	0.000375735	0.000653398	0.000375735
LOC686066	D3ZW57_RAT	8 kDa	0	1	0	0	2	0	0	0	0	0.3	0.44	0.59	0.666667	0.333333	0	0	0.43851	0	0	1.0693	0	0	0	0	0	0.0175193	0	0	0.0398017	0	0	0	0	0.00583976	0.0132672	0	-0.00742747	-0.0132672
LOC691716	D3ZLL8_RAT	15 kDa	1	1	1	1	2	2	1	1	4	0.37	0.28	0.11	1.66667	1	2	0.22756	0.22756	0.22756	0.22756	0.5069	0.5069	0.22756	0.22756	1.2708	0.0083656	0.00909144	0.00876707	0.00894965	0.0188679	0.017952	0.00974793	0.00972373	0.0512521	0.00874137	0.0152565	0.0235746	-0.00651515	0.00831807
Lsm12	D4A8G0_RAT	22 kDa	2	2	2	3	3	3	2	3	2	0.55	0.2	0.26	3	2	2.33333	0.33234	0.33234	0.33234	0.53788	0.53788	0.53788	0.33234	0.33234	0.33234	0.0122175	0.0132776	0.0128039	0.0211541	0.0200211	0.0190491	0.0142364	0.014201	0.0134035	0.0127663	0.0200748	0.013947	-0.00730845	-0.00612783
Lsm14a	B2GV58_RAT	51 kDa	5	5	3	0	1	0	1	0	0	0.7	0.0024	0.0065	0.333333	4.33333	0.333333	0.36428	0.36428	0.20488	0	0.064096	0	0.064096	0	0	0.0133917	0.0145537	0.00789329	0	0.00238579	0	0.00274566	0	0	0.0119462	0.000795264	0.000915222	0.011151	0.000119958
Lyn	LYN_RAT	59 kDa	0	0	0	0	0	0	0	0	0	1	1	1	0	0	0	0	0	0	0	0	0	0	0	0	0	0	0	0	0	0	0	0	0	0	0	0	0	0
Maged1	MAGD1_RAT	86 kDa	2	0	2	5	7	6	2	2	3	0.06	0.00059	0.11	6	1.33333	2.33333	0.077583	0	0.077583	0.20539	0.25127	0.25127	0.077583	0.077583	0.1186	0.00285212	0	0.00298899	0.00807773	0.00935282	0.00889879	0.0033234	0.00331515	0.00478321	0.00194704	0.00877644	0.00380725	-0.00682941	-0.00496919
Mak	MAK_RAT	70 kDa	0	0	0	0	0	0	0	0	0	1	1	1	0	0	0	0	0	0	0	0	0	0	0	0	0	0	0	0	0	0	0	0	0	0	0	0	0	0
Map1a	MAP1A_RAT	300 kDa	5	4	3	0	0	0	0	0	0	1	0.00065	0.0017	0	4	0	0.044041	0.044041	0.032852	0	0	0	0	0	0	0.00161904	0.00175952	0.00126567	0	0	0	0	0	0	0.00154808	0	0	0.00154808	0
Map1b	MAP1B_RAT	270 kDa	10	9	14	18	22	20	12	8	16	0.075	0.00021	0.041	20	11	12	0.12721	0.11379	0.18251	0.24053	0.30139	0.27059	0.14078	0.10053	0.19675	0.00467651	0.00454612	0.00703146	0.00945974	0.0112184	0.00958301	0.00603056	0.00429569	0.00793504	0.00541803	0.010087	0.0060871	-0.00466902	-0.00399995
Map2	MTAP2_RAT	202 kDa	22	17	15	6	1	8	6	4	16	0.015	1e-05	0.071	5	18	8.66667	0.37509	0.26984	0.21059	0.10027	0.016053	0.13588	0.10027	0.065777	0.26984	0.0137891	0.0107806	0.00811328	0.00394349	0.000597528	0.00481222	0.00429524	0.00281068	0.0108828	0.0108943	0.00311775	0.00599624	0.00777659	0.00287849
Map3k7	M3K7_RAT	67 kDa	2	2	0	0	0	0	0	0	0	1	0.086	0.12	0	1.33333	0	0.099738	0.099738	0	0	0	0	0	0	0	0.00366658	0.00398472	0	0	0	0	0	0	0	0.00255043	0	0	0.00255043	0
Map4	MAP4_RAT	110 kDa	9	8	4	0	0	1	0	0	1	0.7	1e-05	0.00014	0.333333	7	0.333333	0.29955	0.26226	0.1235	0	0	0.029541	0	0	0.029541	0.0110121	0.0104778	0.00475801	0	0	0.0010462	0	0	0.0011914	0.0087493	0.000348734	0.000397135	0.00840056	4.8401e-05
Map4k3	M4K3_RAT	99 kDa	7	5	5	0	0	0	0	0	0	1	1e-05	0.00012	0	5.66667	0	0.25567	0.17659	0.17659	0	0	0	0	0	0	0.00939898	0.0070551	0.00680338	0	0	0	0	0	0	0.00775249	0	0	0.00775249	0
Map4k4	A0A0G2K7W4_RAT	153 kDa	0	0	0	0	0	0	0	0	0	NA	NA	NA	0	0	0	0.065065	0.04292	0.065065	0	0	0	0	0	0	0.00239193	0.00171473	0.00250672	0	0	0	0	0	0	0.00220446	0	0	0.00220446	0
Map6	MAP6_RAT	100 kDa	15	16	11	7	11	7	6	6	10	0.47	0.1	0.17	8.33333	14	7.33333	0.51429	0.5634	0.37601	0.25036	0.42064	0.21108	0.21108	0.21108	0.33278	0.0189064	0.0225089	0.0144863	0.00984634	0.0156571	0.00747545	0.00904198	0.00901954	0.0134212	0.0186339	0.010993	0.0104942	0.00764089	-0.000498734
Marcks	MARCS_RAT	30 kDa	3	3	4	6	4	3	8	6	9	0.019	0.2	0.00085	4.33333	3.33333	7.66667	0.23502	0.3725	0.52528	0.88375	0.52528	0.3725	1.0934	0.69506	1.5854	0.00863984	0.0148821	0.0202372	0.0347568	0.0195521	0.0131922	0.0468377	0.0297002	0.0639401	0.0145864	0.0225003	0.046826	-0.00791398	0.0243257
Mark1	MARK1_RAT	88 kDa	3	1	1	1	3	0	0	1	2	0.6	0.6	0.57	1.33333	1.66667	1	0.11517	0.037004	0	0.037004	0.037004	0	0	0.037004	0.037004	0.0042339	0.00147838	0	0.00145532	0.00137737	0	0	0.0015812	0.00149239	0.00190409	0.00094423	0.00102453	0.000959862	8.0299e-05
Mark2	MARK2_RAT	81 kDa	0	0	0	0	0	0	0	0	0	NA	NA	NA	0	0	0	0	0	0.040388	0	0	0	0	0	0.040388	0	0	0.00155601	0	0	0	0	0	0.00162887	0.000518668	0	0.000542957	0.000518668	0.000542957
Mark3	MARK3_RAT	89 kDa	0	0	0	0	0	0	0	0	0	NA	NA	NA	0	0	0	0.11442	0	0	0	0.074893	0	0	0	0	0.00420633	0	0	0	0.00278768	0	0	0	0	0.00140211	0.000929227	0	0.000472882	-0.000929227
Mast1	MAST1_RAT	171 kDa	5	5	3	0	0	0	0	0	0	1	0.00035	0.001	0	4.33333	0	0.098708	0.098708	0.058106	0	0	0	0	0	0	0.00362872	0.00394357	0.00223862	0	0	0	0	0	0	0.0032703	0	0	0.0032703	0
Matr3	MATR3_RAT	94 kDa	7	6	20	14	37	29	7	8	29	0.017	1e-05	0.0033	26.6667	11	14.6667	0.26839	0.22604	0.97248	0.60883	2.3964	1.6777	0.22604	0.26839	1.5883	0.0098666	0.00903071	0.0374662	0.0239445	0.0891992	0.0594161	0.00968282	0.0114684	0.064057	0.0187878	0.05752	0.0284028	-0.0387321	-0.0291172
Mcm3ap	A0A0G2JV99_RAT	217 kDa	0	0	0	0	2	0	0	0	0	0.3	0.21	1	0.666667	0	0	0	0	0	0	0.030108	0	0	0	0	0	0	0	0	0.00112069	0	0	0	0	0	0.000373562	0	-0.000373562	-0.000373562
Med14	D4A020_RAT	161 kDa	1	0	0	0	2	1	0	1	2	0.56	0.25	0.19	1	0.333333	1	0.020218	0	0	0	0.040845	0.020218	0	0.020218	0.040845	0.000743257	0	0	0	0.00152034	0.000716025	0	0.000863923	0.0016473	0.000247752	0.000745455	0.000837075	-0.000497703	9.162e-05
Med15	G3V684_RAT	87 kDa	1	1	2	3	6	6	3	1	1	0.053	0.0034	0.29	5	1.33333	1.66667	0.037625	0.037625	0.076665	0.11717	0.24808	0.24808	0.11717	0.037625	0.037625	0.00138318	0.00150319	0.00295363	0.00460815	0.00923408	0.00878581	0.00501918	0.00160773	0.00151744	0.00194666	0.00754268	0.00271478	-0.00559602	-0.0048279
Med17	D4ABU0_RAT	64 kDa	0	0	0	0	3	1	0	0	1	0.25	0.044	0.41	1.33333	0	0.333333	0	0	0	0	0.16058	0.050893	0	0	0.050893	0	0	0	0	0.00597714	0.00180239	0	0	0.00205254	0	0.00259318	0.000684181	-0.00259318	-0.00190899
Med25	D3ZJW8_RAT	78 kDa	2	2	1	0	0	0	0	0	0	1	0.047	0.071	0	1.66667	0	0.085424	0.085424	0.041837	0	0	0	0	0	0	0.00314037	0.00341285	0.00161183	0	0	0	0	0	0	0.00272168	0	0	0.00272168	0
Mef2a	MEF2A_RAT	53 kDa	0	0	0	0	0	0	0	0	0	NA	NA	NA	0	0	0	0	0	0.061657	0	0.061657	0	0	0	0	0	0	0.00237542	0	0.00229501	0	0	0	0	0.000791808	0.000765003	0	2.6805e-05	-0.000765003
Mef2c	A0A096MJY4_RAT	51 kDa	2	2	1	2	3	3	2	2	1	0.42	0.19	0.4	2.66667	1.66667	1.66667	0	0.064096	0.064096	0.1323	0.20488	0.20488	0.1323	0.1323	0.064096	0	0.00256075	0.00246939	0.00520319	0.00762608	0.00725587	0.0056673	0.00565323	0.00258503	0.00167671	0.00669505	0.00463519	-0.00501833	-0.00205986
Mef2d	MEF2D_RAT	54 kDa	0	0	0	0	0	0	0	0	0	NA	NA	NA	0	0	0	0.12414	0.12414	0	0	0.060255	0.060255	0.060255	0	0	0.00456365	0.00495962	0	0	0.00224282	0.00213394	0.00258113	0	0	0.00317442	0.00145892	0.000860376	0.0017155	-0.000598547
Mex3a	A0A0G2KAA1_RAT	45 kDa	0	0	0	1	2	1	1	0	2	0.6	0.044	0.07	1.33333	0	1	0	0	0	0.073648	0.15272	0.073648	0.073648	0	0.15272	0	0	0	0.00289648	0.00568457	0.00260826	0.00315484	0	0.00615928	0	0.00372977	0.00310471	-0.00372977	-0.000625063
Mex3b	D3ZFL6_RAT	59 kDa	0	0	0	0	0	0	0	0	0	NA	NA	NA	0	0	0	0	0	0	0	0	0	0	0	0	0	0	0	0	0	0	0	0	0	0	0	0	0	0
Mex3c	D4A2R5_RAT	50 kDa	0	0	0	0	0	0	0	0	0	NA	NA	NA	0	0	0	0	0	0	0	0	0	0	0	0	0	0	0	0	0	0	0	0	0	0	0	0	0	0
Mia3	A0A0G2JVM2_RAT	153 kDa	19	11	10	0	0	0	0	0	0	1	1e-05	1e-05	0	13.3333	0	0.48939	0.2594	0.23327	0	0	0	0	0	0	0.017991	0.0103635	0.00898706	0	0	0	0	0	0	0.0124472	0	0	0.0124472	0
Mical3	D3ZGN7_RAT	224 kDa	4	2	1	0	0	0	0	0	0	1	0.014	0.025	0	2.33333	0	0.059289	0.029218	0.014504	0	0	0	0	0	0	0.00217959	0.00116731	0.000558787	0	0	0	0	0	0	0.0013019	0	0	0.0013019	0
Mink1	MINK1_RAT	150 kDa	0	0	0	0	0	0	0	0	0	NA	NA	NA	0	0	0	0	0	0	0	0	0	0	0	0	0	0	0	0	0	0	0	0	0	0	0	0	0	0
Mllt4	AFAD_RAT	208 kDa	47	36	24	0	0	0	0	0	0	1	1e-05	1e-05	0	35.6667	0	1.0419	0.74837	0.45129	0	0	0	0	0	0	0.0383025	0.0298988	0.0173866	0	0	0	0	0	0	0.0285293	0	0	0.0285293	0
Mn1	D4AAP6_RAT	135 kDa	1	0	2	0	4	4	0	0	2	0.096	0.067	0.66	2.66667	1	0.666667	0.024135	0	0.048854	0	0.10009	0.10009	0	0	0.048854	0.000887255	0	0.00188217	0	0.00372557	0.00354471	0	0	0.00197031	0.000923141	0.00242343	0.00065677	-0.00150029	-0.00176666
Morc2	A0A0G2JWF7_RAT	117 kDa	3	1	0	0	0	0	0	0	0	1	0.086	0.12	0	1.33333	0	0.056308	0.027768	0	0	0	0	0	0	0	0.00207	0.00110938	0	0	0	0	0	0	0	0.0010598	0	0	0.0010598	0
Mprip	MPRIP_RAT	117 kDa	0	0	2	0	4	1	0	0	2	0.31	0.16	0.54	1.66667	0.666667	0.666667	0	0	0.056417	0	0.11602	0.027821	0	0	0.056417	0	0	0.00217354	0	0.00431852	0.000985287	0	0	0.00227533	0.000724515	0.00176793	0.000758443	-0.00104342	-0.00100949
Msi1	MSI1H_RAT	39 kDa	0	0	0	1	1	2	0	0	1	0.25	0.044	0.41	1.33333	0	0.333333	0	0	0	0.084293	0.084293	0.17569	0	0	0.084293	0	0	0	0.00331514	0.00313757	0.0062221	0	0	0.00339959	0	0.00422494	0.0011332	-0.00422494	-0.00309174
Mtcl1	D4A5D4_RAT	180 kDa	0	0	0	0	0	0	0	0	0	NA	NA	NA	0	0	0	0.036384	0	0.036384	0	0	0	0	0	0	0.00133755	0	0.00140175	0	0	0	0	0	0	0.0009131	0	0	0.0009131	0
Mvb12b	D4A732_RAT	35 kDa	10	8	6	0	0	0	0	0	0	1	1e-05	1e-05	0	8	0	1.0395	0.5612	0.70667	0	0	0	0	0	0	0.0382143	0.022421	0.0272255	0	0	0	0	0	0	0.0292869	0	0	0.0292869	0
Myef2	A0A0G2K402_RAT	63 kDa	2	2	5	7	15	14	5	4	10	0.07	1e-05	0.0039	12	3	6.33333	0.10589	0.10589	0.28612	0.42231	1.1274	0.92369	0.28612	0.223	0.65411	0.00389274	0.0042305	0.0110232	0.0166089	0.0419643	0.0327127	0.0122565	0.00952888	0.0263806	0.00638214	0.0304286	0.0160553	-0.0240465	-0.0143733
Myh10	MYH10_RAT	229 kDa	18	4	72	58	165	112	23	4	84	1e-05	1e-05	0.00011	111.667	31.3333	37	0.23528	0.043165	1.1397	0.96629	4.4215	2.0861	0.30688	0.057963	1.4983	0.0086494	0.00172452	0.0439086	0.038003	0.164578	0.0738797	0.0131457	0.00247678	0.0604273	0.0180942	0.0921535	0.0253499	-0.0740594	-0.0668036
Myh11	MYH11_RAT	152 kDa	0	0	0	0	0	0	0	0	0	NA	NA	NA	0	0	0	0	0	0.15919	0.13499	0.43155	0.28819	0	0	0.23495	0	0	0.00613302	0.00530898	0.0160632	0.0102063	0	0	0.00947567	0.00204434	0.0105262	0.00315856	-0.00848184	-0.00736762
Myh14	F1LNF0_RAT	229 kDa	0	0	0	0	0	0	0	0	0	NA	NA	NA	0	0	0	0.014186	0	0.088193	0	0.1676	0.1676	0	0	0.10363	0.000521508	0	0.00339776	0	0.00623844	0.00593559	0	0	0.00417946	0.00130642	0.00405801	0.00139315	-0.00275159	-0.00266486
Myh15	A0A0G2JY53_RAT	220 kDa	0	1	0	0	2	0	0	0	0	0.3	0.44	0.59	0.666667	0.333333	0	0	0.014746	0	0	0.029709	0	0	0	0	0	0.00058913	0	0	0.00110583	0	0	0	0	0.000196377	0.000368611	0	-0.000172234	-0.000368611
Myh3	MYH3_RAT	224 kDa	0	0	0	0	0	0	0	0	0	NA	NA	NA	0	0	0	0	0	0	0	0	0.014511	0	0	0	0	0	0	0	0	0.000513911	0	0	0	0	0.000171304	0	-0.000171304	-0.000171304
Myh4	MYH4_RAT	223 kDa	0	0	0	0	0	0	0	0	0	NA	NA	NA	0	0	0	0	0	0	0.014569	0.014569	0	0.014569	0	0	0	0	0	0.00057298	0.00054229	0	0.000624089	0	0	0	0.000371757	0.00020803	-0.000371757	-0.000163727
Myh6	MYH6_RAT	224 kDa	0	0	0	0	0	0	0	0	0	NA	NA	NA	0	0	0	0	0	0	0	0	0	0	0	0	0	0	0	0	0	0	0	0	0	0	0	0	0	0
Myh7	MYH7_RAT	223 kDa	0	0	0	0	0	0	0	0	0	NA	NA	NA	0	0	0	0	0	0	0	0.014555	0	0	0	0	0	0	0	0	0.000541769	0	0	0	0	0	0.00018059	0	-0.00018059	-0.00018059
Myh7b	B6RK61_RAT	222 kDa	0	0	0	0	0	0	0	0	0	NA	NA	NA	0	0	0	0	0	0	0.014657	0.014657	0.014657	0	0	0	0	0	0	0.000576441	0.000545566	0.000519081	0	0	0	0	0.000547029	0	-0.000547029	-0.000547029
Myh9	MYH9_RAT	226 kDa	0	0	0	0	0	0	0	0	0	NA	NA	NA	0	0	0	0.028899	0.014347	0.31082	0.23822	1.0097	0.64636	0.073822	0	0.44826	0.00106239	0.000573189	0.0119748	0.00936889	0.0375832	0.022891	0.00316229	0	0.0180786	0.00453679	0.023281	0.00708029	-0.0187443	-0.0162007
Myl12b	ML12B_RAT	20 kDa	0	0	4	0	5	6	1	0	2	0.061	0.029	0.6	3.66667	1.33333	1	0	0	0.36542	0	1.1786	0.86438	0.16851	0	0.36542	0	0	0.0140783	0	0.0438701	0.0306122	0.00721842	0	0.0147376	0.00469277	0.0248274	0.00731867	-0.0201347	-0.0175088
Myl6	MYL6_RAT	17 kDa	1	0	2	2	5	6	2	0	4	0.17	0.0041	0.11	4.33333	1	2	0.19824	0	0.43579	0.43579	1.4702	1.4702	0.43579	0	1.0615	0.00728773	0	0.0167894	0.0171391	0.0547241	0.0520675	0.0186678	0	0.0428109	0.00802572	0.0413102	0.0204929	-0.0332845	-0.0208173
Myo16	MYO16_RAT	211 kDa	4	1	0	0	0	0	0	0	0	1	0.047	0.071	0	1.66667	0	0.046967	0.015417	0	0	0	0	0	0	0	0.00172661	0.000615938	0	0	0	0	0	0	0	0.000780849	0	0	0.000780849	0
Myo18a	A0A0G2JY08_RAT	233 kDa	0	0	0	0	4	2	0	0	0	0.027	0.0092	1	2	0	0	0	0	0	0	0.056834	0.028024	0	0	0	0	0	0	0	0.00211549	0.000992477	0	0	0	0	0.00103599	0	-0.00103599	-0.00103599
Myo1a	MYO1A_RAT	97 kDa	0	0	0	0	0	0	0	0	0	NA	NA	NA	0	0	0	0	0	0	0	0	0	0	0	0	0	0	0	0	0	0	0	0	0	0	0	0	0	0
Myo1b	MYO1B_RAT	132 kDa	2	0	2	2	9	6	0	0	3	0.0046	0.0011	0.6	5.66667	1.33333	1	0.049941	0	0.049941	0.049941	0.21524	0.15743	0	0	0.07584	0.00183594	0	0.00192405	0.00196412	0.0080117	0.00557542	0	0	0.00305867	0.00125333	0.00518375	0.00101956	-0.00393042	-0.00416419
Myo3b	F1LWJ6_RAT	129 kDa	0	0	2	1	0	0	0	0	1	0.7	0.56	0.63	0.333333	0.666667	0.333333	0	0	0.051124	0.025243	0	0	0	0	0.025243	0	0	0.00196963	0.000992775	0	0	0	0	0.00101807	0.000656542	0.000330925	0.000339355	0.000325617	8.43e-06
Myo5a	MYO5A_RAT	212 kDa	7	1	9	16	39	30	6	2	18	1e-05	1e-05	0.0081	28.3333	5.66667	8.66667	0.11242	0.015336	0.12948	0.25645	0.78305	0.57866	0.095614	0.030906	0.31514	0.0041328	0.000612701	0.0049884	0.0100859	0.0291468	0.0204934	0.00409579	0.00132063	0.0127098	0.00324464	0.0199087	0.00604207	-0.0166641	-0.0138666
Myo5b	MYO5B_RAT	214 kDa	0	0	0	0	0	0	0	0	0	NA	NA	NA	0	0	0	0	0	0	0.0152	0.03063	0	0	0	0	0	0	0	0.000597797	0.00114012	0	0	0	0	0	0.000579304	0	-0.000579304	-0.000579304
Myo5c	F1M111_RAT	202 kDa	0	0	0	0	0	0	0	0	0	NA	NA	NA	0	0	0	0.032383	0	0.016062	0	0.065814	0	0	0	0	0.00119047	0	0.000618811	0	0.00244974	0	0	0	0	0.000603093	0.00081658	0	-0.000213487	-0.00081658
N4bp2	D3ZLS6_RAT	182 kDa	0	0	1	0	2	2	1	0	1	0.44	0.14	0.37	1.33333	0.333333	0.666667	0	0	0.01782	0	0.035958	0.035958	0.01782	0	0.01782	0	0	0.000686541	0	0.00133844	0.00127346	0.000763351	0	0.000718691	0.000228847	0.000870632	0.000494014	-0.000641785	-0.000376618
Naa15	D3ZD89_RAT	101 kDa	0	0	0	1	2	1	4	2	2	0.12	0.044	0.00082	1.33333	0	2.66667	0	0	0	0.03229	0.065623	0.03229	0.10003	0.065623	0.065623	0	0	0	0.00126993	0.00244263	0.00114356	0.00428496	0.0028041	0.00264661	0	0.00161871	0.00324522	-0.00161871	0.00162652
Naa16	M0RC73_RAT	94 kDa	0	0	0	0	0	0	0	0	0	1	1	1	0	0	0	0	0	0	0	0	0	0	0	0	0	0	0	0	0	0	0	0	0	0	0	0	0	0
Nav1	D4A5I4_RAT	232 kDa	9	2	3	0	2	0	0	0	0	0.3	0.0056	0.0006	0.666667	4.66667	0	0.13352	0.028241	0.04266	0	0.028241	0	0	0	0	0.00490848	0.00112828	0.00164354	0	0.00105119	0	0	0	0	0.0025601	0.000350397	0	0.0022097	-0.000350397
Ncam1	NCAM1_RAT	95 kDa	6	3	6	13	13	12	7	9	11	0.32	0.00012	0.002	12.6667	5	9	0.22546	0.107	0.22546	0.45171	0.5535	0.50174	0.26769	0.35659	0.45171	0.0082884	0.00427485	0.00868617	0.0177652	0.0206025	0.0177692	0.011467	0.0152372	0.0182177	0.00708314	0.0187123	0.014974	-0.0116292	-0.00373832
Nckap1	NCKP1_RAT	129 kDa	52	35	26	0	0	0	4	6	6	1e-05	1e-05	1e-05	0	37.6667	5.33333	2.5698	1.3358	0.91312	0	0	0	0.10496	0.16149	0.16149	0.0944714	0.0533677	0.0351792	0	0	0	0.00449615	0.00690053	0.00651298	0.0610061	0	0.00596989	0.0610061	0.00596989
Nckap1l	A0A0G2JUF9_RAT	129 kDa	0	0	0	0	0	0	0	0	0	NA	NA	NA	0	0	0	0.051079	0	0.025221	0	0	0	0	0	0.025221	0.00187777	0	0.000971675	0	0	0	0	0	0.00101718	0.000949816	0	0.000339059	0.000949816	0.000339059
Nckap5l	D3Z9A7_RAT	138 kDa	0	2	0	0	0	0	0	0	0	1	0.29	0.35	0	0.666667	0	0	0.047539	0	0	0	0	0	0	0	0	0.00189927	0	0	0	0	0	0	0	0.00063309	0	0	0.00063309	0
Ncl	NUCL_RAT	77 kDa	1	1	4	4	9	5	3	3	6	0.35	0.0035	0.026	6	2	4	0.042323	0.042323	0.18034	0.18034	0.45218	0.2303	0.13242	0.13242	0.28237	0.00155588	0.00169088	0.00694786	0.00709254	0.0168311	0.00815613	0.00567244	0.00565836	0.0113881	0.00339821	0.0106933	0.00757298	-0.00729506	-0.00312028
Ncoa1	D4A3Q3_RAT	154 kDa	3	0	5	5	7	7	6	6	6	0.4	0.0086	0.0035	6.33333	2.66667	6	0.064824	0	0.11036	0.11036	0.15784	0.15784	0.13385	0.13385	0.13385	0.00238307	0	0.00425178	0.00434032	0.00587515	0.00558994	0.0057337	0.00571946	0.00539825	0.00221162	0.00526847	0.00561714	-0.00305685	0.000348667
Ncoa2	NCOA2_RAT	159 kDa	0	0	0	2	1	0	1	0	0	0.39	0.096	0.41	1	0	0.333333	0	0	0	0.04122	0.020402	0	0.020402	0	0	0	0	0	0.00162113	0.000759407	0	0.000873956	0	0	0	0.000793512	0.000291319	-0.000793512	-0.000502193
Ncoa5	D3ZEI6_RAT	65 kDa	0	0	1	0	7	1	0	0	0	0.008	0.01	0.59	2.66667	0.333333	0	0	0	0.050106	0	0.4081	0.050106	0	0	0	0	0	0.00193041	0	0.0151904	0.00177452	0	0	0	0.000643468	0.00565496	0	-0.0050115	-0.00565496
Ncoa6	NCOA6_RAT	46 kDa	2	0	1	0	0	0	0	0	0	1	0.16	0.2	0	1	0	0.14959	0	0.07219	0	0	0	0	0	0	0.00549925	0	0.00278122	0	0	0	0	0	0	0.00276016	0	0	0.00276016	0
Ncor2	D3ZXN9_RAT	270 kDa	4	4	1	0	2	1	0	0	1	0.39	0.12	0.04	1	3	0.333333	0.048959	0.048959	0.012021	0	0.024187	0.012021	0	0	0.012021	0.00179984	0.001956	0.000463126	0	0.000900293	0.000425727	0	0	0.000484814	0.00140632	0.000442007	0.000161605	0.000964315	-0.000280402
Ndufa4	B2RZD6_RAT	9 kDa	0	0	0	2	1	1	2	0	2	0.53	0.044	0.029	1.33333	0	1.33333	0	0	0	0.88236	0.37199	0.37199	0.88236	0	0.88236	0	0	0	0.0347021	0.0138463	0.0131741	0.0377974	0	0.0355861	0	0.0205742	0.0244612	-0.0205742	0.00388701
Ndufs1	NDUS1_RAT	79 kDa	0	0	0	0	2	2	0	0	1	0.25	0.044	0.41	1.33333	0	0.333333	0	0	0	0	0.083948	0.083948	0	0	0.041128	0	0	0	0	0.00312473	0.00297304	0	0	0.00165872	0	0.00203259	0.000552905	-0.00203259	-0.00147968
Nefh	NFH_RAT	115 kDa	0	0	0	0	0	0	0	0	0	NA	NA	NA	0	0	0	0	0	0	0.057247	0	0	0	0	0	0	0	0	0.00225145	0	0	0	0	0	0	0.000750484	0	-0.000750484	-0.000750484
Nefl	NFL_RAT	61 kDa	0	0	0	0	0	0	0	0	0	NA	NA	NA	0	0	0	0	0	0.23138	0.29715	0.96685	0.51629	0.23138	0	0.36643	0	0	0.00891424	0.0116865	0.0359883	0.0182845	0.00991157	0	0.0147783	0.00297141	0.0219864	0.00822997	-0.019015	-0.0137565
Nefm	NFM_RAT	96 kDa	0	0	0	0	0	0	0	0	0	NA	NA	NA	0	0	0	0.069287	0	0.30731	0.4455	0.88972	0.39789	0.30731	0	0.49474	0.00254714	0	0.0118396	0.0175209	0.0331173	0.0140914	0.0131642	0	0.0199531	0.00479556	0.0215765	0.0110391	-0.016781	-0.0105374
Negr1	NEGR1_RAT	38 kDa	0	0	0	1	0	2	0	0	0	0.16	0.096	1	1	0	0	0	0	0	0.087061	0	0.1817	0	0	0	0	0	0	0.003424	0	0.00643495	0	0	0	0	0.00328632	0	-0.00328632	-0.00328632
Nelfa	Q5U2N1_RAT	58 kDa	4	2	3	0	0	0	0	0	0	1	0.0041	0.0085	0	3	0	0.24805	0.11716	0.18079	0	0	0	0	0	0	0.00911885	0.00468076	0.00696519	0	0	0	0	0	0	0.0069216	0	0	0.0069216	0
NEWGENE_1565481	A0A0G2K6D0_RAT	150 kDa	1	1	0	0	1	2	0	0	0	0.16	0.42	0.35	1	0.666667	0	0.021693	0.021693	0	0	0.021693	0.043856	0	0	0	0.000797481	0.000866675	0	0	0.000807461	0.00155317	0	0	0	0.000554719	0.000786877	0	-0.000232158	-0.000786877
Nf1	NF1_RAT	317 kDa	0	0	2	0	0	1	0	0	0	0.55	0.56	0.35	0.333333	0.666667	0	0	0	0.020569	0	0	0.010232	0	0	0	0	0	0.00079245	0	0	0.000362369	0	0	0	0.00026415	0.00012079	0	0.00014336	-0.00012079
Nf1x	A0A0G2K1B6_RAT	55 kDa	0	0	0	0	0	0	0	0	0	NA	NA	NA	0	0	0	0.33441	0.12232	0.2596	0.2596	0.49764	0.88643	0.33441	0.18898	0.41367	0.0122936	0.00488691	0.0100015	0.0102097	0.0185232	0.0313931	0.014325	0.00807519	0.0166835	0.00906067	0.020042	0.0130279	-0.0109814	-0.00701411
Nfia	NFIA_RAT	56 kDa	0	0	0	0	0	0	0	0	0	NA	NA	NA	0	0	0	0.407	0.4894	0.32916	0.12055	0.66894	0.66894	0.32916	0.18617	0.407	0.0149622	0.0195524	0.0126814	0.00474108	0.0248994	0.0236907	0.0141001	0.00795512	0.0164145	0.015732	0.0177771	0.0128233	-0.00204506	-0.00495378
Nfib	O70185_RAT	63 kDa	13	8	8	9	18	22	10	5	15	0.12	0.0018	0.083	16.3333	9.66667	10	0.22558	0.052168	0.052168	0.16481	0.42757	0.42757	0.10706	0.052168	0.28951	0.00829281	0.00208421	0.00200985	0.00648177	0.0159151	0.0151425	0.0045861	0.00222916	0.0116761	0.00412895	0.0125131	0.00616379	-0.00838416	-0.00634933
Nfic	O70188_RAT	49 kDa	0	0	0	0	0	0	0	0	0	NA	NA	NA	0	0	0	0	0	0	0	0	0	0	0	0	0	0	0	0	0	0	0	0	0	0	0	0	0	0
Nhsl1	A0A0G2JZL4_RAT	168 kDa	4	3	1	0	0	0	0	0	0	1	0.0075	0.014	0	2.66667	0	0.079767	0.039118	0.019372	0	0	0	0	0	0	0.00293241	0.00156284	0.000746334	0	0	0	0	0	0	0.00174719	0	0	0.00174719	0
Nipbl	A0A0G2K0J4_RAT	315 kDa	1	1	0	0	1	2	2	1	2	0.27	0.42	0.11	1	0.666667	1.66667	0.01029	0.01029	0	0	0.01029	0.01029	0.01029	0.01029	0.020686	0.000378283	0.000411104	0	0	0.000383016	0.000364423	0.00044079	0.000439696	0.000834278	0.000263129	0.000249146	0.000571588	1.3983e-05	0.000322442
Nlgn3	NLGN3_RAT	94 kDa	0	0	1	3	2	2	0	1	1	0.15	0.02	0.37	2.33333	0.333333	0.666667	0	0	0.034754	0.10793	0.070716	0.070716	0	0.034754	0.034754	0	0	0.00133895	0.00424475	0.0026322	0.00250442	0	0.00148505	0.00140165	0.000446316	0.00312713	0.000962234	-0.00268081	-0.00216489
Nono	NONO_RAT	55 kDa	75	61	59	2	2	4	8	6	14	1e-05	1e-05	1e-05	2.66667	65	9.33333	39.747	20.546	16.09	0.12283	0.12283	0.26076	0.58951	0.41562	1.1235	1.46119	0.820851	0.61989	0.00483075	0.004572	0.00923488	0.0252527	0.0177596	0.0453114	0.967309	0.00621254	0.0294412	0.961096	0.0232287
Nova1	NOVA1_RAT	48 kDa	0	0	0	0	2	1	1	1	1	0.56	0.096	0.07	1	0	1	0	0	0	0	0.14025	0.067824	0.067824	0.067824	0.067824	0	0	0	0	0.00522041	0.002402	0.00290536	0.00289815	0.00273538	0	0.00254081	0.0028463	-0.00254081	0.000305491
Nova2	F1M4H5_RAT	49 kDa	0	0	0	0	2	1	1	1	1	0.56	0.096	0.07	1	0	1	0	0	0	0	0.13858	0.067044	0.067044	0.067044	0.067044	0	0	0	0	0.00515825	0.00237438	0.00287195	0.00286482	0.00270392	0	0.00251088	0.00281356	-0.00251088	0.000302686
Npepps	F1M9V7_RAT	103 kDa	0	0	0	2	1	0	0	0	0	0.16	0.096	1	1	0	0	0	0	0	0.064108	0.031556	0	0	0	0	0	0	0	0.00252129	0.00117458	0	0	0	0	0	0.00123196	0	-0.00123196	-0.00123196
Nptn	NPTN_RAT	44 kDa	0	0	0	1	0	0	1	0	2	0.25	0.46	0.07	0.333333	0	1	0	0	0	0.074782	0	0	0.074782	0	0.15516	0	0	0	0.00294108	0	0	0.00320342	0	0.00625769	0	0.00098036	0.0031537	-0.00098036	0.00217334
Nsf	NSF_RAT	83 kDa	0	0	1	2	3	1	0	0	3	0.35	0.039	0.19	2	0.333333	1	0	0	0.039512	0.080585	0.12328	0.039512	0	0	0.12328	0	0	0.00152226	0.0031693	0.00458875	0.00139933	0	0	0.00497195	0.000507419	0.00305246	0.00165732	-0.00254504	-0.00139514
Nudt21	CPSF5_RAT	26 kDa	22	12	17	1	1	3	14	10	8	1e-05	1e-05	0.36	1.66667	17	10.6667	7.5744	2.7178	4.9933	0.12679	0.12679	0.43065	2.7178	1.9282	1.3063	0.278451	0.108581	0.192374	0.00498649	0.0047194	0.0152516	0.116422	0.0823928	0.0526838	0.193135	0.00831915	0.0838328	0.184816	0.0755136
Nufip2	D3ZC82_RAT	76 kDa	2	2	2	4	4	1	2	2	2	0.44	0.2	0.36	3	2	2	0.088268	0.088268	0.088268	0.18433	0.13528	0.043201	0.088268	0.088268	0.088268	0.00324492	0.00352647	0.00340065	0.00724946	0.00503542	0.00152997	0.00378111	0.00377173	0.0035599	0.00339068	0.00460495	0.00370425	-0.00121427	-0.000900705
Nup153	NU153_RAT	153 kDa	7	3	10	17	27	24	14	14	20	0.23	1e-05	1e-05	22.6667	6.66667	16	0.15882	0.065211	0.23439	0.40063	0.76571	0.65762	0.34287	0.34287	0.52372	0.00583857	0.0026053	0.00903021	0.0157563	0.0285014	0.0232898	0.0146874	0.014651	0.0211219	0.00582469	0.0225158	0.0168201	-0.0166911	-0.0056957
Nup214	D4ACK1_RAT	181 kDa	5	2	9	17	21	18	11	11	10	0.057	1e-05	0.00031	18.6667	5.33333	10.6667	0.092981	0.036203	0.15287	0.35295	0.45269	0.37723	0.21604	0.21604	0.19461	0.00341818	0.00144638	0.00588953	0.0138811	0.0168501	0.0133597	0.00925445	0.00923148	0.00784873	0.0035847	0.014697	0.00877822	-0.0111123	-0.00591874
Nup54	NUP54_RAT	56 kDa	4	2	4	6	12	11	7	3	10	0.32	0.00027	0.0042	9.66667	3.33333	6.66667	0.25675	0.12105	0.25675	0.40889	0.98496	0.87473	0.49172	0.18696	0.77062	0.00943868	0.00483617	0.00989166	0.0160811	0.0366624	0.0309788	0.0210637	0.00798888	0.0310795	0.0080555	0.0279074	0.020044	-0.0198519	-0.00786338
Nup58	NUP58_RAT	59 kDa	3	0	4	7	7	8	4	5	6	0.34	0.00097	0.0095	7.33333	2.33333	5	0.17502	0	0.23992	0.45692	0.45692	0.53739	0.23992	0.3084	0.38067	0.00643411	0	0.00924326	0.0179701	0.0170076	0.0190318	0.0102774	0.0131781	0.0153526	0.00522579	0.0180031	0.012936	-0.0127774	-0.00506712
Nup62	NUP62_RAT	53 kDa	2	3	2	8	9	7	5	2	4	0.068	0.00033	0.07	8	2.33333	3.66667	0.12656	0.19573	0.12656	0.51756	0.61073	0.51756	0.34707	0.12656	0.26915	0.00465262	0.00781977	0.0048759	0.020355	0.0227327	0.0183295	0.0148674	0.00540796	0.010855	0.00578276	0.0204724	0.0103768	-0.0146896	-0.0100956
Nup88	NUP88_RAT	84 kDa	1	0	2	5	6	6	0	1	2	0.0046	0.00035	0.48	5.66667	1	1	0.039036	0	0.079595	0.21102	0.25829	0.25829	0	0.039036	0.079595	0.00143505	0	0.00306651	0.00829915	0.00961412	0.0091474	0	0.00166802	0.00321011	0.00150052	0.00902022	0.00162605	-0.0075197	-0.00739418
Nup98	NUP98_RAT	197 kDa	4	1	4	5	10	11	4	6	10	0.46	0.00058	0.0023	8.66667	3	6.66667	0.067529	0.016471	0.067529	0.085112	0.17747	0.19686	0.067529	0.10298	0.17747	0.00248251	0.000658047	0.00260165	0.00334735	0.00660582	0.00697184	0.00289272	0.00440038	0.00715747	0.00191407	0.00564167	0.00481686	-0.0037276	-0.000824814
Nyap1	D3ZDP7_RAT	88 kDa	1	2	2	1	0	0	0	0	0	0.55	0.15	0.071	0.333333	1.66667	0	0.037193	0.075769	0.075769	0.037193	0	0	0	0	0	0.00136729	0.00302711	0.00291911	0.00146275	0	0	0	0	0	0.00243784	0.000487584	0	0.00195025	-0.000487584
Nyap2	F1M3A4_RAT	78 kDa	3	1	1	0	0	0	0	0	0	1	0.047	0.071	0	1.66667	0	0.13044	0.041717	0.041717	0	0	0	0	0	0	0.00479526	0.00166667	0.00160721	0	0	0	0	0	0	0.00268971	0	0	0.00268971	0
Ogt	OGT1_RAT	116 kDa	7	1	6	7	15	16	10	4	11	0.22	1e-05	0.0032	12.6667	4.66667	8.33333	0.21467	0.028171	0.18139	0.21467	0.51698	0.55971	0.28407	0.11753	0.35743	0.00789173	0.00112548	0.00698831	0.0084427	0.0192431	0.0198223	0.0121686	0.0050221	0.0144154	0.00533517	0.015836	0.0105354	-0.0105009	-0.00530066
Ophn1	OPHN1_RAT	92 kDa	3	3	2	0	0	0	0	0	0	1	0.0075	0.014	0	2.66667	0	0.11038	0.11038	0.072294	0	0	0	0	0	0	0.00405781	0.00440988	0.00278523	0	0	0	0	0	0	0.00375097	0	0	0.00375097	0
Osgepl1	OSGP2_RAT	45 kDa	0	0	1	0	2	1	0	0	1	0.39	0.25	0.65	1	0.333333	0.333333	0	0	0.073278	0	0.15193	0.073278	0	0	0.073278	0	0	0.00282314	0	0.00565517	0.00259516	0	0	0.00295534	0.000941046	0.00275011	0.000985115	-0.00180906	-0.00176499
Otud4	F1M7Q7_RAT	123 kDa	0	0	1	3	10	9	2	1	5	0.029	1e-05	0.0047	7.33333	0.333333	2.66667	0	0	0.02653	0.08172	0.26574	0.26574	0.053764	0.02653	0.13988	0	0	0.00102211	0.00321394	0.00989142	0.00941125	0.00230307	0.00113364	0.00564144	0.000340702	0.00750554	0.00302605	-0.00716483	-0.00447949
Pabpc1	PABP1_RAT	71 kDa	19	13	17	26	41	39	24	18	26	0.057	1e-05	0.00015	35.3333	16.3333	22.6667	1.0603	0.71968	0.64371	1.5824	3.0573	2.8781	1.2551	1.0603	1.7018	0.0389789	0.0287525	0.0247998	0.0622338	0.113799	0.101929	0.0537644	0.0453071	0.0686346	0.0308438	0.0926539	0.055902	-0.0618102	-0.0367519
Pabpc1l	D3ZAS7_RAT	67 kDa	0	0	0	0	0	0	0	0	0	NA	NA	NA	0	0	0	0	0	0	0	0	0	0	0	0	0	0	0	0	0	0	0	0	0	0	0	0	0	0
Pabpc2	D4A233_RAT	69 kDa	0	0	0	0	0	0	0	0	0	NA	NA	NA	0	0	0	0	0	0	0.44693	0.58693	0.51531	0	0.25973	0	0	0	0	0.0175772	0.0218468	0.0182498	0	0.0110984	0	0	0.0192246	0.00369946	-0.0192246	-0.0155252
Pabpc4	G3V9N0_RAT	71 kDa	0	0	0	0	0	0	0	0	0	NA	NA	NA	0	0	0	0.31081	0.253	0.253	0.64245	1.3562	0.88045	0.50076	0.3713	0.64245	0.011426	0.0101078	0.00974718	0.0252667	0.0504807	0.0311813	0.0214509	0.0158658	0.0259104	0.010427	0.0356429	0.0210757	-0.0252159	-0.0145672
Pabpc5	D4A5H0_RAT	43 kDa	0	0	0	0	0	0	0	0	0	NA	NA	NA	0	0	0	0	0	0	0	0	0	0	0	0	0	0	0	0	0	0	0	0	0	0	0	0	0	0
Pabpc6	B5DF80_RAT	71 kDa	0	0	0	0	0	0	0	0	0	NA	NA	NA	0	0	0	0.49888	0.43297	0.43297	0.79427	0.71537	0.56782	0.49888	0.43297	0.49888	0.0183399	0.0172979	0.0166808	0.0312376	0.0266276	0.0201095	0.0213704	0.018501	0.0201201	0.0174395	0.0259916	0.0199972	-0.00855203	-0.00599441
Pak1	PAK1_RAT	61 kDa	12	9	7	0	0	0	0	0	0	1	1e-05	1e-05	0	9.33333	0	0.88194	0.5243	0.44606	0	0	0	0	0	0	0.032422	0.0209468	0.0171851	0	0	0	0	0	0	0.023518	0	0	0.023518	0
Pak2	PAK2_RAT	58 kDa	13	7	9	0	0	0	0	0	0	1	1e-05	1e-05	0	9.66667	0	1.0436	0.39078	0.64017	0	0	0	0	0	0	0.038365	0.0156124	0.0246635	0	0	0	0	0	0	0.0262136	0	0	0.0262136	0
Pak3	PAK3_RAT	61 kDa	9	4	3	0	0	0	0	0	0	1	1e-05	0.00021	0	5.33333	0	0.60403	0.23369	0.17059	0	0	0	0	0	0	0.0222054	0.00933635	0.00657222	0	0	0	0	0	0	0.0127047	0	0	0.0127047	0
Pak7	PAK7_RAT	81 kDa	2	1	0	0	0	0	0	0	1	0.45	0.16	0.46	0	1	0.333333	0.08229	0.040332	0	0	0	0	0	0	0.040332	0.00302516	0.00161134	0	0	0	0	0	0	0.00162661	0.0015455	0	0.000542204	0.0015455	0.000542204
Parp1	PARP1_RAT	113 kDa	0	0	0	1	2	2	1	1	0	0.31	0.02	0.17	1.66667	0	0.666667	0	0	0	0.028926	0.058688	0.058688	0.028926	0.028926	0	0	0	0	0.00113762	0.0021845	0.00207845	0.0012391	0.00123602	0	0	0.00180019	0.000825039	-0.00180019	-0.00097515
Pcbp2	Q6AYU5_RAT	39 kDa	1	1	5	4	3	7	2	0	4	0.12	0.044	0.46	4.66667	2.33333	2	0.085529	0.085529	0.50732	0.17837	0.27916	0.63624	0.17837	0	0.38856	0.00314423	0.00341704	0.0195452	0.00701507	0.0103909	0.0225326	0.00764079	0	0.0156708	0.00870216	0.0133129	0.00777055	-0.0046107	-0.00554232
Pcbp3	Q6AY48_RAT	34 kDa	0	0	0	0	0	0	0	0	0	NA	NA	NA	0	0	0	0	0.09787	0.32328	0.20532	0.09787	0.45279	0.20532	0	0.20532	0	0.00391009	0.0124548	0.00807497	0.00364293	0.0160357	0.00879524	0	0.00828067	0.00545497	0.00925119	0.00569197	-0.00379622	-0.00355922
Pclo	PCLO_RAT	553 kDa	8	3	1	1	2	1	1	0	3	0.53	0.076	0.14	1.33333	4	1.33333	0.047895	0.017699	0.0058651	0.0058651	0.011765	0.0058651	0.0058651	0	0.017699	0.00176072	0.000707108	0.000225961	0.000230667	0.000437919	0.000207714	0.000251242	0	0.000713811	0.000897931	0.0002921	0.000321684	0.000605831	2.9584e-05
Pdzd8	D3ZXY2_RAT	128 kDa	5	4	0	0	0	0	0	0	0	1	0.0041	0.0085	0	3	0	0.13348	0.10543	0	0	0	0	0	0	0	0.00490701	0.00421212	0	0	0	0	0	0	0	0.00303971	0	0	0.00303971	0
Phb	PHB_RAT	30 kDa	1	1	3	2	0	5	0	0	1	0.061	0.28	0.22	2.33333	1.66667	0.333333	0.11131	0.11131	0.3725	0.23502	0	0.69506	0	0	0.11131	0.004092	0.00444704	0.0143511	0.00924304	0	0.0246157	0	0	0.0044892	0.00763004	0.0112863	0.0014964	-0.00365621	-0.00978985
Phb2	PHB2_RAT	33 kDa	2	3	5	3	0	6	1	0	2	0.13	0.53	0.15	3	3.33333	1	0.20824	0.20824	0.60467	0.3281	0	0.60467	0.099201	0	0.20824	0.00765535	0.00831957	0.0232958	0.0129038	0	0.0214145	0.00424945	0	0.00839844	0.0130902	0.0114394	0.00421596	0.0016508	-0.00722347
Phb-ps1	D3ZFH6_RAT	30 kDa	0	0	0	0	0	0	0	0	0	NA	NA	NA	0	0	0	0	0	0	0	0	0	0	0	0	0	0	0	0	0	0	0	0	0	0	0	0	0	0
Phf5a	PHF5A_RAT	12 kDa	1	2	4	0	0	0	0	0	0	1	0.014	0.025	0	2.33333	0	0.27452	0.62439	1.0703	0	0	0	0	0	0	0.0100919	0.0249455	0.0412348	0	0	0	0	0	0	0.0254241	0	0	0.0254241	0
Phldb1	PHLB1_RAT	94 kDa	8	5	3	0	0	0	0	0	0	1	1e-05	0.00021	0	5.33333	0	0.31557	0.18699	0.10833	0	0	0	0	0	0	0.011601	0.0074706	0.00417357	0	0	0	0	0	0	0.0077484	0	0	0.0077484	0
Picalm	PICAL_RAT	69 kDa	1	1	3	2	5	6	0	1	5	0.17	0.021	0.27	4.33333	1.66667	2	0.047186	0.047186	0.14834	0.0966	0.25927	0.31869	0	0.047186	0.25927	0.00173466	0.00188517	0.00571501	0.00379915	0.0096506	0.0112865	0	0.00201628	0.0104565	0.00311161	0.00824541	0.0041576	-0.0051338	-0.00408782
Pik3c2b	D3ZVF3_RAT	183 kDa	17	15	9	0	0	0	1	1	0	0.21	1e-05	1e-05	0	13.6667	0.666667	0.34852	0.3019	0.17151	0	0	0	0.017744	0.017744	0	0.0128123	0.0120615	0.00660767	0	0	0	0.000760095	0.000758208	0	0.0104938	0	0.000506101	0.0104938	0.000506101
Pik3r1	P85A_RAT	84 kDa	3	2	1	0	0	0	0	0	0	1	0.025	0.042	0	2	0	0.12191	0.039088	0.039088	0	0	0	0	0	0	0.00448168	0.00156164	0.00150592	0	0	0	0	0	0	0.00251641	0	0	0.00251641	0
Pkp4	F1M2K6_RAT	131 kDa	6	3	2	0	1	0	2	3	1	0.037	0.0072	0.41	0.333333	3.66667	2	0.158	0.076104	0.050113	0	0.02475	0	0.050113	0.076104	0.02475	0.00580842	0.00304049	0.00193067	0	0.000921249	0	0.00214668	0.00325195	0.000998182	0.0035932	0.000307083	0.00213227	0.00328611	0.00182519
Plaa	PLAP_RAT	87 kDa	0	0	0	3	0	2	0	0	0	0.049	0.02	1	1.66667	0	0	0	0	0	0.076364	0	0.076364	0	0	0	0	0	0	0.0030033	0	0.00270445	0	0	0	0	0.00190258	0	-0.00190258	-0.00190258
Pnpt1	G3V6G7_RAT	86 kDa	1	0	0	0	1	1	0	0	3	0.41	0.44	0.19	0.666667	0.333333	1	0.038017	0	0	0	0.038017	0.038017	0	0	0.11844	0.00139759	0	0	0	0.00141508	0.00134638	0	0	0.00477675	0.000465862	0.000920486	0.00159225	-0.000454624	0.000671765
Polr2a	D4A5A6_RAT	217 kDa	6	3	12	13	25	19	7	7	14	0.014	1e-05	0.56	19	7	9.33333	0.093121	0.045524	0.17731	0.21278	0.44916	0.32571	0.10946	0.10946	0.23091	0.00342333	0.00181877	0.00683112	0.00836837	0.0167187	0.0115351	0.00468891	0.00467727	0.00931273	0.0040244	0.0122074	0.0062263	-0.00818299	-0.00598109
Polr2b	G3V8Y5_RAT	134 kDa	6	2	6	3	12	9	0	1	9	0.044	0.023	0.017	8	4.66667	3.33333	0.15493	0.049183	0.15493	0.074674	0.33385	0.24117	0	0.024296	0.24117	0.00569556	0.00196495	0.0059689	0.00293683	0.0124266	0.00854109	0	0.00103818	0.00972652	0.00454314	0.00796818	0.00358823	-0.00342505	-0.00437995
Polr2c	Q5EB90_RAT	31 kDa	1	0	2	1	0	4	1	0	1	0.31	0.28	0.66	1.66667	1	0.666667	0.10529	0	0.22166	0.10529	0	0.49246	0.10529	0	0.10529	0.00387069	0	0.00853977	0.00414092	0	0.0174406	0.00451028	0	0.00424641	0.00413682	0.00719384	0.0029189	-0.00305702	-0.00427494
Polr2e	RPAB1_RAT	25 kDa	0	0	1	0	0	2	0	0	0	0.3	0.44	0.59	0.666667	0.333333	0	0	0	0.13563	0	0	0.28966	0	0	0	0	0	0.00522534	0	0	0.0102584	0	0	0	0.00174178	0.00341946	0	-0.00167768	-0.00341946
Polr2j	D3ZQI0_RAT	13 kDa	1	0	0	1	2	2	0	0	0	0.049	0.075	0.59	1.66667	0.333333	0	0.25536	0	0	0.25536	0.57594	0.57594	0	0	0	0.00938759	0	0	0.010043	0.0214377	0.0203971	0	0	0	0.00312919	0.0172926	0	-0.0141634	-0.0172926
Pom121	PO121_RAT	121 kDa	0	0	0	1	4	2	0	0	1	0.061	0.0042	0.41	2.33333	0	0.333333	0	0	0	0.026972	0.11233	0.054671	0	0	0.026972	0	0	0	0.00106077	0.00418117	0.00193619	0	0	0.0010878	0	0.00239271	0.000362599	-0.00239271	-0.00203011
Ppp1ca	PP1A_RAT	38 kDa	0	0	0	0	0	0	0	0	0	NA	NA	NA	0	0	0	1.988	1.7467	3.1846	0	0	0.28737	0	0.087847	0.28737	0.0730832	0.0697839	0.122691	0	0	0.0101773	0	0.00375374	0.0115898	0.0885194	0.00339243	0.00511451	0.085127	0.00172208
Ppp1cb	PP1B_RAT	37 kDa	17	15	27	0	0	7	2	2	3	0.46	1e-05	1e-05	2.33333	19.6667	2.33333	1.5454	1.3382	3.2373	0	0	0.40459	0.18516	0.088649	0.18516	0.0568122	0.0534636	0.124722	0	0	0.0143287	0.00793165	0.00378801	0.00746761	0.0783325	0.00477622	0.00639576	0.0735562	0.00161954
Ppp1cc	PP1G_RAT	37 kDa	0	0	0	0	0	0	0	0	0	NA	NA	NA	0	0	0	1.3498	0.98076	2.3072	0	0	0.29215	0	0	0	0.0496216	0.0391832	0.0888882	0	0	0.0103466	0	0	0	0.059231	0.00344885	0	0.0557821	-0.00344885
Ppp1r10	PP1RA_RAT	93 kDa	8	5	6	0	0	0	0	0	0	1	1e-05	1e-05	0	6.33333	0	0.31814	0.18844	0.23019	0	0	0	0	0	0	0.0116955	0.00752853	0.0088684	0	0	0	0	0	0	0.00936415	0	0	0.00936415	0
Ppp1r18	G3V629_RAT	66 kDa	4	3	3	0	0	0	0	0	0	1	0.0022	0.005	0	3.33333	0	0.2152	0.15741	0.15741	0	0	0	0	0	0	0.00791122	0.00628882	0.00606444	0	0	0	0	0	0	0.00675483	0	0	0.00675483	0
Ppp1r9b	NEB2_RAT	90 kDa	3	2	1	0	0	0	0	0	0	1	0.025	0.042	0	2	0	0.11323	0.074131	0.036403	0	0	0	0	0	0	0.00416258	0.00296167	0.00140248	0	0	0	0	0	0	0.00284224	0	0	0.00284224	0
Ppp2r1a	Q5XI34_RAT	65 kDa	3	3	2	4	5	1	2	1	3	0.36	0.27	0.55	3.33333	2.66667	2	0.15798	0.15798	0.10272	0.216	0.216	0.050106	0.10272	0.050106	0.15798	0.00580769	0.00631159	0.00395743	0.008495	0.00803999	0.00177452	0.00440019	0.00214105	0.00637142	0.0053589	0.00610317	0.00430422	-0.000744267	-0.00179895
Ppp2r1b	2AAB_RAT	66 kDa	0	0	0	0	0	0	0	0	0	NA	NA	NA	0	0	0	0	0	0	0.049595	0.15629	0	0	0	0	0	0	0	0.00195051	0.00581746	0	0	0	0	0	0.00258932	0	-0.00258932	-0.00258932
Ppp3ca	PP2BA_RAT	59 kDa	0	0	0	0	0	0	0	0	0	NA	NA	NA	0	0	0	0.11486	0	0	0	0	0	0	0	0	0.0042225	0	0	0	0	0	0	0	0	0.0014075	0	0	0.0014075	0
Ppp3cb	PP2BB_RAT	59 kDa	4	4	4	0	0	0	1	0	0	0.45	0.00065	0.01	0	4	0.333333	0.2409	0.2409	0.2409	0	0	0	0.055442	0	0	0.008856	0.0096244	0.00928102	0	0	0	0.00237496	0	0	0.00925381	0	0.000791652	0.00925381	0.000791652
Ppp3cc	E2CWF0_RAT	59 kDa	0	0	0	0	0	0	0	0	0	NA	NA	NA	0	0	0	0	0	0	0	0	0	0	0	0	0	0	0	0	0	0	0	0	0	0	0	0	0	0
Pqbp1	PQBP1_RAT	31 kDa	1	3	5	0	0	0	0	0	1	0.45	0.0041	0.04	0	3	0.333333	0.10842	0.3618	0.67309	0	0	0	0	0	0.10842	0.00398575	0.0144546	0.0259317	0	0	0	0	0	0.00437264	0.0147907	0	0.00145755	0.0147907	0.00145755
Prkar2b	KAP3_RAT	46 kDa	0	0	1	2	1	1	1	1	2	0.53	0.14	0.096	1.33333	0.333333	1.33333	0	0	0.071307	0.1477	0.071307	0.071307	0.071307	0.071307	0.1477	0	0	0.0027472	0.00580885	0.0026542	0.00252535	0.00305456	0.00304698	0.00595682	0.000915734	0.0036628	0.00401945	-0.00274707	0.000356651
Prkra	PRKRA_RAT	34 kDa	0	1	4	0	0	5	1	0	2	0.47	0.52	0.57	1.66667	1.66667	1	0	0.096255	0.44426	0	0	0.58328	0.096255	0	0.20178	0	0.00384556	0.0171157	0	0	0.020657	0.00412325	0	0.0081379	0.0069871	0.00688567	0.00408705	0.000101437	-0.00279861
Prmt9	D3ZDR5_RAT	94 kDa	5	4	1	0	0	0	0	0	0	1	0.0022	0.27	0	3.33333	0	0.14643	0.14643	0.034754	0	0	0	0	0	0	0.00538308	0.00585015	0.00133895	0	0	0	0	0	0	0.00419073	0	0	0.00419073	0
Prpf19	PRP19_RAT	55 kDa	0	0	4	2	9	8	0	1	5	0.024	0.00032	0.19	6.33333	1.33333	2	0	0	0.2596	0.12232	0.68083	0.49764	0	0.059396	0.33441	0	0	0.0100015	0.00481069	0.025342	0.017624	0	0.00253801	0.0134869	0.00333382	0.0159256	0.00534165	-0.0125918	-0.0105839
Prpf40b	F1LTJ8_RAT	99 kDa	3	1	0	0	0	0	0	0	0	1	0.086	0.12	0	1.33333	0	0.10201	0.03291	0	0	0	0	0	0	0	0.00375011	0.00131481	0	0	0	0	0	0	0	0.00168831	0	0	0.00168831	0
Prpf8	G3V6H2_RAT	274 kDa	0	0	5	0	12	8	0	0	2	0.00031	0.0005	0.4	6.66667	1.66667	0.666667	0	0	0.060748	0	0.15205	0.098954	0	0	0.02387	0	0	0.0023404	0	0.00565963	0.00350448	0	0	0.000962691	0.000780134	0.0030547	0.000320897	-0.00227457	-0.00273381
Prph	PERI_RAT	54 kDa	0	0	0	0	0	0	0	0	0	NA	NA	NA	0	0	0	0	0	0.26853	0	0	0	0	0	0	0	0	0.0103455	0	0	0	0	0	0	0.0034485	0	0	0.0034485	0
Prr12	A0A0G2K5M6_RAT	208 kDa	27	16	16	0	6	3	2	0	7	0.43	1e-05	1e-05	3	19.6667	3	0.51978	0.2618	0.28151	0	0.097478	0.047606	0.031491	0	0.11462	0.0191082	0.0104594	0.0108456	0	0.00362834	0.00168598	0.00134897	0	0.00462269	0.0134711	0.00177144	0.00199055	0.0116996	0.000219113
Prr36	D3ZUH5_RAT	108 kDa	28	22	24	0	0	0	3	0	2	0.019	1e-05	1e-05	0	24.6667	1.66667	1.1632	0.8649	0.97894	0	0	0	0.093113	0	0.06115	0.0427617	0.0345543	0.0377151	0	0	0	0.00398866	0	0.00246621	0.0383437	0	0.00215162	0.0383437	0.00215162
Prrc2a	PRC2A_RAT	229 kDa	54	42	46	2	20	13	14	15	18	0.019	1e-05	1e-05	11.6667	47.3333	15.6667	1.109	0.7317	0.91107	0.028559	0.30671	0.20086	0.21788	0.21788	0.27043	0.0407692	0.0292328	0.0351003	0.00112319	0.0114164	0.00711351	0.00933327	0.0093101	0.0109066	0.0350341	0.00655104	0.00984999	0.028483	0.00329895
Prrc2b	D3ZZ51_RAT	243 kDa	17	12	14	10	28	17	9	8	14	0.052	0.025	0.49	18.3333	14.3333	10.3333	0.25297	0.17256	0.18822	0.14186	0.43072	0.23646	0.12681	0.11196	0.18822	0.00929972	0.00689409	0.00725144	0.00557917	0.0160323	0.00837429	0.00543213	0.0047841	0.00759102	0.00781508	0.00999527	0.00593575	-0.00218018	-0.00405952
Psmc2	PRS7_RAT	49 kDa	0	2	0	2	0	2	0	1	1	0.44	0.27	0.54	1.33333	0.666667	0.666667	0	0.067666	0	0.13991	0	0.13991	0	0.067666	0.067666	0	0.00270338	0	0.00550248	0	0.00495495	0	0.0028914	0.00272901	0.000901127	0.00348581	0.00187347	-0.00258468	-0.00161234
Psmc4	PRS6B_RAT	47 kDa	1	2	1	3	0	1	0	0	0	0.09	0.54	0.12	1.33333	1.33333	0	0.069274	0.14335	0.069274	0.22255	0	0.069274	0	0	0	0.00254666	0.0057271	0.00266888	0.00875261	0	0.00245335	0	0	0	0.00364755	0.00373532	0	-8.7775e-05	-0.00373532
Psmc5	PRS8_RAT	46 kDa	0	0	0	5	4	1	1	1	3	0.25	0.0004	0.012	3.33333	0	1.66667	0	0	0	0.41578	0.23196	0.072011	0.072011	0.072011	0.23196	0	0	0	0.0163521	0.00863406	0.00255029	0.00308472	0.00307706	0.00935508	0	0.00917881	0.00517229	-0.00917881	-0.00400653
Psmd2	PSMD2_RAT	100 kDa	0	1	1	4	4	1	3	2	4	0.43	0.017	0.0074	3	0.666667	3	0	0.032542	0.032542	0.13666	0.13666	0.032542	0.10084	0.066144	0.13666	0	0.00130011	0.00125373	0.00537466	0.00508678	0.00115248	0.00431966	0.00282636	0.00551158	0.00085128	0.00387131	0.0042192	-0.00302003	0.000347888
Psmd3	Q5U2S7_RAT	61 kDa	1	1	1	4	6	4	0	2	4	0.12	0.0023	0.11	4.66667	1	2	0.054005	0.054005	0.054005	0.23416	0.37106	0.23416	0	0.11093	0.23416	0.00198534	0.0021576	0.00208062	0.00920921	0.0138117	0.00829283	0	0.00474008	0.00944381	0.00207452	0.0104379	0.00472796	-0.00836338	-0.00570994
Pspc1	PSPC1_RAT	59 kDa	21	14	12	1	1	0	0	2	2	0.26	1e-05	1e-05	0.666667	15.6667	1.33333	2.1252	1.1375	0.91772	0.055761	0.055761	0	0	0.11463	0.11463	0.0781269	0.0454452	0.0353565	0.00219301	0.00207555	0	0	0.00489819	0.00462309	0.0529762	0.00142285	0.00317376	0.0515534	0.00175091
Ptbp1	PTBP1_RAT	59 kDa	1	1	2	3	9	7	1	2	4	0.044	0.00032	0.11	6.33333	1.33333	2.33333	0.055232	0.055232	0.11352	0.17502	0.53739	0.38067	0.055232	0.11352	0.23992	0.00203045	0.00220662	0.00437352	0.00688331	0.0200028	0.0134815	0.00236596	0.00485076	0.00967611	0.0028702	0.0134559	0.00563094	-0.0105857	-0.00782494
Ptbp2	PTBP2_RAT	57 kDa	0	0	4	3	3	5	2	0	5	0.38	0.029	0.11	3.66667	1.33333	2.33333	0	0	0.24805	0.18079	0.18079	0.31914	0.11716	0	0.24805	0	0	0.00955648	0.00711024	0.0067294	0.0113024	0.00501875	0	0.010004	0.00318549	0.00838069	0.00500758	-0.00519519	-0.0033731
Ptk2	FAK1_RAT	120 kDa	1	1	3	1	2	1	1	1	0	0.44	0.6	0.4	1.33333	1.66667	0.666667	0.027198	0.027198	0.083834	0.027198	0.055136	0.027198	0.027198	0.027198	0	0.000999857	0.00108661	0.00322982	0.00106966	0.00205228	0.000963224	0.00116507	0.00116218	0	0.0017721	0.00136172	0.000775752	0.000410374	-0.000585971
Ptov1	PTVO1_RAT	47 kDa	0	0	0	0	0	0	0	0	0	NA	NA	NA	0	0	0	0	0	0	0	0	0	0	0	0	0	0	0	0	0	0	0	0	0	0	0	0	0	0
Ptpn23	PTN23_RAT	163 kDa	20	11	5	0	1	0	0	0	0	0.55	1e-05	1e-05	0.333333	12	0	0.4254	0.21764	0.10347	0	0.019887	0	0	0	0	0.0156386	0.00869512	0.00398633	0	0.000740238	0	0	0	0	0.00944002	0.000246746	0	0.00919328	-0.000246746
Puf60	PUF60_RAT	60 kDa	0	1	1	2	3	2	1	0	1	0.15	0.055	0.54	2.33333	0.666667	0.666667	0	0.054408	0.054408	0.11178	0.17226	0.11178	0.054408	0	0.054408	0	0.0021737	0.00209615	0.00439616	0.00641189	0.00395871	0.00233066	0	0.00219431	0.00142328	0.00492226	0.00150832	-0.00349898	-0.00341393
Pum1	D3Z8L5_RAT	126 kDa	3	2	7	12	17	14	8	6	10	0.075	1e-05	0.0017	14.3333	4	8	0.079348	0.052223	0.19502	0.35721	0.50266	0.42808	0.19502	0.16499	0.25743	0.002917	0.0020864	0.00751342	0.0140486	0.0187101	0.0151606	0.00835402	0.00705009	0.0103823	0.00417228	0.0159731	0.00859547	-0.0118008	-0.00737762
Pum2	D3ZQL8_RAT	114 kDa	2	1	3	6	20	14	6	6	6	0.019	1e-05	0.0008	13.3333	2	6	0.058045	0.028613	0.088319	0.18444	0.66165	0.48433	0.15149	0.18444	0.18444	0.00213386	0.00114314	0.00340261	0.00725379	0.0246281	0.0171527	0.00648934	0.0078812	0.00743857	0.00222654	0.0163448	0.0072697	-0.0141183	-0.00907513
Pura	PURA_RAT	15 kDa	1	1	1	0	2	2	0	0	2	0.44	0.41	0.66	1.33333	1	0.666667	0.22069	0.22069	0.22069	0	0.49009	0.49009	0	0	0.49009	0.00811304	0.00881697	0.0085024	0	0.0182422	0.0173567	0	0	0.0197656	0.00847747	0.0118663	0.00658854	-0.00338882	-0.00527775
Purb	PURB_RAT	33 kDa	0	0	0	0	0	3	0	0	0	0.16	0.096	1	1	0	0	0	0	0	0	0	0.2075	0	0	0	0	0	0	0	0	0.00734866	0	0	0	0	0.00244955	0	-0.00244955	-0.00244955
Pygo2	B5DFG8_RAT	41 kDa	4	1	1	1	3	4	1	0	1	0.096	0.28	0.29	2.66667	2	0.666667	0.36111	0.080124	0.080124	0.080124	0.26015	0.36111	0.080124	0	0.080124	0.0132752	0.0032011	0.00308689	0.00315117	0.00968335	0.0127888	0.00343225	0	0.00323145	0.00652106	0.00854111	0.00222123	-0.00202005	-0.00631987
R3hdm1	F1LNT3_RAT	124 kDa	4	2	1	1	1	3	0	2	2	0.61	0.51	0.5	1.66667	2.33333	1.33333	0.080814	0.053175	0.026243	0.026243	0.026243	0.080814	0	0.053175	0.053175	0.0029709	0.00212444	0.00101105	0.0010321	0.000976822	0.00286205	0	0.00227219	0.00214458	0.00203546	0.00162366	0.00147226	0.000411804	-0.000151402
R3hdm2	A0A0G2K4E8_RAT	115 kDa	0	0	0	2	1	3	1	0	1	0.22	0.0092	0.17	2	0	0.666667	0	0	0	0.057644	0.028418	0.0877	0.028418	0	0.028418	0	0	0	0.00226706	0.00105778	0.00310592	0.00121733	0	0.00114611	0	0.00214359	0.000787816	-0.00214359	-0.00135577
Rab10	RAB10_RAT	23 kDa	2	5	8	5	4	14	1	1	6	0.021	0.048	0.35	7.66667	5	2.66667	0	0.1458	0.31285	0.1458	0	0.50425	0	0	0.50425	0	0.00582498	0.012053	0.00573413	0	0.0178581	0	0	0.0203367	0.00595932	0.00786409	0.0067789	-0.00190476	-0.00108519
Rab11a	RB11A_RAT	24 kDa	0	1	1	2	0	1	0	0	0	0.16	0.42	0.35	1	0.666667	0	0	0.13627	0.13627	0.2911	0	0.13627	0	0	0	0	0.00544424	0.00525	0.0114486	0	0.00482603	0	0	0	0.00356474	0.00542488	0	-0.00186013	-0.00542488
Rab12	RAB12_RAT	27 kDa	0	0	0	0	0	0	0	0	0	NA	NA	NA	0	0	0	0	0	0	0	0	0	0	0	0	0	0	0	0	0	0	0	0	0	0	0	0	0	0
Rab13	RAB13_RAT	23 kDa	0	0	0	0	0	0	0	0	0	NA	NA	NA	0	0	0	0	0	0	0	0	0	0	0	0	0	0	0	0	0	0	0	0	0	0	0	0	0	0
Rab14	RAB14_RAT	24 kDa	0	0	0	0	0	0	0	0	0	NA	NA	NA	0	0	0	0	0	0.29851	0.13952	0.13952	0.29851	0	0.13952	0.29851	0	0	0.0115005	0.00548714	0.00519324	0.0105718	0	0.00596175	0.0120391	0.00383351	0.00708406	0.00600028	-0.00325056	-0.00108379
Rab15	RAB15_RAT	24 kDa	2	0	0	0	0	0	0	0	0	1	0.29	0.35	0	0.666667	0	0.29255	0	0	0	0	0	0	0	0	0.0107548	0	0	0	0	0	0	0	0	0.00358492	0	0	0.00358492	0
Rab18	RAB18_RAT	23 kDa	0	0	3	0	0	1	0	0	2	0.43	0.38	0.66	0.333333	1	0.666667	0	0	0.5014	0	0	0.14507	0	0	0.31119	0	0	0.0193171	0	0	0.00513769	0	0	0.0125505	0.00643905	0.00171256	0.00418349	0.00472649	0.00247093
Rab1A	RAB1A_RAT	23 kDa	0	0	0	0	0	0	0	0	0	NA	NA	NA	0	0	0	0	0.51005	0.31622	0.31622	0.31622	0.98756	0	0	0	0	0.0203774	0.0121828	0.0124365	0.0117704	0.0349747	0	0	0	0.0108534	0.0197272	0	-0.00887378	-0.0197272
Rab25	B5DEP2_RAT	23 kDa	0	0	0	0	0	0	0	0	0	1	1	1	0	0	0	0	0	0	0	0	0	0	0	0	0	0	0	0	0	0	0	0	0	0	0	0	0	0
Rab26	RAB26_RAT	28 kDa	0	0	0	0	0	0	0	0	0	NA	NA	NA	0	0	0	0	0	0	0	0	0	0	0	0	0	0	0	0	0	0	0	0	0	0	0	0	0	0
Rab2a	RAB2A_RAT	24 kDa	1	3	4	0	0	4	0	1	3	0.53	0.29	0.41	1.33333	2.66667	1.33333	0.14155	0.48761	0.69818	0	0	0.69818	0	0.14155	0.30314	0.00520368	0.0194809	0.0268984	0	0	0.0247262	0	0.00604849	0.0122258	0.0171943	0.00824207	0.00609143	0.00895225	-0.00215064
Rab2b	Q3B7V5_RAT	24 kDa	0	0	0	0	0	0	0	0	0	NA	NA	NA	0	0	0	0	0.2955	0	0	0	0	0	0	0.1382	0	0.0118058	0	0	0	0	0	0	0.00557369	0.00393526	0	0.0018579	0.00393526	0.0018579
Rab30	A0A0G2JTT4_RAT	23 kDa	0	0	0	0	0	0	0	0	0	NA	NA	NA	0	0	0	0	0	0	0	0	0	0	0	0	0	0	0	0	0	0	0	0	0	0	0	0	0	0
Rab33b	F1LW77_RAT	26 kDa	2	0	0	0	0	0	0	0	0	1	0.29	0.35	0	0.666667	0	0.27472	0	0	0	0	0	0	0	0	0.0100993	0	0	0	0	0	0	0	0	0.00336643	0	0	0.00336643	0
Rab35	RAB35_RAT	23 kDa	0	0	0	0	0	0	0	0	0	NA	NA	NA	0	0	0	0	0	0	0	0	0	0	0	0	0	0	0	0	0	0	0	0	0	0	0	0	0	0
Rab37	D4A0G7_RAT	25 kDa	0	0	0	0	0	0	0	0	0	NA	NA	NA	0	0	0	0	0	0.28824	0	0	0	0	0	0	0	0	0.0111049	0	0	0	0	0	0	0.00370162	0	0	0.00370162	0
Rab3a	RAB3A_RAT	25 kDa	0	0	0	0	0	0	0	0	0	NA	NA	NA	0	0	0	0	0.28405	0.45503	0.13316	0	0.28405	0	0	0	0	0.0113483	0.0175307	0.00523701	0	0.0100597	0	0	0	0.00962633	0.0050989	0	0.00452743	-0.0050989
Rab3c	RAB3C_RAT	26 kDa	0	0	0	0	0	0	0	0	0	NA	NA	NA	0	0	0	0	0	0	0	0	0	0	0	0	0	0	0	0	0	0	0	0	0	0	0	0	0	0
Rab3d	RAB3D_RAT	24 kDa	0	0	0	0	0	0	0	0	0	NA	NA	NA	0	0	0	0	0	0	0	0	0.29255	0	0	0	0	0	0	0	0	0.0103607	0	0	0	0	0.00345358	0	-0.00345358	-0.00345358
Rab42	A0A0G2K201_RAT	24 kDa	0	3	2	1	0	4	1	0	4	0.5	0.52	0.4	1.66667	1.66667	1.66667	0	0	0	0	0	0.13755	0	0	0	0	0	0	0	0	0.00487137	0	0	0	0	0.00162379	0	-0.00162379	-0.00162379
Rab43	RAB43_RAT	23 kDa	0	0	0	0	0	0	0	0	0	NA	NA	NA	0	0	0	0	0	0	0	0	0	0	0	0	0	0	0	0	0	0	0	0	0	0	0	0	0	0
Rab4a	RAB4A_RAT	24 kDa	0	0	0	0	0	0	0	0	0	NA	NA	NA	0	0	0	0	0	0	0	0	0	0	0	0	0	0	0	0	0	0	0	0	0	0	0	0	0	0
Rab4b	RAB4B_RAT	24 kDa	0	0	0	0	0	0	0	0	0	NA	NA	NA	0	0	0	0	0	0	0	0	0	0	0	0	0	0	0	0	0	0	0	0	0	0	0	0	0	0
Rab5a	RAB5A_RAT	24 kDa	0	0	0	0	0	0	0	0	0	NA	NA	NA	0	0	0	0	0	0.30158	0	0	0.30158	0	0	0	0	0	0.0116188	0	0	0.0106805	0	0	0	0.00387293	0.00356018	0	0.000312757	-0.00356018
Rab5b	A1L1J8_RAT	24 kDa	0	0	0	0	0	0	0	0	0	NA	NA	NA	0	0	0	0	0	0	0	0	0	0	0	0	0	0	0	0	0	0	0	0	0	0	0	0	0	0
Rab5c	B0BNK1_RAT	23 kDa	0	1	4	1	0	3	0	0	1	0.25	0.6	0.22	1.33333	1.66667	0.333333	0	0.14224	0.49031	0.14224	0	0.30472	0	0	0.14224	0	0.00568275	0.0188899	0.00559412	0	0.0107917	0	0	0.00573662	0.00819088	0.00546195	0.00191221	0.00272893	-0.00354974
Rab6a	RAB6A_RAT	24 kDa	0	0	0	0	0	0	0	0	0	NA	NA	NA	0	0	0	0	0.30314	0.30314	0.14155	0	0.48761	0	0	0.30314	0	0.012111	0.0116789	0.00556698	0	0.0172688	0	0	0.0122258	0.00792997	0.00761194	0.00407527	0.000318032	-0.00353667
Rab6b	A0A0G2JT78_RAT	23 kDa	0	0	0	0	0	0	0	0	0	NA	NA	NA	0	0	0	0	0	0	0	0	0	0	0	0	0	0	0	0	0	0	0	0	0	0	0	0	0	0
Rab7a	RAB7A_RAT	24 kDa	0	1	1	0	0	3	0	0	1	0.39	0.42	0.63	1	0.666667	0.333333	0	0.14155	0.14155	0	0	0.48761	0	0	0.14155	0	0.00565518	0.00545341	0	0	0.0172688	0	0	0.00570879	0.00370287	0.00575627	0.00190293	-0.00205341	-0.00385334
Rab8b	RAB8B_RAT	24 kDa	0	0	0	0	0	0	0	0	0	NA	NA	NA	0	0	0	0	0	0	0	0	0	0	0	0	0	0	0	0	0	0	0	0	0	0	0	0	0	0
Rae1	RAE1L_RAT	41 kDa	1	1	1	5	9	11	0	2	0	1e-05	1e-05	0.66	8.33333	1	0.666667	0.080567	0.080567	0.080567	0.47319	1.0085	1.3451	0	0.16762	0	0.00296182	0.0032188	0.00310396	0.01861	0.0375386	0.047637	0	0.00716247	0	0.00309486	0.0345952	0.00238749	-0.0315003	-0.0322077
Rala	RALA_RAT	24 kDa	0	1	1	0	0	3	1	0	1	0.59	0.42	0.54	1	0.666667	0.666667	0	0.14155	0.14155	0	0	0.30314	0.14155	0	0.14155	0	0.00565518	0.00545341	0	0	0.0107358	0.00606354	0	0.00570879	0.00370287	0.00357859	0.00392411	0.000124274	0.00034552
Ralb	RALB_RAT	23 kDa	0	0	0	0	0	0	0	0	0	1	1	1	0	0	0	0	0	0	0	0	0	0	0	0	0	0	0	0	0	0	0	0	0	0	0	0	0	0
Ralbp1	RBP1_RAT	75 kDa	2	2	0	0	0	0	0	0	0	1	0.086	0.12	0	1.33333	0	0.08867	0.08867	0	0	0	0	0	0	0	0.0032597	0.00354253	0	0	0	0	0	0	0	0.00226741	0	0	0.00226741	0
Raly	E9PTI6_RAT	33 kDa	0	0	2	0	1	8	0	0	1	0.022	0.017	0.63	3	0.666667	0.333333	0	0	0.20974	0	0.099881	1.1417	0	0	0.099881	0	0	0.00808053	0	0.00371779	0.0404336	0	0	0.00402826	0.00269351	0.0147171	0.00134275	-0.0120236	-0.0133744
Ran	RAN_RAT	24 kDa	1	0	4	1	0	3	1	1	2	0.53	0.6	0.55	1.33333	1.66667	1.33333	0.13627	0	0.46704	0.13627	0	0.46704	0.13627	0.13627	0.2911	0.00500958	0	0.0179934	0.00535932	0	0.0165403	0.00583736	0.00582287	0.0117402	0.00766765	0.00729989	0.00780016	0.000367767	0.00050027
Ranbp2	M0R3M4_RAT	344 kDa	19	9	18	38	36	33	24	18	23	0.028	1e-05	0.00015	35.6667	15.3333	21.6667	0.18382	0.077881	0.17277	0.42794	0.40142	0.34984	0.25231	0.18382	0.24063	0.00675762	0.00311149	0.00665621	0.0168303	0.0149417	0.0123897	0.0108081	0.0078547	0.00970475	0.00550844	0.0147206	0.00945586	-0.00921214	-0.00526471
Rangap1	F1MAA5_RAT	63 kDa	2	4	5	6	12	5	4	7	4	0.29	0.0083	0.066	7.66667	3.66667	5	0.10647	0.22428	0.22428	0.35463	0.74451	0.28781	0.22428	0.35463	0.22428	0.00391407	0.0089604	0.00864071	0.0139471	0.0277123	0.0101929	0.00960743	0.0151535	0.00904534	0.00717172	0.0172841	0.0112688	-0.0101124	-0.00601535
Raph1	D4ADX8_RAT	137 kDa	26	20	27	0	0	0	27	30	21	1e-05	1e-05	0.0056	0	24.3333	26	0.80131	0.60129	0.88815	0	0	0	0.88815	0.97917	0.63944	0.0294579	0.0240226	0.0342172	0	0	0	0.0380455	0.0418403	0.025789	0.0292326	0	0.0352249	0.0292326	0.0352249
Rasal2	A0A0G2JTA7_RAT	144 kDa	0	0	0	0	0	0	0	0	0	NA	NA	NA	0	0	0	0	0	0.022636	0	0	0	0	0	0	0	0	0.000872084	0	0	0	0	0	0	0.000290695	0	0	0.000290695	0
Raver1	RAVR1_RAT	79 kDa	19	10	12	0	3	2	0	1	4	0.5	1e-05	1e-05	1.66667	13.6667	1.66667	1.0678	0.49722	0.55888	0	0.12872	0.084069	0	0.041186	0.17521	0.0392546	0.0198649	0.0215316	0	0.00479124	0.00297732	0	0.0017599	0.00706632	0.0268837	0.00258952	0.00294207	0.0242942	0.00035255
Rbbp4	B5DFB2_RAT	48 kDa	2	0	1	1	1	2	1	1	3	0.39	0.41	0.19	1.33333	1	1.66667	0.14265	0	0.068946	0.068946	0.068946	0.14265	0.068946	0.068946	0.22143	0.00524412	0	0.00265624	0.00271156	0.00256632	0.00505198	0.00295342	0.00294609	0.0089304	0.00263345	0.00344329	0.0049433	-0.000809833	0.00150002
Rbbp5	D3ZC01_RAT	59 kDa	7	3	4	0	0	0	0	0	0	1	0.00019	0.0006	0	4.66667	0	0.38232	0.17572	0.2409	0	0	0	0	0	0	0.0140549	0.00702034	0.00928102	0	0	0	0	0	0	0.0101188	0	0	0.0101188	0
Rbbp7	RBBP7_RAT	48 kDa	0	0	0	0	0	0	0	0	0	NA	NA	NA	0	0	0	0	0	0	0	0	0	0	0	0	0	0	0	0	0	0	0	0	0	0	0	0	0	0
Rbfox1	D3ZSL1_RAT	45 kDa	0	0	0	0	0	0	0	0	0	NA	NA	NA	0	0	0	0.073835	0	0.15312	0.23826	0.42787	0.42787	0.32969	0.15312	0.42787	0.00271433	0	0.00589916	0.00937046	0.0159263	0.0151531	0.0141229	0.00654288	0.0172562	0.00287117	0.0134833	0.0126407	-0.0106121	-0.000842622
Rbfox2	RFOX2_RAT	46 kDa	0	0	0	0	0	0	0	0	0	NA	NA	NA	0	0	0	0	0	0.23258	0.14959	0.51925	0.41696	0.23258	0.07219	0.41696	0	0	0.00896048	0.00588318	0.0193276	0.0147667	0.00996297	0.00308471	0.0168162	0.00298682	0.0133258	0.00995464	-0.010339	-0.00337121
Rbfox3	D4A2H6_RAT	41 kDa	1	0	3	4	8	6	5	2	6	0.43	0.00059	0.0034	6	1.33333	4.33333	0	0	0.16908	0.16908	0.47778	0.16908	0.16908	0	0.36675	0	0	0.00651405	0.0066497	0.017784	0.00598801	0.00724284	0	0.0147912	0.00217135	0.0101406	0.00734469	-0.00796923	-0.00279588
Rbm12	Q6XLI7_RAT	106 kDa	22	13	9	0	0	0	0	0	0	1	1e-05	1e-05	0	14.6667	0	0.88548	0.48081	0.31231	0	0	0	0	0	0	0.0325522	0.0192092	0.0120322	0	0	0	0	0	0	0.0212645	0	0	0.0212645	0
Rbm14	M0R9Q1_RAT	69 kDa	9	7	9	14	22	16	9	6	13	0.04	1e-05	0.056	17.3333	8.33333	9.33333	0.51234	0.37951	0.51234	0.81757	1.6253	0.99257	0.51234	0.31754	0.81757	0.0188347	0.0151621	0.0197386	0.032154	0.0604972	0.0351521	0.021947	0.0135686	0.0329731	0.0179118	0.0426011	0.0228296	-0.0246893	-0.0197715
Rbm15	M0R3Z8_RAT	106 kDa	10	10	11	0	0	0	0	0	0	1	1e-05	1e-05	0	10.3333	0	0.35468	0.35468	0.39643	0	0	0	0	0	0	0.0130388	0.0141701	0.015273	0	0	0	0	0	0	0.0141607	0	0	0.0141607	0
Rbm17	Q6AY02_RAT	45 kDa	0	2	1	1	2	3	1	0	0	0.1	0.18	0.46	2	1	0.333333	0	0.072549	0.072549	0.072549	0.15036	0.23382	0.072549	0	0	0	0.00289847	0.00279505	0.00285326	0.00559673	0.00828079	0.00310776	0	0	0.00189784	0.00557693	0.00103592	-0.00367909	-0.004541
Rbm22	RBM22_RAT	47 kDa	7	2	3	0	0	0	0	0	0	1	0.00065	0.0017	0	4	0	0.6069	0.14513	0.14513	0	0	0	0	0	0	0.022311	0.00579821	0.00559134	0	0	0	0	0	0	0.0112335	0	0	0.0112335	0
Rbm25l1	D3Z8R4_RAT	97 kDa	5	4	3	0	2	4	0	0	7	0.36	0.21	0.45	2	4	2.33333	0.18074	0.10482	0.10482	0	0.068716	0.14215	0	0	0.26188	0.00664439	0.00418775	0.00403834	0	0.00255776	0.00503428	0	0	0.0105618	0.00495683	0.00253068	0.00352059	0.00242615	0.000989911
Rbm26	D3ZRG7_RAT	114 kDa	14	4	6	0	0	0	0	0	0	1	1e-05	1e-05	0	8	0	0.40428	0.11983	0.18502	0	0	0	0	0	0	0.0148622	0.00478743	0.00712816	0	0	0	0	0	0	0.00892593	0	0	0.00892593	0
Rbm27	F1M1R4_RAT	119 kDa	8	3	5	0	0	0	0	0	0	1	1e-05	0.00021	0	5.33333	0	0.24169	0.084563	0.14488	0	0	0	0	0	0	0.00888505	0.00337845	0.00558171	0	0	0	0	0	0	0.0059484	0	0	0.0059484	0
Rbm33	D3ZTA8_RAT	136 kDa	11	9	7	0	0	0	0	0	0	1	1e-05	1e-05	0	9	0	0.29611	0.23641	0.17945	0	0	0	0	0	0	0.0108856	0.00944501	0.00691357	0	0	0	0	0	0	0.00908141	0	0	0.00908141	0
Rbm39	Q5BJP4_RAT	59 kDa	0	0	0	0	2	0	0	0	1	0.57	0.21	0.41	0.666667	0	0.333333	0	0	0	0	0.11486	0	0	0	0.055867	0	0	0	0	0.00427534	0	0	0	0.00225315	0	0.00142511	0.000751049	-0.00142511	-0.000674064
Rbm42	RBM42_RAT	50 kDa	2	0	1	0	0	0	0	0	0	1	0.16	0.2	0	1	0	0.136	0	0.065833	0	0	0	0	0	0	0.00499965	0	0.00253631	0	0	0	0	0	0	0.00251199	0	0	0.00251199	0
Rbm4b	RBM4B_RAT	40 kDa	0	0	0	2	3	5	0	0	1	0.013	0.0004	0.41	3.33333	0	0.333333	0	0	0	0.17156	0.26809	0.37256	0	0	0.082388	0	0	0	0.00674724	0.0099789	0.0131943	0	0	0.00332276	0	0.00997348	0.00110758	-0.00997348	-0.00886589
Rbm8a	RBM8A_RAT	20 kDa	0	0	2	0	0	3	0	0	3	0.56	0.42	0.34	1	0.666667	1	0	0	0.36542	0	0	0.36542	0	0	0.36542	0	0	0.0140783	0	0	0.0129414	0	0	0.0147376	0.00469277	0.00431381	0.00491253	0.000378963	0.00059872
Rbmx	RBMX_RAT	42 kDa	10	5	11	4	20	15	4	3	9	0.01	0.015	0.41	13	8.66667	5.33333	0.96563	0.35035	1.1189	0.35035	2.0844	1.6543	0.35035	0.16204	0.69153	0.0354986	0.0139971	0.0431072	0.0137788	0.0775859	0.0585874	0.0150079	0.00692404	0.0278898	0.0308677	0.0499841	0.0166072	-0.0191164	-0.0333768
Rbmxl1	RMXL1_RAT	42 kDa	0	0	0	0	0	0	0	0	0	NA	NA	NA	0	0	0	0.69153	0.25266	0.82343	0.25266	1.4623	0.96563	0.25266	0.16204	0.45565	0.0254221	0.0100942	0.0317238	0.0099368	0.05443	0.034198	0.0108231	0.00692404	0.0183766	0.0224134	0.0328549	0.0120413	-0.0104415	-0.0208137
Rbmy1j	W8CC80_RAT	44 kDa	0	0	0	0	0	0	0	0	0	NA	NA	NA	0	0	0	0	0	0	0	0	0	0	0	0	0	0	0	0	0	0	0	0	0	0	0	0	0	0
Rc3h2	D3ZBM2_RAT	131 kDa	0	0	0	0	2	0	0	0	1	0.57	0.21	0.41	0.666667	0	0.333333	0	0	0	0	0.050156	0	0	0	0.024771	0	0	0	0	0.00186692	0	0	0	0.000999029	0	0.000622305	0.00033301	-0.000622305	-0.000289295
Reps1	A0A0G2JZY3_RAT	81 kDa	7	5	1	0	0	0	0	0	0	1	0.00035	0.001	0	4.33333	0	0.32087	0.21991	0.040556	0	0	0	0	0	0	0.0117959	0.00878581	0.00156248	0	0	0	0	0	0	0.00738139	0	0	0.00738139	0
Reps2	A0A0G2K1L4_RAT	63 kDa	2	2	1	0	0	0	0	0	0	1	0.047	0.071	0	1.66667	0	0.10589	0.10589	0.051614	0	0	0	0	0	0	0.00389274	0.0042305	0.0019885	0	0	0	0	0	0	0.00337058	0	0	0.00337058	0
Rere	RERE_RAT	172 kDa	2	0	0	1	1	2	0	0	1	0.25	0.27	0.63	1.33333	0.666667	0.333333	0.038196	0	0	0.018919	0.018919	0.038196	0	0	0.018919	0.00140417	0	0	0.00074406	0.000704207	0.00135272	0	0	0.000763014	0.000468056	0.000933662	0.000254338	-0.000465606	-0.000679324
RGD1306195	Q66H11_RAT	24 kDa	0	0	4	1	0	3	1	0	2	0.6	0.54	0.6	1.33333	1.33333	1	0	0	0.46704	0.13627	0	0.46704	0.13627	0	0.2911	0	0	0.0179934	0.00535932	0	0.0165403	0.00583736	0	0.0117402	0.00599779	0.00729989	0.0058592	-0.00130209	-0.00144069
RGD1307603	A0A0G2K4Q5_RAT	22 kDa	0	0	0	0	0	0	0	0	0	NA	NA	NA	0	0	0	0	0	0	0	0	0	0	0	0	0	0	0	0	0	0	0	0	0	0	0	0	0	0
RGD1560334_predicted	D3ZHA7_RAT	23 kDa	0	0	0	0	0	0	0	0	0	NA	NA	NA	0	0	0	0	0	0	0	0	0	0	0	0	0	0	0	0	0	0	0	0	0	0	0	0	0	0
RGD1560831	D3ZVH2_RAT	27 kDa	0	0	0	0	0	0	0	0	0	NA	NA	NA	0	0	0	0	0	0	0	0	0	0	0	0	0	0	0	0	0	0	0	0	0	0	0	0	0	0
RGD1561137	M0R4I3_RAT	18 kDa	0	0	0	0	0	0	0	0	0	NA	NA	NA	0	0	0	0	0	0	0	0	0	0	0	0	0	0	0	0	0	0	0	0	0	0	0	0	0	0
RGD1561871	D3ZH53_RAT	19 kDa	0	0	0	0	0	0	0	0	0	NA	NA	NA	0	0	0	0.64275	0	0.64275	0	0.17993	0.39224	0.17993	0	0	0.0236289	0	0.0247629	0	0.00669739	0.0138913	0.00770762	0	0	0.0161306	0.00686289	0.00256921	0.00926769	-0.00429368
RGD1562107	D3ZD94_RAT	26 kDa	0	0	0	0	0	0	0	0	0	NA	NA	NA	0	0	0	0	0	0	0	0	0	0	0	0	0	0	0	0	0	0	0	0	0	0	0	0	0	0
RGD1562451	D3ZSR2_RAT	71 kDa	0	0	0	0	0	0	0	0	0	NA	NA	NA	0	0	0	0	0	0	0.37197	0.96928	0	0	0	0	0	0	0	0.0146291	0.0360787	0	0	0	0	0	0.0169026	0	-0.0169026	-0.0169026
RGD1562758	E9PTV9_RAT	36 kDa	0	0	0	0	0	0	0	0	0	NA	NA	NA	0	0	0	0.69569	0.8517	1.8754	0.8517	1.6331	1.6331	1.2081	0.30219	1.2081	0.0255751	0.034027	0.0722524	0.0334963	0.0607876	0.0578366	0.0517511	0.0129127	0.0487234	0.0439515	0.0507068	0.0377957	-0.00675532	-0.0129111
RGD1563947	D3ZVN8_RAT	34 kDa	1	0	1	2	2	1	2	1	2	0.5	0.16	0.11	1.66667	0.666667	1.66667	0.098199	0	0.098199	0.098199	0.098199	0.098199	0.20604	0.098199	0.098199	0.00361001	0	0.00378326	0.00386204	0.00365518	0.00347774	0.00882609	0.00419608	0.00396042	0.00246442	0.00366499	0.00566086	-0.00120057	0.00199588
RGD1563956	D4A8N3_RAT	21 kDa	0	0	0	0	0	0	0	0	0	NA	NA	NA	0	0	0	0	0	0	0	0	0	0	0	0	0	0	0	0	0	0	0	0	0	0	0	0	0	0
RGD1564405	M0R4K6_RAT	73 kDa	0	0	0	0	0	0	0	0	0	NA	NA	NA	0	0	0	0	0	0	0	0	0	0	0	0	0	0	0	0	0	0	0	0	0	0	0	0	0	0
RGD1564469	D3ZJT4_RAT	30 kDa	0	0	0	0	0	0	0	0	0	NA	NA	NA	0	0	0	0	0	0.23315	0	0	0	0	0	0	0	0	0.00898244	0	0	0	0	0	0	0.00299415	0	0	0.00299415	0
RGD1564698	F1LT36_RAT	19 kDa	0	0	0	0	0	0	0	0	0	NA	NA	NA	0	0	0	0	0	0	0	0	0	0	0	0	0	0	0	0	0	0	0	0	0	0	0	0	0	0
RGD1564855	A0A0G2K0H9_RAT	50 kDa	0	0	0	0	0	0	0	0	0	NA	NA	NA	0	0	0	0	0	0	0	0	0	0	0	0	0	0	0	0	0	0	0	0	0	0	0	0	0	0
RGD1565912	D4AA93_RAT	17 kDa	0	0	0	0	0	0	0	0	0	NA	NA	NA	0	0	0	0	0	0	0	0	0	0	0	0	0	0	0	0	0	0	0	0	0	0	0	0	0	0
Rims1	RIMS1_RAT	180 kDa	2	0	2	0	1	0	0	0	0	0.55	0.24	0.12	0.333333	1.33333	0	0.036498	0	0.036498	0	0.018085	0	0	0	0	0.00134175	0	0.00140614	0	0.000673163	0	0	0	0	0.000915961	0.000224388	0	0.000691573	-0.000224388
Rita1	RITA1_RAT	28 kDa	0	0	0	0	0	2	0	0	0	0.3	0.21	1	0.666667	0	0	0	0	0	0	0	0.25008	0	0	0	0	0	0	0	0	0.00885664	0	0	0	0	0.00295221	0	-0.00295221	-0.00295221
Rnf149	D3ZI66_RAT	43 kDa	0	0	0	0	0	2	0	0	0	0.3	0.21	1	0.666667	0	0	0	0	0	0	0	0.16071	0	0	0	0	0	0	0	0	0.00569158	0	0	0	0	0.00189719	0	-0.00189719	-0.00189719
Robo1	ROBO1_RAT	181 kDa	3	0	0	0	0	0	0	0	0	1	0.16	0.2	0	1	0	0.054931	0	0	0	0	0	0	0	0	0.00201938	0	0	0	0	0	0	0	0	0.000673127	0	0	0.000673127	0
Robo2	A0A0G2JZA1_RAT	166 kDa	10	4	2	3	2	4	2	0	1	0.13	0.22	0.018	3	5.33333	1	0.19095	0.080761	0.039597	0.059979	0.039597	0.080761	0.039597	0	0.019606	0.00701973	0.00322655	0.00152553	0.0023589	0.00147389	0.00286017	0.00169621	0	0.000790721	0.00392394	0.00223098	0.000828976	0.00169295	-0.00140201
Rpl11	RL11_RAT	20 kDa	0	0	0	1	0	3	1	0	1	0.44	0.044	0.17	1.33333	0	0.666667	0	0	0	0.16565	0	0.5838	0.16565	0	0.16565	0	0	0	0.0065148	0	0.0206754	0.00709591	0	0.00668076	0	0.00906341	0.00459222	-0.00906341	-0.00447118
Rpl12	RL12_RAT	18 kDa	1	2	2	1	2	5	2	0	3	0.42	0.19	0.4	2.66667	1.66667	1.66667	0.18804	0.41144	0.41144	0.18804	0.41144	0.99215	0.41144	0	0.67684	0.00691276	0.0164378	0.0158513	0.00739537	0.0153147	0.0351372	0.0176248	0	0.0272973	0.0130673	0.0192824	0.014974	-0.00621515	-0.0043084
Rpl22	RL22_RAT	15 kDa	0	0	0	0	0	0	0	0	0	NA	NA	NA	0	0	0	0	0	0	0	0	0	0	0	0	0	0	0	0	0	0	0	0	0	0	0	0	0	0
Rpl23	RL23_RAT	15 kDa	2	0	2	2	3	1	0	1	2	0.35	0.28	0.6	2	1.33333	1	0.5069	0	0.5069	0.5069	0.84981	0.22756	0	0.22756	0.5069	0.0186347	0	0.019529	0.0199357	0.0316318	0.00805909	0	0.00972373	0.0204436	0.0127213	0.0198755	0.0100558	-0.00715428	-0.00981977
Rpl27	RL27_RAT	16 kDa	1	1	1	1	2	1	1	0	1	0.44	0.41	0.66	1.33333	1	0.666667	0.21422	0.21422	0.21422	0.21422	0.47434	0.21422	0.21422	0	0.21422	0.00787519	0.00855848	0.00825313	0.008425	0.017656	0.00758665	0.00917649	0	0.00863961	0.00822893	0.0112225	0.0059387	-0.00299361	-0.00528384
Rpl30	RL30_RAT	13 kDa	2	0	1	1	1	1	2	2	2	0.17	0.57	0.11	1	1	2	0.60531	0	0.26701	0.26701	0.26701	0.26701	0.60531	0.60531	0.60531	0.0222525	0	0.0102869	0.0105012	0.0099387	0.00945622	0.0259295	0.0258651	0.0244125	0.0108465	0.00996536	0.0254024	0.00088112	0.015437
Rplp0	RLA0_RAT	34 kDa	1	2	4	1	2	5	0	1	1	0.096	0.37	0.21	2.66667	2.33333	0.666667	0.096574	0.20247	0.3186	0.096574	0.20247	0.58558	0	0.096574	0.096574	0.00355027	0.00808905	0.0122745	0.00379813	0.00753638	0.0207385	0	0.00412665	0.00389488	0.00797128	0.010691	0.00267384	-0.00271971	-0.00801714
Rplp1	RLA1_RAT	11 kDa	1	0	0	1	2	1	1	3	1	0.39	0.14	0.046	1.33333	0.333333	1.66667	0.29676	0	0	0.29676	0.68158	0.29676	0.29676	1.1806	0.29676	0.0109095	0	0	0.0116712	0.0253699	0.0105098	0.0127122	0.0504475	0.0119685	0.00363651	0.0158503	0.0250428	-0.0122138	0.00919245
Rpn1	RPN1_RAT	68 kDa	2	3	2	6	10	6	2	2	9	0.21	0.00097	0.027	7.33333	2.33333	4.33333	0.098061	0.15064	0.098061	0.32397	0.59637	0.32397	0.098061	0.098061	0.52342	0.00360493	0.00601834	0.00377794	0.0127413	0.0221982	0.0114735	0.00420062	0.00419019	0.0211098	0.00446707	0.015471	0.00983354	-0.0110039	-0.00563746
Rpn2	RPN2_RAT	69 kDa	0	1	1	2	4	2	2	3	5	0.26	0.031	0.0036	2.66667	0.666667	3.33333	0	0.04734	0.04734	0.096921	0.20323	0.096921	0.096921	0.14885	0.2602	0	0.00189132	0.00182384	0.00381178	0.00756466	0.00343248	0.00415178	0.00636042	0.010494	0.00123839	0.00493631	0.00700207	-0.00369792	0.00206576
Rps10	RS10_RAT	19 kDa	0	0	0	0	0	0	0	0	0	NA	NA	NA	0	0	0	0	0	0	0	0	0	0	0	0	0	0	0	0	0	0	0	0	0	0	0	0	0	0
Rps11	RS11_RAT	18 kDa	0	0	1	0	0	5	0	0	0	0.049	0.075	0.59	1.66667	0.333333	0	0	0	0.18218	0	0	0.95312	0	0	0	0	0	0.00701874	0	0	0.033755	0	0	0	0.00233958	0.0112517	0	-0.00891208	-0.0112517
Rps13	RS13_RAT	17 kDa	0	1	8	2	6	6	3	0	6	0.35	0.11	0.3	4.66667	3	3	0	0.19559	2.492	0.42944	1.9207	1.4429	0.70902	0	1.9207	0	0.00781418	0.0960078	0.0168893	0.0714927	0.0511006	0.0303721	0	0.0774629	0.0346073	0.0464942	0.035945	-0.0118869	-0.0105492
Rps14	RS14_RAT	16 kDa	0	0	0	2	5	4	2	2	3	0.38	0.00018	0.002	3.66667	0	2.33333	0	0	0	0.45956	1.5737	0.76333	0.45956	0.45956	0.76333	0	0	0	0.0180739	0.0585766	0.0270335	0.0196861	0.0196372	0.0307855	0	0.0345613	0.0233696	-0.0345613	-0.0111917
Rps15	RS15_RAT	17 kDa	1	0	0	1	2	3	0	0	2	0.22	0.039	0.37	2	0.333333	0.666667	0.19824	0	0	0.19824	0.43579	0.43579	0	0	0.43579	0.00728773	0	0	0.00779653	0.0162211	0.0154336	0	0	0.0175757	0.00242924	0.0131504	0.00585855	-0.0107212	-0.00729184
Rps15-ps2	D3ZAK6_RAT	15 kDa	0	0	0	0	0	0	0	0	0	NA	NA	NA	0	0	0	0	0	0	0	0	0	0	0	0	0	0	0	0	0	0	0	0	0	0	0	0	0	0
Rps16	RS16_RAT	16 kDa	5	1	6	4	10	6	4	1	6	0.18	0.043	0.33	6.66667	4	3.66667	1.5427	0.2052	2.0645	1.1098	5.4655	2.0645	1.1098	0.2052	2.0645	0.056713	0.00819812	0.0795378	0.043647	0.203438	0.0731148	0.0475402	0.00876828	0.0832625	0.0481496	0.106733	0.0465237	-0.0585836	-0.0602096
Rps19l1	F1LYF3_RAT	17 kDa	0	0	0	0	0	0	0	0	0	NA	NA	NA	0	0	0	0	0	0	0	0	0	0	0	0	0	0	0	0	0	0	0	0	0	0	0	0	0	0
Rps25	RS25_RAT (+1)	14 kDa	0	0	0	0	0	0	0	0	0	NA	NA	NA	0	0	0	0.24675	0	0.24675	0.24675	0.55439	0.55439	0.24675	0	0.55439	0.00907106	0	0.00950639	0.00970436	0.0206356	0.0196339	0.01057	0	0.0223589	0.00619249	0.0166579	0.0109763	-0.0104655	-0.00568166
Rps27a-ps12	F1LU69_RAT	17 kDa	0	0	0	0	0	0	0	0	0	NA	NA	NA	0	0	0	0	0.19691	0.19691	0.43259	0.71468	0.43259	0.19691	0.19691	0	0	0.00786692	0.00758624	0.0170132	0.026602	0.0153203	0.00843499	0.00841405	0	0.00515105	0.0196451	0.00561634	-0.0144941	-0.0140288
Rps28	RS28_RAT	8 kDa	0	0	0	0	3	1	1	0	3	0.53	0.044	0.029	1.33333	0	1.33333	0	0	0	0	1.0884	0.44513	0.44513	0	2.018	0	0	0	0	0.0405126	0.0157644	0.0190679	0	0.0813871	0	0.018759	0.033485	-0.018759	0.014726
Rps3	RS3_RAT	27 kDa	5	4	7	4	5	10	4	0	5	0.11	0.2	0.38	6.33333	5.33333	3	0.79905	0.59969	1.2754	0.59969	0.79905	2.2366	0.59969	0	0.79905	0.0293748	0.0239587	0.0491366	0.023585	0.0297424	0.0792097	0.0256888	0	0.0322261	0.0341567	0.044179	0.019305	-0.0100223	-0.0248741
Rps3a	RS3A_RAT	30 kDa	2	0	5	0	0	7	0	0	3	0.26	0.48	0.35	2.33333	2.33333	1	0.23315	0	0.68864	0	0	1.0823	0	0	0.36938	0.0085711	0	0.0265308	0	0	0.0383299	0	0	0.0148973	0.0117006	0.0127766	0.00496577	-0.00107599	-0.00781087
Rps4x	RS4X_RAT	30 kDa	1	0	3	0	0	7	0	0	1	0.061	0.19	0.32	2.33333	1.33333	0.333333	0.11217	0	0.37567	0	0	1.1047	0	0	0.11217	0.00412361	0	0.0144732	0	0	0.0391232	0	0	0.00452388	0.00619894	0.0130411	0.00150796	-0.00684213	-0.0115331
Rps4y2	D3ZX01_RAT	29 kDa	0	0	0	0	0	0	0	0	0	NA	NA	NA	0	0	0	0	0	0	0	0	0	0	0	0	0	0	0	0	0	0	0	0	0	0	0	0	0	0
Rps5	RS5_RAT	23 kDa	0	0	2	0	0	5	0	0	0	0.049	0.16	0.35	1.66667	0.666667	0	0	0	0.31285	0	0	0.97485	0	0	0	0	0	0.012053	0	0	0.0345245	0	0	0	0.00401766	0.0115082	0	-0.00749052	-0.0115082
Rps7	RS7_RAT	22 kDa	0	0	3	0	0	2	0	0	1	0.57	0.58	0.46	0.666667	1	0.333333	0	0	0.52515	0	0	0.32498	0	0	0.15108	0	0	0.0202321	0	0	0.0115092	0	0	0.00609314	0.00674405	0.00383642	0.00203105	0.00290763	-0.00180537
Rps8	RS8_RAT	24 kDa	0	0	0	0	0	0	0	0	0	NA	NA	NA	0	0	0	0	0	0.67449	0	0	0.47202	0	0	0	0	0	0.0259857	0	0	0.0167167	0	0	0	0.00866189	0.00557223	0	0.00308966	-0.00557223
Rtcb	RTCB_RAT	55 kDa	0	0	0	0	2	1	0	0	0	0.16	0.096	1	1	0	0	0	0	0	0	0.12232	0.059396	0	0	0	0	0	0	0	0.00455302	0.00210352	0	0	0	0	0.00221885	0	-0.00221885	-0.00221885
Rtn1	RTN1_RAT	83 kDa	1	1	1	4	3	2	2	4	2	0.54	0.04	0.035	3	1	2.66667	0.039352	0.039352	0.039352	0.16694	0.12276	0.080252	0.080252	0.16694	0.080252	0.00144666	0.00157219	0.00151609	0.00656554	0.0045694	0.00284214	0.00343773	0.00713341	0.00323661	0.00151165	0.00465903	0.00460259	-0.00314738	-5.644e-05
Rtn4	RTN4_RAT	126 kDa	4	6	3	6	3	1	5	2	6	0.19	0.5	0.23	3.33333	4.33333	4.33333	0.10707	0.16484	0.079276	0.16484	0.079276	0.025756	0.13559	0.052176	0.16484	0.00393612	0.00658566	0.00305422	0.00648295	0.00295083	0.000912155	0.00580824	0.0022295	0.00664809	0.00452534	0.00344864	0.00489528	0.00107669	0.00144663
Ruvbl1	RUVB1_RAT	50 kDa	4	3	1	1	0	1	0	0	0	0.3	0.091	0.014	0.666667	2.66667	0	0.28835	0.20928	0.06539	0.06539	0	0.06539	0	0	0	0.0106004	0.00836112	0.00251924	0.00257171	0	0.0023158	0	0	0	0.00716024	0.00162917	0	0.00553107	-0.00162917
Ruvbl2	G3V8T5_RAT	51 kDa	3	2	0	0	0	0	0	0	1	0.45	0.047	0.22	0	1.66667	0.333333	0.20536	0.1326	0	0	0	0	0	0	0.064238	0.00754948	0.00529761	0	0	0	0	0	0	0.00259076	0.00428236	0	0.000863585	0.00428236	0.000863585
Safb	SAFB1_RAT	105 kDa	0	0	1	0	6	4	0	0	4	0.16	0.0026	0.096	3.33333	0.333333	1.33333	0	0	0.031185	0	0.20232	0.1307	0	0	0.1307	0	0	0.00120145	0	0.00753079	0.00462877	0	0	0.00527121	0.000400482	0.00405319	0.00175707	-0.00365271	-0.00229612
Safb2	M0R6E6_RAT	90 kDa	0	0	0	0	0	0	0	0	0	NA	NA	NA	0	0	0	0	0	0	0	0	0	0	0	0	0	0	0	0	0	0	0	0	0	0	0	0	0	0
Satb1	Q5U2Y2_RAT	86 kDa	20	14	12	0	1	1	2	3	3	0.029	1e-05	1e-05	0.666667	15.3333	2.66667	1.1071	0.6849	0.56389	0	0.037968	0.037968	0.077377	0.11828	0.11828	0.0406994	0.027363	0.0217247	0	0.00141325	0.00134465	0.00331458	0.00505415	0.0047703	0.029929	0.000919299	0.00437968	0.0290097	0.00346038
Satb2	D3ZJ19_RAT	83 kDa	13	4	11	3	6	7	3	4	8	0.43	0.13	0.25	5.33333	9.33333	5	0.59204	0.16766	0.47331	0.12328	0.26176	0.31161	0.12328	0.16766	0.36344	0.0217647	0.00669833	0.0182349	0.00484844	0.00974328	0.0110357	0.00528091	0.00716418	0.0146577	0.015566	0.00854249	0.00903428	0.00702349	0.00049179
Scaf8	SCAF8_RAT	140 kDa	2	3	1	0	0	0	0	0	0	1	0.025	0.042	0	2	0	0.047193	0.071618	0.023324	0	0	0	0	0	0	0.00173492	0.00286127	0.00089859	0	0	0	0	0	0	0.00183159	0	0	0.00183159	0
Scamp1	SCAM1_RAT	38 kDa	0	2	1	0	0	0	0	0	1	0.45	0.16	0.46	0	1	0.333333	0	0.18114	0.086802	0	0	0	0	0	0.086802	0	0.00723688	0.00334417	0	0	0	0	0	0.00350077	0.00352702	0	0.00116693	0.00352702	0.00116693
Scyl2	A0A0G2JVC2_RAT	104 kDa	1	1	3	7	15	10	6	3	8	0.088	1e-05	0.00063	10.6667	1.66667	5.66667	0.03142	0.03142	0.097252	0.24179	0.54205	0.36256	0.20396	0.097252	0.24179	0.00115507	0.00125529	0.00374677	0.00950929	0.0201763	0.0128401	0.00873698	0.00415562	0.00975153	0.00205237	0.0141752	0.00754804	-0.0121229	-0.0066272
Sec13	SEC13_RAT	36 kDa	1	0	1	0	0	2	0	0	0	0.3	0.62	0.35	0.666667	0.666667	0	0.092883	0	0.092883	0	0	0.19439	0	0	0	0.00341458	0	0.00357845	0	0	0.00688437	0	0	0	0.00233101	0.00229479	0	3.6221e-05	-0.00229479
Sec16a	D3ZN76_RAT	253 kDa	16	5	14	20	42	32	13	11	20	0.00089	1e-05	0.0062	31.3333	11.6667	14.6667	0.22596	0.065733	0.18001	0.27369	0.64308	0.48396	0.18001	0.13579	0.27369	0.00830678	0.00262615	0.00693514	0.0107639	0.0239368	0.0171396	0.00771104	0.00580236	0.0110381	0.00595602	0.0172801	0.00818383	-0.0113241	-0.00909627
Sec23a	B5DFC3_RAT	86 kDa	16	4	6	8	12	9	6	7	10	0.5	0.18	0.25	9.66667	8.66667	7.66667	0.74638	0.1603	0.24984	0.3463	0.50511	0.3463	0.24984	0.29717	0.45019	0.0274385	0.00640428	0.00962544	0.0136195	0.0188013	0.0122643	0.0107023	0.0126982	0.0181564	0.0144894	0.014895	0.0138523	-0.000405624	-0.00104273
Sec23b	D3ZCT7_RAT	86 kDa	0	0	0	0	0	0	0	0	0	NA	NA	NA	0	0	0	0.16008	0	0	0	0.03782	0	0	0	0	0.00588489	0	0	0	0.00140774	0	0	0	0	0.00196163	0.000469248	0	0.00149238	-0.000469248
Sec23ip	G3V8Q8_RAT	111 kDa	16	15	17	9	18	16	13	10	16	0.38	0.43	0.27	14.3333	16	13	0.58889	0.54357	0.63555	0.29753	0.68357	0.58889	0.37484	0.33562	0.54357	0.0216489	0.0217166	0.0244855	0.0117015	0.025444	0.0208557	0.0160569	0.0143412	0.0219225	0.022617	0.0193337	0.0174402	0.00328328	-0.00189351
Sec24b	D3ZW15_RAT	135 kDa	5	3	6	8	12	11	4	6	12	0.34	0.0015	0.012	10.3333	4.66667	7.33333	0.12675	0.074231	0.15397	0.21039	0.33165	0.30024	0.10018	0.12675	0.33165	0.0046596	0.00296567	0.00593191	0.00827437	0.0123447	0.0106331	0.00429139	0.00541608	0.0133756	0.00451906	0.0104174	0.00769437	-0.00589833	-0.00272303
Sec24c	B5DEG8_RAT	119 kDa	17	10	10	4	5	1	1	1	5	0.46	0.00043	0.00031	3.33333	12.3333	2.33333	0.58544	0.3114	0.3114	0.11454	0.14516	0.02748	0.02748	0.02748	0.14516	0.021522	0.012441	0.0119971	0.00450471	0.00540317	0.000973211	0.00117715	0.00117423	0.00585439	0.0153201	0.00362703	0.00273526	0.011693	-0.000891775
Sec31a	SC31A_RAT	135 kDa	1	3	3	5	5	2	0	2	8	0.58	0.098	0.11	4	2.33333	3.33333	0.024056	0.073917	0.073917	0.12621	0.12621	0.024056	0	0.04869	0.20945	0.00088435	0.00295312	0.00284776	0.00496368	0.00469781	0.000851949	0	0.00208054	0.00844724	0.00222841	0.00350448	0.00350926	-0.00127607	4.781e-06
Setd1b	F1LWJ1_RAT	215 kDa	18	8	7	0	0	0	0	0	0	1	1e-05	1e-05	0	11	0	0.28995	0.12729	0.094021	0	0	0	0	0	0	0.0106592	0.00508547	0.00362229	0	0	0	0	0	0	0.00645565	0	0	0.00645565	0
Sf1	F1LSC3_RAT	68 kDa	28	20	22	3	9	3	20	18	12	1e-05	1e-05	0.49	5	23.3333	16.6667	2.5356	1.4319	1.6704	0.15064	0.52342	0.15064	1.4319	1.2148	0.75291	0.0932141	0.057207	0.0643545	0.00592448	0.0194828	0.00533495	0.061338	0.0519089	0.0303653	0.0715919	0.0102474	0.0478707	0.0613445	0.0376233
Sf3a1	D3ZQM0_RAT	89 kDa	48	39	37	0	0	0	1	0	2	0.093	1e-05	1e-05	0	41.3333	1	4.0886	2.6752	2.4188	0	0	0	0.036817	0	0.074989	0.150306	0.106879	0.0931877	0	0	0	0.00157712	0	0.00302435	0.116791	0	0.00153382	0.116791	0.00153382
Sf3a2	SF3A2_RAT	50 kDa	7	5	6	0	0	0	0	0	0	1	1e-05	1e-05	0	6	0	0.56252	0.37545	0.466	0	0	0	0	0	0	0.0206794	0.0149999	0.0179533	0	0	0	0	0	0	0.0178776	0	0	0.0178776	0
Sf3a3	Q4KLI7_RAT	59 kDa	26	23	14	0	0	0	0	0	1	0.45	1e-05	1e-05	0	21	0.333333	3.0885	2.2921	1.1345	0	0	0	0	0	0.055654	0.11354	0.0915736	0.0437082	0	0	0	0	0	0.00224456	0.0829406	0	0.000748186	0.0829406	0.000748186
Sf3b1	G3V7T6_RAT	146 kDa	27	35	47	0	8	7	0	2	11	0.52	1e-05	1e-05	5	36.3333	4.33333	0.77465	1.1644	1.7589	0	0.19303	0.167	0	0.045111	0.27466	0.0284778	0.0465199	0.0677641	0	0.007185	0.00591434	0	0.00192761	0.0110772	0.0475873	0.00436645	0.00433493	0.0432208	-3.1513e-05
Sf3b2	D3ZMS1_RAT	98 kDa	48	31	26	0	3	1	5	3	12	0.00015	1e-05	1e-05	1.33333	35	6.66667	3.0748	1.7532	1.3383	0	0.10297	0.03321	0.17745	0.10297	0.48	0.113036	0.0700436	0.0515599	0	0.00383277	0.00117614	0.00760138	0.00439995	0.0193587	0.0782133	0.00166964	0.0104533	0.0765436	0.0087837
Sf3b3	E9PT66_RAT	136 kDa	10	24	28	0	5	1	1	1	2	0.5	1e-05	1e-05	2	20.6667	1.33333	0.26785	0.76752	0.85343	0	0.12599	0.024016	0.024016	0.024016	0.048609	0.00984674	0.0306638	0.0328796	0	0.00468962	0.000850532	0.00102877	0.00102621	0.00196043	0.0244634	0.00184672	0.00133847	0.0226167	-0.000508248
Sf3b4	SF3B4_RAT	44 kDa	5	5	7	0	0	0	0	2	0	0.21	1e-05	0.0041	0	5.66667	0.666667	0.43037	0.43037	0.53651	0	0	0	0	0.074211	0	0.0158213	0.0171941	0.0206698	0	0	0	0	0.00317107	0	0.0178951	0	0.00105702	0.0178951	0.00105702
Sf3b5	D4A5T1_RAT	10 kDa	0	0	2	0	0	0	0	0	0	1	0.29	0.35	0	0.666667	0	0	0	0.80016	0	0	0	0	0	0	0	0	0.0308273	0	0	0	0	0	0	0.0102758	0	0	0.0102758	0
Sf3b6	M0R835_RAT	14 kDa	1	2	1	0	0	0	0	0	0	1	0.086	0.12	0	1.33333	0	0.23677	0.5296	0.23677	0	0	0	0	0	0	0.00870418	0.0211585	0.0091219	0	0	0	0	0	0	0.0129949	0	0	0.0129949	0
Sfpq	A0A0G2K8K0_RAT	75 kDa	89	59	66	5	2	5	10	12	17	1e-05	1e-05	1e-05	4	71.3333	13	14.945	5.8013	4.7357	0.2374	0.088941	0.2374	0.4673	0.66734	0.97712	0.54941	0.231773	0.18245	0.00933664	0.00331058	0.00840758	0.0200176	0.0285157	0.0394078	0.321211	0.00701827	0.0293137	0.314193	0.0222954
Sfxn3	SFXN3_RAT	35 kDa	0	0	1	0	0	4	0	0	1	0.25	0.14	0.65	1.33333	0.333333	0.333333	0	0	0.09318	0	0	0.42813	0	0	0.09318	0	0	0.00358989	0	0	0.0151623	0	0	0.003758	0.00119663	0.00505411	0.00125267	-0.00385748	-0.00380144
Sgip1	SGIP1_RAT	89 kDa	17	5	4	0	0	0	0	0	0	1	1e-05	1e-05	0	8.66667	0	0.84899	0.19815	0.1556	0	0	0	0	0	0	0.0312107	0.00791646	0.00599471	0	0	0	0	0	0	0.0150406	0	0	0.0150406	0
Sh3bp2	F1LS93_RAT	66 kDa	8	6	8	0	0	0	5	6	3	1e-05	1e-05	0.46	0	7.33333	4.66667	0.47576	0.33894	0.47576	0	0	0	0.27537	0.33894	0.15713	0.01749	0.0135413	0.0183293	0	0	0	0.011796	0.014483	0.00633714	0.0164535	0	0.010872	0.0164535	0.010872
Sh3d19	D3Z8S0_RAT	86 kDa	4	2	0	0	0	0	0	0	0	1	0.025	0.042	0	2	0	0.16052	0.077275	0	0	0	0	0	0	0	0.00590106	0.00308728	0	0	0	0	0	0	0	0.00299611	0	0	0.00299611	0
Sh3kbp1	SH3K1_RAT	78 kDa	5	3	9	0	0	0	0	0	0	1	1e-05	0.00012	0	5.66667	0	0.22743	0.13083	0.4461	0	0	0	0	0	0	0.00836082	0.0052269	0.0171866	0	0	0	0	0	0	0.0102581	0	0	0.0102581	0
Sh3pxd2a	A0A0G2JX92_RAT	123 kDa	3	3	3	0	0	0	1	1	1	0.093	0.0041	0.2	0	3	1	0.081796	0.081796	0.081796	0	0	0	0.026554	0.026554	0.026554	0.003007	0.0032679	0.00315131	0	0	0	0.00113749	0.00113466	0.00107094	0.00314207	0	0.00111436	0.00314207	0.00111436
Sh3pxd2b	D3ZAF9_RAT	89 kDa	31	23	31	0	0	0	9	5	5	1e-05	1e-05	1e-05	0	28.3333	6.33333	1.8423	1.0553	1.9466	0	0	0	0.33399	0.19735	0.19735	0.0677269	0.0421612	0.0749955	0	0	0	0.014307	0.00843285	0.00795924	0.0616279	0	0.010233	0.0616279	0.010233
Shank1	SHAN1_RAT	226 kDa	22	11	11	0	0	0	0	0	0	1	1e-05	1e-05	0	14.6667	0	0.36805	0.15309	0.15309	0	0	0	0	0	0	0.0135303	0.00611623	0.00589801	0	0	0	0	0	0	0.00851485	0	0	0.00851485	0
Shank2	SHAN2_RAT	159 kDa	4	2	2	0	0	0	0	0	0	1	0.0075	0.014	0	2.66667	0	0.084505	0.041396	0.041396	0	0	0	0	0	0	0.00310659	0.00165385	0.00159484	0	0	0	0	0	0	0.00211842	0	0	0.00211842	0
Shank3	SHAN3_RAT	186 kDa	9	5	4	0	0	0	0	0	0	1	1e-05	1e-05	0	6	0	0.16833	0.090275	0.071591	0	0	0	0	0	0	0.00618817	0.00360665	0.00275815	0	0	0	0	0	0	0.00418432	0	0	0.00418432	0
Shtn1	SHOT1_RAT	71 kDa	2	0	0	0	0	0	0	0	0	1	0.29	0.35	0	0.666667	0	0.093653	0	0	0	0	0	0	0	0	0.00344289	0	0	0	0	0	0	0	0	0.00114763	0	0	0.00114763	0
Sik3	M0RD40_RAT	146 kDa	0	0	1	1	3	2	0	0	1	0.1	0.039	0.65	2	0.333333	0.333333	0	0	0.02229	0.02229	0.068371	0.045076	0	0	0.02229	0	0	0.000858754	0.000876637	0.00254492	0.00159638	0	0	0.000898968	0.000286251	0.00167264	0.000299656	-0.00138639	-0.00137299
Slain2	G3V6A2_RAT	65 kDa	2	0	0	0	0	0	0	0	0	1	0.29	0.35	0	0.666667	0	0.10272	0	0	0	0	0	0	0	0	0.00377621	0	0	0	0	0	0	0	0	0.00125874	0	0	0.00125874	0
Slc1a3	EAA1_RAT	60 kDa	1	1	1	2	1	1	2	0	2	0.53	0.41	0.31	1.33333	1	1.33333	0.05492	0.05492	0.05492	0.11286	0.05492	0.05492	0.11286	0	0.11286	0.00201898	0.00219416	0.00211587	0.00443864	0.00204424	0.00194501	0.00483456	0	0.00455171	0.00210967	0.0028093	0.00312875	-0.000699628	0.000319459
Slc25a12	F1LX07_RAT	72 kDa	1	0	2	4	3	4	3	1	3	0.38	0.013	0.064	3.66667	1	2.33333	0.045493	0	0.093055	0.19477	0.14278	0.14278	0.14278	0.045493	0.14278	0.00167242	0	0.00358508	0.00766006	0.00531458	0.00505659	0.00611623	0.00194393	0.0057584	0.0017525	0.00601041	0.00460619	-0.00425791	-0.00140422
Slc25a13	F1LZW6_RAT	54 kDa	0	0	0	0	0	0	0	0	0	NA	NA	NA	0	0	0	0	0	0	0	0	0	0	0	0.060631	0	0	0	0	0	0	0	0	0.00244528	0	0	0.000815094	0	0.000815094
Slc25a3	MPCP_RAT	39 kDa	1	1	4	1	1	3	1	0	2	0.47	0.61	0.45	1.66667	2	1	0.083568	0.083568	0.17412	0.083568	0.083568	0.27224	0.083568	0	0.17412	0.00307214	0.0033387	0.00670822	0.00328662	0.00311058	0.00964144	0.00357978	0	0.00702236	0.00437302	0.00534622	0.00353405	-0.000973198	-0.00181217
Slc25a31	D3ZB81_RAT	35 kDa	0	0	0	0	0	0	0	0	0	NA	NA	NA	0	0	0	0.093779	0	0	0	0	0	0	0	0	0.00344752	0	0	0	0	0	0	0	0	0.00114917	0	0	0.00114917	0
Slc25a4	ADT1_RAT	33 kDa	6	4	7	4	4	9	1	3	7	0.33	0.37	0.5	5.66667	5.66667	3.66667	0.46529	0.33181	0.61215	0.46529	0.33181	1.1471	0	0.21049	0.46529	0.0171051	0.0132564	0.0235839	0.0182993	0.0123507	0.0406248	0	0.00899432	0.0187654	0.0179818	0.0237583	0.00925325	-0.00577645	-0.014505
Slc25a5	ADT2_RAT	33 kDa	0	0	0	0	0	0	0	0	0	NA	NA	NA	0	0	0	0.46713	0.33307	0.61468	0.33307	0.46713	0.77707	0.10057	0.33307	0.61468	0.0171727	0.0133068	0.0236814	0.0130992	0.0173876	0.0275201	0.00430809	0.0142322	0.0247904	0.0180536	0.0193356	0.0144436	-0.00128202	-0.00489208
Slc3a2	4F2_RAT	58 kDa	1	1	2	2	3	0	1	1	0	0.31	0.4	0.52	1.66667	1.33333	0.666667	0.056408	0.056408	0.116	0.116	0.17895	0	0.056408	0.056408	0	0.00207368	0.0022536	0.00446907	0.00456213	0.00666091	0	0.00241634	0.00241034	0	0.00293212	0.00374101	0.00160889	-0.000808898	-0.00213212
Smap1	M0RC57_RAT	48 kDa	0	0	2	1	3	2	2	3	2	0.36	0.096	0.029	2	0.666667	2.33333	0	0	0.14265	0.068946	0.22143	0.14265	0.14265	0.22143	0.14265	0	0	0.00549579	0.00271156	0.00824211	0.00505198	0.00611066	0.00946179	0.00575316	0.00183193	0.00533522	0.00710854	-0.00350329	0.00177332
Smap2	B1WBX6_RAT	46 kDa	4	1	4	4	6	6	1	4	4	0.23	0.052	0.3	5.33333	3	3	0.31382	0.070616	0.22716	0.31382	0.50592	0.50592	0.070616	0.31382	0.31382	0.0115367	0.00282124	0.00875166	0.0123421	0.0188314	0.0179173	0.00302496	0.0134097	0.0126565	0.0077032	0.0163636	0.00969705	-0.00866042	-0.00666657
Smarca2	E9PTG1_RAT	182 kDa	0	0	0	0	0	0	0	0	0	NA	NA	NA	0	0	0	0.13161	0.054419	0.15178	0.035958	0.55516	0.30336	0.054419	0	0.30336	0.00483827	0.00217414	0.00584754	0.00141418	0.0206643	0.0107436	0.00233113	0	0.0122347	0.00428665	0.0109407	0.00485527	-0.00665402	-0.0060854
Smarca4	SMCA4_RAT	181 kDa	11	6	12	4	48	26	9	1	25	0.0013	1e-05	0.019	26	9.66667	11.6667	0.21575	0.11244	0.21575	0.073624	0.99899	0.37669	0.15267	0.017919	0.37669	0.00793144	0.00449219	0.00831208	0.00289554	0.0371846	0.0133406	0.00653989	0.000765686	0.0151921	0.0069119	0.0178069	0.00749923	-0.010895	-0.0103077
Smarcb1	Q4KLI0_RAT	43 kDa	2	2	3	7	14	6	4	1	6	0.03	1e-05	0.07	9	2.33333	3.66667	0.1581	0.1581	0.24628	0.55322	1.7939	0.55322	0.34119	0.076149	0.44332	0.0058121	0.00631639	0.00948829	0.0217574	0.0667729	0.0195924	0.0146155	0.00325388	0.0178793	0.00720559	0.0360409	0.0119162	-0.0288353	-0.0241247
Smarcc1	A0A0G2K9D6_RAT	121 kDa	0	0	0	0	0	0	0	0	0	NA	NA	NA	0	0	0	0.20438	0.11212	0.14206	0.2701	0.3394	0.45052	0.14206	0.11212	0.2368	0.00751345	0.0044794	0.00547306	0.0106227	0.0126332	0.0159553	0.00608539	0.00479093	0.00955028	0.00582197	0.0130704	0.00680887	-0.00724842	-0.00626152
Smarcc2	D4A510_RAT	125 kDa	19	12	15	25	37	37	27	17	29	0.25	1e-05	1e-05	33	15.3333	24.3333	0.47184	0.29392	0.39791	0.71792	1.4015	1.3404	0.90443	0.47184	1.0052	0.0173459	0.0117426	0.01533	0.0282349	0.0521669	0.0474706	0.0387428	0.0201619	0.0405403	0.0148062	0.0426241	0.0331484	-0.0278179	-0.00947577
Smarcd1	D3ZBS9_RAT	58 kDa	5	7	13	12	22	22	13	13	16	0.35	1e-05	0.0003	18.6667	8.33333	14	0.31435	0.17822	0.54859	0.46621	1.1498	0.92711	0.54859	0.3882	0.46621	0.0115562	0.00712022	0.0211352	0.0183354	0.0427981	0.0328338	0.0234998	0.0165879	0.0188025	0.0132705	0.0313224	0.0196301	-0.0180519	-0.0116924
Smarcd2	SMRD2_RAT	59 kDa	0	0	0	0	0	0	0	0	0	NA	NA	NA	0	0	0	0	0	0	0	0	0	0	0	0	0	0	0	0	0	0	0	0	0	0	0	0	0	0
Smarcd3	Q5U3Y2_RAT	54 kDa	0	0	0	0	0	0	0	0	0	NA	NA	NA	0	0	0	0	0.19486	0.42769	0.34543	0.60761	1.2952	0.34543	0.42769	0.51498	0	0.00778502	0.0164774	0.0135853	0.0226166	0.0458698	0.0147971	0.0182754	0.0207694	0.00808746	0.0273572	0.0179473	-0.0192698	-0.00940993
Smarce1	SMCE1_RAT	43 kDa	4	4	5	7	11	10	7	7	8	0.49	0.003	0.0077	9.33333	4.33333	7.33333	0.34419	0.34419	0.44735	0.67805	1.2556	1.0948	0.67805	0.67805	0.67805	0.0126532	0.013751	0.0172348	0.0266668	0.0467362	0.0387726	0.0290455	0.0289734	0.0273461	0.0145463	0.0373919	0.028455	-0.0228455	-0.00893689
Snap91	AP180_RAT	94 kDa	0	1	1	1	0	3	1	0	3	0.53	0.27	0.2	1.33333	0.666667	1.33333	0	0.034879	0.034879	0.034879	0	0.10833	0.034879	0	0.10833	0	0.00139348	0.00134376	0.00137175	0	0.00383653	0.0014941	0	0.00436901	0.000912414	0.00173609	0.00195437	-0.000823679	0.000218278
Snrnp200	U520_RAT	245 kDa	2	0	4	1	5	5	1	0	3	0.12	0.093	0.6	3.66667	2	1.33333	0.02669	0	0.054092	0.013257	0.068066	0.068066	0.013257	0	0.040301	0.000981182	0	0.00208397	0.000521381	0.00253357	0.00241057	0.000567887	0	0.00162536	0.00102172	0.00182184	0.000731083	-0.000800122	-0.00109076
Snrpa	Q5U214_RAT	31 kDa	3	5	6	0	0	0	0	0	3	0.093	0.00019	0.038	0	4.66667	1	0.3531	0.65532	0.83087	0	0	0	0	0	0.3531	0.0129807	0.0261812	0.0320104	0	0	0	0	0	0.0142407	0.0237241	0	0.00474691	0.0237241	0.00474691
Snrpa1	D3ZZR5_RAT	28 kDa	1	7	11	0	0	0	0	0	0	1	1e-05	1e-05	0	6.33333	0	0.11712	1.1712	2.3815	0	0	0	0	0	0	0.00430558	0.0467916	0.0917507	0	0	0	0	0	0	0.0476159	0	0	0.0476159	0
Snrpb	RSMB_RAT	22 kDa	2	5	6	0	0	4	0	0	2	0.44	0.052	0.022	1.33333	4.33333	0.666667	0.33423	0.78017	0.78017	0	0	0.78017	0	0	0.33423	0.012287	0.0311692	0.0300572	0	0	0.0276299	0	0	0.0134797	0.0245045	0.00920997	0.00449323	0.0152945	-0.00471674
Snrpb2	B5DEQ4_RAT	25 kDa	2	5	6	0	0	0	0	0	0	1	0.00035	0.001	0	4.33333	0	0.27998	0.63834	1.097	0	0	0	0	0	0	0.0102927	0.0255029	0.0422635	0	0	0	0	0	0	0.0260197	0	0	0.0260197	0
Snrpd1	B2RZB7_RAT	13 kDa	1	1	2	1	2	3	1	1	2	0.5	0.28	0.43	2	1.33333	1.33333	0.25536	0.25536	0.25536	0.25536	0.57594	0.97837	0.25536	0.25536	0.57594	0.00938759	0.0102021	0.00983811	0.010043	0.0214377	0.0346492	0.0109388	0.0109116	0.023228	0.00980926	0.0220433	0.0150261	-0.012234	-0.00701717
Snrpd2	B5DES0_RAT	14 kDa	1	1	5	0	1	0	0	0	1	0.7	0.058	0.095	0.333333	2.33333	0.333333	0	0.25098	2.0638	0	0	0	0	0	0.25098	0	0.0100271	0.0795108	0	0	0	0	0	0.0101222	0.029846	0	0.00337406	0.029846	0.00337406
Snrpd2l	M0R8K2_RAT	14 kDa	0	0	0	0	0	0	0	0	0	NA	NA	NA	0	0	0	0.25098	0	0.56496	0	0.25098	0	0	0	0	0.00922657	0	0.0217659	0	0.00934202	0	0	0	0	0.0103308	0.00311401	0	0.00721681	-0.00311401
Snrpd3	M0R907_RAT	14 kDa	3	4	5	2	3	2	4	2	1	0.46	0.29	0.45	2.33333	4	2.33333	0.92834	1.4002	1.4002	0.54925	0.92834	0.54925	0.92834	0.54925	0.24469	0.0341278	0.0559406	0.0539447	0.0216013	0.0345548	0.0194518	0.0397671	0.0234697	0.00986849	0.0480043	0.0252027	0.0243684	0.0228017	-0.000834242
Snrpf	D4AAT4_RAT	10 kDa	3	2	3	0	3	2	0	0	1	0.16	0.4	0.062	1.66667	2.66667	0.333333	1.4826	0.83347	1.4826	0	1.4826	0.83347	0	0	0.35406	0.0545036	0.0332987	0.0571193	0	0.0551856	0.0295175	0	0	0.0142794	0.0483072	0.0282344	0.00475981	0.0200728	-0.0234746
Snrpn	RSMN_RAT	25 kDa	2	5	6	0	0	4	0	0	2	0.44	0.052	0.022	1.33333	4.33333	0.666667	0.28824	0.65956	0.65956	0	0	0.65956	0	0	0.28824	0.0105963	0.0263506	0.0254105	0	0	0.0233585	0	0	0.0116249	0.0207858	0.00778616	0.00387496	0.0129997	-0.0039112
Snw1	D4A8G7_RAT	61 kDa	0	0	1	0	2	1	0	0	1	0.39	0.25	0.65	1	0.333333	0.333333	0	0	0.053313	0	0.10947	0.053313	0	0	0.053313	0	0	0.00205396	0	0.00407471	0.00188809	0	0	0.00215014	0.000684653	0.0019876	0.000716715	-0.00130295	-0.00127089
Sobp	SOBP_RAT	92 kDa	6	3	2	0	0	0	0	0	1	0.45	0.0012	0.016	0	3.66667	0.333333	0.23325	0.11052	0.072383	0	0	0	0	0	0.035559	0.00857477	0.00441548	0.00278866	0	0	0	0	0	0.00143411	0.00525964	0	0.000478038	0.00525964	0.000478038
Soga1	A0A0G2KA88_RAT	163 kDa	0	0	0	0	0	0	0	0	0	NA	NA	NA	0	0	0	0	0	0	0	0	0	0	0	0	0	0	0	0	0	0	0	0	0	0	0	0	0	0
Soga3	D4A0A1_RAT	103 kDa	20	10	12	1	3	6	4	0	3	0.46	1e-05	1e-05	3.33333	14	2.33333	0.86394	0.36526	0.36526	0.031624	0.097905	0.2054	0.13263	0	0.097905	0.0317603	0.0145928	0.0140722	0.00124373	0.00364424	0.00727429	0.00568144	0	0.00394857	0.0201418	0.00405409	0.00321	0.0160877	-0.000844085
Sos1	D4A3T0_RAT	151 kDa	49	53	45	0	0	0	7	10	6	1e-05	1e-05	1e-05	0	49	7.66667	1.8402	1.9014	1.3952	0	0	0	0.16082	0.23743	0.13635	0.0676497	0.0759644	0.0537521	0	0	0	0.00688901	0.0101455	0.00549907	0.0657887	0	0.00751119	0.0657887	0.00751119
Sos2	F1MAI3_RAT	153 kDa	16	12	15	0	0	0	1	1	1	0.093	1e-05	1e-05	0	14.3333	1	0.39961	0.26003	0.34201	0	0	0	0.021234	0.021234	0.021234	0.0146905	0.0103887	0.0131764	0	0	0	0.000909596	0.000907337	0.000856379	0.0127519	0	0.000891104	0.0127519	0.000891104
Sox5	F1M8W4_RAT	84 kDa	1	0	0	5	7	5	3	2	3	0.13	1e-05	0.0047	5.66667	0.333333	2.66667	0.038879	0	0	0.16482	0.25716	0.21011	0.12123	0.07927	0.12123	0.00142928	0	0	0.00648216	0.00957206	0.0074411	0.0051931	0.00338724	0.00488928	0.000476425	0.00783177	0.00448987	-0.00735535	-0.0033419
Sox6	A0A0G2JTZ2_RAT	95 kDa	0	0	0	0	0	0	0	0	0	NA	NA	NA	0	0	0	0.034344	0	0	0.069868	0.14462	0.034344	0.069868	0.034344	0.069868	0.00126256	0	0	0.00274782	0.00538307	0.0012163	0.00299292	0.00146753	0.00281782	0.000420853	0.00311573	0.00242609	-0.00269488	-0.000689642
Sptan1	SPTN1_RAT	285 kDa	1	1	31	1	78	45	0	0	34	1e-05	1e-05	0.07	41.3333	11	11.3333	0.011401	0.011401	0.40507	0.011401	1.3668	0.64673	0	0	0.45367	0.000419125	0.000455491	0.0156059	0.000448387	0.0508753	0.0229041	0	0	0.0182968	0.0054935	0.0247426	0.00609892	-0.0192491	-0.0186437
Sptb	A0A140UHX6_RAT	268 kDa	0	0	0	0	0	0	0	0	0	NA	NA	NA	0	0	0	0	0	0	0	0	0	0	0	0	0	0	0	0	0	0	0	0	0	0	0	0	0	0
Sptbn1	A0A0G2K8W9_RAT	273 kDa	1	0	20	2	62	38	0	1	26	1e-05	1e-05	0.024	34	7	9	0.01187	0	0.26617	0.02388	1.054	0.56579	0	0.01187	0.34312	0.000436367	0	0.0102546	0.00093917	0.0392322	0.0200376	0	0.00050721	0.0138382	0.00356365	0.0200696	0.00478181	-0.016506	-0.0152878
Sptbn2	SPTN2_RAT	271 kDa	0	0	4	0	20	8	0	0	9	0.0071	1e-05	0.039	9.33333	1.33333	3	0	0	0.048755	0	0.26873	0.099886	0	0	0.099886	0	0	0.00187836	0	0.0100027	0.00353749	0	0	0.00402846	0.000626119	0.0045134	0.00134282	-0.00388728	-0.00317058
Src	SRC_RAT	60 kDa	0	0	0	0	0	0	0	0	0	NA	NA	NA	0	0	0	0.3758	0.30456	0.30456	0	0	0	0.17294	0.17294	0.45093	0.0138152	0.0121677	0.0117336	0	0	0	0.00740819	0.0073898	0.0181863	0.0125722	0	0.0109947	0.0125722	0.0109947
Srcin1	SRCN1_RAT	130 kDa	66	51	46	3	6	5	49	39	24	1e-05	1e-05	0.47	4.66667	54.3333	37.3333	3.7647	2.5391	2.0501	0.077178	0.16031	0.13191	2.2855	1.4403	0.76822	0.138398	0.101442	0.078983	0.00303531	0.00596709	0.00467162	0.0979034	0.0615446	0.0309828	0.106274	0.00455801	0.0634769	0.101716	0.0589189
Srrm2	A0A0G2K2M9_RAT	296 kDa	3	1	3	0	0	0	1	0	0	0.45	0.014	0.095	0	2.33333	0.333333	0.033239	0.010959	0.033239	0	0	0	0.010959	0	0	0.00122194	0.000437832	0.00128058	0	0	0	0.000469448	0	0	0.000980116	0	0.000156483	0.000980116	0.000156483
Srsf7	D4A720_RAT	27 kDa	0	1	3	0	1	1	0	0	1	0.57	0.43	0.32	0.666667	1.33333	0.333333	0	0.12151	0.25779	0	0.12151	0.12151	0	0	0.12151	0	0.00485455	0.00993173	0	0.00452287	0.00430331	0	0	0.00490057	0.00492876	0.00294206	0.00163352	0.0019867	-0.00130853
Ss18l1	CREST_RAT	44 kDa	1	0	0	1	3	1	2	2	1	0.5	0.075	0.046	1.66667	0.333333	1.66667	0.074782	0	0	0.074782	0.24154	0.074782	0.15516	0.15516	0.074782	0.00274915	0	0	0.00294108	0.00899065	0.00264842	0.00664655	0.00663005	0.003016	0.000916383	0.00486005	0.00543087	-0.00394367	0.000570817
Ssb	LA_RAT	48 kDa	1	0	3	0	4	1	0	0	0	0.049	0.4	0.12	1.66667	1.33333	0	0.068784	0	0.22087	0	0.30485	0.068784	0	0	0	0.00252865	0	0.00850933	0	0.0113472	0.002436	0	0	0	0.00367933	0.0045944	0	-0.000915069	-0.0045944
Ssbp2	F1M3J3_RAT	39 kDa	6	2	5	6	12	8	6	5	7	0.33	0.0069	0.042	8.66667	4.33333	6	0.38475	0.17675	0.27652	0.38475	0.50215	0.38475	0.27652	0.38475	0.50215	0.0141442	0.00706149	0.0106533	0.0151317	0.0186911	0.013626	0.0118452	0.0164405	0.020252	0.0106197	0.0158163	0.0161792	-0.0051966	0.00036296
Ssbp3	SSBP3_RAT	38 kDa	0	0	0	0	0	0	0	0	0	NA	NA	NA	0	0	0	0.51981	0.18227	0.28551	0.39776	0.79682	0.51981	0.28551	0.28551	0.51981	0.0191093	0.00728202	0.0109997	0.0156434	0.0296594	0.0184092	0.0122303	0.0122	0.0209642	0.0124637	0.0212373	0.0151315	-0.00877364	-0.00610582
Ssbp4	G3V8L4_RAT	38 kDa	0	0	0	0	0	0	0	0	0	NA	NA	NA	0	0	0	0.40046	0.18341	0.40046	0.28737	0.40046	0.28737	0.28737	0.18341	0.40046	0.0147218	0.00732757	0.0154283	0.0113019	0.014906	0.0101773	0.01231	0.00783718	0.0161508	0.0124925	0.0121284	0.0120993	0.000364154	-2.9069e-05
Ssr4	SSRD_RAT	19 kDa	0	0	0	1	2	0	0	0	0	0.16	0.096	1	1	0	0	0	0	0	0.17667	0.38455	0	0	0	0	0	0	0	0.00694821	0.0143138	0	0	0	0	0	0.00708733	0	-0.00708733	-0.00708733
Stam	B5DF55_RAT	60 kDa	3	1	1	5	6	4	5	6	3	0.44	0.0078	0.0041	5	1.66667	4.66667	0.17397	0.05492	0.05492	0.23845	0.37822	0.23845	0.30647	0.37822	0.17397	0.00639551	0.00219416	0.00211587	0.00937794	0.0140782	0.00844476	0.0131282	0.0161615	0.00701631	0.00356851	0.0106336	0.012102	-0.00706511	0.00146837
Stam2	STAM2_RAT	57 kDa	0	0	0	5	4	5	3	2	5	0.44	1e-05	0.00014	4.66667	0	3.33333	0	0	0	0.32124	0.24964	0.24964	0.18192	0.11787	0.32124	0	0	0	0.012634	0.00929215	0.00884106	0.00779286	0.00503663	0.0129558	0	0.0102557	0.0085951	-0.0102557	-0.00166063
Stau2	STAU2_RAT	63 kDa	4	1	5	7	12	11	6	3	8	0.13	0.00016	0.018	10	3.33333	5.66667	0.16512	0.052262	0.29009	0.42846	0.84284	0.75131	0.35751	0.16512	0.50311	0.00607017	0.00208796	0.0111761	0.0168508	0.0313723	0.0266078	0.0153146	0.00705565	0.0202907	0.00644475	0.0249437	0.0142203	-0.0184989	-0.0107233
Strbp	STRBP_RAT	74 kDa	0	0	0	1	6	2	0	0	0	0.0044	0.00088	1	3	0	0	0	0	0	0.044183	0.29616	0.090318	0	0	0	0	0	0	0.00173766	0.0110237	0.00319863	0	0	0	0	0.00532001	0	-0.00532001	-0.00532001
Stx12	STX12_RAT	31 kDa	0	0	1	0	0	2	0	0	0	0.3	0.44	0.59	0.666667	0.333333	0	0	0	0.10605	0	0	0.22336	0	0	0	0	0	0.00408573	0	0	0.00791035	0	0	0	0.00136191	0.00263678	0	-0.00127487	-0.00263678
Stx1b	STX1B_RAT	33 kDa	0	1	1	1	1	2	0	0	2	0.44	0.27	0.54	1.33333	0.666667	0.666667	0	0.09954	0.09954	0.09954	0.09954	0.20899	0	0	0.20899	0	0.00397681	0.00383492	0.00391478	0.0037051	0.00740143	0	0	0.00842869	0.00260391	0.0050071	0.00280956	-0.00240319	-0.00219754
Stx7	STX7_RAT	30 kDa	1	0	1	1	2	1	0	0	3	0.6	0.27	0.34	1.33333	0.666667	1	0.11089	0	0.11089	0.11089	0.23408	0.11089	0	0	0.23408	0.00407656	0	0.0042722	0.00436116	0.00871297	0.0039272	0	0	0.00944058	0.00278292	0.00566711	0.00314686	-0.00288419	-0.00252025
Stxbp1	STXB1_RAT	68 kDa	2	4	5	5	8	7	4	3	6	0.31	0.028	0.14	6.66667	3.66667	4.33333	0.099229	0.2083	0.2083	0.26683	0.46	0.39254	0.2083	0.15248	0.3282	0.00364787	0.00832197	0.00802505	0.0104941	0.0171222	0.0139019	0.0089229	0.00651553	0.0132365	0.00666497	0.0138394	0.00955831	-0.00717443	-0.00428109
Sucla2	F1LM47_RAT	50 kDa	0	0	0	2	0	0	0	0	0	0.3	0.21	1	0.666667	0	0	0	0	0	0.13474	0	0	0	0	0	0	0	0	0.00529915	0	0	0	0	0	0	0.00176638	0	-0.00176638	-0.00176638
Sugp2	D3ZJH2_RAT	118 kDa	0	0	0	0	2	2	0	0	1	0.25	0.044	0.41	1.33333	0	0.333333	0	0	0	0	0.05593	0.05593	0	0	0.027584	0	0	0	0	0.00208184	0.00198077	0	0	0.00111248	0	0.0013542	0.000370826	-0.0013542	-0.000983378
Sv2a	SV2A_RAT	83 kDa	0	0	0	2	3	1	0	0	1	0.1	0.0092	0.41	2	0	0.333333	0	0	0	0.080585	0.12328	0.039512	0	0	0.039512	0	0	0	0.0031693	0.00458875	0.00139933	0	0	0.00159354	0	0.00305246	0.000531181	-0.00305246	-0.00252128
Syn1	SYN1_RAT	74 kDa	46	37	32	0	0	0	2	4	4	0.00036	1e-05	1e-05	0	38.3333	3.33333	5.1463	3.1651	2.6584	0	0	0	0.090318	0.18879	0.18879	0.189189	0.126452	0.102419	0	0	0	0.00386893	0.00806707	0.00761401	0.139353	0	0.00651667	0.139353	0.00651667
Syn2	SYN2_RAT	63 kDa	9	4	4	0	0	0	1	0	0	0.45	1e-05	0.00098	0	5.66667	0.333333	0.49573	0.223	0.16297	0	0	0	0.051614	0	0	0.0182241	0.00890926	0.00627865	0	0	0	0.00221098	0	0	0.0111373	0	0.000736992	0.0111373	0.000736992
Syn3	SYN3_RAT	63 kDa	4	7	3	4	4	5	0	1	5	0.17	0.48	0.22	4.33333	4.66667	2	0.22342	0.42318	0.16328	0.22342	0.22342	0.22342	0	0.051706	0.28668	0.0082134	0.0169068	0.00629059	0.00878682	0.00831618	0.00791247	0	0.00220942	0.011562	0.0104703	0.00833849	0.00459046	0.00213178	-0.00374803
Syncrip	HNRPQ_RAT	60 kDa	3	2	3	3	12	3	1	0	6	0.06	0.014	0.43	6	2.66667	2.33333	0.11264	0.11264	0.17363	0.17363	0.70518	0.17363	0.054817	0	0.37741	0.00414089	0.00450018	0.00668934	0.00682865	0.0262483	0.00614915	0.00234818	0	0.0152212	0.00511014	0.0130754	0.00585645	-0.00796524	-0.00721893
Syngap1	SYGP1_RAT	145 kDa	5	2	2	0	1	0	0	1	1	0.43	0.021	0.1	0.333333	3	0.666667	0.092993	0.045463	0.045463	0	0.022479	0	0	0.022479	0.022479	0.00341862	0.00181633	0.00175153	0	0.000836718	0	0	0.000960537	0.000906591	0.00232883	0.000278906	0.000622376	0.00204992	0.00034347
Synj1	SYNJ1_RAT	173 kDa	66	49	52	0	0	0	0	1	1	0.21	1e-05	1e-05	0	55.6667	0.666667	2.1727	1.4905	1.4446	0	0	0	0	0.018797	0.018797	0.0798731	0.0595482	0.0556553	0	0	0	0	0.000803203	0.000758094	0.0650255	0	0.000520432	0.0650255	0.000520432
Synrg	SYNRG_RAT	141 kDa	2	1	1	6	8	10	4	5	10	0.51	1e-05	1e-05	8	1.33333	6.33333	0.046552	0.023011	0.023011	0.14626	0.19962	0.25546	0.095271	0.12047	0.25546	0.00171135	0.000919332	0.000886531	0.00575222	0.00743029	0.00904718	0.0040811	0.00514773	0.0103028	0.00117241	0.0074099	0.00651056	-0.00623749	-0.000899336
Syt1	SYT1_RAT	47 kDa	0	0	0	0	1	2	1	1	1	0.56	0.096	0.07	1	0	1	0	0	0	0	0.069274	0.14335	0.069274	0.069274	0.069274	0	0	0	0	0.00257853	0.00507677	0.00296747	0.00296011	0.00279386	0	0.00255177	0.00290715	-0.00255177	0.000355379
Tab1	A0A0U1RRU5_RAT	55 kDa	1	0	2	0	0	0	0	0	0	1	0.16	0.2	0	1	0	0.060007	0	0.12361	0	0	0	0	0	0	0.00220599	0	0.00476225	0	0	0	0	0	0	0.00232275	0	0	0.00232275	0
Tab3	F1M1D2_RAT	79 kDa	5	2	2	0	0	0	0	0	0	1	0.0041	0.0085	0	3	0	0.22464	0.084434	0.084434	0	0	0	0	0	0	0.00825825	0.00337329	0.00325294	0	0	0	0	0	0	0.00496149	0	0	0.00496149	0
Tanc2	A0A0G2K9J0_RAT	229 kDa	12	5	3	0	0	0	0	0	0	1	1e-05	1e-05	0	6.66667	0	0.18407	0.072935	0.043144	0	0	0	0	0	0	0.00676681	0.00291389	0.00166218	0	0	0	0	0	0	0.00378096	0	0	0.00378096	0
Tardbp	I6L9G6_RAT	32 kDa	7	2	4	8	13	10	5	5	8	0.14	0.00081	0.042	10.3333	4.33333	6	0.98694	0.21673	0.48044	1.1917	2.5791	1.4176	0.63301	0.63301	1.1917	0.036282	0.00865876	0.0185096	0.046868	0.0959997	0.0502046	0.0271161	0.0270488	0.0480619	0.0211501	0.0643575	0.0340756	-0.0432073	-0.0302819
Tbl1x	G3V6G5_RAT	57 kDa	0	0	0	0	0	0	0	0	0	NA	NA	NA	0	0	0	0.18344	0.18344	0.057749	0.18344	0.48142	0.18344	0.18344	0.32407	0.11883	0.00674365	0.00732877	0.00222486	0.00721446	0.0179195	0.00649657	0.00785797	0.0138476	0.00479248	0.00543243	0.0105435	0.0088327	-0.00511109	-0.00171081
Tbl1xr1	D3ZNF4_RAT	56 kDa	6	4	3	6	9	7	4	6	3	0.21	0.031	0.23	7.33333	4.33333	4.33333	0.33139	0.18736	0.18736	0.25732	0.40983	0.40983	0.25732	0.25732	0.18736	0.0121826	0.00748538	0.00721831	0.0101201	0.0152548	0.0145142	0.0110228	0.0109954	0.00755634	0.0089621	0.0132964	0.00985816	-0.00433426	-0.00343819
Tbr1	D4A6N8_RAT	74 kDa	10	5	12	15	23	20	12	12	16	0.22	1e-05	0.0016	19.3333	9	13.3333	0.47824	0.24252	0.68394	0.91826	1.5997	1.2822	0.61237	0.68394	1.0034	0.0175811	0.00968912	0.0263498	0.036114	0.0595443	0.0454094	0.0262319	0.029225	0.0404677	0.0178733	0.0470226	0.0319749	-0.0291492	-0.0150477
Tcerg1	D3ZTL0_RAT	122 kDa	11	5	4	0	0	0	0	0	0	1	1e-05	1e-05	0	6.66667	0	0.33657	0.14096	0.11126	0	0	0	0	0	0	0.012373	0.00563161	0.00428645	0	0	0	0	0	0	0.00743037	0	0	0.00743037	0
Tcf4	ITF2_RAT	63 kDa	0	0	2	2	0	0	1	1	2	0.26	0.62	0.2	0.666667	0.666667	1.33333	0	0	0.05189	0.10647	0	0	0.05189	0.05189	0.10647	0	0	0.00199914	0.00418733	0	0	0.0022228	0.00221728	0.004294	0.000666379	0.00139578	0.00291136	-0.000729397	0.00151558
Tdrd3	TDRD3_RAT	73 kDa	2	0	1	0	2	1	0	0	0	0.16	0.57	0.2	1	1	0	0.091451	0	0.044725	0	0.091451	0.044725	0	0	0	0.00336194	0	0.00172309	0	0.00340401	0.00158395	0	0	0	0.00169501	0.00166265	0	3.2359e-05	-0.00166265
Tenm2	TEN2_RAT	307 kDa	13	5	1	0	0	0	0	1	0	0.45	1e-05	0.00037	0	6.33333	0.333333	0.13427	0.053898	0.010554	0	0	0	0	0.010554	0	0.00493605	0.00215332	0.000406608	0	0	0	0	0.000450977	0	0.00249866	0	0.000150326	0.00249866	0.000150326
Tep1	TEP1_RAT	292 kDa	0	0	0	0	0	0	0	0	2	0.21	1	0.17	0	0	0.666667	0	0	0	0	0	0	0	0	0.022377	0	0	0	0	0	0	0	0	0.000902477	0	0	0.000300826	0	0.000300826
Tet3	D3ZQT7_RAT	195 kDa	1	0	0	0	2	2	0	0	0	0.09	0.14	0.59	1.33333	0.333333	0	0.016707	0	0	0	0.033693	0.033693	0	0	0	0.000614185	0	0	0	0.00125413	0.00119325	0	0	0	0.000204728	0.000815791	0	-0.000611063	-0.000815791
Tfg	Q6AYR1_RAT	43 kDa	3	4	6	9	20	14	4	3	7	0.001	1e-05	0.17	14.3333	4.33333	4.66667	0.24698	0.34218	0.44465	0.80145	2.493	1.4179	0.34218	0.24698	0.67367	0.00907952	0.0136707	0.0171308	0.03152	0.0927949	0.0502153	0.0146579	0.0105536	0.0271695	0.0132937	0.0581767	0.0174603	-0.0448831	-0.0407164
Tia1	Q5PQR7_RAT	42 kDa	7	3	5	8	9	8	7	8	10	0.3	0.025	0.0051	8.33333	5	8.33333	0.70554	0.2571	0.46425	0.84071	0.98659	0.84071	0.70554	0.84071	1.144	0.0259372	0.0102716	0.0178859	0.0330641	0.036723	0.0297739	0.030223	0.0359239	0.0461382	0.0180316	0.033187	0.0374284	-0.0151555	0.00424136
Tial1	Q5BJN3_RAT	43 kDa	8	4	4	7	8	14	8	6	7	0.37	0.009	0.04	9.66667	5.33333	7	0.7935	0.33921	0.33921	0.6672	0.7935	1.7796	0.7935	0.5498	0.6672	0.0291708	0.0135521	0.0130685	0.0262401	0.0295358	0.063025	0.033991	0.0234932	0.0269086	0.0185971	0.0396003	0.0281309	-0.0210032	-0.0114694
Tle1	D3ZCM7_RAT	83 kDa	0	0	0	0	0	0	0	0	0	NA	NA	NA	0	0	0	0	0	0.080142	0.080142	0.039299	0.080142	0	0.080142	0	0	0	0.00308758	0.00315188	0.0014628	0.00283825	0	0.0034245	0	0.00102919	0.00248431	0.0011415	-0.00145511	-0.00134281
Tle2	E9PTW9_RAT	75 kDa	0	0	0	0	0	0	0	0	0	NA	NA	NA	0	0	0	0	0	0	0	0	0	0	0	0	0	0	0	0	0	0	0	0	0	0	0	0	0	0
Tle3	TLE3_RAT	83 kDa	3	2	3	3	6	4	3	5	1	0.42	0.1	0.23	4.33333	2.66667	3	0.12328	0.080585	0.080585	0.080585	0.26176	0.12328	0.12328	0.12328	0.039512	0.00453204	0.00321952	0.00310465	0.0031693	0.00974328	0.00436599	0.00528091	0.00526781	0.00159354	0.00361874	0.00575952	0.00404742	-0.00214079	-0.0017121
Tle4	TLE4_RAT	81 kDa	0	0	0	0	0	0	0	0	0	NA	NA	NA	0	0	0	0	0	0	0.081943	0	0	0	0.081943	0	0	0	0	0.00322271	0	0	0	0.00350146	0	0	0.00107424	0.00116715	-0.00107424	9.2915e-05
Tm9sf2	TM9S2_RAT	76 kDa	0	0	0	0	0	2	0	0	0	0.3	0.21	1	0.666667	0	0	0	0	0	0	0	0.088268	0	0	0	0	0	0	0	0	0.00312603	0	0	0	0	0.00104201	0	-0.00104201	-0.00104201
Tmod2	TMOD2_RAT	39 kDa	0	0	1	1	2	2	0	0	0	0.049	0.075	0.59	1.66667	0.333333	0	0	0	0.083329	0.083329	0.1736	0.1736	0	0	0	0	0	0.00321037	0.00327722	0.00646177	0.00614809	0	0	0	0.00107012	0.00529569	0	-0.00422557	-0.00529569
Tmpo	LAP2_RAT	50 kDa	3	6	2	10	7	8	3	2	5	0.033	0.0035	0.35	8.33333	3.66667	3.33333	0.20878	0.46115	0.13474	0.88144	0.55648	0.65803	0.13474	0.13474	0.37166	0.0076752	0.0184238	0.00519105	0.0346659	0.0207134	0.0233043	0.00577183	0.00575749	0.0149893	0.01043	0.0262279	0.00883953	-0.0157979	-0.0173883
Tmx4	G3V912_RAT	38 kDa	0	1	0	0	0	0	0	0	2	0.21	0.54	0.37	0	0.333333	0.666667	0	0.087847	0	0	0	0	0	0	0.18341	0	0.00350965	0	0	0	0	0	0	0.00739703	0.00116988	0	0.00246568	0.00116988	0.00246568
Tnik	A0A0G2K490_RAT	155 kDa	7	8	8	0	0	0	0	0	0	1	1e-05	1e-05	0	7.66667	0	0.10945	0.13273	0.10945	0	0	0	0	0	0	0.00402362	0.00530281	0.00421672	0	0	0	0	0	0	0.00451438	0	0	0.00451438	0
Tnk2	ACK1_RAT	115 kDa	5	2	2	0	0	0	0	0	0	1	0.0041	0.0085	0	3	0	0.14978	0.057417	0.057417	0	0	0	0	0	0	0.00550624	0.00229392	0.00221207	0	0	0	0	0	0	0.00333741	0	0	0.00333741	0
Tnrc6a	A0A0G2JZJ3_RAT	210 kDa	0	0	0	2	2	4	0	0	0	0.008	0.0019	1	2.66667	0	0	0	0	0	0.015474	0.031187	0.063347	0	0	0	0	0	0	0.000608573	0.00116085	0.00224345	0	0	0	0	0.00133762	0	-0.00133762	-0.00133762
Tnrc6b	F1LV37_RAT	193 kDa	3	2	2	4	9	7	3	1	4	0.054	0.0027	0.24	6.66667	2.33333	2.66667	0.051412	0.033987	0.033987	0.06913	0.1623	0.1241	0.051412	0.016852	0.06913	0.00189002	0.00135784	0.0013094	0.00271879	0.00604116	0.00439503	0.00220232	0.000720093	0.00278805	0.00151909	0.004385	0.00190349	-0.00286591	-0.00248151
Tnrc6c	D3ZRA6_RAT	175 kDa	3	2	2	8	16	14	3	2	7	0.0015	1e-05	0.044	12.6667	2.33333	4	0.056786	0.037508	0.037508	0.13755	0.34255	0.29401	0.056786	0.037508	0.13755	0.00208758	0.00149851	0.00144505	0.00540967	0.0127505	0.0104124	0.00243253	0.00160273	0.00554747	0.00167705	0.00952419	0.00319424	-0.00784714	-0.00632994
Tpm3	TPM3_RAT	29 kDa	0	0	0	0	0	2	0	0	0	0.3	0.21	1	0.666667	0	0	0	0	0	0	0	0.24182	0	0	0	0	0	0	0	0	0.00856411	0	0	0	0	0.0028547	0	-0.0028547	-0.0028547
Tra2b	TRA2B_RAT	34 kDa	0	2	1	0	2	2	0	0	2	0.44	0.41	0.66	1.33333	1	0.666667	0	0.098199	0.098199	0	0.20604	0.098199	0	0	0.098199	0	0.00392323	0.00378326	0	0.00766926	0.00347774	0	0	0.00396042	0.00256883	0.00371567	0.00132014	-0.00114684	-0.00239553
Trim3	TRIM3_RAT	81 kDa	2	3	1	0	0	0	0	0	0	1	0.025	0.042	0	2	0	0.082523	0.1263	0.040444	0	0	0	0	0	0	0.00303372	0.00504592	0.00155816	0	0	0	0	0	0	0.0032126	0	0	0.0032126	0
Trim33	D3ZUK4_RAT	124 kDa	2	1	1	0	0	0	0	0	0	1	0.086	0.12	0	1.33333	0	0.053127	0.02622	0.02622	0	0	0	0	0	0	0.00195306	0.00104754	0.00101016	0	0	0	0	0	0	0.00133692	0	0	0.00133692	0
Trim46	A0A0G2JXN2_RAT	63 kDa	1	3	0	0	0	0	0	0	0	1	0.086	0.12	0	1.33333	0	0.051982	0.16419	0	0	0	0	0	0	0	0.00191097	0.00655969	0	0	0	0	0	0	0	0.00282355	0	0	0.00282355	0
Trim67	D3ZTX1_RAT	83 kDa	14	7	7	0	0	0	0	0	0	1	1e-05	1e-05	0	9.33333	0	0.65383	0.31114	0.31114	0	0	0	0	0	0	0.0240362	0.0124306	0.0119871	0	0	0	0	0	0	0.0161513	0	0	0.0161513	0
Tsg101	TS101_RAT	44 kDa	9	9	8	3	2	3	1	2	5	0.45	0.0064	0.025	2.66667	8.66667	2.66667	0.91067	0.91067	0.77805	0.24088	0.15474	0.24088	0.07459	0.15474	0.33343	0.0334782	0.0363829	0.0299755	0.0094735	0.00575976	0.00853082	0.00319519	0.0066121	0.0134474	0.0332789	0.00792136	0.00775157	0.0253575	-0.000169789
Ttc3	D3ZSP7_RAT	226 kDa	1	0	1	0	1	0	1	0	2	0.25	0.56	0.34	0.333333	0.666667	1	0.014382	0	0.014382	0	0.014382	0	0.014382	0	0.028971	0.000528713	0	0.000554087	0	0.000535329	0	0.000616078	0	0.00116842	0.000360933	0.000178443	0.000594832	0.00018249	0.000416389
Ttc9b	D3ZTK0_RAT	26 kDa	4	2	3	0	0	0	0	0	0	1	0.0041	0.0085	0	3	0	0.62165	0.27344	0.43704	0	0	0	0	0	0	0.0228532	0.0109244	0.0168376	0	0	0	0	0	0	0.0168717	0	0	0.0168717	0
Tuba1a	TBA1A_RAT	50 kDa	0	0	0	0	0	0	0	0	0	NA	NA	NA	0	0	0	18.757	10.159	11.669	24.468	31.83	27.916	10.89	8.8281	17.542	0.689548	0.405871	0.449565	0.962295	1.18478	0.988652	0.466492	0.377228	0.707479	0.514994	1.04524	0.517066	-0.530249	-0.528177
Tuba1c	TBA1C_RAT	50 kDa	0	0	0	0	0	0	0	0	0	NA	NA	NA	0	0	0	10.954	7.1611	9.526	16.51	17.66	17.66	7.6972	5.7431	10.217	0.402693	0.286099	0.367003	0.649317	0.657344	0.625433	0.329723	0.245405	0.412057	0.351931	0.644031	0.329062	-0.2921	-0.31497
Tuba3a	TBA3_RAT	50 kDa	0	0	0	0	0	0	0	0	0	NA	NA	NA	0	0	0	0	0	0	0	0	0	0	0	0	0	0	0	0	0	0	0	0	0	0	0	0	0	0
Tuba4a	TBA4A_RAT	50 kDa	75	62	80	77	114	89	54	59	90	0.08	1e-05	0.0015	93.3333	72.3333	67.6667	6.6923	4.9607	5.3531	10.277	11.019	7.1987	4.5925	3.923	6.6923	0.246023	0.198189	0.206236	0.404181	0.410151	0.254944	0.196728	0.167631	0.269904	0.216816	0.356425	0.211421	-0.139609	-0.145004
Tuba8	TBA8_RAT	50 kDa	0	0	0	0	0	0	0	0	0	NA	NA	NA	0	0	0	3.0412	2.3404	2.7926	3.8889	4.2093	3.306	2.5594	1.7612	3.0412	0.111801	0.0935033	0.107589	0.152945	0.156679	0.117083	0.109636	0.0752568	0.122653	0.104298	0.142236	0.102516	-0.0379381	-0.0397204
Tubal3	F1LUM5_RAT	43 kDa	0	0	0	0	0	0	0	0	0	NA	NA	NA	0	0	0	0	0	0	0	0	0	0	0	0	0	0	0	0	0	0	0	0	0	0	0	0	0	0
Tubb1	M0R8B6_RAT	50 kDa	0	0	0	0	0	0	0	0	0	NA	NA	NA	0	0	0	1.0012	0.87887	0.65622	1.0012	1.2702	1.1315	0.87887	1.0012	1.1315	0.0368063	0.0351125	0.0252818	0.0393759	0.0472796	0.0400723	0.0376479	0.0427817	0.045634	0.0324002	0.0422426	0.0420212	-0.00984244	-0.000221405
Tubb2a	TBB2A_RAT	50 kDa	0	0	0	0	0	0	0	0	0	NA	NA	NA	0	0	0	30.276	13.553	11.811	30.276	36.869	47.87	14.511	28.345	34.53	1.11301	0.541467	0.455036	1.19072	1.37234	1.69533	0.621604	1.21119	1.39261	0.703171	1.41946	1.07514	-0.716292	-0.344325
Tubb2b	TBB2B_RAT	50 kDa	0	0	0	0	0	0	0	0	0	NA	NA	NA	0	0	0	34.254	12.576	12.576	32.081	39.038	61.498	14.418	32.081	41.667	1.25925	0.502434	0.484508	1.2617	1.45308	2.17797	0.61762	1.37083	1.68045	0.748731	1.63092	1.22297	-0.882186	-0.407947
Tubb3	TBB3_RAT	50 kDa	114	98	106	139	143	164	93	111	139	0.16	1e-05	1e-05	148.667	106	114.333	13.137	6.0645	8.0915	35.409	29.133	22.414	10.7	14.058	17.194	0.482944	0.242288	0.311737	1.39259	1.08439	0.793797	0.458353	0.600704	0.693444	0.345656	1.09026	0.584167	-0.744604	-0.506094
Tubb4a	B4F7C2_RAT	50 kDa	0	0	0	0	0	0	0	0	0	NA	NA	NA	0	0	0	12.028	7.8644	5.0314	23.752	13.812	25.392	5.0314	12.028	13.812	0.442175	0.314197	0.193842	0.934136	0.514113	0.899264	0.215529	0.513961	0.557046	0.316738	0.782504	0.428845	-0.465766	-0.353659
Tubb4b	TBB4B_RAT	50 kDa	0	0	0	0	0	0	0	0	0	NA	NA	NA	0	0	0	15.634	8.9769	8.9769	30.513	23.406	39.691	9.6352	16.731	23.406	0.57474	0.358644	0.345848	1.20004	0.871222	1.40567	0.412741	0.714922	0.943977	0.42641	1.15898	0.690547	-0.732565	-0.468429
Tubb5	TBB5_RAT	50 kDa	0	0	0	0	0	0	0	0	0	NA	NA	NA	0	0	0	19.282	11.955	14.699	37.479	40.023	45.628	12.812	23.578	35.092	0.708848	0.477624	0.5663	1.474	1.48974	1.61593	0.548825	1.0075	1.41528	0.584257	1.52656	0.990534	-0.9423	-0.536023
Tubb6	Q4QQV0_RAT	50 kDa	0	0	0	0	0	0	0	0	0	NA	NA	NA	0	0	0	4.5507	2.5594	3.5882	6.1553	7.6563	7.1239	3.306	5.3022	6.6242	0.167294	0.102253	0.13824	0.24208	0.284984	0.252295	0.141618	0.226565	0.267158	0.135929	0.259786	0.21178	-0.123857	-0.0480059
Tufm	EFTU_RAT	50 kDa	0	0	0	0	1	2	0	0	0	0.16	0.096	1	1	0	0	0	0	0	0	0.066282	0.13696	0	0	0	0	0	0	0	0.00246716	0.00485047	0	0	0	0	0.00243921	0	-0.00243921	-0.00243921
Tulp4	D3ZFM2_RAT	170 kDa	4	3	0	0	0	0	0	0	0	1	0.014	0.025	0	2.33333	0	0.078957	0.058652	0	0	0	0	0	0	0	0.00290263	0.00234325	0	0	0	0	0	0	0	0.00174863	0	0	0.00174863	0
U2af1	Q3KR55_RAT	28 kDa	0	0	4	0	0	6	0	0	2	0.22	0.28	0.52	2	1.33333	0.666667	0	0	0.57084	0	0	0.75859	0	0	0.25333	0	0	0.0219924	0	0	0.0268656	0	0	0.0102169	0.00733081	0.00895522	0.00340565	-0.00162441	-0.00554957
U2af2	F2Z3T9_RAT	53 kDa	0	0	0	0	2	1	0	0	0	0.16	0.096	1	1	0	0	0	0	0	0	0.12739	0.061787	0	0	0	0	0	0	0	0.00474173	0.0021882	0	0	0	0	0.00230998	0	-0.00230998	-0.00230998
U2surp	D3ZAI0_RAT	118 kDa	0	1	0	0	2	3	0	0	2	0.31	0.075	0.37	1.66667	0.333333	0.666667	0	0.027532	0	0	0.055822	0.084892	0	0	0.055822	0	0.00109995	0	0	0.00207782	0.00300647	0	0	0.00225133	0.000366651	0.00169476	0.000750444	-0.00132811	-0.000944318
Ubap2	A0A0G2JYI7_RAT	119 kDa	7	4	5	12	19	19	9	8	10	0.045	1e-05	0.0034	16.6667	5.33333	9	0.14502	0.11442	0.14502	0.38405	0.62827	0.67297	0.27604	0.24194	0.31107	0.00533125	0.00457129	0.0055871	0.0151042	0.0233856	0.0238334	0.0118247	0.0103382	0.0125456	0.00516321	0.0207744	0.0115695	-0.0156112	-0.0092049
Ubap2l	E9PTR4_RAT	117 kDa	13	9	16	23	27	35	12	19	23	0.074	1e-05	0.00049	28.3333	12.6667	18	0.42962	0.28074	0.46947	0.83097	1.1008	1.5466	0.35313	0.68602	0.78132	0.0157938	0.0112161	0.018087	0.032681	0.0409742	0.0547732	0.0151269	0.0293139	0.0315111	0.0150323	0.0428095	0.0253173	-0.0277772	-0.0174921
Ubb	UBB_RAT (+1)	34 kDa	0	0	0	0	0	0	0	0	0	NA	NA	NA	0	0	0	0	0.096255	0.096255	0.31745	0.31745	0.20178	0.096255	0.096255	0	0	0.00384556	0.00370836	0.0124849	0.0118162	0.00714609	0.00412325	0.00411302	0	0.00251797	0.0104824	0.00274542	-0.00796442	-0.00773697
Uckl1	D3ZYQ8_RAT	61 kDa	2	0	0	0	0	0	2	3	0	0.019	0.29	0.11	0	0.666667	1.66667	0.11051	0	0	0	0	0	0.11051	0.17026	0	0.00406259	0	0	0	0	0	0.00473389	0.00727528	0	0.0013542	0	0.00400306	0.0013542	0.00400306
Upf1	A0A0U1RS25_RAT	124 kDa	8	6	8	12	20	17	9	3	12	0.021	1e-05	0.085	16.3333	7.33333	8	0.2305	0.16832	0.2305	0.36497	0.63661	0.55391	0.26282	0.080889	0.36497	0.00847368	0.00672469	0.00888034	0.0143538	0.023696	0.0196169	0.0112584	0.00345642	0.0147194	0.00802624	0.0192222	0.00981141	-0.011196	-0.00941082
Uqcrc1	QCR1_RAT	53 kDa	0	0	1	2	2	0	0	0	0	0.09	0.14	0.59	1.33333	0.333333	0	0	0	0.06205	0.12795	0.12795	0	0	0	0	0	0	0.00239056	0.00503211	0.00476258	0	0	0	0	0.000796855	0.0032649	0	-0.00246804	-0.0032649
Uqcrc2	QCR2_RAT	48 kDa	1	0	3	1	2	2	1	0	3	0.61	0.4	0.43	1.66667	1.33333	1.33333	0.067824	0	0.14025	0.067824	0.14025	0.14025	0.067824	0	0.14025	0.00249336	0	0.00540333	0.00266743	0.00522041	0.00496699	0.00290536	0	0.00565636	0.00263223	0.00428494	0.00285391	-0.00165271	-0.00143103
Usp9x	A0A0G2K2C7_RAT	290 kDa	0	0	0	2	3	5	0	1	0	0.013	0.0004	0.41	3.33333	0	0.333333	0	0	0	0.022489	0.033922	0.057174	0	0.011182	0	0	0	0	0.000884464	0.00126265	0.00202483	0	0.000477811	0	0	0.00139065	0.00015927	-0.00139065	-0.00123138
Usp9y	A0A0G2JZU8_RAT	292 kDa	0	0	0	0	0	0	0	0	0	NA	NA	NA	0	0	0	0	0	0	0	0	0	0	0	0	0	0	0	0	0	0	0	0	0	0	0	0	0	0
Vamp2	VAMP2_RAT	13 kDa	0	0	2	1	0	1	0	2	2	0.26	0.62	0.2	0.666667	0.666667	1.33333	0	0	0.26946	0.26946	0	0.26946	0	0.61154	0.61154	0	0	0.0103813	0.0105975	0	0.00954299	0	0.0261314	0.0246638	0.00346044	0.0067135	0.0169317	-0.00325306	0.0102182
Vamp3	VAMP3_RAT	11 kDa	1	0	2	1	0	1	1	2	2	0.16	0.58	0.19	0.666667	1	1.66667	0.29979	0	0.29979	0.29979	0	0.29979	0.29979	0.68946	0.68946	0.0110209	0	0.0115498	0.0117904	0	0.0106171	0.012842	0.0294609	0.0278063	0.00752359	0.00746916	0.0233698	5.4424e-05	0.0159006
Vapa	VAPA_RAT	28 kDa	0	0	0	0	0	0	0	0	0	1	1	1	0	0	0	0	0	0	0	0	0	0	0	0	0	0	0	0	0	0	0	0	0	0	0	0	0	0
Vapb	VAPB_RAT	27 kDa	1	2	1	0	0	0	0	0	0	1	0.086	0.12	0	1.33333	0	0.12357	0.26241	0.12357	0	0	0	0	0	0	0.0045427	0.0104838	0.00476071	0	0	0	0	0	0	0.00659572	0	0	0.00659572	0
Vasp	A0A0G2K9C0_RAT	40 kDa	13	11	14	0	0	0	8	8	6	1e-05	1e-05	0.29	0	12.6667	7.33333	1.8307	1.4119	2.0665	0	0	0	0.75115	0.89707	0.61645	0.0673005	0.056408	0.0796148	0	0	0	0.0321768	0.0383322	0.0248618	0.0677744	0	0.0317903	0.0677744	0.0317903
Vat1	VAT1_RAT	43 kDa	0	0	0	3	2	0	2	0	2	0.61	0.02	0.029	1.66667	0	1.33333	0	0	0	0.24698	0.15852	0	0.15852	0	0.15852	0	0	0	0.00971341	0.00590046	0	0.00679048	0	0.0063932	0	0.00520462	0.00439456	-0.00520462	-0.000810061
Vdac1	VDAC1_RAT	31 kDa	4	11	7	6	9	10	6	5	9	0.52	0.19	0.24	8.33333	7.33333	6.66667	0.50509	2.0782	1.0452	0.84647	1.2653	1.7791	0.84647	0.66706	1.2653	0.0185682	0.0830279	0.0402678	0.0332906	0.0470972	0.0630072	0.03626	0.0285037	0.0510303	0.047288	0.0477984	0.038598	-0.000510379	-0.00920034
Vdac2	VDAC2_RAT	32 kDa	2	5	5	4	7	8	2	3	3	0.073	0.06	0.55	6.33333	4	2.66667	0.21917	0.48638	0.48638	0.48638	0.81215	1.0009	0.21917	0.34616	0.34616	0.00805716	0.0194318	0.0187385	0.0191287	0.03023	0.0354471	0.00938853	0.0147916	0.0139608	0.0154091	0.0282686	0.0127136	-0.0128595	-0.015555
Vdac3	VDAC3_RAT	31 kDa	0	3	1	0	1	4	0	0	0	0.049	0.4	0.12	1.66667	1.33333	0	0	0.35885	0.10762	0	0.10762	0.50509	0	0	0	0	0.0143367	0.00414621	0	0.00400585	0.0178879	0	0	0	0.00616098	0.00729791	0	-0.00113693	-0.00729791
Vim	VIME_RAT	54 kDa	9	12	26	27	40	38	17	14	35	0.045	1e-05	0.00015	35	15.6667	22	0.70404	0.91832	2.6799	3.9481	9.0712	8.4921	1.4311	1.2913	6.0593	0.025882	0.0366886	0.103247	0.155274	0.33765	0.30075	0.0613037	0.0551778	0.244375	0.0552725	0.264558	0.120285	-0.209285	-0.144272
Vps28	VPS28_RAT	26 kDa	3	7	10	0	0	0	0	0	0	1	1e-05	1e-05	0	6.66667	0	0.43276	1.3142	1.6089	0	0	0	0	0	0	0.0159092	0.0525047	0.0619852	0	0	0	0	0	0	0.0434664	0	0	0.0434664	0
Vps37b	D3ZU64_RAT	31 kDa	6	6	10	0	0	0	0	0	0	1	1e-05	1e-05	0	7.33333	0	0.83472	0.83472	1.4852	0	0	0	0	0	0	0.0306861	0.0333486	0.0572194	0	0	0	0	0	0	0.040418	0	0	0.040418	0
Was	M0RBE8_RAT	53 kDa	1	1	0	0	0	0	0	2	0	0.21	0.29	0.54	0	0.666667	0.666667	0.061657	0.061657	0	0	0	0	0	0.12711	0	0.00226664	0.00246331	0	0	0	0	0	0.00543146	0	0.00157665	0	0.00181049	0.00157665	0.00181049
Wasf1	WASF1_RAT	62 kDa	17	11	9	1	0	0	3	5	6	0.00013	1e-05	0.031	0.333333	12.3333	4.66667	1.1765	0.76885	0.59462	0.053216	0	0	0.16829	0.29595	0.36491	0.0432507	0.030717	0.0229086	0.00209292	0	0	0.007209	0.0126461	0.014717	0.0322921	0.000697639	0.011524	0.0315944	0.0108264
Wasf2	A0A0G2K5T9_RAT	54 kDa	7	4	3	0	0	0	0	0	0	1	0.00019	0.0006	0	4.66667	0	0.51243	0.26669	0.194	0	0	0	0	0	0	0.018838	0.0106548	0.00747412	0	0	0	0	0	0	0.0123223	0	0	0.0123223	0
Wasf3	M0R7F3_RAT	55 kDa	5	3	2	0	0	0	0	0	0	1	0.0022	0.005	0	3.33333	0	0.33672	0.19021	0.12309	0	0	0	0	0	0	0.0123786	0.00759924	0.00474222	0	0	0	0	0	0	0.00824	0	0	0.00824	0
Wasl	WASL_RAT	54 kDa	19	17	18	0	0	0	21	17	17	1e-05	1e-05	0.03	0	18	18.3333	1.7092	1.2723	1.555	0	0	0	1.8728	1.4095	1.7092	0.0628339	0.0508307	0.0599086	0	0	0	0.0802247	0.0602285	0.068933	0.0578577	0	0.0697954	0.0578577	0.0697954
Wbp11	WBP11_RAT	70 kDa	23	13	11	0	0	0	8	9	9	1e-05	1e-05	0.2	0	15.6667	8.66667	1.6095	0.72993	0.6527	0	0	0	0.44107	0.50842	0.50842	0.0591687	0.029162	0.0251462	0	0	0	0.018894	0.021725	0.0205049	0.0378256	0	0.0203746	0.0378256	0.0203746
Wdr33	F1LT09_RAT	145 kDa	2	1	0	0	1	0	0	0	1	0.7	0.38	0.46	0.333333	1	0.333333	0.045251	0.022375	0	0	0.022375	0	0	0	0.022375	0.00166352	0.000893922	0	0	0.000832846	0	0	0	0.000902397	0.000852482	0.000277615	0.000300799	0.000574867	2.3184e-05
Wdr5	WDR5_RAT	37 kDa	10	7	7	2	2	1	1	0	2	0.47	0.0013	0.00073	1.66667	8	1	1.3738	0.67983	0.54071	0.18874	0.090295	0.090295	0.090295	0	0.18874	0.0505039	0.0271605	0.0208316	0.0074229	0.00336098	0.00319782	0.00386794	0	0.00761199	0.032832	0.00466057	0.00382665	0.0281714	-0.000833921
Wipf1	WIPF1_RAT	50 kDa	1	0	1	0	0	0	1	2	3	0.0086	0.29	0.057	0	0.666667	2	0.065982	0	0.065982	0	0	0	0.065982	0.13632	0.21129	0.00242564	0	0.00254205	0	0	0	0.00282645	0.00582501	0.00852145	0.0016559	0	0.0057243	0.0016559	0.0057243
Wipf2	D3ZUD3_RAT	46 kDa	12	13	13	0	0	0	17	16	13	1e-05	1e-05	0.0079	0	12.6667	15.3333	1.2766	1.4381	1.4381	0	0	0	2.2073	1.6111	1.4381	0.0469306	0.0574547	0.0554048	0	0	0	0.0945536	0.068843	0.0579994	0.0532634	0	0.0737986	0.0532634	0.0737986
Wipf3	WIPF3_RAT	49 kDa	8	6	6	0	0	0	8	8	5	1e-05	1e-05	0.12	0	6.66667	7	0.6729	0.37933	0.47096	0	0	0	0.6729	0.6729	0.37933	0.0247373	0.0151549	0.0181444	0	0	0	0.0288249	0.0287533	0.0152986	0.0193455	0	0.0242922	0.0193455	0.0242922
Wwp1	Q4V8H7_RAT	105 kDa	0	0	0	0	0	0	0	0	0	NA	NA	NA	0	0	0	0	0	0	0	0	0	0	0	0	0	0	0	0	0	0	0	0	0	0	0	0	0	0
Wwp2	F7EYF1_RAT	87 kDa	3	2	3	0	0	0	2	1	0	0.093	0.0075	0.27	0	2.66667	1	0.076766	0.076766	0.11733	0	0	0	0.076766	0.037673	0	0.00282208	0.00306694	0.0045203	0	0	0	0.00328841	0.00160978	0	0.00346978	0	0.00163273	0.00346978	0.00163273
Xrn1	D4ABN8_RAT	195 kDa	1	0	1	1	4	1	0	0	4	0.5	0.096	0.2	2	0.666667	1.33333	0.016649	0	0.016649	0.016649	0.06828	0.016649	0	0	0.06828	0.000612053	0	0.000641426	0.000654784	0.00254153	0.000589628	0	0	0.00275377	0.000417827	0.00126198	0.000917924	-0.000844154	-0.000344057
Xrn2	D4A914_RAT	109 kDa	3	2	0	0	1	4	2	2	4	0.18	0.52	0.11	1.66667	1.66667	2.66667	0.092718	0.060894	0	0	0.029997	0.1255	0.060894	0.029997	0.1255	0.00340851	0.00243283	0	0	0.00111655	0.00444461	0.0026085	0.00128178	0.00506149	0.00194711	0.00185372	0.00298392	9.3392e-05	0.0011302
Ybx1	YBOX1_RAT	36 kDa	6	6	8	5	11	9	9	6	11	0.25	0.12	0.025	8.33333	6.66667	8.66667	0.6984	0.6984	1.0264	0.55489	1.6408	1.0264	1.2134	0.6984	1.4177	0.0256747	0.0279024	0.0395435	0.0218231	0.0610742	0.0363502	0.0519781	0.0298429	0.0571767	0.0310402	0.0397492	0.0463326	-0.00870897	0.0065834
Ybx2	D4A3P0_RAT	38 kDa	0	0	0	0	0	0	0	0	0	NA	NA	NA	0	0	0	0	0	0.086544	0	0.18058	0.086544	0	0	0.18058	0	0	0.00333423	0	0.00672158	0.00306498	0	0	0.0072829	0.00111141	0.00326219	0.00242763	-0.00215078	-0.000834554
Ybx3	YBOX3_RAT	39 kDa	0	0	0	0	0	0	0	0	0	NA	NA	NA	0	0	0	0	0	0.084783	0	0.27652	0.17675	0	0	0.084783	0	0	0.00326639	0	0.0102927	0.00625964	0	0	0.00341935	0.0010888	0.00551744	0.00113978	-0.00442865	-0.00437766
Yes1	YES_RAT	61 kDa	0	3	0	0	0	0	0	2	3	0.019	0.16	0.19	0	1	1.66667	0	0.11093	0	0	0	0	0	0.11093	0.17092	0	0.00443186	0	0	0	0	0	0.00474008	0.0068933	0.00147729	0	0.00387779	0.00147729	0.00387779
Ylpm1	YLPM1_RAT	154 kDa	32	29	26	4	16	10	30	28	19	1e-05	1e-05	0.075	10	29	25.6667	0.86983	0.79342	0.64984	0.087027	0.39625	0.23197	0.86983	0.79342	0.45573	0.0319768	0.0316986	0.025036	0.00342266	0.0147493	0.00821527	0.0372607	0.0339032	0.0183799	0.0295705	0.00879574	0.0298479	0.0207747	0.0210522
Ythdf1	Q4V8J6_RAT	61 kDa	8	4	7	8	14	10	5	3	6	0.029	0.011	0.51	10.6667	6.33333	4.66667	0.44319	0.23322	0.44319	0.44319	1.0828	0.6889	0.29958	0.17026	0.3695	0.0162926	0.00931757	0.0170745	0.0174301	0.0403042	0.0243976	0.012833	0.00727528	0.0149021	0.0142282	0.0273773	0.0116702	-0.013149	-0.0157071
Ythdf2	E9PU11_RAT	63 kDa	7	4	5	5	10	10	6	3	6	0.2	0.036	0.26	8.33333	5.33333	5	0.42757	0.22558	0.28951	0.28951	0.66285	0.66285	0.28951	0.16481	0.35679	0.0157184	0.00901234	0.0111538	0.0113861	0.0246727	0.023475	0.0124017	0.0070424	0.0143895	0.0119615	0.0198446	0.0112779	-0.00788309	-0.00856672
Ythdf3	D3ZIY3_RAT	64 kDa	5	5	7	8	13	13	5	4	10	0.11	0.0021	0.11	11.3333	5.66667	6.33333	0.28336	0.28336	0.41803	0.41803	0.91294	0.91294	0.28336	0.22089	0.56684	0.0104169	0.0113208	0.0161052	0.0164406	0.0339816	0.032332	0.0121382	0.00943872	0.022861	0.0126143	0.0275847	0.0148126	-0.0149704	-0.0127721
Ywhab	1433B_RAT	28 kDa	0	0	0	0	0	0	0	0	0	NA	NA	NA	0	0	0	0	0	0	0	0	0	0	0	0	0	0	0	0	0	0	0	0	0	0	0	0	0	0
Ywhae	1433E_RAT	29 kDa	0	0	0	0	0	0	0	0	0	NA	NA	NA	0	0	0	0.23984	0.11348	0.38053	0	0	0.23984	0	0	0	0.00881704	0.00453373	0.0146605	0	0	0.00849399	0	0	0	0.00933708	0.00283133	0	0.00650575	-0.00283133
Ywhag	1433G_RAT	28 kDa	0	0	0	0	0	0	0	0	0	NA	NA	NA	0	0	0	0.39413	0.24797	0.55742	0	0	0.24797	0	0	0.11712	0.0144891	0.00990686	0.0214754	0	0	0.00878192	0	0	0.00472352	0.0152904	0.0029273	0.0015745	0.0123631	-0.0013528
Ywhah	1433F_RAT	28 kDa	0	0	0	0	0	0	0	0	0	NA	NA	NA	0	0	0	0	0	0	0	0	0	0	0	0	0	0	0	0	0	0	0	0	0	0	0	0	0	0
Ywhaq	1433T_RAT	28 kDa	0	0	0	0	0	0	0	0	0	NA	NA	NA	0	0	0	0.25333	0	0.75859	0	0	0	0	0	0	0.00931296	0	0.0292258	0	0	0	0	0	0	0.0128462	0	0	0.0128462	0
Ywhaz	1433Z_RAT	28 kDa	5	3	10	0	0	5	1	1	2	0.61	0.016	0.021	1.66667	6	1.33333	0.25333	0	0.75859	0	0	0.40313	0.11952	0.11952	0.11952	0.00931296	0	0.0292258	0	0	0.0142769	0.00511985	0.00510714	0.00482031	0.0128462	0.00475898	0.00501577	0.00808726	0.000256784
Zc2hc1a	A0A0G2K782_RAT	35 kDa	28	17	21	3	2	3	18	10	10	1e-05	1e-05	0.2	2.66667	22	12.6667	6.1854	2.5076	3.1964	0.30855	0.19635	0.30855	2.2069	1.0485	1.0485	0.227389	0.100183	0.123146	0.0121349	0.00730858	0.0109274	0.0945364	0.0448028	0.0422866	0.150239	0.0101236	0.060542	0.140116	0.0504184
Zc3h4	D3ZVW3_RAT	127 kDa	2	2	0	0	0	0	0	0	0	1	0.086	0.12	0	1.33333	0	0.025688	0.052036	0	0	0	0	0	0	0	0.000944346	0.00207893	0	0	0	0	0	0	0	0.00100776	0	0	0.00100776	0
Zcchc11	A0A0G2JZ04_RAT	164 kDa	0	0	0	1	2	4	0	2	2	0.39	0.0042	0.029	2.33333	0	1.33333	0	0	0	0.019887	0.040169	0.081953	0	0.040169	0.040169	0	0	0	0.00078213	0.00149518	0.00290238	0	0.00171644	0.00162004	0	0.00172656	0.00111216	-0.00172656	-0.000614405
Zeb2	E9PTC3_RAT	137 kDa	0	1	0	3	5	2	3	4	6	0.19	0.0026	1e-05	3.33333	0.333333	4.33333	0	0.023839	0	0.073237	0.12502	0.048247	0.073237	0.098822	0.15184	0	0.000952412	0	0.00288032	0.00465352	0.00170868	0.00313724	0.0042227	0.00612379	0.000317471	0.00308084	0.00449458	-0.00276337	0.00141374
Zfp207	Q498C9_RAT	50 kDa	4	3	2	0	0	0	0	0	0	1	0.0041	0.0085	0	3	0	0.21129	0.21129	0.13632	0	0	0	0	0	0	0.00776748	0.00844142	0.00525192	0	0	0	0	0	0	0.00715361	0	0	0.00715361	0
Zfp598	D3ZR64_RAT	99 kDa	3	2	1	0	0	0	0	0	0	1	0.025	0.042	0	2	0	0.10225	0.067057	0.032984	0	0	0	0	0	0	0.00375893	0.00267905	0.00127075	0	0	0	0	0	0	0.00256958	0	0	0.00256958	0
Zfp638	D4A0U3_RAT	208 kDa	1	1	0	0	2	0	0	0	0	0.3	0.62	0.35	0.666667	0.666667	0	0.015607	0.015607	0	0	0.031457	0	0	0	0	0.000573747	0.000623528	0	0	0.0011709	0	0	0	0	0.000399092	0.000390299	0	8.793e-06	-0.000390299
Zfr	ZFR_RAT	117 kDa	4	2	2	5	10	11	4	2	8	0.12	0.00026	0.028	8.66667	2.66667	4.66667	0.11625	0.056526	0.056526	0.14736	0.24601	0.35313	0.11625	0.056526	0.24601	0.0042736	0.00225832	0.00217774	0.00579548	0.00915703	0.0125062	0.00497977	0.00241538	0.00992172	0.00290322	0.0091529	0.00577229	-0.00624968	-0.00338061
Zmiz1	D4AE97_RAT	116 kDa	2	2	0	2	3	3	1	1	1	0.19	0.12	0.6	2.66667	1.33333	1	0.057024	0.057024	0	0.028116	0.086743	0.086743	0.028116	0.028116	0.028116	0.00209633	0.00227821	0	0.00110577	0.00322876	0.00307202	0.0012044	0.00120141	0.00113393	0.00145818	0.00246885	0.00117991	-0.00101067	-0.00128894
Zmiz2	G3V9C9_RAT	96 kDa	2	2	0	4	2	4	1	0	1	0.04	0.048	0.52	3.33333	1.33333	0.666667	0.068797	0.068797	0	0.14233	0.068797	0.14233	0.033826	0	0.033826	0.00252913	0.00274857	0	0.00559766	0.00256077	0.00504065	0.001449	0	0.00136422	0.00175923	0.00439969	0.000937739	-0.00264046	-0.00346196
Zswim8	A0A0G2K9R0_RAT	193 kDa	0	0	1	0	4	3	1	1	2	0.39	0.02	0.096	2.33333	0.333333	1.33333	0	0	0.016793	0	0.068885	0.051231	0.016793	0.016793	0.033869	0	0	0.000646974	0	0.00256405	0.00181436	0.000719358	0.000717572	0.00136596	0.000215658	0.00145947	0.000934295	-0.00124381	-0.000525174
	M0R660_RAT	36 kDa	14	18	29	19	23	37	17	9	18	0.02	0.0072	0.47	26.3333	20.3333	14.6667	1.0264	1.8846	4.8452	2.4416	2.4416	8.0887	1.8846	0.6984	1.6408	0.0377327	0.0752932	0.186668	0.096025	0.0908817	0.286463	0.0807302	0.0298429	0.0661744	0.099898	0.15779	0.0589158	-0.0578919	-0.0988742
	A0A0G2JY03_RAT	28 kDa	3	1	4	0	0	1	1	3	1	0.071	0.035	0.54	0.333333	2.66667	1.66667	0.3959	0.1176	0.56005	0	0	0.1176	0.1176	0.3959	0.1176	0.0145541	0.00469834	0.0215767	0	0	0.00416483	0.0050376	0.016917	0.00474287	0.0136097	0.00138828	0.00889915	0.0122215	0.00751087
	M0RBS7_RAT	17 kDa	4	1	0	5	6	4	3	1	2	0.092	0.0078	0.005	5	1.66667	2	1.0523	0.19691	0	1.0523	1.4564	0.71468	0.71468	0.19691	0.43259	0.0386848	0.00786692	0	0.0413856	0.0542104	0.0253106	0.0306146	0.00841405	0.0174466	0.0155172	0.0403022	0.0188251	-0.0247849	-0.0214771
	A0A0G2K5E6_RAT	13 kDa	0	0	0	0	0	0	2	0	0	0.21	1	1	0	0	0.666667	0	0	0	0	0	0	0.60531	0	0	0	0	0	0	0	0	0.0259295	0	0	0	0	0.00864317	0	0.00864317
	A0A0G2K6L6_RAT	13 kDa	1	0	2	0	0	2	0	0	0	0.3	0.58	0.07	0.666667	1	0	0.25536	0	0.57594	0	0	0.57594	0	0	0	0.00938759	0	0.0221889	0	0	0.0203971	0	0	0	0.0105255	0.00679902	0	0.00372648	-0.00679902
	A0A0G2JY70_RAT	13 kDa	1	0	1	0	0	1	0	0	2	0.43	0.56	0.54	0.333333	0.666667	0.666667	0.26946	0	0.26946	0	0	0.26946	0	0	0.26946	0.00990593	0	0.0103813	0	0	0.00954299	0	0	0.0108675	0.00676242	0.003181	0.00362249	0.00358142	0.000441495
	A0A0G2K315_RAT	126 kDa	22	20	13	0	0	0	0	1	0	0.45	1e-05	0.17	0	18.3333	0.333333	0.7106	0.58432	0.39422	0	0	0	0	0.025894	0	0.0261232	0.0233447	0.0151879	0	0	0	0	0.00110646	0	0.0215519	0	0.00036882	0.0215519	0.00036882
	M0RBV9_RAT	31 kDa	0	0	0	1	2	0	1	1	1	0.56	0.096	1e-05	1	0	1	0	0	0	0.10842	0.22859	0	0.10842	0.10842	0.10842	0	0	0	0.00426402	0.00850862	0	0.00464436	0.00463283	0.00437264	0	0.00425755	0.00454994	-0.00425755	0.000292397
	A0A0G2K7R1_RAT	13 kDa	0	0	0	0	0	0	0	0	0	1	1	0.2	0	0	0	0	0	0	0	0	0	0	0	0	0	0	0	0	0	0	0	0	0	0	0	0	0	0
	F1M5B1_RAT	15 kDa	0	0	0	0	0	0	0	0	0	1	1	1	0	0	0	0	0	0	0	0	0	0	0	0	0	0	0	0	0	0	0	0	0	0	0	0	0	0
	A0A0G2JU48_RAT	46 kDa	0	0	0	0	0	0	0	0	0	NA	NA	NA	0	0	0	0.22775	0.070788	0	0.50737	0.22775	0.40772	0.22775	0.40772	0	0.00837258	0.00282811	0	0.0199542	0.00847735	0.0144395	0.00975607	0.017422	0	0.00373356	0.0142904	0.00905937	-0.0105568	-0.00523098
	A0A0G2JUG1_RAT	57 kDa	0	0	0	0	0	0	0	0	0	NA	NA	NA	0	0	0	0	0	0	0	0	0	0	0	0	0	0	0	0	0	0	0	0	0	0	0	0	0	0
	A0A0G2JVD4_RAT	10 kDa	0	0	0	0	0	0	0	0	0	NA	NA	NA	0	0	0	0	0	0	0	0.77935	0	0	0	0	0	0	0	0	0.0290091	0	0	0	0	0	0.0096697	0	-0.0096697	-0.0096697
	A0A0G2JYA6_RAT	15 kDa	0	0	0	0	0	0	0	0	0	NA	NA	NA	0	0	0	0	0	0	0	0	0	0	0	0	0	0	0	0	0	0	0	0	0	0	0	0	0	0
	A0A0G2JYY8_RAT	36 kDa	0	0	0	0	0	0	0	0	0	NA	NA	NA	0	0	0	0	0	0	0	0	0	0	0	0	0	0	0	0	0	0	0	0	0	0	0	0	0	0
	A0A0G2K099_RAT	54 kDa	0	0	0	0	0	0	0	0	0	NA	NA	NA	0	0	0	0	0	0	0	0	0.90579	0	0	0	0	0	0	0	0	0.0320788	0	0	0	0	0.0106929	0	-0.0106929	-0.0106929
	A0A0G2K3G4_RAT	23 kDa	0	0	0	0	0	0	0	0	0	NA	NA	NA	0	0	0	0	0	0	0	0	0	0	0	0	0	0	0	0	0	0	0	0	0	0	0	0	0	0
	A0A0G2K689_RAT	14 kDa	0	0	0	0	0	0	0	0	0	NA	NA	NA	0	0	0	0	0	0	0	0	0	0	0	0	0	0	0	0	0	0	0	0	0	0	0	0	0	0
	A0A0G2K7M1_RAT	36 kDa	0	0	0	0	0	0	0	0	0	NA	NA	NA	0	0	0	0.19375	0.42504	0.42504	0.42504	0.42504	0.85864	0.55698	0	0.42504	0.00712267	0.0169811	0.0163753	0.0167163	0.0158209	0.0304089	0.0238592	0	0.0171421	0.013493	0.020982	0.0136671	-0.00748902	-0.00731494
	A0A0G2K8S2_RAT	36 kDa	0	0	0	0	0	0	0	0	0	NA	NA	NA	0	0	0	0.42049	0.55077	0.69299	0.69299	1.0178	1.0178	0.55077	0	0.69299	0.0154581	0.0220043	0.0266984	0.0272544	0.0378847	0.0360456	0.0235932	0	0.0279487	0.0213869	0.0337283	0.0171806	-0.0123413	-0.0165476
	A0A0G2KAP8_RAT	43 kDa	0	0	0	0	0	0	0	0	0	NA	NA	NA	0	0	0	0.3452	0.3452	0.44871	0.68026	0.94881	1.0988	0.68026	0.5602	0.68026	0.0126903	0.0137914	0.0172872	0.0267538	0.0353168	0.0389143	0.0291401	0.0239376	0.0274353	0.0145896	0.0336616	0.0268377	-0.019072	-0.00682394
	AAAAAA_RAT	28 kDa	0	0	0	0	0	0	0	0	0	NA	NA	NA	0	0	0	1002.4	1001.8	1001.9	1001.6	1001.9	1001.6	1001.8	1001.7	1002.3	36.8504	40.0238	38.5996	39.3917	37.2929	35.4719	42.9139	42.803	40.4233	38.4913	37.3855	42.0467	1.10577	4.66126
	CCCCCC_RAT	35 kDa	0	0	0	0	0	0	0	0	0	NA	NA	NA	0	0	0	1001.4	1000.9	1001	1000.3	1000.7	1000.3	1001.1	1000.9	1001.6	36.8136	39.9878	38.5649	39.3405	37.2482	35.4259	42.8839	42.7689	40.3951	38.4555	37.3382	42.0159	1.11725	4.67774
	D3ZEN2_RAT	15 kDa	0	0	0	0	0	0	0	0	0	NA	NA	NA	0	0	0	0	0	1.7104	0	0	0	0	0	0	0	0	0.0658956	0	0	0	0	0	0	0.0219652	0	0	0.0219652	0
	D3ZME3_RAT	33 kDa	0	0	0	0	0	0	0	0	0	NA	NA	NA	0	0	0	0	0	0	0	0	0	0	0	0	0	0	0	0	0	0	0	0	0	0	0	0	0	0
	D3ZQT0_RAT	36 kDa	0	0	0	0	0	0	0	0	0	NA	NA	NA	0	0	0	0	0	0	0	0	0	0	0	0	0	0	0	0	0	0	0	0	0	0	0	0	0	0
	D3ZWV2_RAT	35 kDa	0	0	0	0	0	0	0	0	0	NA	NA	NA	0	0	0	0	0	0	0	0	0	0	0	0	0	0	0	0	0	0	0	0	0	0	0	0	0	0
	D4ACJ7_RAT	27 kDa	0	0	0	0	0	0	0	0	0	NA	NA	NA	0	0	0	0	0	0	0	0	0	0	0	0	0	0	0	0	0	0	0	0	0	0	0	0	0	0
	E9PSU5_RAT	37 kDa	0	0	0	0	0	0	0	0	0	NA	NA	NA	0	0	0	0	0	0	0	0	0	0	0	0	0	0	0	0	0	0	0	0	0	0	0	0	0	0
	E9PTN6_RAT	36 kDa	0	0	0	0	0	0	0	0	0	NA	NA	NA	0	0	0	0	0	0	0	0	0	0	0	0	0	0	0	0	0	0	0	0	0	0	0	0	0	0
	F1LUI2_RAT	21 kDa	0	0	0	0	0	0	0	0	0	NA	NA	NA	0	0	0	0	0	0	0	0	0.33614	0	0	0	0	0	0	0	0	0.0119045	0	0	0	0	0.00396816	0	-0.00396816	-0.00396816
	F1M040_RAT	49 kDa	0	0	0	0	0	0	0	0	0	NA	NA	NA	0	0	0	0	0	0	0	0	0	0	0	0	0	0	0	0	0	0	0	0	0	0	0	0	0	0
	F1M168_RAT	8 kDa	0	0	0	0	0	0	0	0	0	NA	NA	NA	0	0	0	0	0	0	0	0	0	0	0	0	0	0	0	0	0	0	0	0	0	0	0	0	0	0
	F1M269_RAT	27 kDa	0	0	0	0	0	0	0	0	0	NA	NA	NA	0	0	0	0	0	0	0	0	0	0	0	0	0	0	0	0	0	0	0	0	0	0	0	0	0	0
	F1M2M6_RAT	49 kDa	0	0	0	0	0	0	0	0	0	NA	NA	NA	0	0	0	0	0	0	0	0	0	0	0	0	0	0	0	0	0	0	0	0	0	0	0	0	0	0
	F1M2N4_RAT	30 kDa	0	0	0	0	0	0	0	0	0	NA	NA	NA	0	0	0	0	0	0	0	0	0	0	0	0	0	0	0	0	0	0	0	0	0	0	0	0	0	0
	F1M2S4_RAT	17 kDa	0	0	0	0	0	0	0	0	0	NA	NA	NA	0	0	0	0	0	0	0	0	0	0	0	0	0	0	0	0	0	0	0	0	0	0	0	0	0	0
	F1M4G6_RAT	34 kDa	0	0	0	0	0	0	0	0	0	NA	NA	NA	0	0	0	0	0	0	0.20389	0	0	0	0	0	0	0	0	0.00801873	0	0	0	0	0	0	0.00267291	0	-0.00267291	-0.00267291
	F1M764_RAT	17 kDa	0	0	0	0	0	0	0	0	0	NA	NA	NA	0	0	0	0	0	0	0	0	0	0	0	0	0	0	0	0	0	0	0	0	0	0	0	0	0	0
	F1M8P6_RAT	28 kDa	0	0	0	0	0	0	0	0	0	NA	NA	NA	0	0	0	0	0	0	0	0	0	0	0	0	0	0	0	0	0	0	0	0	0	0	0	0	0	0
	H2A4_RAT	14 kDa	0	0	0	0	0	0	0	0	0	NA	NA	NA	0	0	0	0	0	0	0	0	0	0	0	0	0	0	0	0	0	0	0	0	0	0	0	0	0	0
	HBB2_RAT	16 kDa	0	0	0	0	0	0	0	0	0	NA	NA	NA	0	0	0	0.77653	0.77653	0.77653	0.46684	1.1516	0.46684	1.6059	0.46684	4.6068	0.0285469	0.0310238	0.0299169	0.0183602	0.0428651	0.0165332	0.0687915	0.0199483	0.185795	0.0298292	0.0259195	0.0915116	0.0039097	0.065592
	M0R8U6_RAT	8 kDa	0	0	0	0	0	0	0	0	0	NA	NA	NA	0	0	0	0	0	0	0	0	0	0	0	0	0	0	0	0	0	0	0	0	0	0	0	0	0	0
	M0RCB1_RAT	70 kDa	0	0	0	0	0	0	0	0	0	NA	NA	NA	0	0	0	2.564	2.2548	2.2548	1.8404	2.564	1.7144	1.7144	1.4788	1.2637	0.0942582	0.0900834	0.0868694	0.0723806	0.0954377	0.0607159	0.0734393	0.0631897	0.0509657	0.0904037	0.0761781	0.0625316	0.0142256	-0.0136464
