# Supplementary material for: SRC Kinase Isoforms Regulate mRNA Splicing during Neural Development
Source: J Neurosci. 2025 Aug 1;45(34):e1705242025. doi: 10.1523/JNEUROSCI.1705-24.2025 (PMC12369926; doi:10.1523/JNEUROSCI.1705-24.2025)
Supplement: Figure 1-3 — Functional analysis of C-SRC SH3 domain interacting proteins Sheet 1. Annotation of C-SRC SH3 interacting proteins using PANTHER, UniProt, STRING and the Rat genome databases. Sheet 2. PANTHER Biological Process Gene Ontology term analysis of C-SRC interacting proteins. Download Figure 1-3, XLSX file. [file jneuro-45-e1705242025-s003.xlsx]

## Sheet: Annotation
Mapped ID	Gene name, Gene Symbol, Persistent id	PANTHER Family/Subfamily	PANTHER Protein Class	Uniprot Function	UniProtKB ID	STRING Annotation	STRING ID	REACTOME ID												Ctage5
ABI1	Abl interactor 1;Abi1;PTN000048941;orthologs	ABL INTERACTOR 1 (PTHR10460:SF2)	scaffold/adaptor protein(PC00226)	Cytoskeleton	Q9QZM5	Abl interactor 1; May act in negative regulation of cell growth and transformation by interacting with nonreceptor tyrosine kinases ABL1 and/or ABL2. May play a role in regulation of EGF-induced Erk pathway activation. Involved in cytoskeletal reorganization and EGFR signaling. Together with EPS8 participates in transduction of signals from Ras to Rac. In vitro, a trimeric complex of ABI1, EPS8 a…	10116.ENSRNOP00000054381	RGD=621008												Ctnna2
ABI2	Abl-interactor 2;Abi2;PTN002235306;orthologs	ABL INTERACTOR 2 (PTHR10460:SF26)	scaffold/adaptor protein(PC00226)	Cytoskeleton	A0A8I5ZLD3	Abl-interactor 2.	10116.ENSRNOP00000050008	RGD=628771												Ppp1r18
ABL1	Tyrosine-protein kinase;Abl1;PTN000700741;orthologs	TYROSINE-PROTEIN KINASE ABL1 (PTHR24418:SF438)	non-receptor tyrosine protein kinase(PC00168)	Cytoskeleton	E9PT20	Tyrosine-protein kinase.	10116.ENSRNOP00000044534	RGD=1584969												Zfp207
ABL2	Tyrosine-protein kinase;Abl2;PTN000700714;orthologs	TYROSINE-PROTEIN KINASE ABL2 (PTHR24418:SF87)	non-receptor tyrosine protein kinase(PC00168)	Cytoskeleton	F1M0N1	Tyrosine-protein kinase.	10116.ENSRNOP00000056281	RGD=1590898
ARHGAP21	Rho GTPase-activating protein 21;Arhgap21;PTN000571256;orthologs	RHO GTPASE-ACTIVATING PROTEIN 21 (PTHR23175:SF16)		Cytoskeleton	A0A8I6GDA1	Rho GTPase-activating protein 21.	10116.ENSRNOP00000060787	RGD=1311028
ARHGAP23	Rho GTPase-activating protein 23;Arhgap23;PTN000571235;orthologs	RHO GTPASE-ACTIVATING PROTEIN 23 (PTHR23175:SF5)		Signalling	F1M2D4	Rho GTPase-activating protein 23.	10116.ENSRNOP00000032436	RGD=1309742
ARHGAP33	Rho GTPase-activating protein 33;Arhgap33;PTN001039342;orthologs	RHO GTPASE-ACTIVATING PROTEIN 33 (PTHR15729:SF11)	GTPase-activating protein(PC00257)	Cytoskeleton	D4A9G6	Rho GTPase-activating protein 33.	10116.ENSRNOP00000033946	RGD=2318374
ARHGEF7	Rho guanine nucleotide exchange factor 7;Arhgef7;PTN000518471;orthologs	RHO GUANINE NUCLEOTIDE EXCHANGE FACTOR 7 (PTHR46026:SF3)	guanyl-nucleotide exchange factor(PC00113)	Cytoskeleton	O55043	Rho guanine nucleotide exchange factor 7; Acts as a RAC1 guanine nucleotide exchange factor (GEF) and can induce membrane ruffling. Functions in cell migration, attachment and cell spreading. Promotes targeting of RAC1 to focal adhesions. May function as a positive regulator of apoptosis. Downstream of NMDA receptors and CaMKK-CaMK1 signaling cascade, promotes the formation of spines and synapses…	10116.ENSRNOP00000043761	RGD=620624
ASAP1	Arf-GAP with SH3 domain, ANK repeat and PH domain-containing protein 1;Asap1;PTN000571993;orthologs	ARF-GAP WITH SH3 DOMAIN, ANK REPEAT AND PH DOMAIN-CONTAINING PROTEIN 1 (PTHR45854:SF2)		Trafficking	Q1AAU6	Arf-GAP with SH3 domain, ANK repeat and PH domain-containing protein 1; Possesses phosphatidylinositol 4,5-bisphosphate-dependent GTPase-activating protein activity for ARF1 (ADP ribosylation factor 1) and ARF5 and a lesser activity towards ARF6. May coordinate membrane trafficking with cell growth or actin cytoskeleton remodeling by binding to both SRC and PIP2. May function as a signal transduc…	10116.ENSRNOP00000070164	RGD=1307379
ASAP2	ArfGAP with SH3 domain, ankyrin repeat and PH domain 2;Asap2;PTN000571962;orthologs	ARF-GAP WITH SH3 DOMAIN, ANK REPEAT AND PH DOMAIN-CONTAINING PROTEIN 2 (PTHR45854:SF4)		Signalling	A0A8I5ZRL8	ArfGAP with SH3 domain, ankyrin repeat and PH domain 2.	10116.ENSRNOP00000074423	RGD=1305263
ATAT1	Alpha-tubulin N-acetyltransferase 1;Atat1;PTN000269098;orthologs	ALPHA-TUBULIN N-ACETYLTRANSFERASE 1 (PTHR12327:SF0)		Cytoskeleton	Q6MG11	Alpha-tubulin N-acetyltransferase 1; Specifically acetylates 'Lys-40' in alpha-tubulin on the lumenal side of microtubules. Promotes microtubule destabilization and accelerates microtubule dynamics; this activity may be independent of acetylation activity. Acetylates alpha-tubulin with a slow enzymatic rate, due to a catalytic site that is not optimized for acetyl transfer. Enters the microtubule…	10116.ENSRNOP00000001065	RGD=1303066
BCAR1	Breast cancer anti-estrogen resistance protein 1;Bcar1;PTN000069073;orthologs	BREAST CANCER ANTI-ESTROGEN RESISTANCE PROTEIN 1 (PTHR10654:SF15)		Cytoskeleton	Q63767	Breast cancer anti-estrogen resistance protein 1; Docking protein which plays a central coordinating role for tyrosine-kinase-based signaling related to cell adhesion. Implicated in induction of cell migration (By similarity).	10116.ENSRNOP00000039940	RGD=2406
BRD4	Bromodomain-containing 4;Brd4;PTN000524654;orthologs	BROMODOMAIN-CONTAINING PROTEIN 4 (PTHR22880:SF143)	chromatin/chromatin-binding, or -regulatory protein(PC00077)	Gene Transcription	D3ZGX8	Bromodomain-containing 4.	10116.ENSRNOP00000008963	RGD=1307282
BRK1	BRICK1 subunit of SCAR_WAVE actin nucleating complex;Brk1;PTN002133707;orthologs	PROTEIN BRICK1 (PTHR33668:SF1)		Cytoskeleton	D3ZUP5	BRICK1 subunit of SCAR/WAVE actin nucleating complex.	10116.ENSRNOP00000013600	RGD=1598136
BRSK1	Serine_threonine-protein kinase BRSK1;Brsk1;PTN001552123;orthologs	SERINE_THREONINE-PROTEIN KINASE BRSK1 (PTHR24343:SF130)	non-receptor serine/threonine protein kinase(PC00167)	Cytoskeleton	B2DD29	Serine/threonine-protein kinase BRSK1; Serine/threonine-protein kinase that plays a key role in polarization of neurons and centrosome duplication. Phosphorylates CDC25B, CDC25C, MAPT/TAU, RIMS1, TUBG1, TUBG2 and WEE1. Following phosphorylation and activation by STK11/LKB1, acts as a key regulator of polarization of cortical neurons, probably by mediating phosphorylation of microtubule-associated…	10116.ENSRNOP00000033679	RGD=1563268
BUB3	BUB3 mitotic checkpoint protein;Bub3;;orthologs			Cytoskeleton	D4A567	BUB3 mitotic checkpoint protein.	10116.ENSRNOP00000028020	RGD=1306654
C1QBP	Complement component 1 Q subcomponent-binding protein, mitochondrial;C1qbp;PTN000088846;orthologs	COMPLEMENT COMPONENT 1 Q SUBCOMPONENT-BINDING PROTEIN, MITOCHONDRIAL (PTHR10826:SF1)	complement component(PC00078)	RNA processing/metabolism	O35796	Complement component 1 Q subcomponent-binding protein, mitochondrial; Is believed to be a multifunctional and multicompartmental protein involved in inflammation and infection processes, ribosome biogenesis, protein synthesis in mitochondria, regulation of apoptosis, transcriptional regulation and pre-mRNA splicing. At the cell surface is thought to act as an endothelial receptor for plasma prote…	10116.ENSRNOP00000031020	RGD=2230
CARMIL3	Capping protein, Arp2_3 and myosin-I linker protein 3;Carmil3;PTN000648291;orthologs	CAPPING PROTEIN, ARP2_3 AND MYOSIN-I LINKER PROTEIN 3 (PTHR24112:SF43)	protein-binding activity modulator(PC00095)	Cytoskeleton	Q5XHY1	Capping protein, Arp2/3 and myosin-I linker protein 3.	10116.ENSRNOP00000036263	RGD=1359120
CASKIN1	Caskin-1;Caskin1;PTN000652835;orthologs	CASKIN-1 (PTHR24174:SF11)	scaffold/adaptor protein(PC00226)	Signalling	Q8VHK2	Caskin-1; May link the scaffolding protein CASK to downstream intracellular effectors.	10116.ENSRNOP00000039956	RGD=620191
CASKIN2	Cask-interacting protein 2;Caskin2;PTN000652819;orthologs	CASKIN-2 (PTHR24174:SF18)	scaffold/adaptor protein(PC00226)	Signalling	D4A9T0	Cask-interacting protein 2 (Predicted).	10116.ENSRNOP00000005942	RGD=1309738
CBL	Cbl proto-oncogene;Cbl;PTN001124108;orthologs	E3 UBIQUITIN-PROTEIN LIGASE CBL (PTHR23007:SF5)	ligase(PC00142)	Signalling	A0A8I6G3R2	Cbl proto-oncogene.	10116.ENSRNOP00000063226	RGD=1561386
CBLB	E3 ubiquitin-protein ligase CBL-B;Cblb;PTN000544024;orthologs	E3 UBIQUITIN-PROTEIN LIGASE CBL-B (PTHR23007:SF3)	ligase(PC00142)	Signalling	Q8K4S7	E3 ubiquitin-protein ligase CBL-B; E3 ubiquitin-protein ligase which accepts ubiquitin from specific E2 ubiquitin-conjugating enzymes, and transfers it to substrates, generally promoting their degradation by the proteasome. Negatively regulates TCR (T-cell receptor), BCR (B-cell receptor) and FCER1 (high affinity immunoglobulin epsilon receptor) signal transduction pathways. In naive T-cells, inh…	10116.ENSRNOP00000074638	RGD=620535
CCNK	Ccnk protein;Ccnk;PTN000002750;orthologs	CYCLIN-K (PTHR10026:SF51)	kinase activator(PC00138)	Signalling	A1L1L5	Ccnk protein; Belongs to the cyclin family.	10116.ENSRNOP00000053998	RGD=1595690
CDK13	Cyclin-dependent kinase 13;Cdk13;PTN001527316;orthologs	CYCLIN-DEPENDENT KINASE 13 (PTHR24056:SF459)	non-receptor serine/threonine protein kinase(PC00167)	Signalling	A0A8I6AEX0	Cyclin-dependent kinase 13.	10116.ENSRNOP00000018431	RGD=1311226
CEP170	Centrosomal protein 170;Cep170;PTN004482929;orthologs	CENTROSOMAL PROTEIN OF 170 KDA (PTHR15715:SF17)	scaffold/adaptor protein(PC00226)	Other	D3ZET9	CEP170_C domain-containing protein.	10116.ENSRNOP00000072465	RGD=621868
CEP170B	Centrosomal protein 170B;Cep170b;PTN001039013;orthologs	CENTROSOMAL PROTEIN OF 170 KDA PROTEIN B (PTHR15715:SF18)	scaffold/adaptor protein(PC00226)	Other	D4A1G8	Centrosomal protein 170B.	10116.ENSRNOP00000033816	RGD=1595689
CPSF6	Cleavage and polyadenylation specific factor 6, 68kDa (Predicted), isoform CRA_a;Cpsf6;PTN000574814;orthologs	CLEAVAGE AND POLYADENYLATION SPECIFICITY FACTOR SUBUNIT 6 (PTHR23204:SF3)	RNA processing factor(PC00147)	RNA processing/metabolism	A0A8I6AMJ9	Cleavage and polyadenylation specific factor 6, 68kDa (Predicted), isoform CRA_b.	10116.ENSRNOP00000008193	RGD=1304640
CPSF7	Cleavage and polyadenylation specificity factor subunit 7;Cpsf7;PTN000574793;orthologs	CLEAVAGE AND POLYADENYLATION SPECIFICITY FACTOR SUBUNIT 7 (PTHR23204:SF2)	RNA processing factor(PC00147)	RNA processing/metabolism	Q5XI29	Cleavage and polyadenylation specificity factor subunit 7; Component of the cleavage factor Im (CFIm) complex that functions as an activator of the pre-mRNA 3'-end cleavage and polyadenylation processing required for the maturation of pre-mRNA into functional mRNAs. CFIm contributes to the recruitment of multiprotein complexes on specific sequences on the pre-mRNA 3'-end, so called cleavage and p…	10116.ENSRNOP00000028074	RGD=1305441
CREBBP	Histone lysine acetyltransferase CREBBP;Crebbp;PTN000351845;orthologs	CREB-BINDING PROTEIN (PTHR13808:SF34)	histone modifying enzyme(PC00261)	Gene Transcription	Q6JHU9	Histone lysine acetyltransferase CREBBP; Acetylates histones, giving a specific tag for transcriptional activation (By similarity). Also acetylates non-histone proteins, like DDX21, FBL, IRF2, MAFG, NCOA3, POLR1E/PAF53 and FOXO1 (By similarity). Binds specifically to phosphorylated CREB and enhances its transcriptional activity toward cAMP-responsive genes. Acts as a coactivator of ALX1. Acts as …	10116.ENSRNOP00000007079	RGD=2401
CRMP1	Dihydropyrimidinase-related protein 1;Crmp1;PTN000182470;orthologs	DIHYDROPYRIMIDINASE-RELATED PROTEIN 1 (PTHR11647:SF54)	hydrolase(PC00121)	Cytoskeleton	Q62950	Dihydropyrimidinase-related protein 1; Necessary for signaling by class 3 semaphorins and subsequent remodeling of the cytoskeleton (By similarity). Plays a role in axon guidance (By similarity). During the axon guidance process, acts downstream of SEMA3A to promote FLNA dissociation from F-actin which results in the rearrangement of the actin cytoskeleton and the collapse of the growth cone (By …	10116.ENSRNOP00000063671	RGD=2407
CSNK1D	Casein kinase I isoform delta;Csnk1d;PTN000226316;orthologs	CASEIN KINASE I ISOFORM DELTA (PTHR11909:SF18)	non-receptor serine/threonine protein kinase(PC00167)	Signalling	Q06486	Casein kinase I isoform delta; Essential serine/threonine-protein kinase that regulates diverse cellular growth and survival processes including Wnt signaling, DNA repair and circadian rhythms. It can phosphorylate a large number of proteins. Casein kinases are operationally defined by their preferential utilization of acidic proteins such as caseins as substrates. Phosphorylates connexin-43/GJA1…	10116.ENSRNOP00000015178	RGD=71031
CSNK1E	Casein kinase 1, epsilon;Csnk1e;PTN002276074;orthologs	CASEIN KINASE I ISOFORM EPSILON (PTHR11909:SF428)	non-receptor serine/threonine protein kinase(PC00167)	Signalling	Q99PS2	Casein kinase 1, epsilon.	10116.ENSRNOP00000018126	RGD=62045
CTAGE5	MIA SH3 domain ER export factor 2; Mia2			Trafficking	A0A0G2JXM0	MIA SH3 domain ER export factor 2.	10116.ENSRNOP00000072272	RGD=6488546
CTNNA2	Catenin alpha 2; Ctnna2			Cytoskeleton	A0A0G2JY03	Catenin alpha 2.	10116.ENSRNOP00000007972	RGD=1305060
CTNND1	Catenin delta 1;Ctnnd1;PTN000042805;orthologs	CATENIN DELTA-1 (PTHR10372:SF6)	intermediate filament binding protein(PC00130)	Cytoskeleton	A0A0G2JXM1	Catenin (Cadherin associated protein), delta 1 (Predicted), isoform CRA_a.	10116.ENSRNOP00000070326	RGD=1305643
CTNND2	Catenin delta-2 (Fragment);Ctnnd2;;orthologs			Cytoskeleton	O35116	Catenin delta-2; Has a critical role in neuronal development, particularly in the formation and/or maintenance of dendritic spines and synapses. Involved in the regulation of canonical Wnt signaling (By similarity). It probably acts on beta-catenin turnover, facilitating beta-catenin interaction with GSK3B, phosphorylation, ubiquitination and degradation. May be involved in neuronal cell adhesion…	10116.ENSRNOP00000045121	RGD=620734
CTTNBP2	Cortactin-binding protein 2;Cttnbp2;PTN000653810;orthologs	CORTACTIN-BINDING PROTEIN 2 (PTHR24166:SF27)	scaffold/adaptor protein(PC00226)	Cytoskeleton	Q2IBD4	Cortactin-binding protein 2; Regulates the dendritic spine distribution of CTTN/cortactin in hippocampal neurons, and thus controls dendritic spinogenesis and dendritic spine maintenance.	10116.ENSRNOP00000072761	RGD=628691
CXXC1	CXXC finger protein 1;Cxxc1;PTN000268559;orthologs	CXXC-TYPE ZINC FINGER PROTEIN 1 (PTHR46174:SF1)		Gene Transcription	F7EKZ5	CXXC finger 1 (PHD domain), isoform CRA_b.	10116.ENSRNOP00000020472	RGD=1310755
CYFIP1	Cytoplasmic FMR1-interacting protein;Cyfip1;PTN000257584;orthologs	CYTOPLASMIC FMR1-INTERACTING PROTEIN 1 (PTHR12195:SF4)	scaffold/adaptor protein(PC00226)	Cytoskeleton	D4A8H8	Cytoplasmic FMR1-interacting protein; Belongs to the CYFIP family.	10116.ENSRNOP00000016376	RGD=1310332
CYFIP2	Cytoplasmic FMR1-interacting protein 2;Cyfip2;PTN002282607;orthologs	CYTOPLASMIC FMR1-INTERACTING PROTEIN 2 (PTHR12195:SF3)	scaffold/adaptor protein(PC00226)	Cytoskeleton	A0A8I6AHL8	Cytoplasmic FMR1-interacting protein 2.	10116.ENSRNOP00000068584	RGD=1305048
DAAM1	Dishevelled-associated activator of morphogenesis 1;Daam1;PTN000575353;orthologs	DISHEVELED-ASSOCIATED ACTIVATOR OF MORPHOGENESIS 1 (PTHR45725:SF16)		Cytoskeleton	A0A8I6GM04	Dishevelled associated activator of morphogenesis 1 (Predicted).	10116.ENSRNOP00000005846	RGD=1305119
DAB2IP	Disabled homolog 2-interacting protein;Dab2ip;PTN000023120;orthologs	DISABLED HOMOLOG 2-INTERACTING PROTEIN (PTHR10194:SF26)	GTPase-activating protein(PC00257)	Signalling	Q6P730	Disabled homolog 2-interacting protein; Functions as a scaffold protein implicated in the regulation of a large spectrum of both general and specialized signaling pathways. Involved in several processes such as innate immune response, inflammation and cell growth inhibition, apoptosis, cell survival, angiogenesis, cell migration and maturation. Plays also a role in cell cycle checkpoint control; …	10116.ENSRNOP00000068688	RGD=621686
DCPS	m7GpppX diphosphatase;Dcps;PTN000312232;orthologs	M7GPPPX DIPHOSPHATASE (PTHR12978:SF0)	hydrolase(PC00121)	RNA processing/metabolism	Q8K4F7	m7GpppX diphosphatase; Decapping scavenger enzyme that catalyzes the cleavage of a residual cap structure following the degradation of mRNAs by the 3'->5' exosome-mediated mRNA decay pathway. Hydrolyzes cap analog structures like 7-methylguanosine nucleoside triphosphate (m7GpppG) with up to 10 nucleotide substrates (small capped oligoribonucleotides) and specifically releases 5'-phosphorylated R…	10116.ENSRNOP00000013763	RGD=628887
DENND1A	DENN domain-containing 1A;Dennd1a;PTN002296402;orthologs	DENN DOMAIN-CONTAINING PROTEIN 1A (PTHR13196:SF22)		Signalling	A0A0G2K6J1	DENN domain-containing 1A.	10116.ENSRNOP00000073834	RGD=1307927
DIAPH1	Protein diaphanous homolog 1;Diaph1;PTN001143995;orthologs	PROTEIN DIAPHANOUS HOMOLOG 1 (PTHR45691:SF4)	cytoskeletal protein(PC00085)	Cytoskeleton	F1M775	Protein diaphanous homolog 1; Actin nucleation and elongation factor required for the assembly of F-actin structures, such as actin cables and stress fibers. Binds to the barbed end of the actin filament and slows down actin polymerization and depolymerization. Required for cytokinesis, and transcriptional activation of the serum response factor. DFR proteins couple Rho and Src tyrosine kinase du…	10116.ENSRNOP00000057176	RGD=1310707
DIDO1	Death inducer-obliterator 1;Dido1;PTN000383003;orthologs	DEATH-INDUCER OBLITERATOR 1 (PTHR11477:SF13)	general transcription factor(PC00259)	Gene Transcription	A0A8I5ZXE0	Death inducer-obliterator 1.	10116.ENSRNOP00000013189	RGD=1311173
DNM1	Dynamin-1;Dnm1;PTN000170281;orthologs	DYNAMIN-1 (PTHR11566:SF32)	membrane traffic protein(PC00150)	Trafficking	P21575	Dynamin-1; Microtubule-associated force-producing protein involved in producing microtubule bundles and able to bind and hydrolyze GTP. Most probably involved in vesicular trafficking processes. Involved in receptor-mediated endocytosis (By similarity).	10116.ENSRNOP00000041582	RGD=71096
DNM2	Dynamin-2;Dnm2;PTN000170187;orthologs	DYNAMIN-2 (PTHR11566:SF23)	membrane traffic protein(PC00150)	Trafficking	P39052	Dynamin-2; Microtubule-associated force-producing protein involved in producing microtubule bundles and able to bind and hydrolyze GTP. Plays a role in the regulation of neuron morphology, axon growth and formation of neuronal growth cones. Plays an important role in vesicular trafficking processes, in particular endocytosis. Involved in cytokinesis. Regulates maturation of apoptotic cell corpse-…	10116.ENSRNOP00000010948	RGD=2513
DNM3	Dynamin-3;Dnm3;PTN000170222;orthologs	DYNAMIN-3 (PTHR11566:SF54)	membrane traffic protein(PC00150)	Trafficking	Q08877	Dynamin-3; Microtubule-associated force-producing protein involved in producing microtubule bundles and able to bind and hydrolyze GTP. Most probably involved in vesicular trafficking processes, in particular endocytosis.	10116.ENSRNOP00000063767	RGD=727949
DOCK3	Dedicator of cyto-kinesis 3;Dock3;PTN000594033;orthologs	DEDICATOR OF CYTOKINESIS PROTEIN 3 (PTHR45653:SF4)	guanyl-nucleotide exchange factor(PC00113)	Signalling	F1M4N6	Dedicator of cyto-kinesis 3; Belongs to the DOCK family.	10116.ENSRNOP00000019867	RGD=1306677
DOCK4	Dedicator of cytokinesis 4;Dock4;PTN002359710;orthologs	DEDICATOR OF CYTOKINESIS PROTEIN 4 (PTHR45653:SF7)	guanyl-nucleotide exchange factor(PC00113)	Signalling	A0A8I5ZNR8	Dedicator of cytokinesis 4; Belongs to the DOCK family.	10116.ENSRNOP00000006709	RGD=1561724
DPYSL2	Dihydropyrimidinase-related protein 2;Dpysl2;PTN000182540;orthologs	DIHYDROPYRIMIDINASE-RELATED PROTEIN 2 (PTHR11647:SF56)	hydrolase(PC00121)	Cytoskeleton	P47942	Dihydropyrimidinase-related protein 2; Plays a role in neuronal development and polarity, as well as in axon growth and guidance, neuronal growth cone collapse and cell migration. Necessary for signaling by class 3 semaphorins and subsequent remodeling of the cytoskeleton. May play a role in endocytosis (By similarity); Belongs to the metallo-dependent hydrolases superfamily. Hydantoinase/dihydro…	10116.ENSRNOP00000012996	RGD=2517
DPYSL3	Dihydropyrimidinase-related protein 3;Dpysl3;PTN000182495;orthologs	DIHYDROPYRIMIDINASE-RELATED PROTEIN 3 (PTHR11647:SF57)	hydrolase(PC00121)	Cytoskeleton	Q62952	Dihydropyrimidinase-related protein 3; Necessary for signaling by class 3 semaphorins and subsequent remodeling of the cytoskeleton. Plays a role in axon guidance, neuronal growth cone collapse and cell migration.	10116.ENSRNOP00000025880	RGD=2410
DTX3	Deltex E3 ubiquitin ligase 3;Dtx3;PTN000289930;orthologs	E3 UBIQUITIN-PROTEIN LIGASE DTX3-RELATED (PTHR12622:SF36)	ubiquitin-protein ligase(PC00234)	Signalling	A0A0G2JYQ5	Deltex E3 ubiquitin ligase 3.	10116.ENSRNOP00000070751	RGD=1566181
ELMO2	Engulfment and cell motility 2;Elmo2;PTN000979476;orthologs	ENGULFMENT AND CELL MOTILITY PROTEIN 2 (PTHR12771:SF8)	scaffold/adaptor protein(PC00226)	Cytoskeleton	G3V982	Engulfment and cell motility 2, ced-12 homolog (C. elegans), isoform CRA_b.	10116.ENSRNOP00000039023	RGD=1305784
ENAH	ENAH, actin regulator;Enah;PTN002256834;orthologs	PROTEIN ENABLED HOMOLOG (PTHR11202:SF1)	scaffold/adaptor protein(PC00226)	Cytoskeleton	A0A8I5Y4S4	ENAH, actin regulator.	10116.ENSRNOP00000073827	RGD=1307666
EVL	Ena_VASP-like protein;Evl;PTN000128534;orthologs	ENA_VASP-LIKE PROTEIN (PTHR11202:SF4)	scaffold/adaptor protein(PC00226)	Cytoskeleton	O08719	Ena/VASP-like protein; Ena/VASP proteins are actin-associated proteins involved in a range of processes dependent on cytoskeleton remodeling and cell polarity such as axon guidance and lamellipodial and filopodial dynamics in migrating cells. EVL enhances actin nucleation and polymerization (By similarity); Belongs to the Ena/VASP family.	10116.ENSRNOP00000072070	RGD=621150
FIP1L1	Pre-mRNA 3'-end-processing factor FIP1;Fip1l1;PTN000336959;orthologs	PRE-MRNA 3'-END-PROCESSING FACTOR FIP1 (PTHR13484:SF9)		RNA processing/metabolism	Q5U317	Pre-mRNA 3'-end-processing factor FIP1; Component of the cleavage and polyadenylation specificity factor (CPSF) complex that plays a key role in pre-mRNA 3'-end formation, recognizing the AAUAAA signal sequence and interacting with poly(A) polymerase and other factors to bring about cleavage and poly(A) addition. FIP1L1 contributes to poly(A) site recognition and stimulates poly(A) addition. Bind…	10116.ENSRNOP00000072529	RGD=1309336
FMN2	Formin 2;Fmn2;PTN008777633;orthologs	FORMIN-2 (PTHR13037:SF16)		Cytoskeleton	A0A8I5ZQT5			RGD=2322099
FMNL2	Formin-like 2;Fmnl2;PTN000575433;orthologs	FORMIN-LIKE PROTEIN 2 (PTHR45857:SF5)		Cytoskeleton	A0A8I6AKV5	Formin-like 2.	10116.ENSRNOP00000071681	RGD=1560248
FN1	Fibronectin;Fn1;PTN000441411;orthologs	FIBRONECTIN (PTHR46708:SF8)	extracellular matrix protein(PC00102)	Signalling	P04937	Fibronectin; Fibronectins bind cell surfaces and various compounds including collagen, fibrin, heparin, DNA, and actin. Fibronectins are involved in cell adhesion, cell motility, opsonization, wound healing, and maintenance of cell shape. Involved in osteoblast compaction through the fibronectin fibrillogenesis cell-mediated matrix assembly process, essential for osteoblast mineralization. Partic…	10116.ENSRNOP00000019772	RGD=2624
GIT1	ARF GTPase-activating protein GIT1;Git1;PTN000572258;orthologs	ARF GTPASE-ACTIVATING PROTEIN GIT1 (PTHR46097:SF1)		Cytoskeleton	Q9Z272	ARF GTPase-activating protein GIT1; GTPase-activating protein for the ADP ribosylation factor family. May serve as a scaffold to bring together molecules to form signaling modules controlling vesicle trafficking, adhesion and cytoskeletal organization. Increases the speed of cell migration, as well as the size and rate of formation of protrusions, possibly by targeting PAK1 to adhesions and the l…	10116.ENSRNOP00000073267	RGD=69331
GIT2	ARF GTPase-activating protein GIT2;Git2;PTN000572277;orthologs	ARF GTPASE-ACTIVATING PROTEIN GIT2 (PTHR46097:SF4)		Trafficking	Q66H91	G protein-coupled receptor kinase interacting ArfGAP 2.	10116.ENSRNOP00000048331	RGD=1359708
GORASP2	Golgi reassembly-stacking protein 2;Gorasp2;PTN000307014;orthologs	GOLGI REASSEMBLY-STACKING PROTEIN 2 (PTHR12893:SF1)		Trafficking	Q9R064	Golgi reassembly-stacking protein 2; Plays a role in the assembly and membrane stacking of the Golgi cisternae, and in the process by which Golgi stacks reform after breakdown during mitosis and meiosis. May regulate the intracellular transport and presentation of a defined set of transmembrane proteins, such as transmembrane TGFA (By similarity). Required for normal acrosome formation during spe…	10116.ENSRNOP00000072730	RGD=619911
HCN4	Potassium_sodium hyperpolarization-activated cyclic nucleotide-gated channel 4;Hcn4;PTN000025462;orthologs	POTASSIUM_SODIUM HYPERPOLARIZATION-ACTIVATED CYCLIC NUCLEOTIDE-GATED CHANNEL 4 (PTHR45689:SF4)	ion channel(PC00133)	Other	Q9JKA7	Potassium/sodium hyperpolarization-activated cyclic nucleotide-gated channel 4; Hyperpolarization-activated ion channel with very slow activation and inactivation exhibiting weak selectivity for potassium over sodium ions. May contribute to the native pacemaker currents in heart (If) that regulate the rhythm of heart beat. May contribute to the native pacemaker currents in neurons (Ih) (By simila…	10116.ENSRNOP00000012644	RGD=71065
HNRNPK	Heterogeneous nuclear ribonucleoprotein K;Hnrnpk;PTN000032839;orthologs	HETEROGENEOUS NUCLEAR RIBONUCLEOPROTEIN K (PTHR10288:SF344)	RNA metabolism protein(PC00031)	RNA processing/metabolism	P61980	Heterogeneous nuclear ribonucleoprotein K; One of the major pre-mRNA-binding proteins. Binds tenaciously to poly(C) sequences. Likely to play a role in the nuclear metabolism of hnRNAs, particularly for pre-mRNAs that contain cytidine-rich sequences. Can also bind poly(C) single-stranded DNA. Plays an important role in p53/TP53 response to DNA damage, acting at the level of both transcription act…	10116.ENSRNOP00000025980	RGD=71058
IQSEC2	IQ motif and Sec7 domain ArfGEF 2;Iqsec2;PTN008744592;orthologs	IQ MOTIF AND SEC7 DOMAIN-CONTAINING PROTEIN 2 (PTHR10663:SF314)	guanyl-nucleotide exchange factor(PC00113)	Signalling	A0A8I6GKX8	IQ motif and Sec7 domain ArfGEF 2.	10116.ENSRNOP00000071222	RGD=1596452
IRF2BP1	Interferon regulatory factor 2 binding protein 1 (Predicted);Irf2bp1;PTN000775921;orthologs	INTERFERON REGULATORY FACTOR 2-BINDING PROTEIN 1 (PTHR10816:SF17)	zinc finger transcription factor(PC00244)	Gene Transcription	D4AAZ8	Interferon regulatory factor 2 binding protein 1 (Predicted).	10116.ENSRNOP00000019075	RGD=1308312
IRF2BPL	Probable E3 ubiquitin-protein ligase IRF2BPL;Irf2bpl;PTN001327293;orthologs	E3 UBIQUITIN-PROTEIN LIGASE IRF2BPL-RELATED (PTHR10816:SF14)	zinc finger transcription factor(PC00244)	Signalling	Q5EIC4	Probable E3 ubiquitin-protein ligase IRF2BPL; Probable E3 ubiquitin protein ligase involved in the proteasome-mediated ubiquitin-dependent degradation of target proteins. Through the degradation of CTNNB1, functions downstream of FOXF2 to negatively regulate the Wnt signaling pathway. Probably plays a role in the development of the central nervous system and in neuronal maintenance (By similarity…	10116.ENSRNOP00000064525	RGD=1310994
IRS2	Insulin receptor substrate 2;Irs2;PTN000064827;orthologs	INSULIN RECEPTOR SUBSTRATE 2 (PTHR10614:SF7)	scaffold/adaptor protein(PC00226)	Signalling	F1MAL5	Insulin receptor substrate 2.	10116.ENSRNOP00000036862	RGD=69316
KHDRBS1	KH domain-containing, RNA-binding, signal transduction-associated protein 1;Khdrbs1;PTN001342029;orthologs	KH DOMAIN-CONTAINING, RNA-BINDING, SIGNAL TRANSDUCTION-ASSOCIATED PROTEIN 1 (PTHR11208:SF30)	RNA splicing factor(PC00148)	RNA processing/metabolism	Q91V33	KH domain-containing, RNA-binding, signal transduction-associated protein 1; Recruited and tyrosine phosphorylated by several receptor systems, for example the T-cell, leptin and insulin receptors. Once phosphorylated, functions as an adapter protein in signal transduction cascades by binding to SH2 and SH3 domain-containing proteins. Role in G2-M progression in the cell cycle. Represses CBP-depe…	10116.ENSRNOP00000066894	RGD=621459
KHDRBS3	KH domain-containing, RNA-binding, signal transduction-associated protein 3;Khdrbs3;PTN000129565;orthologs	KH DOMAIN-CONTAINING, RNA-BINDING, SIGNAL TRANSDUCTION-ASSOCIATED PROTEIN 3 (PTHR11208:SF29)	RNA splicing factor(PC00148)	RNA processing/metabolism	Q9JLP1	KH domain-containing, RNA-binding, signal transduction-associated protein 3; RNA-binding protein that plays a role in the regulation of alternative splicing and influences mRNA splice site selection and exon inclusion. Binds preferentially to the 5'-[AU]UAAA-3' motif in vitro. Binds optimally to RNA containing 5'-[AU]UAA-3' as a bipartite motif spaced by more than 15 nucleotides. Binds poly(A). R…	10116.ENSRNOP00000012753	RGD=620921
LSM14A	LSM14A mRNA-processing body assembly factor;Lsm14a;PTN000340104;orthologs	PROTEIN LSM14 HOMOLOG A (PTHR13586:SF2)	RNA metabolism protein(PC00031)	RNA processing/metabolism	A0A0G2JUK2	LSM14A mRNA-processing body assembly factor.	10116.ENSRNOP00000030800	RGD=1305695
MAP1A	Microtubule-associated protein 1A;Map1a;PTN000353822;orthologs	MICROTUBULE-ASSOCIATED PROTEIN 1A (PTHR13843:SF6)	non-motor microtubule binding protein(PC00166)	Cytoskeleton	P34926	Microtubule-associated protein 1A; Structural protein involved in the filamentous cross-bridging between microtubules and other skeletal elements.	10116.ENSRNOP00000073375	RGD=3042
MAP2	Microtubule-associated protein 2;Map2;PTN000161259;orthologs	MICROTUBULE-ASSOCIATED PROTEIN 2 (PTHR11501:SF15)	non-motor microtubule binding protein(PC00166)	Cytoskeleton	P15146	Microtubule-associated protein 2; The exact function of MAP2 is unknown but MAPs may stabilize the microtubules against depolymerization. They also seem to have a stiffening effect on microtubules.	10116.ENSRNOP00000042029	RGD=3044
MAP4	Microtubule-associated protein 4;Map4;PTN000161239:orthologs	MICROTUBULE-ASSOCIATED PROTEIN 4 (PTHR11501:SF16)	non-motor microtubule binding protein	Cytoskeleton	Q5M7W5	Microtubule-associated protein.	10116.ENSRNOP00000069786	RGD=1564359
MAP4K3	Mitogen-activated protein kinase kinase kinase kinase 3;Map4k3;PTN000685865;orthologs	MITOGEN-ACTIVATED PROTEIN KINASE KINASE KINASE KINASE 3 (PTHR48012:SF17)	non-receptor serine/threonine protein kinase(PC00167)	Signalling	Q924I2	Mitogen-activated protein kinase kinase kinase kinase 3; May play a role in the response to environmental stress. Appears to act upstream of the JUN N-terminal pathway (By similarity).	10116.ENSRNOP00000070735	RGD=621280
MAST1	Microtubule-associated serine_threonine-protein kinase 1;Mast1;PTN000683547;orthologs	MICROTUBULE-ASSOCIATED SERINE_THREONINE-PROTEIN KINASE 1 (PTHR24356:SF150)	non-receptor serine/threonine protein kinase(PC00167)	Cytoskeleton	Q810W7	Microtubule-associated serine/threonine-protein kinase 1; Microtubule-associated protein essential for correct brain development (By similarity). Appears to link the dystrophin/utrophin network with microtubule filaments via the syntrophins. Phosphorylation of DMD or UTRN may modulate their affinities for associated proteins. Isoform 2 may play a role in neuronal transcriptional regulation.	10116.ENSRNOP00000004646	RGD=631372
MIA3	MIA SH3 domain ER export factor 3;Mia3;PTN008811692;orthologs	TRANSPORT AND GOLGI ORGANIZATION PROTEIN 1 HOMOLOG (PTHR23158:SF54)	membrane traffic protein(PC00150)	Trafficking	A0A0G2JVM2	Uncharacterized protein.	10116.ENSRNOP00000069539	RGD=1591600
MICAL3	Microtubule-associated monooxygenase, calponin and LIM domain-containing 3;Mical3;PTN001376019;orthologs	[F-ACTIN]-MONOOXYGENASE MICAL3 (PTHR23167:SF51)	scaffold/adaptor protein(PC00226)	Cytoskeleton	A0A8I6A4K7	Microtubule-associated monooxygenase, calponin and LIM domain-containing 3.	10116.ENSRNOP00000072316	RGD=1359504
MLLT4	Afadin;Afdn;PTN000044771;orthologs	AFADIN (PTHR10398:SF2)	non-motor actin binding protein(PC00165)	Cytoskeleton	O35889	Afadin; Belongs to an adhesion system, probably together with the E- cadherin-catenin system, which plays a role in the organization of homotypic, interneuronal and heterotypic cell-cell adherens junctions (AJs). Nectin- and actin-filament-binding protein that connects nectin to the actin cytoskeleton. May play a key role in the organization of epithelial structures of the embryonic ectoderm (By …	10116.ENSRNOP00000029044	RGD=708561
MVB12B	Multivesicular body subunit 12B;Mvb12b;PTN000774943;orthologs	MULTIVESICULAR BODY SUBUNIT 12B (PTHR31547:SF1)		Trafficking	A0A8I6ABB8	Multivesicular body subunit 12B.	10116.ENSRNOP00000023172	RGD=1309709
NAV1	Neuron navigator 1;Nav1;PTN002291873;orthologs	NEURON NAVIGATOR 1 (PTHR12784:SF3)		Cytoskeleton	F1LYK3	Neuron navigator 1.	10116.ENSRNOP00000059597	RGD=1590261
NCKAP1	Nck-associated protein 1;Nckap1;PTN000250338;orthologs	NCK-ASSOCIATED PROTEIN 1 (PTHR12093:SF11)		Cytoskeleton	P55161	Nck-associated protein 1; Part of the WAVE complex that regulates lamellipodia formation. The WAVE complex regulates actin filament reorganization via its interaction with the Arp2/3 complex. Actin remodeling activity is regulated by RAC1 (By similarity). As component of the WAVE1 complex, required for BDNF-NTRK2 endocytic trafficking and signaling from early endosomes (By similarity); Belongs to…	10116.ENSRNOP00000059233	RGD=61939
NELFA	Negative elongation factor complex member A;Nelfa;PTN000330611;orthologs	NEGATIVE ELONGATION FACTOR A (PTHR13328:SF4)		Gene Transcription	F7FPZ3	Wolf-Hirschhorn syndrome candidate 2 (Human).	10116.ENSRNOP00000021593	RGD=1305556
NHSL1	NHS-like 1;Nhsl1;PTN001126796;orthologs	NHS-LIKE PROTEIN 1 (PTHR23039:SF3)		Other	A0A8I6ASC1	NHS-like 1.	10116.ENSRNOP00000071093	RGD=1308124
NONO	Non-POU domain-containing octamer-binding protein;Nono;PTN000573432;orthologs	NON-POU DOMAIN-CONTAINING OCTAMER-BINDING PROTEIN (PTHR23189:SF15)	RNA metabolism protein(PC00031)	RNA processing/metabolism	Q5FVM4	Non-POU domain-containing octamer-binding protein; DNA- and RNA binding protein, involved in several nuclear processes. Binds the conventional octamer sequence in double-stranded DNA. Also binds single-stranded DNA and RNA at a site independent of the duplex site. Involved in pre-mRNA splicing, probably as a heterodimer with SFPQ. Interacts with U5 snRNA, probably by binding to a purine-rich sequ…	10116.ENSRNOP00000004911	RGD=1549738
NUDT21	Cleavage and polyadenylation specificity factor subunit 5;Nudt21;PTN000316097;orthologs	CLEAVAGE AND POLYADENYLATION SPECIFICITY FACTOR SUBUNIT 5 (PTHR13047:SF0)	RNA splicing factor(PC00148)	RNA processing/metabolism	Q4KM65	Cleavage and polyadenylation specificity factor subunit 5; Component of the cleavage factor Im (CFIm) complex that functions as an activator of the pre-mRNA 3'-end cleavage and polyadenylation processing required for the maturation of pre-mRNA into functional mRNAs. CFIm contributes to the recruitment of multiprotein complexes on specific sequences on the pre-mRNA 3'-end, so called cleavage and p…	10116.ENSRNOP00000026297	RGD=1305766
OPHN1	Oligophrenin-1;Ophn1;PTN000284860;orthologs	OLIGOPHRENIN-1 (PTHR12552:SF2)	GTPase-activating protein(PC00257)	Cytoskeleton	P0CAX5	Oligophrenin-1; Stimulates GTP hydrolysis of members of the Rho family. Its action on RHOA activity and signaling is implicated in growth and stabilization of dendritic spines, and therefore in synaptic function, in hippocampal neurons. Critical for the stabilization of AMPA receptors at postsynaptic sites. Critical for the regulation of synaptic vesicle endocytosis at pre-synaptic terminals. Req…	10116.ENSRNOP00000035867	RGD=1563435
PAK1	Serine_threonine-protein kinase PAK 1;Pak1;PTN000685362;orthologs	SERINE_THREONINE-PROTEIN KINASE PAK 1 (PTHR48015:SF20)	non-receptor serine/threonine protein kinase(PC00167)	Cytoskeleton	P35465	Serine/threonine-protein kinase PAK 1; Protein kinase involved in intracellular signaling pathways downstream of integrins and receptor-type kinases that plays an important role in cytoskeleton dynamics, in cell adhesion, migration, proliferation, apoptosis, mitosis, and in vesicle-mediated transport processes. Can directly phosphorylate BAD and protects cells against apoptosis. Activated by inte…	10116.ENSRNOP00000073036	RGD=3250
PAK2	Serine_threonine-protein kinase PAK 2;Pak2;PTN000685313;orthologs	SERINE_THREONINE-PROTEIN KINASE PAK 2 (PTHR48015:SF22)	non-receptor serine/threonine protein kinase(PC00167)	Cytoskeleton	Q64303	Serine/threonine-protein kinase PAK 2; Serine/threonine protein kinase that plays a role in a variety of different signaling pathways including cytoskeleton regulation, cell motility, cell cycle progression, apoptosis or proliferation. Acts as downstream effector of the small GTPases CDC42 and RAC1. Activation by the binding of active CDC42 and RAC1 results in a conformational change and a subseq…	10116.ENSRNOP00000065949	RGD=61953
PAK3	Serine_threonine-protein kinase PAK 3;Pak3;PTN000685342;orthologs	SERINE_THREONINE-PROTEIN KINASE PAK 3 (PTHR48015:SF30)	non-receptor serine/threonine protein kinase(PC00167)	Cytoskeleton	Q62829	Serine/threonine-protein kinase PAK 3; Serine/threonine protein kinase that plays a role in a variety of different signaling pathways including cytoskeleton regulation, cell migration, or cell cycle regulation. Plays a role in dendrite spine morphogenesis as well as synapse formation and plasticity. Acts as downstream effector of the small GTPases CDC42 and RAC1. Activation by the binding of acti…	10116.ENSRNOP00000006459	RGD=3251
PDZD8	PDZ domain containing 8 (Predicted);Pdzd8;PTN000487984;orthologs	PDZ DOMAIN-CONTAINING PROTEIN 8 (PTHR21519:SF1)	scaffold/adaptor protein(PC00226)	Trafficking	D3ZXY2	PDZ domain containing 8 (Predicted).	10116.ENSRNOP00000063181	RGD=1308622
PHF5A	PHD finger-like domain-containing protein 5A;Phf5a;PTN000319369;orthologs	PHD FINGER-LIKE DOMAIN-CONTAINING PROTEIN 5A (PTHR13120:SF0)		RNA processing/metabolism	P83871	PHD finger-like domain-containing protein 5A; Involved with the PAF1 complex (PAF1C) in transcriptional elongation by RNA polymerase II, and in regulation of development and maintenance of embryonic stem cell (ESC) pluripotency. Required for maintenance of ESCs self-renewal and cellular reprogramming of stem cells. Maintains pluripotency by recruiting and stabilizing PAF1C on pluripotency genes l…	10116.ENSRNOP00000005837	RGD=621555
PHLDB1	Pleckstrin homology-like domain family B member 1 (Fragment);Phldb1;PTN001384657;orthologs	PLECKSTRIN HOMOLOGY-LIKE DOMAIN FAMILY B MEMBER 1 (PTHR12156:SF23)		Cytoskeleton	Q63312	Pleckstrin homology-like domain family B member 1.	10116.ENSRNOP00000069330	RGD=620878
PIK3C2B	Phosphatidylinositol-4-phosphate 3-kinase, catalytic subunit type 2 beta;Pik3c2b;PTN000005730;orthologs	PHOSPHATIDYLINOSITOL 4-PHOSPHATE 3-KINASE C2 DOMAIN-CONTAINING SUBUNIT BETA (PTHR10048:SF30)	kinase(PC00137)	Trafficking	A0A0G2K1Q0	Phosphatidylinositol-4-phosphate 3-kinase, catalytic subunit type 2 beta; Belongs to the PI3/PI4-kinase family.	10116.ENSRNOP00000051488	RGD=1306541
PKP4	Plakophilin 4;Pkp4;PTN000042855;orthologs	PLAKOPHILIN-4 (PTHR10372:SF8)	intermediate filament binding protein(PC00130)	Cytoskeleton	A0A8I6A880	Plakophilin 4.	10116.ENSRNOP00000056013	RGD=1307840
PPP1CB	Serine_threonine-protein phosphatase PP1-beta catalytic subunit;Ppp1cb;PTN000185821;orthologs	SERINE_THREONINE-PROTEIN PHOSPHATASE PP1-BETA CATALYTIC SUBUNIT (PTHR11668:SF472)	protein phosphatase(PC00195)	Signalling	P62142	Serine/threonine-protein phosphatase PP1-beta catalytic subunit; Protein phosphatase that associates with over 200 regulatory proteins to form highly specific holoenzymes which dephosphorylate hundreds of biological targets. Protein phosphatase (PP1) is essential for cell division, it participates in the regulation of glycogen metabolism, muscle contractility and protein synthesis. Involved in re…	10116.ENSRNOP00000006190	RGD=3376
PPP1R10	Serine_threonine-protein phosphatase 1 regulatory subunit 10;Ppp1r10;PTN000281916;orthologs	SERINE_THREONINE-PROTEIN PHOSPHATASE 1 REGULATORY SUBUNIT 10 (PTHR46557:SF1)	phosphatase modulator(PC00184)	Signalling	O55000	Serine/threonine-protein phosphatase 1 regulatory subunit 10; Scaffold protein which mediates the formation of the PTW/PP1 phosphatase complex by providing a binding platform to each component of the complex. The PTW/PP1 phosphatase complex plays a role in the control of chromatin structure and cell cycle progression during the transition from mitosis into interphase. Mediates interaction of WDR8…	10116.ENSRNOP00000072634	RGD=620079
PPP1R18	protein phosphatase 1, regulatory subunit 18			Signalling	A0A8I5ZP80	Protein phosphatase 1, regulatory subunit 18.	10116.ENSRNOP00000001084	RGD=1309543
PPP3CB	Serine_threonine-protein phosphatase 2B catalytic subunit beta isoform;Ppp3cb;PTN000185297;orthologs	SERINE_THREONINE-PROTEIN PHOSPHATASE 2B CATALYTIC SUBUNIT BETA ISOFORM (PTHR45673:SF7)	protein phosphatase(PC00195)	Signalling	P20651	Serine/threonine-protein phosphatase 2B catalytic subunit beta isoform; Calcium-dependent, calmodulin-stimulated protein phosphatase which plays an essential role in the transduction of intracellular Ca(2+)-mediated signals. Dephosphorylates and activates transcription factor NFATC1. Dephosphorylates and inactivates transcription factor ELK1. Dephosphorylates DARPP32.	10116.ENSRNOP00000074339	RGD=3383
PQBP1	Polyglutamine-binding protein 1;Pqbp1;PTN000497633;orthologs	POLYGLUTAMINE-BINDING PROTEIN 1 (PTHR21737:SF3)	scaffold/adaptor protein(PC00226)	RNA processing/metabolism	Q6PCT5	Polyglutamine-binding protein 1; Intrinsically disordered protein that acts as a scaffold, and which is involved in different processes, such as pre-mRNA splicing, transcription regulation, innate immunity and neuron development. Interacts with splicing-related factors via the intrinsically disordered region and regulates alternative splicing of target pre-mRNA species. May suppress the ability o…	10116.ENSRNOP00000010536	RGD=1549750
PRMT9	Protein arginine methyltransferase 9;Prmt9;PTN000109712;orthologs	PROTEIN ARGININE N-METHYLTRANSFERASE 9 (PTHR11006:SF60)	protein modifying enzyme(PC00260)	RNA processing/metabolism	D3ZDR5	Protein arginine methyltransferase 9; Belongs to the class I-like SAM-binding methyltransferase superfamily. Protein arginine N-methyltransferase family.	10116.ENSRNOP00000017347	RGD=1306157
PRR12	Proline-rich 12;Prr12;PTN000380313;orthologs	PROLINE-RICH PROTEIN 12 (PTHR14709:SF1)		Other	A0A0G2K5M6	Proline-rich 12.	10116.ENSRNOP00000073483	RGD=1309896
PRR36	Proline-rich 36;Prr36;PTN001475098;orthologs	PROLINE-RICH PROTEIN 36 (PTHR22427:SF8)		Other	D3ZUH5	Proline-rich 36.	10116.ENSRNOP00000063265	RGD=1566084
PRRC2A	Protein PRRC2A;Prrc2a;PTN000361784;orthologs	PROTEIN PRRC2A (PTHR14038:SF5)	RNA metabolism protein(PC00031)	RNA processing/metabolism	Q6MG48	Protein PRRC2A; May play a role in the regulation of pre-mRNA splicing.	10116.ENSRNOP00000075873	RGD=1303025
PSPC1	Paraspeckle component 1;Pspc1;PTN000573488;orthologs	PARASPECKLE COMPONENT 1 (PTHR23189:SF14)	RNA metabolism protein(PC00031)	RNA processing/metabolism	Q4KLH4	Paraspeckle component 1; Together with NONO, required for the formation of nuclear paraspeckles. Regulates, cooperatively with NONO and SFPQ, androgen receptor-mediated gene transcription activity in Sertoli cell line. Binds to poly(A), poly(G) and poly(U) RNA homopolymers. Regulates the circadian clock by repressing the transcriptional activator activity of the CLOCK-ARNTL/BMAL1 heterodimer. Pla…	10116.ENSRNOP00000028219	RGD=1310122
PTPN23	Tyrosine-protein phosphatase non-receptor type 23 (Fragment);Ptpn23;PTN000440028;orthologs	TYROSINE-PROTEIN PHOSPHATASE NON-RECEPTOR TYPE 23 (PTHR23030:SF30)	membrane traffic protein(PC00150)	Trafficking	O88902	Tyrosine-protein phosphatase non-receptor type 23; Plays a role in sorting of endocytic ubiquitinated cargos into multivesicular bodies (MVBs) via its interaction with the ESCRT-I complex (endosomal sorting complex required for transport I), and possibly also other ESCRT complexes. May act as a negative regulator of Ras-mediated mitogenic activity. Plays a role in ciliogenesis (By similarity).	10116.ENSRNOP00000052992	RGD=619892
RAPH1	Ras association (RalGDS_AF-6) and pleckstrin homology domains 1;Raph1;PTN000133635;orthologs	RAS-ASSOCIATED AND PLECKSTRIN HOMOLOGY DOMAINS-CONTAINING PROTEIN 1 (PTHR11243:SF15)	scaffold/adaptor protein(PC00226)	Signalling	A0A8I6A272	Ras association (RalGDS/AF-6) and pleckstrin homology domains 1.	10116.ENSRNOP00000033491	RGD=1308387
RAVER1	Ribonucleoprotein PTB-binding 1;Raver1;PTN000573400;orthologs	RIBONUCLEOPROTEIN PTB-BINDING 1 (PTHR23189:SF46)	RNA metabolism protein(PC00031)	RNA processing/metabolism	Q5XI28	Ribonucleoprotein PTB-binding 1; Cooperates with PTBP1 to modulate regulated alternative splicing events. Promotes exon skipping. Cooperates with PTBP1 to modulate switching between mutually exclusive exons during maturation of the TPM1 pre-mRNA (By similarity).	10116.ENSRNOP00000048510	RGD=1359190
RBBP5	RB-binding protein 5, histone lysine methyltransferase complex subunit;Rbbp5;PTN002542167;orthologs	RETINOBLASTOMA-BINDING PROTEIN 5 (PTHR44040:SF1)		Gene Transcription	D3ZC01	RB-binding protein 5, histone lysine methyltransferase complex subunit.	10116.ENSRNOP00000031945	RGD=1305532
RBM12	RCG37481, isoform CRA_a;Rbm12;PTN000359905;orthologs	RNA-BINDING PROTEIN 12 (PTHR13976:SF31)	RNA splicing factor(PC00148)	RNA processing/metabolism	Q6XLI7	Copine-1-like.	10116.ENSRNOP00000043185	RGD=1594333
RBM15	RCG28930, isoform CRA_b;Rbm15;PTN001505752;orthologs	RNA-BINDING PROTEIN 15 (PTHR23189:SF43)	RNA metabolism protein(PC00031)	RNA processing/metabolism	M0R3Z8	RNA-binding motif protein 15.	10116.ENSRNOP00000064073	RGD=1592713
RBM22	Pre-mRNA-splicing factor RBM22;Rbm22;PTN000363292;orthologs	PRE-MRNA-SPLICING FACTOR RBM22 (PTHR14089:SF18)	RNA splicing factor(PC00148)	RNA processing/metabolism	Q4V7D7	Pre-mRNA-splicing factor RBM22; Required for pre-mRNA splicing as component of the activated spliceosome. Involved in the first step of pre-mRNA splicing. Binds directly to the internal stem-loop (ISL) domain of the U6 snRNA and to the pre-mRNA intron near the 5' splice site during the activation and catalytic phases of the spliceosome cycle. Involved in both translocations of the nuclear SLU7 to…	10116.ENSRNOP00000026087	RGD=1305770
RBM26	RNA-binding motif protein 26;Rbm26;PTN000373431;orthologs	RNA-BINDING PROTEIN 26 (PTHR14398:SF2)	RNA metabolism protein(PC00031)	RNA processing/metabolism	D3ZRC3	RNA-binding motif protein 26.	10116.ENSRNOP00000013255	RGD=1308297
RBM27	RNA-binding motif protein 27;Rbm27;PTN000373454;orthologs	RNA-BINDING PROTEIN 27 (PTHR14398:SF1)	RNA metabolism protein(PC00031)	RNA processing/metabolism	A0A8I5ZS16	RNA-binding motif protein 27.	10116.ENSRNOP00000035970	RGD=1311966
RBM33	RNA-binding motif protein 33;Rbm33;PTN000498564;orthologs	RNA-BINDING PROTEIN 33 (PTHR22014:SF2)		RNA processing/metabolism	D3ZTA8	RNA-binding motif protein 33.	10116.ENSRNOP00000030808	RGD=1310651
REPS1	RALBP1-associated Eps domain-containing 1;Reps1;PTN002257421;orthologs	RALBP1-ASSOCIATED EPS DOMAIN-CONTAINING PROTEIN 1 (PTHR11216:SF63)	membrane traffic protein(PC00150)	Trafficking	A0A8I6GJC5	RALBP1-associated Eps domain-containing 1.	10116.ENSRNOP00000071230	RGD=1307131
SATB1	RCG23620, isoform CRA_a;Satb1;PTN000387771;orthologs	DNA-BINDING PROTEIN SATB1 (PTHR15116:SF14)	Lambda repressor-like transcription factor(PC00245)	Gene Transcription	A0A0G2JYZ8	DNA-binding protein SATB.	10116.ENSRNOP00000017557	RGD=1305561
SEC24C	SEC24 homolog C, COPII coat complex component;Sec24c;PTN000351637;orthologs	PROTEIN TRANSPORT PROTEIN SEC24C (PTHR13803:SF5)	vesicle coat protein(PC00235)	Trafficking	A0A0G2K626	SEC24 homolog C, COPII coat complex component.	10116.ENSRNOP00000012269	RGD=1597739
SETD1B	SET domain-containing 1B, histone lysine methyltransferase;Setd1b;PTN001485619;orthologs	HISTONE-LYSINE N-METHYLTRANSFERASE SETD1B (PTHR45814:SF1)	histone modifying enzyme(PC00261)	Gene Transcription	A0A8I6ANV4	SET domain containing 1B.	10116.ENSRNOP00000001807	RGD=2323325
SF1	Splicing factor 1;Sf1;PTN000129764;orthologs	SPLICING FACTOR 1 (PTHR11208:SF45)	RNA splicing factor(PC00148)	RNA processing/metabolism	F1LSC3	Splicing factor 1.	10116.ENSRNOP00000028628	RGD=620645
SF3A1	Splicing factor 3a, subunit 1;Sf3a1;PTN000393352;orthologs	SPLICING FACTOR 3A SUBUNIT 1 (PTHR15316:SF1)	RNA splicing factor(PC00148)	RNA processing/metabolism	D3ZQM0	Splicing factor 3a, subunit 1 (Predicted).	10116.ENSRNOP00000008355	RGD=1311477
SF3A2	Splicing factor 3A subunit 2;Sf3a2;PTN000574863;orthologs	SPLICING FACTOR 3A SUBUNIT 2 (PTHR23205:SF0)	RNA splicing factor(PC00148)	RNA processing/metabolism	Q6AXT8	Splicing factor 3A subunit 2; Involved in pre-mRNA splicing as a component of the splicing factor SF3A complex that contributes to the assembly of the 17S U2 snRNP, and the subsequent assembly of the pre-spliceosome 'E' complex and the pre-catalytic spliceosome 'A' complex. Involved in pre-mRNA splicing as a component of pre-catalytic spliceosome 'B' complexes, including the Bact complex. Interac…	10116.ENSRNOP00000026202	RGD=1308627
SF3A3	Splicing factor 3a, subunit 3;Sf3a3;PTN000300270;orthologs	SPLICING FACTOR 3A SUBUNIT 3 (PTHR12786:SF2)	RNA splicing factor(PC00148)	RNA processing/metabolism	Q4KLI7	Splicing factor 3a, subunit 3.	10116.ENSRNOP00000010373	RGD=1308726
SF3B1	Splicing factor 3b, subunit 1;Sf3b1;PTN000250443;orthologs	SPLICING FACTOR 3B SUBUNIT 1 (PTHR12097:SF0)	RNA splicing factor(PC00148)	RNA processing/metabolism	G3V7T6	Splicing factor 3b, subunit 1, isoform CRA_b.	10116.ENSRNOP00000019126	RGD=620148
SF3B2	Splicing factor 3b, subunit 2;Sf3b2;PTN000300142;orthologs	SPLICING FACTOR 3B SUBUNIT 2 (PTHR12785:SF6)	RNA splicing factor(PC00148)	RNA processing/metabolism	A0A8I6A8Y6	Splicing factor 3b, subunit 2.	10116.ENSRNOP00000060335	RGD=1307159
SF3B3	Splicing factor 3b, subunit 3;Sf3b3;PTN000068462;orthologs	SPLICING FACTOR 3B SUBUNIT 3 (PTHR10644:SF1)	RNA processing factor(PC00147)	RNA processing/metabolism	E9PT66	Splicing factor 3b, subunit 3.	10116.ENSRNOP00000023854	RGD=1311636
SF3B4	Splicing factor 3B subunit 4;Sf3b4;PTN000609470;orthologs	SPLICING FACTOR 3B SUBUNIT 4 (PTHR48030:SF6)	RNA splicing factor(PC00148)	RNA processing/metabolism	Q6AYL5	Splicing factor 3B subunit 4; Involved in pre-mRNA splicing as a component of the splicing factor SF3B complex. SF3B complex is required for 'A' complex assembly formed by the stable binding of U2 snRNP to the branchpoint sequence (BPS) in pre-mRNA. Sequence independent binding of SF3A/SF3B complex upstream of the branch site is essential, it may anchor U2 snRNP to the pre-mRNA. May also be invol…	10116.ENSRNOP00000028758	RGD=1309667
SFPQ	Splicing factor proline and glutamine-rich;Sfpq;PTN002353841;orthologs	SPLICING FACTOR, PROLINE- AND GLUTAMINE-RICH (PTHR23189:SF51)	RNA metabolism protein(PC00031)	RNA processing/metabolism	A0A8I6GFD8	Splicing factor proline and glutamine-rich.	10116.ENSRNOP00000074636	RGD=727923
SGIP1	SH3-containing GRB2-like protein 3-interacting protein 1;Sgip1;;orthologs			Trafficking	P0DJJ3	SH3-containing GRB2-like protein 3-interacting protein 1; May function in clathrin-mediated endocytosis. Has both a membrane binding/tubulating activity and the ability to recruit proteins essential to the formation of functional clathrin-coated pits. Has a preference for membranes enriched in phosphatidylserine and phosphoinositides and is required for the endocytosis of the transferrin receptor…	10116.ENSRNOP00000059906	RGD=1564957
SH3BP2	SH3-domain-binding protein 2;Sh3bp2;PTN000388060;orthologs	SH3 DOMAIN-BINDING PROTEIN 2 (PTHR15126:SF4)		Signalling	A0A8I6A9V6	SH3-domain-binding protein 2.	10116.ENSRNOP00000054918	RGD=1310588
SH3KBP1	SH3 domain-containing kinase-binding protein 1;Sh3kbp1;PTN000366671;orthologs	SH3 DOMAIN-CONTAINING KINASE-BINDING PROTEIN 1 (PTHR14167:SF6)	scaffold/adaptor protein(PC00226)	Signalling	Q925Q9	SH3 domain-containing kinase-binding protein 1; Adapter protein involved in regulating diverse signal transduction pathways. Involved in the regulation of endocytosis and lysosomal degradation of ligand-induced receptor tyrosine kinases, including EGFR and MET/hepatocyte growth factor receptor, through an association with CBL and endophilins. The association with CBL, and thus the receptor intern…	10116.ENSRNOP00000006741	RGD=620904
SH3PXD2A	SH3 and PX domains 2A;Sh3pxd2a;PTN002311712;orthologs	SH3 AND PX DOMAIN-CONTAINING PROTEIN 2A (PTHR15706:SF22)	scaffold/adaptor protein(PC00226)	Signalling	A0A8I6G2U9	SH3 and PX domains 2A.	10116.ENSRNOP00000070182	RGD=1311185
SH3PXD2B	SH3 and PX domains 2B;Sh3pxd2b;PTN000403601;orthologs	SH3 AND PX DOMAIN-CONTAINING PROTEIN 2B (PTHR15706:SF25)	scaffold/adaptor protein(PC00226)	Signalling	M0RCP2	SH3 and PX domains 2B.	10116.ENSRNOP00000005478	RGD=1309926
SHANK1	SH3 and multiple ankyrin repeat domains protein 1;Shank1;PTN000651282;orthologs	SH3 AND MULTIPLE ANKYRIN REPEAT DOMAINS PROTEIN 1 (PTHR24135:SF3)	scaffold/adaptor protein(PC00226)	Cytoskeleton	Q9WV48	SH3 and multiple ankyrin repeat domains protein 1; Seems to be an adapter protein in the postsynaptic density (PSD) of excitatory synapses that interconnects receptors of the postsynaptic membrane including NMDA-type and metabotropic glutamate receptors, and the actin-based cytoskeleton. Plays a role in the structural and functional organization of the dendritic spine and synaptic junction. Overe…	10116.ENSRNOP00000026100	RGD=621011
SHANK2	SH3 and multiple ankyrin repeat domains protein 2;Shank2;;orthologs			Cytoskeleton	Q9QX74	SH3 and multiple ankyrin repeat domains protein 2; Seems to be an adapter protein in the postsynaptic density (PSD) of excitatory synapses that interconnects receptors of the postsynaptic membrane including NMDA-type and metabotropic glutamate receptors, and the actin-based cytoskeleton. May play a role in the structural and functional organization of the dendritic spine and synaptic junction.	10116.ENSRNOP00000065891	RGD=628772
SHANK3	SH3 and multiple ankyrin repeat domains protein 3;Shank3;PTN000651261;orthologs	SH3 AND MULTIPLE ANKYRIN REPEAT DOMAINS PROTEIN 3 (PTHR24135:SF4)	scaffold/adaptor protein(PC00226)	Cytoskeleton	Q9JLU4	SH3 and multiple ankyrin repeat domains protein 3; Major scaffold postsynaptic density protein which interacts with multiple proteins and complexes to orchestrate the dendritic spine and synapse formation, maturation and maintenance. Interconnects receptors of the postsynaptic membrane including NMDA-type and metabotropic glutamate receptors via complexes with GKAP/PSD-95 and HOMER, respectively,…	10116.ENSRNOP00000071295	RGD=69264
SNRPA	U1 small nuclear ribonucleoprotein A;Snrpa;PTN000052444;orthologs	U1 SMALL NUCLEAR RIBONUCLEOPROTEIN A (PTHR10501:SF63)	RNA splicing factor(PC00148)	RNA processing/metabolism	Q5U214	Small nuclear ribonucleoprotein polypeptide A.	10116.ENSRNOP00000002053	RGD=1307416
SNRPA1	Small nuclear ribonucleoprotein polypeptide A';Snrpa1;PTN001316145;orthologs	U2 SMALL NUCLEAR RIBONUCLEOPROTEIN A' (PTHR10552:SF6)	RNA splicing factor(PC00148)	RNA processing/metabolism	A0A8I6AMZ5	Small nuclear ribonucleoprotein polypeptide A.	10116.ENSRNOP00000016758	RGD=2320494
SNRPB2	RCG27500, isoform CRA_c;Snrpb2;PTN000052408;orthologs	RCG27500, ISOFORM CRA_C (PTHR10501:SF86)	RNA splicing factor(PC00148)	RNA processing/metabolism	B5DEQ4	Small nuclear ribonucleoprotein polypeptide B2.	10116.ENSRNOP00000006900	RGD=1310194
SOBP	Sine oculis-binding protein homolog;Sobp;PTN000573219;orthologs	SINE OCULIS-BINDING PROTEIN HOMOLOG (PTHR23186:SF2)		Gene Transcription	A7XYI6	Sine oculis-binding protein homolog; Implicated in development of the cochlea. Belongs to the SOBP family.	10116.ENSRNOP00000000348	RGD=1560479
SOGA3	SOGA family member 3;Soga3;PTN002696926;orthologs	PROTEIN SOGA3 (PTHR15742:SF2)		Other	A0A8I6A680	SOGA family member 3.	10116.ENSRNOP00000016712	RGD=11479453
SOS1	SOS Ras_Rac guanine nucleotide exchange factor 1;Sos1;PTN001135195;orthologs	SON OF SEVENLESS HOMOLOG 1 (PTHR23113:SF168)	guanyl-nucleotide exchange factor(PC00113)	Signalling	D4A3T0	SOS Ras/Rac guanine nucleotide exchange factor 1.	10116.ENSRNOP00000009359	RGD=1310949
SOS2	SOS Ras_Rho guanine nucleotide exchange factor 2;Sos2;PTN000721916;orthologs	SON OF SEVENLESS HOMOLOG 2 (PTHR23113:SF150)	guanyl-nucleotide exchange factor(PC00113)	Signalling	F1MAI3	SOS Ras/Rho guanine nucleotide exchange factor 2.	10116.ENSRNOP00000006425	RGD=620435
SRCIN1	SRC kinase signaling inhibitor 1;Srcin1;PTN000507192;orthologs	SRC KINASE SIGNALING INHIBITOR 1 (PTHR22741:SF5)		Signalling	Q9QXY2	SRC kinase signaling inhibitor 1; Acts as a negative regulator of SRC by activating CSK which inhibits SRC activity and downstream signaling, leading to impaired cell spreading and migration. Regulates dendritic spine morphology. Involved in calcium-dependent exocytosis. May play a role in neurotransmitter release or synapse maintenance. Belongs to the SRCIN1 family.	10116.ENSRNOP00000016070	RGD=708439
SRRM2	Serine_arginine repetitive matrix 2;Srrm2;PTN002425104;orthologs	SERINE_ARGININE REPETITIVE MATRIX PROTEIN 2 (PTHR34755:SF3)		RNA processing/metabolism	A0A8I6A2Y2	Serine/arginine repetitive matrix 2.	10116.ENSRNOP00000072307	RGD=1310163
SYN1	Synapsin-1;Syn1;PTN000090124;orthologs	SYNAPSIN-1 (PTHR10841:SF24)	membrane trafficking regulatory protein(PC00151)	Trafficking	P09951	Synapsin-1; Neuronal phosphoprotein that coats synaptic vesicles, binds to the cytoskeleton, and is believed to function in the regulation of neurotransmitter release.	10116.ENSRNOP00000014250	RGD=3797
SYN2	Synapsin-2;Syn2;PTN000090111;orthologs	SYNAPSIN-2 (PTHR10841:SF20)	membrane trafficking regulatory protein(PC00151)	Trafficking	Q63537	Synapsin-2; Neuronal phosphoprotein that coats synaptic vesicles, binds to the cytoskeleton, and is believed to function in the regulation of neurotransmitter release. May play a role in noradrenaline secretion by sympathetic neurons (By similarity); Belongs to the synapsin family.	10116.ENSRNOP00000011292	RGD=3798
SYNJ1	Synaptojanin-1;Synj1;PTN000128390;orthologs	SYNAPTOJANIN-1 (PTHR11200:SF158)	phosphatase(PC00181)	Signalling	Q62910	Synaptojanin-1; Phosphatase that acts on various phosphoinositides, including phosphatidylinositol 4-phosphate, phosphatidylinositol (4,5)- bisphosphate and phosphatidylinositol (3,4,5)-trisphosphate (By similarity). Has a role in clathrin-mediated endocytosis. Hydrolyzes PIP2 bound to actin regulatory proteins resulting in the rearrangement of actin filaments downstream of tyrosine kinase and AS…	10116.ENSRNOP00000060346	RGD=69434
TAB3	TGF-beta activated kinase 1_MAP3K7 binding protein 3;Tab3;PTN001309167;orthologs	TGF-BETA-ACTIVATED KINASE 1 AND MAP3K7-BINDING PROTEIN 3 (PTHR46253:SF3)		Signalling	A0A8I6ABN5	TGF-beta-activated kinase 1 (MAP3K7)-binding protein 3.	10116.ENSRNOP00000004854	RGD=1594527
TANC2	Protein TANC2;Tanc2;PTN002381536;orthologs	PROTEIN TANC2 (PTHR24166:SF21)	scaffold/adaptor protein(PC00226)	Other	F1LTE0	Protein TANC2; Scaffolding protein in the dendritic spines which acts as immobile postsynaptic posts able to recruit KIF1A-driven dense core vesicles to dendritic spines.	10116.ENSRNOP00000075014	RGD=1309285
TCERG1	Transcription elongation regulator 1;Tcerg1;PTN000395120;orthologs	TRANSCRIPTION ELONGATION REGULATOR 1 (PTHR15377:SF7)	general transcription factor(PC00259)	RNA processing/metabolism	D3ZTL0	Transcription elongation regulator 1.	10116.ENSRNOP00000025467	RGD=1311748
TENM2	Teneurin-2;Tenm2;PTN000131561;orthologs	TENEURIN-2 (PTHR11219:SF8)		Signalling	Q9R1K2	Ten-2 intracellular domain; Involved in neural development, regulating the establishment of proper connectivity within the nervous system. Promotes the formation of filopodia and enlarged growth cone in neuronal cells. Mediates axon guidance and homophilic and heterophilic cell-cell adhesion. May function as a cellular signal transducer (By similarity). Acts as a ligand of the ADGRL1 receptor; Be…	10116.ENSRNOP00000011922	RGD=727907
TNIK	TRAF2 and NCK-interacting kinase;Tnik;PTN002390750;orthologs	TRAF2 AND NCK-INTERACTING PROTEIN KINASE (PTHR48015:SF41)	non-receptor serine/threonine protein kinase(PC00167)	Signalling	A0A0G2K490	TRAF2 and NCK-interacting kinase.	10116.ENSRNOP00000072950	RGD=1561817
TNK2	Activated CDC42 kinase 1;Tnk2;PTN000700922;orthologs	ACTIVATED CDC42 KINASE 1 (PTHR24418:SF379)	non-receptor tyrosine protein kinase(PC00168)	Trafficking	Q5U2X5	Activated CDC42 kinase 1; Non-receptor tyrosine-protein and serine/threonine-protein kinase that is implicated in cell spreading and migration, cell survival, cell growth and proliferation. Transduces extracellular signals to cytosolic and nuclear effectors. Phosphorylates AKT1, AR, MCF2, WASL and WWOX. Implicated in trafficking and clathrin-mediated endocytosis through binding to epidermal growt…	10116.ENSRNOP00000070836	RGD=1305957
TRIM67	Tripartite motif-containing 67;Trim67;PTN000647450;orthologs	TRIPARTITE MOTIF-CONTAINING PROTEIN 67 (PTHR24099:SF21)	ubiquitin-protein ligase(PC00234)	Signalling	D3ZTX1	Tripartite motif-containing 67.	10116.ENSRNOP00000032148	RGD=1560667
TSG101	Tumor susceptibility gene 101 protein;Tsg101;PTN000592466;orthologs	TUMOR SUSCEPTIBILITY GENE 101 PROTEIN (PTHR23306:SF17)	ubiquitin-protein ligase(PC00234)	Trafficking	Q6IRE4	Tumor susceptibility gene 101 protein; Component of the ESCRT-I complex, a regulator of vesicular trafficking process. Binds to ubiquitinated cargo proteins and is required for the sorting of endocytic ubiquitinated cargos into multivesicular bodies (MVBs). Mediates the association between the ESCRT-0 and ESCRT-I complex. Required for completion of cytokinesis; the function requires CEP55. May be…	10116.ENSRNOP00000018194	RGD=3909
TTC9B	Tetratricopeptide repeat domain 9B;Ttc9b;PTN000054598;orthologs	TETRATRICOPEPTIDE REPEAT PROTEIN 9B (PTHR11242:SF13)	chaperone(PC00072)	Other	D3ZTK0	Tetratricopeptide repeat domain 9B.	10116.ENSRNOP00000025472	RGD=1306256
TULP4	Similar to tubby super-family protein (Predicted);Tulp4;PTN000421339;orthologs	TUBBY-RELATED PROTEIN 4 (PTHR16517:SF2)	scaffold/adaptor protein(PC00226)	Other	D3ZFM2	Similar to tubby super-family protein (Predicted).	10116.ENSRNOP00000024412	RGD=1564487
VASP	Vasodilator-stimulated phosphoprotein;Vasp;PTN002256833;orthologs	VASODILATOR-STIMULATED PHOSPHOPROTEIN (PTHR11202:SF12)	scaffold/adaptor protein(PC00226)	Cytoskeleton	F7EWC1	Vasodilator-stimulated phosphoprotein; Ena/VASP proteins are actin-associated proteins involved in a range of processes dependent on cytoskeleton remodeling and cell polarity such as axon guidance, lamellipodial and filopodial dynamics, platelet activation and cell migration. Belongs to the Ena/VASP family.	10116.ENSRNOP00000074940	RGD=1311542
VPS28	Vacuolar protein sorting-associated protein 28 homolog;Vps28;PTN000309805;orthologs	VACUOLAR PROTEIN SORTING-ASSOCIATED PROTEIN 28 HOMOLOG (PTHR12937:SF0)	membrane traffic protein(PC00150)	Trafficking	B5DEN9	Vacuolar protein sorting-associated protein 28 homolog; Component of the endosomal sorting complex required for transport-I (ESCRT-I) complex, a regulator of vesicular trafficking process. The ESCRT-I complex participates in the sorting of membrane proteins into vesicles that bud into late endosomal compartments called multivesicular bodies, and is also involved in the budding of many viruses.	10116.ENSRNOP00000019707	RGD=1306537
VPS37B	VPS37B subunit of ESCRT-I;Vps37b;PTN000342586;orthologs	VACUOLAR PROTEIN SORTING-ASSOCIATED PROTEIN 37B (PTHR13678:SF9)	membrane trafficking regulatory protein(PC00151)	Trafficking	A0A8I6ACY9	Vacuolar protein sorting 37B (Yeast) (Predicted), isoform CRA_b.	10116.ENSRNOP00000001445	RGD=1304576
WASF1	Wiskott-Aldrich syndrome protein family member 1;Wasf1;PTN001402654;orthologs	WISKOTT-ALDRICH SYNDROME PROTEIN FAMILY MEMBER 1 (PTHR12902:SF8)	non-motor actin binding protein(PC00165)	Cytoskeleton	Q5BJU7	Wiskott-Aldrich syndrome protein family member 1; Downstream effector molecule involved in the transmission of signals from tyrosine kinase receptors and small GTPases to the actin cytoskeleton. Promotes formation of actin filaments. Part of the WAVE complex that regulates lamellipodia formation. The WAVE complex regulates actin filament reorganization via its interaction with the Arp2/3 complex …	10116.ENSRNOP00000064342	RGD=1561954
WASF2	Wiskott-Aldrich syndrome protein family member;Wasf2;PTN002293103;orthologs	WISKOTT-ALDRICH SYNDROME PROTEIN FAMILY MEMBER 2 (PTHR12902:SF6)	non-motor actin binding protein(PC00165)	Cytoskeleton	Q5FWU0	WASP family member 2.	10116.ENSRNOP00000073555	RGD=1307299
WASF3	Wiskott-Aldrich syndrome protein family member;Wasf3;PTN001402679;orthologs	WISKOTT-ALDRICH SYNDROME PROTEIN FAMILY MEMBER 3 (PTHR12902:SF7)	non-motor actin binding protein(PC00165)	Cytoskeleton	M0R7F3	WAS protein family, member 3.	10116.ENSRNOP00000065380	RGD=1592807
WASL	Neural Wiskott-Aldrich syndrome protein;Wasl;PTN008752842;orthologs	NEURAL WISKOTT-ALDRICH SYNDROME PROTEIN (PTHR11202:SF36)	scaffold/adaptor protein(PC00226)	Cytoskeleton	O08816	Neural Wiskott-Aldrich syndrome protein; Regulates actin polymerization by stimulating the actin- nucleating activity of the Arp2/3 complex. Involved in various processes, such as mitosis and cytokinesis, via its role in the regulation of actin polymerization. Together with CDC42, involved in the extension and maintenance of the formation of thin, actin-rich surface projections called filopodia. …	10116.ENSRNOP00000009261	RGD=735144
WBP11	WW domain-binding protein 11;Wbp11;PTN000331963;orthologs	WW DOMAIN-BINDING PROTEIN 11 (PTHR13361:SF1)		RNA processing/metabolism	Q5PQQ2	WW domain-binding protein 11; Activates pre-mRNA splicing. May inhibit PP1 phosphatase activity (By similarity).	10116.ENSRNOP00000007402	RGD=1307911
WDR5	WD repeat-containing protein 5;Wdr5;PTN002337722;orthologs	WD REPEAT-CONTAINING PROTEIN 5 (PTHR22847:SF560)		Gene Transcription	Q498M4	WD repeat-containing protein 5; Contributes to histone modification. May position the N- terminus of histone H3 for efficient trimethylation at 'Lys-4'. As part of the MLL1/MLL complex it is involved in methylation and dimethylation at 'Lys-4' of histone H3. H3 'Lys-4' methylation represents a specific tag for epigenetic transcriptional activation. As part of the NSL complex it may be involved in…	10116.ENSRNOP00000011556	RGD=1305159
WIPF2	WAS_WASL-interacting protein family, member 2;Wipf2;;orthologs			Cytoskeleton	A0A8I6AJB8	WAS/WASL-interacting protein family, member 2.	10116.ENSRNOP00000032337	RGD=1561080
WIPF3	WAS_WASL-interacting protein family member 3;Wipf3;PTN000574622;orthologs	WAS_WASL-INTERACTING PROTEIN FAMILY MEMBER 3 (PTHR23331:SF4)	membrane traffic protein(PC00150)	Cytoskeleton	Q9Z0G8	WAS/WASL-interacting protein family member 3; May have a role in spermatogenesis (By similarity). May be a regulator of cytoskeletal organization; Belongs to the verprolin family.	10116.ENSRNOP00000064597	RGD=708559
WWP2	E3 ubiquitin-protein ligase;Wwp2;PTN000134929;orthologs	NEDD4-LIKE E3 UBIQUITIN-PROTEIN LIGASE WWP2 (PTHR11254:SF396)	ubiquitin-protein ligase(PC00234)	Gene Transcription	B4F767	WW domain-containing E3 ubiquitin protein ligase 2.	10116.ENSRNOP00000018837	RGD=1310091
YLPM1	YLP motif-containing protein 1;Ylpm1;PTN000334418;orthologs	YLP MOTIF-CONTAINING PROTEIN 1 (PTHR13413:SF0)	DNA metabolism protein(PC00009)	Other	P0CB49	YLP motif-containing protein 1.	10116.ENSRNOP00000070749	RGD=1564946
YWHAZ	14-3-3 protein zeta_delta;Ywhaz;PTN000429084;orthologs	14-3-3 PROTEIN ZETA_DELTA (PTHR18860:SF7)	scaffold/adaptor protein(PC00226)	Gene Transcription	P63102	14-3-3 protein zeta/delta; Adapter protein implicated in the regulation of a large spectrum of both general and specialized signaling pathways. Binds to a large number of partners, usually by recognition of a phosphoserine or phosphothreonine motif. Binding generally results in the modulation of the activity of the binding partner. Induces ARHGEF7 activity on RAC1 as well as lamellipodia and memb…	10116.ENSRNOP00000069366	RGD=3980
ZC2HC1A	Zinc finger, C2HC-type-containing 1A;Zc2hc1a;PTN002298674;orthologs	ZINC FINGER C2HC DOMAIN-CONTAINING PROTEIN 1A (PTHR13555:SF25)	C2H2 zinc finger transcription factor(PC00248)	Other	A0A8I6GA23	Family with sequence similarity 164, member A.	10116.ENSRNOP00000060953	RGD=1311970
ZFP207	RCG33491, isoform CRA_b protein; Zfp107			Cytoskeleton	Q498C9	RCG33491, isoform CRA_b.	10116.ENSRNOP00000000253	RGD=1308121

## Sheet: GO biological process terms
PANTHER GO-Slim Biological Process	Rattus norvegicus - REFLIST (21585)	Client Text Box Input (176)	Client Text Box Input (expected)	Client Text Box Input (over/under)	Client Text Box Input (fold Enrichment)	Client Text Box Input (raw P-value)	Client Text Box Input (FDR)
mRNA processing (GO:0006397)	224	21	1.83	+	11.5	8.78e-16	1.95e-12
mRNA metabolic process (GO:0016071)	312	22	2.54	+	8.65	4.18e-14	4.64e-11
RNA splicing, via transesterification reactions (GO:0000375)	179	17	1.46	+	11.65	4.54e-13	2.01e-10
RNA splicing, via transesterification reactions with bulged adenosine as nucleophile (GO:0000377)	179	17	1.46	+	11.65	4.54e-13	2.52e-10
mRNA splicing, via spliceosome (GO:0000398)	179	17	1.46	+	11.65	4.54e-13	3.36e-10
RNA splicing (GO:0008380)	228	18	1.86	+	9.68	1.66e-12	6.16e-10
actin cytoskeleton organization (GO:0030036)	298	18	2.43	+	7.41	1.07e-10	3.4e-08
neuron development (GO:0048666)	226	16	1.84	+	8.68	1.38e-10	3.83e-08
actin filament-based process (GO:0030029)	307	18	2.5	+	7.19	1.69e-10	4.17e-08
RNA processing (GO:0006396)	490	22	4	+	5.51	1.9e-10	4.22e-08
neuron projection development (GO:0031175)	210	15	1.71	+	8.76	4.74e-10	9.57e-08
generation of neurons (GO:0048699)	322	17	2.63	+	6.47	2.52e-09	4.67e-07
plasma membrane bounded cell projection morphogenesis (GO:0120039)	172	13	1.4	+	9.27	3.77e-09	5.57e-07
cell part morphogenesis (GO:0032990)	173	13	1.41	+	9.22	4.02e-09	5.58e-07
cell projection morphogenesis (GO:0048858)	172	13	1.4	+	9.27	3.77e-09	5.97e-07
neuron projection morphogenesis (GO:0048812)	171	13	1.39	+	9.32	3.53e-09	6.02e-07
neuron differentiation (GO:0030182)	297	16	2.42	+	6.61	5.79e-09	7.14e-07
neurogenesis (GO:0022008)	340	17	2.77	+	6.13	5.48e-09	7.16e-07
cell morphogenesis (GO:0000902)	232	14	1.89	+	7.4	1.4e-08	1.64e-06
cellular component morphogenesis (GO:0032989)	198	13	1.61	+	8.05	1.83e-08	2.03e-06
nervous system development (GO:0007399)	476	19	3.88	+	4.9	2.21e-08	2.33e-06
actin filament organization (GO:0007015)	204	13	1.66	+	7.82	2.56e-08	2.47e-06
cytoskeleton organization (GO:0007010)	704	23	5.74	+	4.01	2.46e-08	2.48e-06
regulation of mRNA processing (GO:0050684)	54	8	0.44	+	18.17	3.64e-08	3.36e-06
regulation of cytoskeleton organization (GO:0051493)	144	11	1.17	+	9.37	5.59e-08	4.96e-06
cell morphogenesis involved in neuron differentiation (GO:0048667)	150	11	1.22	+	8.99	8.26e-08	7.05e-06
cellular component organization (GO:0016043)	2499	46	20.38	+	2.26	1.03e-07	8.49e-06
regulation of cellular component organization (GO:0051128)	372	16	3.03	+	5.27	1.15e-07	9.12e-06
cell development (GO:0048468)	374	16	3.05	+	5.25	1.23e-07	9.45e-06
regulation of actin cytoskeleton organization (GO:0032956)	96	9	0.78	+	11.5	1.86e-07	1.38e-05
regulation of actin filament-based process (GO:0032970)	97	9	0.79	+	11.38	2.02e-07	1.45e-05
cell morphogenesis involved in differentiation (GO:0000904)	170	11	1.39	+	7.94	2.71e-07	1.88e-05
regulation of mRNA metabolic process (GO:1903311)	108	9	0.88	+	10.22	4.71e-07	3.17e-05
supramolecular fiber organization (GO:0097435)	317	14	2.58	+	5.42	5.44e-07	3.55e-05
regulation of organelle organization (GO:0033043)	231	12	1.88	+	6.37	7.17e-07	4.42e-05
cellular component organization or biogenesis (GO:0071840)	2647	46	21.58	+	2.13	7.13e-07	4.52e-05
regulation of supramolecular fiber organization (GO:1902903)	93	8	0.76	+	10.55	1.66e-06	9.98e-05
plasma membrane bounded cell projection organization (GO:0120036)	405	15	3.3	+	4.54	1.77e-06	0.000103
cell projection organization (GO:0030030)	410	15	3.34	+	4.49	2.04e-06	0.000116
axonogenesis (GO:0007409)	134	9	1.09	+	8.24	2.54e-06	0.000141
regulation of mRNA splicing, via spliceosome (GO:0048024)	44	6	0.36	+	16.72	3.04e-06	0.000161
axon development (GO:0061564)	137	9	1.12	+	8.06	3.02e-06	0.000163
regulation of RNA splicing (GO:0043484)	74	7	0.6	+	11.6	4.22e-06	0.000218
positive regulation of supramolecular fiber organization (GO:1902905)	26	5	0.21	+	23.59	4.68e-06	0.000236
Arp2/3 complex-mediated actin nucleation (GO:0034314)	27	5	0.22	+	22.71	5.52e-06	0.000272
regulation of actin filament organization (GO:0110053)	79	7	0.64	+	10.87	6.3e-06	0.000304
positive regulation of cytoskeleton organization (GO:0051495)	29	5	0.24	+	21.15	7.52e-06	0.000355
alternative mRNA splicing, via spliceosome (GO:0000380)	33	5	0.27	+	18.58	1.32e-05	0.000611
system development (GO:0048731)	835	20	6.81	+	2.94	2.07e-05	0.000939
locomotion (GO:0040011)	383	13	3.12	+	4.16	2.15e-05	0.000957
cellular process (GO:0009987)	10147	111	82.74	+	1.34	2.65e-05	0.00115
anatomical structure morphogenesis (GO:0009653)	452	14	3.69	+	3.8	2.76e-05	0.00118
cell differentiation (GO:0030154)	787	19	6.42	+	2.96	3.04e-05	0.00127
cellular developmental process (GO:0048869)	790	19	6.44	+	2.95	3.2e-05	0.00132
organelle organization (GO:0006996)	1882	33	15.35	+	2.15	3.91e-05	0.00158
pyrimidine nucleobase catabolic process (GO:0006208)	8	3	0.07	+	45.99	8.18e-05	0.00324
regulation of alternative mRNA splicing, via spliceosome (GO:0000381)	25	4	0.2	+	19.62	8.39e-05	0.00327
multicellular organism development (GO:0007275)	935	20	7.62	+	2.62	9.64e-05	0.00369
RNA metabolic process (GO:0016070)	2290	36	18.67	+	1.93	0.000118	0.00445
positive regulation of organelle organization (GO:0010638)	59	5	0.48	+	10.39	0.000169	0.00627
pyrimidine nucleobase metabolic process (GO:0006206)	12	3	0.1	+	30.66	0.00022	0.00802
regulation of anatomical structure morphogenesis (GO:0022603)	102	6	0.83	+	7.21	0.000249	0.0089
histone H3-K4 methylation (GO:0051568)	13	3	0.11	+	28.3	0.00027	0.0095
cell motility (GO:0048870)	311	10	2.54	+	3.94	0.000297	0.0102
localization of cell (GO:0051674)	311	10	2.54	+	3.94	0.000297	0.0103
regulation of neuron projection development (GO:0010975)	68	5	0.55	+	9.02	0.000315	0.0106
protein catabolic process in the vacuole (GO:0007039)	14	3	0.11	+	26.28	0.000325	0.0106
ubiquitin-dependent protein catabolic process via the multivesicular body sorting pathway (GO:0043162)	14	3	0.11	+	26.28	0.000325	0.0108
biological_process (GO:0008150)	11169	115	91.07	+	1.26	0.000347	0.011
Unclassified (UNCLASSIFIED)	10416	61	84.93	-	0.72	0.000347	0.0111
cell junction organization (GO:0034330)	155	7	1.26	+	5.54	0.000358	0.0112
nucleobase-containing compound metabolic process (GO:0006139)	2827	40	23.05	+	1.74	0.00046	0.0142
actin polymerization or depolymerization (GO:0008154)	75	5	0.61	+	8.18	0.000482	0.0146
regulation of epidermal growth factor receptor signaling pathway (GO:0042058)	17	3	0.14	+	21.64	0.000536	0.0161
nucleic acid metabolic process (GO:0090304)	2568	37	20.94	+	1.77	0.000618	0.0183
response to stress (GO:0006950)	953	0	7.77	-	< 0.01	0.000637	0.0186
regulation of biological process (GO:0050789)	5119	62	41.74	+	1.49	0.000675	0.0195
anatomical structure development (GO:0048856)	1169	21	9.53	+	2.2	0.000696	0.0196
developmental process (GO:0032502)	1317	23	10.74	+	2.14	0.000688	0.0196
regulation of ERBB signaling pathway (GO:1901184)	19	3	0.15	+	19.36	0.000715	0.0198
heterocycle metabolic process (GO:0046483)	2877	40	23.46	+	1.71	0.00075	0.0203
cellular aromatic compound metabolic process (GO:0006725)	2885	40	23.52	+	1.7	0.000766	0.0205
gene expression (GO:0010467)	2876	40	23.45	+	1.71	0.000749	0.0205
positive regulation of DNA-templated transcription, elongation (GO:0032786)	20	3	0.16	+	18.4	0.000818	0.0211
peptidyl-amino acid modification (GO:0018193)	355	10	2.89	+	3.45	0.000807	0.0213
epidermal growth factor receptor signaling pathway (GO:0007173)	20	3	0.16	+	18.4	0.000818	0.0214
protein phosphorylation (GO:0006468)	425	11	3.47	+	3.17	0.000877	0.0221
regulation of plasma membrane bounded cell projection organization (GO:0120035)	86	5	0.7	+	7.13	0.000867	0.0221
mRNA polyadenylation (GO:0006378)	21	3	0.17	+	17.52	0.000929	0.0232
regulation of cell projection organization (GO:0031344)	88	5	0.72	+	6.97	0.000957	0.0236
histone lysine methylation (GO:0034968)	22	3	0.18	+	16.72	0.00105	0.025
regulation of synapse organization (GO:0050807)	22	3	0.18	+	16.72	0.00105	0.0253
nucleobase metabolic process (GO:0009112)	22	3	0.18	+	16.72	0.00105	0.0256
pyrimidine-containing compound metabolic process (GO:0072527)	23	3	0.19	+	16	0.00118	0.0276
ERBB signaling pathway (GO:0038127)	23	3	0.19	+	16	0.00118	0.0278
organic cyclic compound metabolic process (GO:1901360)	2953	40	24.08	+	1.66	0.00128	0.0297
positive regulation of actin filament polymerization (GO:0030838)	5	2	0.04	+	49.06	0.00133	0.0304
macromolecule metabolic process (GO:0043170)	4823	58	39.33	+	1.47	0.0014	0.0316
regulation of synapse structure or activity (GO:0050803)	25	3	0.2	+	14.72	0.00147	0.0329
regulation of DNA-templated transcription, elongation (GO:0032784)	26	3	0.21	+	14.15	0.00163	0.0358
dendrite development (GO:0016358)	26	3	0.21	+	14.15	0.00163	0.0361
regulation of postsynapse organization (GO:0099175)	6	2	0.05	+	40.88	0.00176	0.038
dendritic spine morphogenesis (GO:0060997)	6	2	0.05	+	40.88	0.00176	0.0384
histone methylation (GO:0016571)	28	3	0.23	+	13.14	0.00198	0.0422
regulation of cellular process (GO:0050794)	4891	58	39.88	+	1.45	0.00202	0.0426
movement of cell or subcellular component (GO:0006928)	622	13	5.07	+	2.56	0.00204	0.0426
cellular nitrogen compound metabolic process (GO:0034641)	3252	42	26.52	+	1.58	0.00208	0.0432
endosomal transport (GO:0016197)	107	5	0.87	+	5.73	0.00218	0.0449
nitrogen compound metabolic process (GO:0006807)	5038	59	41.08	+	1.44	0.00227	0.0463
multivesicular body sorting pathway (GO:0071985)	30	3	0.24	+	12.26	0.00237	0.0475
biological regulation (GO:0065007)	5567	64	45.39	+	1.41	0.00236	0.0477
Key
Neural development
Cytoskeleton
Gene expression
RNA metabolism & processing
Signalling
Membrane trafficking
