# Supplementary material for: SRC Kinase Isoforms Regulate mRNA Splicing during Neural Development
Source: J Neurosci. 2025 Aug 1;45(34):e1705242025. doi: 10.1523/JNEUROSCI.1705-24.2025 (PMC12369926; doi:10.1523/JNEUROSCI.1705-24.2025)
Supplement: Figure 1-4 — Functional analysis of N1-SRC SH3 domain interacting proteins Sheet 1. Annotation of N1-SRC SH3 interacting proteins using PANTHER, UniProt, STRING and the Rat genome databases. Sheet 2. PANTHER Biological Process Gene Ontology term analysis of N1-SRC interacting proteins. Download Figure 1-4, XLSX file. [file jneuro-45-e1705242025-s004.xlsx]

## Sheet: Annotation
Mapped ID	Gene name, Gene Symbol, Persistent id	PANTHER Family/Subfamily	PANTHER Protein Class	Uniprot Function	UniProtKB ID	String Annotation	STRING ID	REACTOME ID
ENAH	ENAH, actin regulator;Enah;PTN002256834;orthologs	PROTEIN ENABLED HOMOLOG (PTHR11202:SF1)	scaffold/adaptor protein(PC00226)	Cytoskeleton	A0A0G2K6I4	ENAH, actin regulator.	10116.ENSRNOP00000073827	RGD=1307666
EVL	Ena/VASP-like protein;Evl;PTN000128534;orthologs	ENA/VASP-LIKE PROTEIN (PTHR11202:SF4)	scaffold/adaptor protein(PC00226)	Cytoskeleton	O08719	Ena/VASP-like protein; Ena/VASP proteins are actin-associated proteins involved in a range of processes dependent on cytoskeleton remodeling and cell polarity such as axon guidance and lamellipodial and filopodial dynamics in migrating cells. EVL enhances actin nucleation and polymerization (By similarity); Belongs to the Ena/VASP family.	10116.ENSRNOP00000072070	RGD=621150
FMN2	Formin 2;Fmn2;PTN008777633;orthologs	FORMIN-2 (PTHR13037:SF16)		Cytoskeleton	A0A8I5ZQT5	None	None	RGD=2322099
NCKAP1	Nck-associated protein 1;Nckap1;PTN000250338;orthologs	NCK-ASSOCIATED PROTEIN 1 (PTHR12093:SF11)		Cytoskeleton	P55161	Nck-associated protein 1; Part of the WAVE complex that regulates lamellipodia formation. The WAVE complex regulates actin filament reorganization via its interaction with the Arp2/3 complex. Actin remodeling activity is regulated by RAC1 (By similarity). As component of the WAVE1 complex, required for BDNF-NTRK2 endocytic trafficking and signaling from early endosomes (By similarity); Belongs to…	10116.ENSRNOP00000059233	RGD=61939
VASP	Vasodilator-stimulated phosphoprotein;Vasp;PTN002256833;orthologs	VASODILATOR-STIMULATED PHOSPHOPROTEIN (PTHR11202:SF12)	scaffold/adaptor protein(PC00226)	Cytoskeleton	A0A0G2K9C0	Vasodilator-stimulated phosphoprotein; Ena/VASP proteins are actin-associated proteins involved in a range of processes dependent on cytoskeleton remodeling and cell polarity such as axon guidance, lamellipodial and filopodial dynamics, platelet activation and cell migration. Belongs to the Ena/VASP family.	10116.ENSRNOP00000074940	RGD=1311542
WASF1	Wiskott-Aldrich syndrome protein family member 1;Wasf1;PTN001402654;orthologs	WISKOTT-ALDRICH SYNDROME PROTEIN FAMILY MEMBER 1 (PTHR12902:SF8)	non-motor actin binding protein(PC00165)	Cytoskeleton	Q5BJU7	Wiskott-Aldrich syndrome protein family member 1; Downstream effector molecule involved in the transmission of signals from tyrosine kinase receptors and small GTPases to the actin cytoskeleton. Promotes formation of actin filaments. Part of the WAVE complex that regulates lamellipodia formation. The WAVE complex regulates actin filament reorganization via its interaction with the Arp2/3 complex …	10116.ENSRNOP00000064342	RGD=1561954
WASL	Neural Wiskott-Aldrich syndrome protein;Wasl;;orthologs			Cytoskeleton	O08816	Neural Wiskott-Aldrich syndrome protein; Regulates actin polymerization by stimulating the actin- nucleating activity of the Arp2/3 complex. Involved in various processes, such as mitosis and cytokinesis, via its role in the regulation of actin polymerization. Together with CDC42, involved in the extension and maintenance of the formation of thin, actin-rich surface projections called filopodia. …	10116.ENSRNOP00000009261	RGD=735144
WIPF2	WAS/WASL-interacting protein family, member 2;Wipf2;;orthologs			Cytoskeleton	D3ZUD3	WAS/WASL-interacting protein family, member 2.	10116.ENSRNOP00000032337	RGD=1561080
WIPF3	WAS/WASL-interacting protein family member 3;Wipf3;PTN000574622;orthologs	WAS/WASL-INTERACTING PROTEIN FAMILY MEMBER 3 (PTHR23331:SF4)	membrane traffic protein(PC00150)	Cytoskeleton	Q9Z0G8	WAS/WASL-interacting protein family member 3; May have a role in spermatogenesis (By similarity). May be a regulator of cytoskeletal organization; Belongs to the verprolin family.	10116.ENSRNOP00000064597	RGD=708559
CBL	E3 ubiquitin-protein ligase CBL;Cbl;PTN001124108;orthologs	E3 UBIQUITIN-PROTEIN LIGASE CBL (PTHR23007:SF5)	ligase(PC00142)	Signalling	D3ZV15	Cbl proto-oncogene.	10116.ENSRNOP00000063226	RGD=1561386
YLPM1	YLP motif-containing protein 1;Ylpm1;PTN000334418;orthologs	YLP MOTIF-CONTAINING PROTEIN 1 (PTHR13413:SF0)	DNA metabolism protein(PC00009)	Other	P0CB49	YLP motif-containing protein 1.	10116.ENSRNOP00000070749	RGD=1564946
ZC2HC1A	Zinc finger, C2HC-type-containing 1A;Zc2hc1a;PTN002298674;orthologs	ZINC FINGER C2HC DOMAIN-CONTAINING PROTEIN 1A (PTHR13555:SF25)	C2H2 zinc finger transcription factor(PC00248)	Other	A0A0G2K782	Family with sequence similarity 164, member A.	10116.ENSRNOP00000060953	RGD=1311970
CPSF6	Cleavage and polyadenylation specificity factor subunit 6;Cpsf6;PTN000574814;orthologs	CLEAVAGE AND POLYADENYLATION SPECIFICITY FACTOR SUBUNIT 6 (PTHR23204:SF3)	RNA processing factor(PC00147)	RNA processing/metabolism	D3ZPL1	Cleavage and polyadenylation specific factor 6, 68kDa (Predicted), isoform CRA_b.	10116.ENSRNOP00000008193	RGD=1304640
CPSF7	Cleavage and polyadenylation specificity factor subunit 7;Cpsf7;PTN000574793;orthologs	CLEAVAGE AND POLYADENYLATION SPECIFICITY FACTOR SUBUNIT 7 (PTHR23204:SF2)	RNA processing factor(PC00147)	RNA processing/metabolism	Q5XI29	Cleavage and polyadenylation specificity factor subunit 7; Component of the cleavage factor Im (CFIm) complex that functions as an activator of the pre-mRNA 3'-end cleavage and polyadenylation processing required for the maturation of pre-mRNA into functional mRNAs. CFIm contributes to the recruitment of multiprotein complexes on specific sequences on the pre-mRNA 3'-end, so called cleavage and p…	10116.ENSRNOP00000028074	RGD=1305441
NONO	Non-POU domain-containing octamer-binding protein;Nono;PTN000573432;orthologs	NON-POU DOMAIN-CONTAINING OCTAMER-BINDING PROTEIN (PTHR23189:SF15)	RNA metabolism protein(PC00031)	RNA processing/metabolism	Q5FVM4	Non-POU domain-containing octamer-binding protein; DNA- and RNA binding protein, involved in several nuclear processes. Binds the conventional octamer sequence in double-stranded DNA. Also binds single-stranded DNA and RNA at a site independent of the duplex site. Involved in pre-mRNA splicing, probably as a heterodimer with SFPQ. Interacts with U5 snRNA, probably by binding to a purine-rich sequ…	10116.ENSRNOP00000004911	RGD=1549738
NUDT21	Cleavage and polyadenylation specificity factor subunit 5;Nudt21;PTN000316097;orthologs	CLEAVAGE AND POLYADENYLATION SPECIFICITY FACTOR SUBUNIT 5 (PTHR13047:SF0)	RNA splicing factor(PC00148)	RNA processing/metabolism	Q4KM65	Cleavage and polyadenylation specificity factor subunit 5; Component of the cleavage factor Im (CFIm) complex that functions as an activator of the pre-mRNA 3'-end cleavage and polyadenylation processing required for the maturation of pre-mRNA into functional mRNAs. CFIm contributes to the recruitment of multiprotein complexes on specific sequences on the pre-mRNA 3'-end, so called cleavage and p…	10116.ENSRNOP00000026297	RGD=1305766
SF1	Splicing factor 1;Sf1;PTN000129764;orthologs	SPLICING FACTOR 1 (PTHR11208:SF45)	RNA splicing factor(PC00148)	RNA processing/metabolism	F1LSC3	Splicing factor 1.	10116.ENSRNOP00000028628	RGD=620645
SF3B2	Splicing factor 3b, subunit 2;Sf3b2;PTN000300142;orthologs	SPLICING FACTOR 3B SUBUNIT 2 (PTHR12785:SF6)	RNA splicing factor(PC00148)	RNA processing/metabolism	D3ZMS1	Splicing factor 3b, subunit 2.	10116.ENSRNOP00000060335	RGD=1307159
SFPQ	Splicing factor proline and glutamine-rich;Sfpq;PTN002353841;orthologs	SPLICING FACTOR, PROLINE- AND GLUTAMINE-RICH (PTHR23189:SF51)	RNA metabolism protein(PC00031)	RNA processing/metabolism	A0A0G2K8K0	Splicing factor proline and glutamine-rich.	10116.ENSRNOP00000074636	RGD=727923
WBP11	WW domain-binding protein 11;Wbp11;PTN000331963;orthologs	WW DOMAIN-BINDING PROTEIN 11 (PTHR13361:SF1)		RNA processing/metabolism	Q5PQQ2	WW domain-binding protein 11; Activates pre-mRNA splicing. May inhibit PP1 phosphatase activity (By similarity).	10116.ENSRNOP00000007402	RGD=1307911
CASKIN1	Caskin-1;Caskin1;PTN000652835;orthologs	CASKIN-1 (PTHR24174:SF11)	scaffold/adaptor protein(PC00226)	Signalling	Q8VHK2	Caskin-1; May link the scaffolding protein CASK to downstream intracellular effectors.	10116.ENSRNOP00000039956	RGD=620191
CBLB	E3 ubiquitin-protein ligase CBL-B;Cblb;PTN000544024;orthologs	E3 UBIQUITIN-PROTEIN LIGASE CBL-B (PTHR23007:SF3)	ligase(PC00142)	Signalling	Q8K4S7	E3 ubiquitin-protein ligase CBL-B; E3 ubiquitin-protein ligase which accepts ubiquitin from specific E2 ubiquitin-conjugating enzymes, and transfers it to substrates, generally promoting their degradation by the proteasome. Negatively regulates TCR (T-cell receptor), BCR (B-cell receptor) and FCER1 (high affinity immunoglobulin epsilon receptor) signal transduction pathways. In naive T-cells, inh…	10116.ENSRNOP00000074638	RGD=620535
CCNK	Ccnk protein;Ccnk;PTN000002750;orthologs	CYCLIN-K (PTHR10026:SF144)	kinase activator(PC00138)	Signalling	A1L1L5	Ccnk protein; Belongs to the cyclin family.	10116.ENSRNOP00000053998	RGD=1595690
RAPH1	Ras association (RalGDS/AF-6) and pleckstrin homology domains 1;Raph1;PTN000133635;orthologs	RAS-ASSOCIATED AND PLECKSTRIN HOMOLOGY DOMAINS-CONTAINING PROTEIN 1 (PTHR11243:SF15)	scaffold/adaptor protein(PC00226)	Signalling	D4ADX8	Ras association (RalGDS/AF-6) and pleckstrin homology domains 1.	10116.ENSRNOP00000033491	RGD=1308387
SH3BP2	SH3-domain-binding protein 2;Sh3bp2;PTN000388060;orthologs	SH3 DOMAIN-BINDING PROTEIN 2 (PTHR15126:SF4)		Signalling	F1LS93	SH3-domain-binding protein 2.	10116.ENSRNOP00000054918	RGD=1310588
SH3PXD2B	SH3 and PX domains 2B;Sh3pxd2b;;orthologs			Signalling	D3ZAF9	SH3 and PX domains 2B.	10116.ENSRNOP00000005478	RGD=1309926
SOS1	SOS Ras/Rac guanine nucleotide exchange factor 1;Sos1;PTN001135195;orthologs	SON OF SEVENLESS HOMOLOG 1 (PTHR23113:SF168)	guanyl-nucleotide exchange factor(PC00113)	Signalling	D4A3T0	SOS Ras/Rac guanine nucleotide exchange factor 1.	10116.ENSRNOP00000009359	RGD=1310949
SRCIN1	SRC kinase signaling inhibitor 1;Srcin1;PTN000507192;orthologs	SRC KINASE SIGNALING INHIBITOR 1 (PTHR22741:SF5)		Signalling	Q9QXY2	SRC kinase signaling inhibitor 1; Acts as a negative regulator of SRC by activating CSK which inhibits SRC activity and downstream signaling, leading to impaired cell spreading and migration. Regulates dendritic spine morphology. Involved in calcium-dependent exocytosis. May play a role in neurotransmitter release or synapse maintenance. Belongs to the SRCIN1 family.	10116.ENSRNOP00000016070	RGD=708439
ASAP1	Arf-GAP with SH3 domain, ANK repeat and PH domain-containing protein 1;Asap1;PTN000571993;orthologs	ARF-GAP WITH SH3 DOMAIN, ANK REPEAT AND PH DOMAIN-CONTAINING PROTEIN 1 (PTHR45854:SF2)		Trafficking	Q1AAU6	Arf-GAP with SH3 domain, ANK repeat and PH domain-containing protein 1; Possesses phosphatidylinositol 4,5-bisphosphate-dependent GTPase-activating protein activity for ARF1 (ADP ribosylation factor 1) and ARF5 and a lesser activity towards ARF6. May coordinate membrane trafficking with cell growth or actin cytoskeleton remodeling by binding to both SRC and PIP2. May function as a signal transduc…	10116.ENSRNOP00000070164	RGD=1307379
DNM1	Dynamin-1;Dnm1;PTN000170281;orthologs	DYNAMIN-1 (PTHR11566:SF32)	membrane traffic protein(PC00150)	Trafficking	P21575	Dynamin-1; Microtubule-associated force-producing protein involved in producing microtubule bundles and able to bind and hydrolyze GTP. Most probably involved in vesicular trafficking processes. Involved in receptor-mediated endocytosis (By similarity).	10116.ENSRNOP00000041582	RGD=71096
DNM2	Dynamin-2;Dnm2;PTN000170187;orthologs	DYNAMIN-2 (PTHR11566:SF23)	membrane traffic protein(PC00150)	Trafficking	P39052	Dynamin-2; Microtubule-associated force-producing protein involved in producing microtubule bundles and able to bind and hydrolyze GTP. Plays a role in the regulation of neuron morphology, axon growth and formation of neuronal growth cones. Plays an important role in vesicular trafficking processes, in particular endocytosis. Involved in cytokinesis. Regulates maturation of apoptotic cell corpse-…	10116.ENSRNOP00000010948	RGD=2513
DNM3	Dynamin-3;Dnm3;PTN000170222;orthologs	DYNAMIN-3 (PTHR11566:SF54)	membrane traffic protein(PC00150)	Trafficking	Q08877	Dynamin-3; Microtubule-associated force-producing protein involved in producing microtubule bundles and able to bind and hydrolyze GTP. Most probably involved in vesicular trafficking processes, in particular endocytosis.	10116.ENSRNOP00000063767	RGD=727949
SYN1	Synapsin-1;Syn1;PTN000090124;orthologs	SYNAPSIN-1 (PTHR10841:SF24)	membrane trafficking regulatory protein(PC00151)	Trafficking	P09951	Synapsin-1; Neuronal phosphoprotein that coats synaptic vesicles, binds to the cytoskeleton, and is believed to function in the regulation of neurotransmitter release.	10116.ENSRNOP00000014250	RGD=3797

## Sheet: GO biological process terms
PANTHER GO-Slim Biological Process	Rattus norvegicus - REFLIST (21585)	Client Text Box Input (32)	Client Text Box Input (expected)	Client Text Box Input (over/under)	Client Text Box Input (fold Enrichment)	Client Text Box Input (raw P-value)	Client Text Box Input (FDR)
mRNA processing (GO:0006397)	224	6	0.33	+	18.07	9.77e-07	0.00217
mRNA metabolic process (GO:0016071)	312	6	0.46	+	12.97	6.35e-06	0.00352
actin filament-based process (GO:0030029)	307	6	0.46	+	13.18	5.8e-06	0.00429
positive regulation of cytoskeleton organization (GO:0051495)	29	3	0.04	+	69.78	1.42e-05	0.0045
positive regulation of supramolecular fiber organization (GO:1902905)	26	3	0.04	+	77.83	1.05e-05	0.00466
actin filament organization (GO:0007015)	204	5	0.3	+	16.53	1.31e-05	0.00485
actin cytoskeleton organization (GO:0030036)	298	6	0.44	+	13.58	4.9e-06	0.00544
positive regulation of actin filament polymerization (GO:0030838)	5	2	0.01	+	> 100	4.44e-05	0.0123
cell part morphogenesis (GO:0032990)	173	4	0.26	+	15.6	0.000131	0.0181
regulation of mRNA processing (GO:0050684)	54	3	0.08	+	37.47	8.17e-05	0.0181
plasma membrane bounded cell projection morphogenesis (GO:0120039)	172	4	0.25	+	15.69	0.000128	0.0189
RNA processing (GO:0006396)	490	6	0.73	+	8.26	7.73e-05	0.0191
positive regulation of organelle organization (GO:0010638)	59	3	0.09	+	34.3	0.000105	0.0194
cell projection morphogenesis (GO:0048858)	172	4	0.25	+	15.69	0.000128	0.0203
supramolecular fiber organization (GO:0097435)	317	5	0.47	+	10.64	0.000103	0.0208
neuron projection morphogenesis (GO:0048812)	171	4	0.25	+	15.78	0.000125	0.0213
positive regulation of protein-containing complex assembly (GO:0031334)	13	2	0.02	+	> 100	0.00022	0.0233
cellular component morphogenesis (GO:0032989)	198	4	0.29	+	13.63	0.000217	0.0241
regulation of actin filament organization (GO:0110053)	79	3	0.12	+	25.62	0.000241	0.0243
positive regulation of protein polymerization (GO:0032273)	12	2	0.02	+	> 100	0.000191	0.0249
regulation of cellular component organization (GO:0051128)	372	5	0.55	+	9.07	0.000215	0.0251
actin polymerization or depolymerization (GO:0008154)	75	3	0.11	+	26.98	0.000208	0.0256
neuron projection development (GO:0031175)	210	4	0.31	+	12.85	0.00027	0.0261
cell morphogenesis (GO:0000902)	232	4	0.34	+	11.63	0.000392	0.0311
regulation of ERBB signaling pathway (GO:1901184)	19	2	0.03	+	71	0.000438	0.0314
regulation of organelle organization (GO:0033043)	231	4	0.34	+	11.68	0.000385	0.0317
regulation of epidermal growth factor receptor signaling pathway (GO:0042058)	17	2	0.03	+	79.36	0.000357	0.0317
regulation of actin filament-based process (GO:0032970)	97	3	0.14	+	20.86	0.000432	0.032
regulation of actin cytoskeleton organization (GO:0032956)	96	3	0.14	+	21.08	0.00042	0.0321
regulation of supramolecular fiber organization (GO:1902903)	93	3	0.14	+	21.76	0.000383	0.0327
neuron development (GO:0048666)	226	4	0.34	+	11.94	0.000355	0.0329
epidermal growth factor receptor signaling pathway (GO:0007173)	20	2	0.03	+	67.45	0.000481	0.0334
cytoskeleton organization (GO:0007010)	704	6	1.04	+	5.75	0.000537	0.035
mRNA polyadenylation (GO:0006378)	21	2	0.03	+	64.24	0.000527	0.0354
regulation of mRNA metabolic process (GO:1903311)	108	3	0.16	+	18.74	0.000586	0.0372
ERBB signaling pathway (GO:0038127)	23	2	0.03	+	58.65	0.000623	0.0384
positive regulation of cellular component organization (GO:0051130)	115	3	0.17	+	17.6	0.000701	0.042
Arp2/3 complex-mediated actin nucleation (GO:0034314)	27	2	0.04	+	49.97	0.000841	0.0491
Key
Neural development
Cytoskeleton
Gene expression
RNA metabolism & processing
Signalling
Membrane trafficking
