# Supplementary material for: SRC Kinase Isoforms Regulate mRNA Splicing during Neural Development
Source: J Neurosci. 2025 Aug 1;45(34):e1705242025. doi: 10.1523/JNEUROSCI.1705-24.2025 (PMC12369926; doi:10.1523/JNEUROSCI.1705-24.2025)
Supplement: Figure 2-3 — Analysis of differential gene expression in control versus N1-SRC morphant embryos Illumina reads were aligned to the Xenopus tropicalis reference transcriptome with Salmon. Transcript counts were aggregated to estimate gene expression levels. Differential gene expression in control versus n1-src morphant embryos was analysed by Sleuth. Sheet 1. Full unfiltered dataset. Sheet 2. Genes with mean expression values >=1.0 TPM in either control or n1-src morphant embryos. Sheet 3. Genes with significant differential expression between control and n1-src morphant embryos, False discovery rate (q) <=0.05. Sheet 4. Genes significantly up regulated in n1-src morphant versus control embryos, b ([ Log2[effect size]) > 0, q<=0.05) Sheet 5. Genes significantly down regulated in n1-src morphant versus control embryos, b ([ Log2[effect size]) < 0, q<=0.05) Download Figure 2-3, XLSX file. [file jneuro-45-e1705242025-s007.xlsx]

## Sheet: Full data set
Gene	CMO 1 (TPM)	CMO 2 (TPM)	CMO 3 (TPM)	CMO Mean (TPM)	n1-Src AMO 1 (TPM)	n1-src AMO 2 (TPM)	n1-src AMO 3 (TPM)	n1-src AMO mean (TPM)	pval	qval	b	se_b	mean_obs	var_obs	tech_var	sigma_sq	smooth_sigma_sq	final_sigma_sq	effect_size
36951	1.57946	0.470162	0.671608	0.907077	1.03335	0.789424	0.682839	0.835204	0.995536	0.997911	-0.00886219	1.58387	2.21259	2.15295	0.0301389	3.73281	0.167406	3.73281	0.993876
37316	3.0544	2.37895	0.852017	2.09512	1.55638	1.60716	0.811516	1.32502	0.178664	0.406342	-0.281048	0.208976	3.78036	0.314592	0.0279959	0.0232205	0.0375108	0.0375108	0.822993
37500	24.5047	28.2152	38.0314	30.2504	21.2136	23.6983	30.9148	25.2756	0.0791841	0.245076	-0.0738543	0.0420717	8.07408	0.0158759	0.000320124	-8.48e-07	0.00233492	0.00233492	0.950096
37681	0.718272	0.810281	1.15597	0.894841	0.520351	1.00004	0.873954	0.798115	0.840531	0.925577	-0.0558856	0.277742	3.17733	0.0534478	0.050426	-0.013758	0.0652849	0.0652849	0.962004
37865	0.016522	0.152543	0.190032	0.119699	0	0.054399	0.181148	0.0785157	0.49611	0.721404	-0.560595	0.82365	0.819021	1.06736	0.384621	-0.241676	0.632978	0.632978	0.678022
38047	0.298237	0.31523	0.302087	0.305185	0.403423	0.389727	0.399656	0.397602	0.323973	0.573364	0.294285	0.298365	2.97693	0.0267133	0.0542595	-0.0525631	0.0792727	0.0792727	1.22628
38231	0.717111	0.238757	0.130899	0.362256	0.282293	0.318103	0.210109	0.270168	0.99821	0.999165	0.000972383	0.433388	3.13649	0.338964	0.0572004	0.224537	0.0679099	0.224537	1.00067
38412	3.3041	4.0384	4.29005	3.87752	3.12775	2.81125	2.78874	2.90925	0.0564057	0.196885	-0.21471	0.112538	5.33261	0.0214551	0.00487575	0.0141215	0.0105348	0.0141215	0.861719
38596	25.1524	15.2597	15.4124	18.6082	19.8151	10.4531	11.7425	14.0036	3.4e-05	0.000710195	-0.220266	0.0531396	7.18328	0.117679	0.00101277	0.0031153	0.00322295	0.00322295	0.858407
38777	15.7392	14.8346	14.0574	14.8771	12.9802	10.8953	11.7189	11.8648	0.0127195	0.0696454	-0.135686	0.054459	7.11709	0.0193679	0.00111653	0.00322829	0.00333215	0.00333215	0.910237
38961	27.6538	21.6917	23.8129	24.3861	27.4777	25.0379	26.9011	26.4722	0.00164442	0.0154166	0.162155	0.0515119	7.16387	0.0204264	0.000725987	0.00266236	0.00325423	0.00325423	1.11896
39142	36.4768	38.6407	49.2236	41.447	36.784	37.7887	45.3752	39.9826	0.523609	0.741861	0.0277102	0.043447	7.88828	0.0107549	0.000380315	0.000630706	0.00245115	0.00245115	1.01939
39326	63.955	77.0434	128.283	89.7605	62.3866	67.1192	88.3644	72.6234	0.34725	0.594758	-0.0870564	0.0926194	8.29621	0.039164	0.000268014	0.0125995	0.00222728	0.0125995	0.941442
39508	21.5558	39.37	46.1315	35.6858	26.2315	37.259	37.8386	33.7764	0.659228	0.82984	0.0497115	0.11273	7.51442	0.0636863	0.000808093	0.0182539	0.00278132	0.0182539	1.03506
39692	40.0983	37.7214	51.0643	42.9613	32.11	36.4443	37.7531	35.4358	0.121959	0.321639	-0.104175	0.067357	7.56464	0.00807646	0.000545172	0.00626028	0.00272807	0.00626028	0.930337
39873	2.04945	1.42852	1.99444	1.82414	1.75466	1.11598	0.940999	1.27055	0.0616495	0.208649	-0.328804	0.175943	4.32568	0.0954428	0.0156444	0.0307895	0.0235082	0.0307895	0.796196
40057	23.2139	22.1561	29.0363	24.8021	20.5246	19.1839	23.4686	21.059	0.0346246	0.140444	-0.114626	0.0542553	7.13497	0.0142861	0.00111351	-0.000375735	0.00330195	0.00330195	0.923622
40238	0.144543	0.332622	0.123391	0.200185	0.184089	0.128381	0.223021	0.178497	0.967061	0.985363	-0.0311266	0.753758	1.98097	0.356487	0.154613	0.697615	0.209818	0.697615	0.978656
40422	46.7324	53.8835	84.4581	61.6913	40.5799	46.171	58.1066	48.2858	0.0480793	0.176893	-0.119578	0.0604947	7.96843	0.0276044	0.000363423	0.00512599	0.0023977	0.00512599	0.920457
40603	0.068045	0.170089	0.080762	0.106299	0.031456	0.168169	0.025079	0.0749013	NA	NA	NA	NA	NA	NA	NA	NA	NA	NA	#VALUE!
40787	21.8414	21.1668	23.2346	22.0809	26.6017	24.7027	25.8211	25.7085	0.000122357	0.00202103	0.223811	0.0582636	6.74334	0.0179398	0.00100364	-0.000114729	0.00408833	0.00408833	1.16781
41153	73.6635	65.3163	64.9713	67.9837	59.2199	53.282	47.1655	53.2225	3.04e-07	1.36e-05	-0.203697	0.039776	8.48114	0.0225888	0.000217744	0.000962374	0.00215545	0.00215545	0.868322
42248	109.731	165.075	307.12	193.975	114.659	139.243	221.12	158.341	0.666953	0.834708	-0.0423304	0.0983666	8.79251	0.0978653	0.000150332	0.0143636	0.00206436	0.0143636	0.971085
42Sp43	4.41941	6.56395	7.37671	6.12002	5.21119	8.76393	9.76522	7.91345	0.00780585	0.0485598	0.294885	0.110844	5.12431	0.0906458	0.00610762	-0.00452566	0.012322	0.012322	1.22679
42Sp50	3.59148	4.0287	2.4823	3.36749	3.51365	4.70698	3.33649	3.85237	0.23288	0.475935	0.17306	0.145066	4.55831	0.0424851	0.0122423	-0.000487061	0.0193239	0.0193239	1.12745
a1cf	4.91179	4.59147	4.17967	4.56098	3.71414	4.64315	3.86667	4.07465	0.594895	0.788172	-0.0460058	0.0865167	5.82891	0.012701	0.00384684	0.00652595	0.00738087	0.00738087	0.968614
a2m	0.950584	0.428473	0.949275	0.776111	0.375949	0.226379	0.383829	0.328719	0.000170228	0.00262942	-0.772221	0.205403	3.87689	0.299118	0.0288114	-0.0184883	0.0344742	0.0344742	0.585516
a2ml1	16.9352	29.8415	30.4227	25.7331	12.2897	28.0776	29.0711	23.1461	0.200124	0.432818	-0.110148	0.0859727	7.64631	0.137877	0.000504718	0.0105822	0.00264787	0.0105822	0.926493
a4galt	0	0.047703	0	0.015901	0.378354	0	0	0.126118	NA	NA	NA	NA	NA	NA	NA	NA	NA	NA	#VALUE!
a4gnt	4.03588	9.07869	4.353	5.82252	3.93713	8.75918	3.31858	5.3383	0.586213	0.782864	-0.0624076	0.11465	5.10458	0.1823	0.00720863	0.00142552	0.0125082	0.0125082	0.957665
aaas	22.6636	14.3459	17.4132	18.1409	21.2829	17.387	22.9521	20.5407	0.0669796	0.219891	0.190829	0.104175	6.92397	0.0443809	0.00107368	0.015205	0.00369248	0.015205	1.14142
aacs	0.401818	0.633497	0.61322	0.549512	0.276294	0.842749	0.6946	0.604548	0.640722	0.818782	0.0960746	0.205864	3.82236	0.13892	0.0274161	0.0296189	0.0361538	0.0361538	1.06886
aadac	20.4341	15.2227	29.8315	21.8294	12.7562	9.80512	13.6366	12.066	5.39e-07	2.2e-05	-0.494181	0.0986003	6.3027	0.122247	0.0021506	0.0124324	0.00538955	0.0124324	0.709965
aadacl4	10.2007	11.4316	11.9458	11.1927	9.13564	13.0716	9.82374	10.677	0.932907	0.97175	0.0122068	0.144995	4.9689	0.0133781	0.0176529	-0.00556901	0.0138822	0.0138822	1.0085
aadat	4.83502	8.92339	1.9066	5.22167	2.46029	5.74821	1.2135	3.14067	0.00115877	0.0117307	-0.442298	0.13614	4.7634	0.590334	0.0114739	-0.00283552	0.0163274	0.0163274	0.735961
aaed1	2.73416	2.97582	4.91144	3.54047	2.23331	3.1988	3.77934	3.07048	0.721918	0.867352	-0.0392973	0.110418	5.12947	0.0412705	0.00601436	0.00617533	0.0122738	0.0122738	0.973129
aagab	37.8373	41.7446	28.5007	36.0275	37.8255	50.2221	36.6769	41.5748	0.00358943	0.027671	0.206031	0.0707486	6.77987	0.0419854	0.00106793	0.00644011	0.00400289	0.00644011	1.15351
aak1	3.59987	3.80445	3.55186	3.65206	3.47422	3.25417	3.36544	3.36461	0.716998	0.864881	-0.029541	0.0814984	5.96039	0.0026727	0.00320622	0.000358296	0.00675675	0.00675675	0.979732
aamdc	90.8131	99.0739	83.6084	91.1651	99.5395	120.899	110.949	110.462	0.000692398	0.0078154	0.265697	0.0783174	5.9802	0.0296187	0.00253217	0.002653	0.00666825	0.00666825	1.20222
aamp	35.3044	31.9025	31.3559	32.8543	35.2569	32.2212	29.2182	32.2321	0.838892	0.925167	0.0113293	0.0557239	6.93155	0.00526656	0.000980571	-0.000172587	0.00367716	0.00367716	1.00788
aanat	1.65927	1.70541	1.48104	1.61524	2.20175	3.7064	1.80648	2.57154	0.0439644	0.166434	0.444364	0.220591	3.8478	0.112929	0.0376313	0.00852213	0.035359	0.035359	1.36071
aar2	11.5137	13.8255	9.87888	11.7394	9.31601	13.1275	9.16909	10.5375	0.43409	0.66879	-0.0685694	0.087661	5.68479	0.028121	0.00337632	2.27e-05	0.00815035	0.00815035	0.953583
aars	10.7282	10.7632	18.2647	13.252	10.1419	9.33379	15.173	11.5496	0.195787	0.42793	-0.0759257	0.0586912	6.7908	0.0575324	0.00118899	0.00132073	0.00397799	0.00397799	0.948733
aarsd1	1.31147	2.15115	0.880079	1.44757	1.22202	2.26082	1.03269	1.50518	0.589042	0.785252	0.119463	0.221136	3.91434	0.163595	0.0399796	-0.0325736	0.0333719	0.0333719	1.08633
aasdh	8.75111	8.1793	5.78255	7.57099	9.16292	8.40952	7.0935	8.22198	0.0234432	0.107308	0.157173	0.0693572	6.36457	0.0463152	0.0020396	0.00491808	0.00517603	0.00517603	1.1151
aasdhppt	1.06154	1.05314	0.797329	0.97067	0.924397	0.854839	0.6127	0.797312	0.592755	0.786956	-0.117456	0.219606	3.63221	0.0533328	0.0295539	-0.0278744	0.042786	0.042786	0.921812
aass	3.20586	7.17191	12.3772	7.58499	4.3988	6.05953	12.006	7.48811	0.420894	0.660626	0.11922	0.148122	6.15838	0.239536	0.00246763	0.0304428	0.00592696	0.0304428	1.08615
aatf	31.5663	31.0351	44.7757	35.7924	27.7767	27.005	35.5594	30.1137	0.083455	0.252931	-0.0913985	0.0528015	7.1332	0.0180923	0.000877095	0.000120151	0.00330491	0.00330491	0.938612
aatk	0.413098	0.503518	0.622444	0.51302	0.379372	0.296757	0.465221	0.38045	0.195193	0.42751	-0.243871	0.188264	3.99718	0.0494992	0.0220939	0.00506793	0.0310711	0.0310711	0.844476
abat	1.62725	4.925	2.83609	3.12945	3.1804	5.24088	3.41406	3.94511	0.0308047	0.129359	0.403767	0.186965	5.38288	0.192647	0.00514827	0.0472855	0.010147	0.0472855	1.32296
abca1	6.59811	7.02957	6.85544	6.82771	4.94379	5.65913	4.31993	4.97428	2.26e-05	0.000509975	-0.256995	0.0606474	7.13677	0.0295939	0.000791339	0.00472582	0.00329892	0.00472582	0.836829
abca10	0.023693	0	0	0.00789767	0.011096	0	0.008678	0.00659133	NA	NA	NA	NA	NA	NA	NA	NA	NA	NA	#VALUE!
abca12	0.806614	0.516587	0.910422	0.744541	0.677955	0.590955	0.46074	0.57655	0.469971	0.699981	-0.161418	0.223407	4.67195	0.0622113	0.010892	0.0639743	0.0175856	0.0639743	0.894146
abca2	0.478657	1.11774	0.867847	0.821415	0.43602	1.23253	1.18893	0.952493	0.282298	0.532151	0.133492	0.124158	4.9272	0.215554	0.00878284	0.0116613	0.0143402	0.0143402	1.09695
abca3	7.79953	6.98839	6.75918	7.18237	7.27125	7.4747	6.41935	7.0551	0.745683	0.879523	0.0187451	0.0577952	6.86262	0.00477758	0.00119022	0.000360588	0.0038202	0.0038202	1.01308
abca4	0.196251	0.112205	0.188213	0.165556	0.103642	0.090971	0.059815	0.0848093	0.0696565	0.225073	-0.591708	0.326165	2.85237	0.176997	0.0700727	0.0236911	0.0895024	0.0895024	0.663557
abca5	0.290766	0.168516	0.312319	0.2572	0.257996	0.217113	0.212201	0.229103	0.903833	0.957955	-0.0299779	0.248119	3.35267	0.0486898	0.0370715	0.00637122	0.055273	0.055273	0.979435
abca8	0.022239	0.020741	0.079657	0.040879	0	0	0.049295	0.0164317	NA	NA	NA	NA	NA	NA	NA	NA	NA	NA	#VALUE!
abca9	0.041528	0.006397	0.016252	0.0213923	0.009624	0.042634	0.068369	0.040209	0.507788	0.729694	0.577675	0.872242	1.25935	0.611537	0.324677	0.816533	0.41948	0.816533	1.49244
abcb5	64.438	64.3	81.9981	70.2454	63.0026	60.9426	57.8634	60.6029	0.528132	0.745933	-0.0624857	0.0990483	8.78504	0.00762452	0.000940386	0.0137755	0.00206612	0.0137755	0.957613
abcb6	4.40208	7.00317	4.83104	5.4121	3.76431	5.88807	4.5259	4.72609	0.293434	0.544406	-0.0719008	0.0684367	6.34779	0.0420481	0.00179242	0.00112748	0.00523296	0.00523296	0.951384
abcb7	4.21235	4.63494	6.06376	4.97035	4.09542	4.56242	5.65116	4.76967	0.528301	0.745983	0.039276	0.0622834	6.60495	0.0126628	0.00137625	-0.0013568	0.00444259	0.00444259	1.0276
abcb8	22.864	16.0052	8.59514	15.8214	17.7098	19.0651	9.50977	15.4282	0.792873	0.904031	0.0336121	0.128006	6.54721	0.14604	0.00166673	0.0229115	0.00460494	0.0229115	1.02357
abcb9	19.1611	25.1901	23.3732	22.5748	15.7474	29.8456	19.7898	21.7943	0.84607	0.928119	0.020765	0.106962	7.84634	0.0429683	0.000920921	0.0162403	0.00248127	0.0162403	1.0145
abcc1	0.99699	1.37431	0.509712	0.960337	0.540009	0.474621	0.721659	0.578763	0.373096	0.618316	-0.363581	0.408201	2.48585	0.162504	0.0946755	0.155267	0.128117	0.155267	0.777233
abcc10	1.22596	1.85066	1.22977	1.43546	1.35366	1.52106	1.13033	1.33502	0.853617	0.932596	-0.023986	0.130002	4.78038	0.0281434	0.00924445	0.00483557	0.0161062	0.0161062	0.983512
abcc12	6.43273	4.29378	2.60819	4.4449	1.97796	1.85866	1.0328	1.62314	8.15e-19	4.55e-16	-0.890843	0.10057	5.70482	0.413992	0.00465957	0.010512	0.00803737	0.010512	0.539299
abcc2	0.054835	0.04585	0.025859	0.0421813	0.091404	0.05412	0.024183	0.056569	0.593222	0.787195	0.261993	0.490466	2.04806	0.266913	0.16428	-0.12696	0.196556	0.196556	1.19913
abcc3	6.7142	3.28824	2.95734	4.31993	3.26146	2.01095	1.4669	2.24644	8.73e-12	1.27e-09	-0.591877	0.0867091	5.80374	0.259046	0.00376939	0.00183152	0.00750831	0.00750831	0.663479
abcc4	0.671803	0.799087	1.07501	0.848633	0.678091	0.77466	0.824355	0.759035	0.864603	0.938504	-0.0255022	0.149557	4.39775	0.0146692	0.0114274	-0.00275616	0.0221236	0.0221236	0.982479
abcc5	29.0479	29.0654	27.9236	28.679	20.9881	28.4564	22.6167	24.0204	0.0975272	0.278476	-0.128132	0.0773293	7.21412	0.0139254	0.00290101	0.00606873	0.00317451	0.00606873	0.915016
abcc6	0.222631	0.314836	0.227481	0.254983	0.222828	0.214235	0.099004	0.178689	0.197818	0.430533	-0.329235	0.255658	3.30213	0.140803	0.0400796	0.0378782	0.0579623	0.0579623	0.795958
abcc8	0.097253	0.090276	0.099928	0.095819	0.171729	0	0.099584	0.0904377	NA	NA	NA	NA	NA	NA	NA	NA	NA	NA	#VALUE!
abcd1	1.57763	1.63394	1.46892	1.56016	1.1568	1.63834	1.36263	1.38592	0.509183	0.730696	-0.0619642	0.0938695	5.51849	0.0142194	0.00404005	0.00897057	0.00917717	0.00917717	0.957959
abcd2	0.379874	0.452054	0.745097	0.525675	0.513082	0.41447	0.464065	0.463872	0.93132	0.97147	-0.0186816	0.216765	3.69003	0.0426296	0.0259536	0.0445272	0.0406316	0.0445272	0.987134
abcd3	5.21347	6.42266	7.24612	6.29408	6.10404	5.59649	8.54377	6.7481	0.21409	0.452159	0.137679	0.110817	5.96606	0.0260339	0.00277693	0.0156437	0.00673125	0.0156437	1.10013
abcd4	3.4358	2.52246	2.09499	2.68442	3.45112	3.08283	2.77785	3.10393	0.103021	0.289338	0.234728	0.143971	4.95423	0.0612121	0.0170503	-0.00660424	0.0140414	0.0140414	1.17669
abce1	246.686	259.227	340.247	282.053	201.632	218.024	250.347	223.334	1.75e-05	0.00041262	-0.15982	0.0372109	9.32953	0.0160124	8.86e-05	0.00139296	0.00198833	0.00198833	0.895137
abcf1	86.0094	75.5287	57.0131	72.8504	83.9728	83.8072	64.9311	77.5704	0.00545598	0.0375637	0.131412	0.0472908	8.54311	0.0460634	0.000201698	0.00315293	0.00213441	0.00315293	1.09536
abcf3	50.2407	41.3146	52.6388	48.0647	49.5542	37.6091	49.9438	45.7024	0.946595	0.977517	-0.00297535	0.0444191	7.75247	0.0189794	0.000405063	0.00136694	0.00255451	0.00255451	0.99794
abcg1	0	0	0	0	0	0.043221	0	0.014407	NA	NA	NA	NA	NA	NA	NA	NA	NA	NA	#VALUE!
abcg2	17.5103	22.776	26.0272	22.1045	19.6777	20.7146	22.0003	20.7975	0.687219	0.846825	0.0329705	0.0818875	7.19401	0.00880389	0.000717765	0.00934058	0.00320592	0.00934058	1.02312
abcg4	0.1733	0.113571	0.085444	0.124105	0.070268	0.031606	0.097092	0.066322	0.225614	0.466036	-0.54915	0.453194	2.21515	0.265881	0.141091	0.104232	0.166986	0.166986	0.683423
abcg5	0.038544	0.411592	0.399945	0.28336	0.108522	0.214202	0.122064	0.148263	0.55291	0.762752	-0.441602	0.744182	1.82005	0.912449	0.585444	0.0272864	0.245266	0.245266	0.736317
abcg8	0.033434	0.030664	0.057271	0.0404563	0.11707	0.041272	0.054285	0.0708757	NA	NA	NA	NA	NA	NA	NA	NA	NA	NA	#VALUE!
abhd10	41.042	34.9121	27.162	34.372	41.7615	38.4881	28.8617	36.3704	0.0116467	0.065356	0.134096	0.0531564	7.08136	0.0577964	0.000844298	-0.000307542	0.0033941	0.0033941	1.09741
abhd11	8.76428	10.7544	13.6141	11.0443	8.35849	11.2597	11.656	10.4247	0.531197	0.747386	0.0401317	0.0640897	6.50006	0.0149487	0.00141728	0.001387	0.00474395	0.00474395	1.02821
abhd12	1.26146	1.5657	1.6388	1.48865	1.15624	1.13061	1.05595	1.11427	0.0564824	0.196953	-0.22866	0.119887	4.89633	0.0227303	0.00686833	0.00873619	0.014691	0.014691	0.853427
abhd12b	0.07326	0.030608	0.127355	0.0770743	0	0.134751	0.158867	0.0978727	NA	NA	NA	NA	NA	NA	NA	NA	NA	NA	#VALUE!
abhd13	6.79132	6.87145	9.01317	7.55865	5.11052	7.09856	8.01748	6.74219	0.854232	0.932599	-0.017192	0.0935765	5.9279	0.0126868	0.00622999	0.00591129	0.00690484	0.00690484	0.988154
abhd14a	0.733569	1.04123	0.884904	0.886568	0.743812	1.1534	0.902624	0.933279	0.748361	0.881119	0.0931935	0.290502	3.01891	0.0280281	0.0504834	-0.0498551	0.0761037	0.0761037	1.06673
abhd14b	0.289217	0.462411	1.89146	0.881029	0.742311	0.830978	1.68593	1.08641	0.227663	0.469283	0.488835	0.405201	2.63264	0.603448	0.135324	-0.064762	0.110958	0.110958	1.40331
abhd15	0	0.031225	0.075863	0.035696	0	0	0.036546	0.012182	NA	NA	NA	NA	NA	NA	NA	NA	NA	NA	#VALUE!
abhd16a	20.0052	16.6289	12.2906	16.3082	16.3085	14.3109	13.7591	14.7928	0.758687	0.886684	-0.0317268	0.103276	6.38243	0.0352662	0.00179528	0.0142035	0.00511629	0.0142035	0.978249
abhd17a	24.5383	27.5441	38.3326	30.1383	21.4279	23.9157	27.0857	24.1431	0.0251252	0.112727	-0.140806	0.0628744	6.63573	0.0231156	0.00122328	0.00470651	0.00435957	0.00470651	0.907013
abhd17b	17.3738	21.4164	30.4819	23.0907	15.9638	21.1743	24.9108	20.683	0.913021	0.96248	-0.00543963	0.0498006	7.24601	0.0275092	0.000594082	0.0021519	0.00312606	0.00312606	0.996237
abhd17c	58.2561	62.0142	79.8502	66.7068	61.0449	58.8564	68.5966	62.8326	0.740868	0.87743	0.0146802	0.0443907	7.92042	0.00780081	0.000332532	0.00262327	0.00242908	0.00262327	1.01023
abhd18	6.00738	5.28752	4.64753	5.31414	5.61564	4.70414	5.28304	5.20094	0.603201	0.794465	0.0574497	0.110522	5.36225	0.0207546	0.00801832	0.00301598	0.0103044	0.0103044	1.04062
abhd2	0.550253	0.493623	0.737141	0.593672	0.354496	0.437693	0.333114	0.375101	0.0479571	0.176482	-0.349068	0.176498	4.32813	0.0554893	0.013529	0.0331981	0.0234597	0.0331981	0.785091
abhd3	0.364223	0.661535	0.359903	0.461887	0.653255	0.667691	0.405886	0.575611	0.288904	0.539382	0.319045	0.300836	2.98803	0.124184	0.0573321	-0.012102	0.0784212	0.0784212	1.2475
abhd4	1.9968	2.78044	4.17968	2.98564	2.00569	2.45441	2.40453	2.28821	0.448941	0.681372	-0.120955	0.159743	4.8428	0.03912	0.00859989	0.0296771	0.0153244	0.0296771	0.919579
abhd5	2.95615	2.88944	3.61237	3.15265	2.37501	2.36734	2.67774	2.47336	0.191035	0.422326	-0.15182	0.116113	5.08738	0.0092301	0.00754986	-0.00694702	0.0126733	0.0126733	0.900114
abhd6	1.72246	1.39118	1.23072	1.44812	1.44872	1.62588	1.4788	1.5178	0.600041	0.79217	0.0959817	0.183052	4.01629	0.0164741	0.0196965	-0.00118457	0.0305656	0.0305656	1.06879
abhd8	0.106458	0.078959	0.024631	0.070016	0.118829	0.026358	0	0.0483957	NA	NA	NA	NA	NA	NA	NA	NA	NA	NA	#VALUE!
abi1	36.0846	42.6711	41.5986	40.1181	32.1515	40.9899	38.996	37.3791	0.946634	0.977517	-0.00283354	0.042333	8.48746	0.00558591	0.000534884	0.000374469	0.00215324	0.00215324	0.998038
abi2	40.3582	40.5666	56.1454	45.6901	39.0355	35.3203	43.7787	39.3782	0.160129	0.380742	-0.0777682	0.0553653	7.71223	0.0148306	0.000548967	0.00404901	0.00258852	0.00404901	0.947522
abi3	0.034368	0	0	0.011456	0	0	0	0	NA	NA	NA	NA	NA	NA	NA	NA	NA	NA	#VALUE!
abi3bp	0.014584	0.027268	0.008806	0.016886	0	0.026988	0.049026	0.025338	NA	NA	NA	NA	NA	NA	NA	NA	NA	NA	#VALUE!
abl1	10.0436	10.3651	11.589	10.6659	9.94381	9.57049	10.214	9.90943	0.616619	0.803765	-0.0310371	0.0619939	7.24791	0.0026523	0.00264163	-0.000897717	0.00312323	0.00312323	0.978716
abl2	1.96694	2.91154	4.87604	3.25151	1.75032	2.18498	3.46704	2.46745	0.0239438	0.108885	-0.178579	0.0790863	5.96852	0.11451	0.00266174	0.00389448	0.00672023	0.00672023	0.883573
ablim1	15.3668	14.9308	15.1708	15.1561	12.1708	15.1736	13.2313	13.5252	0.219	0.457933	-0.0790104	0.0642783	6.86132	0.00546459	0.00112025	0.0050773	0.00382298	0.0050773	0.946707
ablim2	0.042879	0.078789	0.057793	0.0598203	0.010001	0.043863	0.007773	0.0205457	0.102276	0.288155	-1.08263	0.6626	1.47691	0.616766	0.317416	-0.171706	0.341142	0.341142	0.472166
ablim3	0.538275	0.142784	0.370226	0.350428	0.324763	0.208028	0.149773	0.227521	0.457572	0.689394	-0.267068	0.359517	3.56949	0.279682	0.0338351	0.160044	0.045274	0.160044	0.831007
abo	120.638	161.129	170.242	150.67	109.563	150.061	134.251	131.292	0.106343	0.295096	-0.0670601	0.0415271	9.11288	0.0166274	0.000206761	0.00237999	0.00200709	0.00237999	0.954581
abr	4.64107	4.21515	4.97812	4.61145	3.92957	3.76915	4.96364	4.22079	0.961902	0.983518	-0.060967	1.27635	4.43214	1.28163	0.0107814	2.43283	0.0214921	2.43283	0.958621
abra	0.064957	0.13572	0.019633	0.0734367	0	0.039653	0	0.0132177	NA	NA	NA	NA	NA	NA	NA	NA	NA	NA	#VALUE!
abracl	414.141	384.484	402.049	400.225	359.632	346.342	319.928	341.967	0.27684	0.525736	-0.0456518	0.0419808	8.1295	0.0127759	0.000338398	0.000803172	0.00230518	0.00230518	0.968852
abraxas1	2.11393	5.98025	3.81042	3.9682	4.12593	10.0837	5.61706	6.6089	2.37e-06	7.69e-05	0.605796	0.128381	5.13656	0.284437	0.0125147	-0.00395797	0.0122079	0.0122079	1.52182
abraxas2	30.5787	28.3227	27.8949	28.9321	29.6279	27.3725	25.9987	27.6664	0.694313	0.851633	0.0190456	0.048461	7.42834	0.00796319	0.000642556	-0.000562471	0.00288014	0.00288014	1.01329
abtb1	10.2949	9.42872	4.93274	8.21879	11.2637	9.91814	5.33028	8.83737	0.0614313	0.208113	0.12495	0.0668044	6.40906	0.148927	0.00166545	-0.00101314	0.0050288	0.0050288	1.09047
abtb2	5.52809	5.09668	6.66415	5.76297	4.09992	3.80593	3.21929	3.70838	0.00512996	0.0357751	-0.399623	0.142786	4.88451	0.0623066	0.00793395	0.0226478	0.014828	0.0226478	0.758056
acaa1	1.23721	0.557445	0.840386	0.878347	1.48739	0.553675	0.878206	0.97309	0.655932	0.8279	0.110786	0.248658	3.35096	0.165433	0.0373845	-0.031779	0.0553618	0.0553618	1.07982
acaa2	5.88644	7.08054	6.76694	6.57797	5.40908	6.23768	7.11853	6.2551	0.960195	0.982674	0.0046288	0.0927455	5.54247	0.00733674	0.00388405	0.00207244	0.00901855	0.00901855	1.00321
acaca	0.450623	0.570864	0.835066	0.618851	0.675242	0.451929	0.704972	0.610714	0.748491	0.881119	0.065699	0.204906	4.90722	0.0540484	0.00670801	0.0562718	0.0145661	0.0562718	1.04659
acacb	9.56709	7.52013	4.61191	7.23304	7.56178	7.95765	5.35144	6.95696	0.760936	0.887388	0.0348024	0.114387	6.99006	0.081414	0.000964284	0.0186622	0.00356208	0.0186622	1.02442
acad10	4.9805	5.11798	4.89712	4.99853	4.2784	6.29558	4.62467	5.06622	0.458886	0.690411	0.0729225	0.098453	6.11823	0.0195572	0.00207324	0.0124663	0.00608608	0.0124663	1.05185
acad11	1.01708	1.44573	0.939715	1.13418	0.984667	1.14714	1.02666	1.05282	0.913072	0.96248	0.0155101	0.14208	4.5232	0.0284211	0.010376	0.00646579	0.0199041	0.0199041	1.01081
acad8	2.83286	3.626	3.20824	3.22237	3.41317	4.31785	2.91358	3.5482	0.139232	0.348441	0.164544	0.111279	5.12898	0.0320322	0.00629633	0.00407765	0.0122783	0.0122783	1.12081
acad9	25.3544	26.2915	26.2559	25.9673	23.8273	25.9435	31.3353	27.0354	0.367671	0.612736	0.0678454	0.0753132	7.05722	0.0104405	0.000920638	0.00758747	0.00343715	0.00758747	1.04815
acadl	3.45521	4.67068	4.95757	4.36115	3.35299	3.69298	4.50582	3.8506	0.726317	0.869793	-0.0341832	0.0976581	5.46609	0.0125429	0.00476817	0.00275995	0.0095375	0.0095375	0.976584
acadm	20.3203	26.0829	30.0342	25.4791	21.267	26.4706	32.9825	26.9067	0.00492515	0.0347668	0.139472	0.0496007	7.33918	0.0230398	0.000696511	0.0014377	0.00299383	0.00299383	1.1015
acads	31.5008	32.0994	32.5382	32.0461	34.1349	31.2387	34.4616	33.2784	0.0670891	0.220133	0.0963849	0.0526384	7.1392	0.00498581	0.000861333	0.00184497	0.00329487	0.00329487	1.06909
acadsb	4.60416	5.00589	6.16517	5.25841	4.71677	4.51555	5.94882	5.06038	0.900209	0.957043	0.0122269	0.097505	5.42523	0.0141344	0.00442902	-0.00141748	0.00983181	0.00983181	1.00851
acadvl	233.7	149.689	99.0854	160.825	200.496	170.792	121.742	164.343	0.322005	0.571457	0.0972685	0.0982167	7.36292	0.0994994	0.000645092	0.0138247	0.00296234	0.0138247	1.06975
acan	0	0.005318	0.006784	0.004034	0	0.02118	0.006345	0.009175	NA	NA	NA	NA	NA	NA	NA	NA	NA	NA	#VALUE!
acap1	0.525479	0.512993	0.428227	0.4889	0.651644	0.709054	0.354118	0.571605	0.619137	0.805128	0.14337	0.288428	3.05244	0.0610843	0.0511192	-0.0178585	0.0736666	0.0736666	1.10448
acap2	2.93415	3.83027	4.71022	3.82488	2.5599	2.56257	2.99429	2.70559	0.00933776	0.0551433	-0.256587	0.0987089	5.73794	0.0348131	0.00337605	0.0112391	0.00785498	0.0112391	0.837066
acap3	0.884709	0.844154	0.457765	0.728876	0.559648	0.632976	0.45299	0.548538	0.297671	0.548305	-0.178517	0.171414	4.14245	0.0927039	0.0166272	0.0108182	0.0274467	0.0274467	0.883611
acat1	23.5228	9.68519	20.4218	17.8766	20.6674	12.4801	26.6503	19.9326	0.174768	0.401486	0.167507	0.123435	6.04515	0.165594	0.0023458	0.0205086	0.00638711	0.0205086	1.12312
acat2	2.62725	2.79924	3.15177	2.85942	2.47596	3.44335	4.61908	3.5128	0.124753	0.326323	0.228142	0.148614	4.40304	0.0500601	0.0111039	0.0135758	0.0220253	0.0220253	1.17133
acbd3	28.2072	29.504	33.5639	30.425	30.3337	31.0273	33.6259	31.6623	0.0806448	0.247537	0.0760603	0.0435388	7.84895	0.00608317	0.000364074	6.64e-05	0.00247936	0.00247936	1.05414
acbd4	0.921161	1.23221	0.987252	1.04687	1.0752	1.15995	0.816761	1.0173	0.915279	0.963595	0.0199298	0.187341	3.93291	0.0244746	0.019805	-0.00571192	0.03284	0.03284	1.01391
acbd5	1.96987	4.79379	5.41496	4.05954	3.80629	5.47497	10.3017	6.52765	0.00340703	0.026695	0.536172	0.183093	5.42151	0.281756	0.00649338	0.0437914	0.00985914	0.0437914	1.45012
acbd6	10.7914	14.3157	14.4637	13.1903	10.5002	12.2521	12.525	11.7591	0.780446	0.898069	-0.0179382	0.0643553	6.53028	0.00666047	0.00155822	0.0011416	0.00465418	0.00465418	0.987643
acbd7	0	0	0.474568	0.158189	0	0.454695	0.285179	0.246625	NA	NA	NA	NA	NA	NA	NA	NA	NA	NA	#VALUE!
ace	0.285121	0.427154	0.458162	0.390146	0.233217	0.420436	0.23402	0.295891	0.328836	0.578281	-0.248166	0.254149	3.31804	0.0817489	0.0397879	0.0106929	0.0570995	0.0570995	0.841966
ace2	0	0.023265	0.045402	0.022889	0	0.045814	0.013998	0.0199373	NA	NA	NA	NA	NA	NA	NA	NA	NA	NA	#VALUE!
acer1	7.37832	7.57671	7.72106	7.5587	5.56398	7.53183	5.19687	6.09756	0.244572	0.489469	-0.154009	0.132352	4.78969	0.023989	0.010289	0.00599449	0.0159865	0.0159865	0.898749
acer2	8.65444	6.88166	9.42187	8.31932	7.12163	7.69641	7.29517	7.37107	0.916601	0.963821	-0.0103934	0.0992537	5.98752	0.00977691	0.00281903	0.0119579	0.00663584	0.0119579	0.992822
acer3	27.1276	26.7627	36.2684	30.0529	30.237	34.8915	37.8623	34.3303	0.0157201	0.0805934	0.179313	0.0742389	6.11204	0.0253676	0.00215612	0.00322843	0.006111	0.006111	1.13234
ache	0.615464	1.00233	0.765125	0.794306	0.334385	0.739152	0.355149	0.476229	0.0659848	0.21749	-0.523824	0.284915	3.25567	0.175242	0.0611948	-0.0374843	0.0605699	0.0605699	0.695526
acin1	164.871	154.244	161.517	160.211	176.738	161.768	163.905	167.47	0.00450611	0.0325638	0.105941	0.0372984	10.0885	0.00785898	3.86e-05	0.000219758	0.00204818	0.00204818	1.0762
ackr3	21.2659	26.5832	27.0641	24.9711	17.0003	23.6903	23.7374	21.476	0.14782	0.362545	-0.0925091	0.0639195	6.57146	0.0164286	0.00159285	-0.000279499	0.00453569	0.00453569	0.93789
ackr4	0	0	0	0	0	0	0	0	NA	NA	NA	NA	NA	NA	NA	NA	NA	NA	#VALUE!
acly	62.5109	47.1056	50.3566	53.3244	45.9466	40.8009	34.9907	40.5794	2.29e-05	0.000515184	-0.235363	0.0555764	8.1275	0.0335971	0.000285849	0.00434725	0.00230622	0.00434725	0.849471
acmsd	0.200357	0.12282	0.075392	0.132856	0.093928	0.12319	0.395623	0.204247	NA	NA	NA	NA	NA	NA	NA	NA	NA	NA	#VALUE!
aco1	7.37925	8.67887	13.0434	9.70051	8.19299	8.97768	12.7428	9.97116	0.0587417	0.201924	0.113469	0.0600328	6.68782	0.0397301	0.0011813	0.000440382	0.00422461	0.00422461	1.08183
aco2	4.84468	4.88477	6.62639	5.45195	4.49521	4.3939	7.45328	5.44746	0.719641	0.866093	0.0324109	0.0902965	5.65216	0.0414977	0.00389108	0.00546227	0.00833909	0.00833909	1.02272
acod1	0.579367	96.9437	36.1056	44.5429	26.1549	34.713	84.3648	48.4109	0.373116	0.618316	1.25282	1.40664	6.79808	3.50237	0.0388883	2.92905	0.00396154	2.92905	2.38307
acot11	1.15904	1.52263	0.654812	1.11216	0.964474	1.59395	1.34478	1.30107	0.343004	0.590992	0.264714	0.279162	4.53538	0.130204	0.00949219	0.107405	0.0197005	0.107405	1.2014
acot12	1.46363	1.87455	2.99001	2.1094	1.70157	1.67301	3.5154	2.29666	0.44027	0.673705	0.110439	0.143105	4.57854	0.120177	0.0117194	0.00250842	0.0189991	0.0189991	1.07956
acot13	31.2548	31.4259	24.9976	29.2261	29.9928	35.7643	29.3915	31.7162	0.0687069	0.223128	0.160286	0.0880524	5.72181	0.025002	0.00368676	0.0020268	0.00794309	0.00794309	1.11751
acot2	7.39539	6.94549	10.7182	8.35303	6.52176	5.2525	7.98592	6.58673	0.0698089	0.225435	-0.185373	0.102238	5.32575	0.0461845	0.00508997	-0.000277721	0.0105889	0.0105889	0.879422
acot7	0.544975	0.584524	0.835916	0.655138	0.471469	0.690218	0.564478	0.575388	0.200363	0.433056	-0.769097	0.600614	2.92198	0.672109	0.10259	0.438516	0.0836282	0.438516	0.586785
acot8	4.30014	3.03027	1.90172	3.07738	3.81361	6.22199	3.37885	4.47148	0.0813792	0.249289	0.434318	0.249216	4.13243	0.161073	0.0150753	0.0780873	0.0276813	0.0780873	1.35127
acot9	0.49635	0.775424	0.532949	0.601574	0.432635	0.474969	0.392377	0.433327	0.394675	0.637634	-0.218621	0.256848	3.65809	0.0469882	0.0571504	-0.0390758	0.0418057	0.0418057	0.859387
acox1	12.7748	8.48696	9.07326	10.1117	12.0835	8.99111	7.02181	9.36547	0.606069	0.796136	-0.0432155	0.083801	6.21386	0.0533502	0.00221468	0.00831924	0.0057139	0.00831924	0.970489
acox2	0.815871	0.527226	0.332635	0.558577	1.03796	1.2809	0.575298	0.964719	0.0133055	0.0718206	0.600458	0.242562	3.45991	0.264505	0.038218	0.00843674	0.0500363	0.0500363	1.5162
acox3	0.89451	1.16305	1.19556	1.08437	1.04466	1.14369	1.06251	1.08362	0.70751	0.859223	0.0672371	0.179202	4.00065	0.00905827	0.0171915	-0.00748558	0.0309787	0.0309787	1.04771
acoxl	0.243388	0.314225	0.130463	0.229359	0.203474	0.182681	0.257386	0.214514	0.64247	0.819995	0.25243	0.543739	2.57886	0.292723	0.088064	0.355414	0.116959	0.355414	1.19121
acp1	187.718	195.363	180.786	187.956	204.342	214.375	249.331	222.683	0.00349045	0.0271454	0.242332	0.0829656	7.78743	0.021905	0.000395763	0.00992917	0.00252627	0.00992917	1.1829
acp2	7.78666	11.787	16.9663	12.18	5.98653	7.56294	13.5966	9.04869	0.00470322	0.033544	-0.272534	0.0964146	5.47677	0.157641	0.00448118	0.00502513	0.00946248	0.00946248	0.827864
acp5	11.1753	12.6378	18.0894	13.9675	10.7531	12.4708	13.1713	12.1317	0.549073	0.760248	-0.0531047	0.0886335	6.42037	0.01923	0.00144968	0.0103342	0.00499222	0.0103342	0.96386
acp6	5.35698	4.18237	2.19301	3.91079	4.89271	4.64131	3.57093	4.36832	0.253323	0.499755	0.191026	0.167227	4.79619	0.102475	0.00850988	0.0334374	0.0159036	0.0334374	1.14158
acp7	0.059408	0.125185	0.017955	0.067516	0.096025	0.036522	0.06615	0.0662323	NA	NA	NA	NA	NA	NA	NA	NA	NA	NA	#VALUE!
acpp	3.01186	6.5665	13.5777	7.71869	2.52314	6.8	8.07231	5.79848	0.356407	0.602065	-0.135448	0.14687	5.09703	0.325507	0.0094042	0.0229519	0.0125803	0.0229519	0.910387
acrc	27.6163	31.5289	28.1388	29.0947	27.4453	28.6517	25.6191	27.2387	0.992795	0.997282	0.000447078	0.049511	7.34055	0.0062709	0.000685024	0.00079625	0.00299199	0.00299199	1.00031
acsbg1	0.321643	0.23664	0.225131	0.261138	0.283237	0.25255	0.18175	0.239179	0.991048	0.996685	-0.00478697	0.426637	2.29575	0.0551416	0.118697	-0.111799	0.154331	0.154331	0.996687
acsbg2	6.06216	10.1292	9.1159	8.43575	6.01301	10.0502	8.98739	8.3502	0.497977	0.722519	0.0524923	0.0774593	6.42937	0.0484498	0.00403658	-0.00385067	0.00496333	0.00496333	1.03705
acsf2	22.4014	20.335	12.5182	18.4182	18.5156	19.1082	12.359	16.6609	0.456457	0.688366	-0.0462494	0.0621053	6.61004	0.0664254	0.00135691	0.00288933	0.00442869	0.00442869	0.968451
acsf3	0.487864	0.659993	0.368621	0.505493	0.692416	0.928814	0.38888	0.670037	0.264963	0.512862	0.30391	0.272629	3.34515	0.151588	0.0558266	-0.0428372	0.0556637	0.0556637	1.23449
acsl1	90.7691	81.763	90.5688	87.7003	89.7564	84.5017	87.1471	87.1351	0.0864365	0.258445	0.0659377	0.0384588	8.77332	0.00521134	0.000149678	-3.36e-05	0.00206894	0.00206894	1.04677
acsl3	11.7722	10.8521	13.6648	12.0964	12.9832	11.0898	11.9981	12.0237	0.24963	0.495057	0.0673178	0.0584738	7.4684	0.00910425	0.000534343	0.00459443	0.00283292	0.00459443	1.04777
acsl4	15.4468	18.0215	16.8937	16.7873	13.28	15.4964	15.8478	14.8747	0.392325	0.635432	-0.0610274	0.071343	6.29118	0.00463757	0.00220432	-1.69e-05	0.00543043	0.00543043	0.958581
acsl5	0	0.017841	0.020933	0.0129247	0	0.049123	0.041076	0.0300663	NA	NA	NA	NA	NA	NA	NA	NA	NA	NA	#VALUE!
acsl6	0.92115	0.953669	1.06271	0.979176	1.08328	0.544502	0.794793	0.807525	0.47055	0.700487	-0.155321	0.21525	3.96661	0.0617169	0.0204818	0.0490171	0.0318988	0.0490171	0.897933
acsm3	0.166111	0.155354	0.174791	0.165419	0.178531	0.34726	0.347434	0.291075	0.0702975	0.226481	0.592194	0.327181	2.79899	0.148335	0.0662786	0.00658786	0.0942924	0.0942924	1.50754
acss1	5.587	5.69426	5.24165	5.50764	4.30647	5.18538	3.42824	4.3067	0.0231145	0.106298	-0.186479	0.0820937	6.36967	0.0350311	0.00167311	0.00843595	0.00515891	0.00843595	0.878748
acss2.1	0.981454	1.12526	1.39558	1.16743	0.731271	1.2072	1.54536	1.16128	0.98911	0.995891	0.00249513	0.182813	4.00943	0.0631742	0.0193851	0.00322428	0.0307459	0.0307459	1.00173
acss2.2	0.217284	0.069269	0.106177	0.13091	0.29105	0.020566	0.081967	0.131194	0.526176	0.744238	-0.282555	0.445773	2.3948	0.790453	0.158001	0.0888702	0.14007	0.14007	0.822133
acss3	9.29845	8.84854	8.09013	8.74571	7.66771	8.0425	6.07147	7.26056	0.133516	0.340222	-0.104911	0.0699228	6.31462	0.0267824	0.0019862	0.000569272	0.00534761	0.00534761	0.929862
act3	663.164	902.181	544.936	703.427	295.549	554.52	321.652	390.574	2.28e-09	1.81e-07	-0.564884	0.0945181	9.235	0.162609	0.000104452	0.0132961	0.00199457	0.0132961	0.67601
acta1	0.111368	0.13746	0.298457	0.182428	0.310327	0.229466	0.363087	0.30096	0.288002	0.538968	0.58038	0.546233	1.76965	0.193151	0.190044	-0.122091	0.257513	0.257513	1.49524
acta2	137.666	234.917	130.487	167.69	52.9552	133.938	76.6553	87.8495	1.18e-06	4.3e-05	-0.645016	0.132768	7.71236	0.245321	0.000497883	0.0259431	0.00258841	0.0259431	0.639486
actb	1188.83	2078.98	2025.16	1764.32	1137.5	2034.46	1807.15	1659.7	0.364635	0.609691	-0.158846	0.175217	10.2751	0.125396	2.47e-05	0.0460267	0.00209415	0.0460267	0.895741
actc1	2799.61	3719.57	2809.88	3109.69	1833.35	2982.26	2402.11	2405.91	0.00305721	0.0245633	-0.23011	0.0776892	10.9143	0.0452778	1.98e-05	0.00903365	0.00235952	0.00903365	0.85257
actg1	3603.41	5529.08	5206	4779.5	3323.39	4697.32	4459.51	4160.07	0.0898111	0.265173	-0.0793001	0.0467463	11.9575	0.0301041	6.49e-06	0.00146908	0.00327133	0.00327133	0.946517
actl6a	386.666	355.983	398.014	380.221	378.683	406.826	426.682	404.064	0.00139762	0.0136057	0.134913	0.0422245	9.48608	0.00706853	8.19e-05	0.00259251	0.0019846	0.00259251	1.09803
actn1	63.599	63.3729	101.111	76.0276	55.5429	54.3194	74.8847	61.5823	0.00367933	0.0282082	-0.137557	0.0473612	8.51719	0.0379234	0.000202446	0.00316219	0.00214304	0.00316219	0.909057
actn2	0.541474	0.312597	0.143993	0.332688	0.421873	0.653343	0.246887	0.440701	0.194626	0.426696	0.379662	0.29272	3.09987	0.319731	0.0581696	0.0673719	0.0703576	0.0703576	1.30104
actn3	18.6351	17.8483	19.6178	18.7004	7.2057	8.76405	7.8961	7.95528	9.98e-35	3.34e-31	-0.77968	0.0634292	6.98849	0.185789	0.00105756	0.00497734	0.0035651	0.00497734	0.582496
actn4	72.5485	73.091	84.8057	76.8151	70.4384	73.0436	77.1709	73.551	0.750744	0.882509	0.0121846	0.0383574	8.77393	0.00149344	0.00013815	0.000418842	0.00206879	0.00206879	1.00848
actr10	24.2559	28.6899	31.4507	28.1322	31.0067	32.0236	35.0296	32.6866	1.45e-05	0.000350314	0.226028	0.0521301	7.12206	0.018917	0.000752617	0.00273705	0.0033237	0.0033237	1.16961
actr1a	26.4492	19.6273	20.4535	22.1767	28.22	24.8879	30.384	27.8306	0.0033445	0.0263407	0.285781	0.0973978	6.66452	0.042534	0.00140409	0.0128254	0.00428413	0.0128254	1.21907
actr2	45.4604	50.6937	69.4743	55.2095	41.3407	44.0287	59.4737	48.281	0.174179	0.401074	-0.0606077	0.0446006	7.77314	0.0242628	0.000446152	0.000368278	0.00253767	0.00253767	0.95886
actr3	76.0252	93.6949	114.62	94.78	72.5549	78.0786	90.3701	80.3345	0.04747	0.175422	-0.121279	0.0611877	7.8772	0.0277298	0.000386135	0.00522977	0.00245896	0.00522977	0.919372
actr5	30.8949	29.328	27.7887	29.3372	28.7652	30.5575	27.5147	28.9458	0.719527	0.866093	0.0192101	0.0534966	7.03431	0.00154254	0.00081389	0.000230474	0.00347893	0.00347893	1.0134
actr6	48.4608	45.903	41.554	45.3059	45.959	44.1201	42.9597	44.3463	0.142211	0.353187	0.0774297	0.0527592	7.11276	0.0158668	0.000835754	0.00146067	0.00333955	0.00333955	1.05514
actr8	24.8657	24.4196	19.3658	22.8837	24.5955	25.5089	22.855	24.3198	0.133216	0.340027	0.0858492	0.057174	6.83606	0.00937706	0.0010258	0.0032969	0.0038775	0.0038775	1.06131
acvr1	32.0381	42.7506	52.0568	42.2818	34.0705	36.6907	41.854	37.5384	0.552532	0.762677	-0.0500307	0.084231	7.77651	0.0233407	0.000364718	0.0102776	0.00253496	0.0102776	0.965916
acvr1b	2.94379	4.01327	5.02848	3.99518	3.27166	3.62316	4.73579	3.87687	0.683793	0.845975	0.0405858	0.0996475	5.3897	0.0322976	0.00479887	0.00238517	0.0100956	0.0100956	1.02853
acvr1c	0.036171	0	0.059848	0.0320063	0.051064	0	0.076853	0.042639	NA	NA	NA	NA	NA	NA	NA	NA	NA	NA	#VALUE!
acvr2a	14.908	14.2031	15.2576	14.7896	14.9652	13.473	15.2711	14.5698	0.424932	0.662791	0.0425272	0.0532993	7.29715	0.00372185	0.00120946	0.000137049	0.00305176	0.00305176	1.02992
acvr2b	7.54742	8.62416	14.972	10.3812	9.00591	8.83887	11.1209	9.65523	0.975771	0.989639	0.00426935	0.140574	5.78287	0.0620203	0.00311759	0.0265238	0.00761608	0.0265238	1.00296
acvrl1	0	0.015749	0.116367	0.0440387	0.067181	0.041672	0.018763	0.0425387	NA	NA	NA	NA	NA	NA	NA	NA	NA	NA	#VALUE!
acy1	0.966238	0	0.355013	0.440417	1.38329	0	0	0.461097	0.427851	0.664811	-0.824353	1.0397	1.16243	4.3517	1.16185	0.459056	0.459622	0.459622	0.564735
acy1.1	0.72586	4.11374	1.53853	2.12604	0.787258	3.08703	1.74435	1.87288	0.977213	0.990104	0.025273	0.884811	3.7493	0.458527	1.13578	-1.10621	0.0385516	0.0385516	1.01767
acy3	22.8076	31.3354	53.7889	35.9773	20.8253	25.2932	33.8096	26.6427	0.0836559	0.253206	-0.173253	0.100154	6.71624	0.0773225	0.00126597	0.0137804	0.00415389	0.0137804	0.886841
acyp1	12.9328	13.8389	15.8898	14.2205	9.27484	10.2672	11.3378	10.2933	0.0488891	0.178892	-0.215899	0.109618	5.2325	0.0143991	0.00666914	-0.00661342	0.0113551	0.0113551	0.861009
acyp2	0	0	0	0	0	0	0.017571	0.005857	NA	NA	NA	NA	NA	NA	NA	NA	NA	NA	#VALUE!
ada	1.80872	2.50799	1.62559	1.98077	1.36434	1.61429	1.17157	1.3834	0.121741	0.321265	-0.283418	0.183145	3.96052	0.0617296	0.0182464	-0.0140496	0.0320668	0.0320668	0.821642
ada.2	0	0.141535	0.042488	0.061341	0.111949	0.049156	0.126342	0.0958157	NA	NA	NA	NA	NA	NA	NA	NA	NA	NA	#VALUE!
adad1	3.83082	3.18935	4.08355	3.70124	3.46653	3.34184	3.6892	3.49919	0.663299	0.832243	0.0445279	0.102278	5.26527	0.00733962	0.00461189	-0.00251971	0.0110792	0.0110792	1.03135
adad2	2.69055	3.93843	5.24767	3.95888	2.61927	3.00316	5.38597	3.66947	0.841324	0.925637	-0.0260469	0.130104	4.77407	0.0804476	0.00920285	0.00559727	0.0161879	0.0161879	0.982108
adal	13.6988	9.7057	10.9997	11.4681	13.2043	11.0859	11.008	11.7661	0.312437	0.56252	0.100231	0.0992268	5.37447	0.0278063	0.0045581	-0.00173272	0.0102108	0.0102108	1.07195
adam10	22.0489	25.9723	36.108	28.0431	21.9237	20.3868	24.7738	22.3614	0.21616	0.45466	-0.127869	0.103386	7.69287	0.0216494	0.000427482	0.0156056	0.00260547	0.0156056	0.915183
adam11	0.687738	0.208581	0.21435	0.370223	0.230334	0.231751	0.09317	0.185085	0.124507	0.325944	-0.536689	0.349377	3.29569	0.39688	0.0463143	0.136782	0.0583155	0.136782	0.689351
adam12	0	0	0	0	0	0	0.017063	0.00568767	NA	NA	NA	NA	NA	NA	NA	NA	NA	NA	#VALUE!
adam17	6.21511	7.00972	5.71402	6.31295	5.80107	4.67713	5.04088	5.17303	0.181797	0.410077	-0.15183	0.11371	6.51567	0.0195659	0.0016404	0.0177544	0.00469727	0.0177544	0.900108
adam19	0.287258	0.290469	0.197387	0.258371	0.143507	0.168113	0.176025	0.162548	0.321624	0.571139	-0.396222	0.39977	2.43755	0.0684004	0.105399	-0.0631762	0.134325	0.134325	0.759845
adam22	0.260572	0.362963	0.277174	0.300236	0.679325	0.525634	0.310249	0.505069	0.0546125	0.192796	0.520513	0.270826	3.22734	0.162397	0.0477928	0.0417822	0.0622274	0.0622274	1.43447
adam23	0.194932	0.239777	0.077869	0.170859	0.164861	0.245974	0.130983	0.180606	0.936619	0.973539	0.0665854	0.837341	0.727966	0.706622	0.363392	-0.345491	0.688317	0.688317	1.04724
adam28	0.483743	0.249738	1.44606	0.726514	0.227831	0.120005	0.170191	0.172676	0.0126498	0.0692863	-1.12893	0.452755	2.8762	0.721537	0.0997402	0.20774	0.0874455	0.20774	0.457253
adam33	43.3427	51.8056	54.0408	49.7297	51.1028	51.5233	50.6603	51.0955	0.177841	0.405505	0.0906619	0.067285	8.64552	0.00588312	0.000174874	0.00661603	0.00210285	0.00661603	1.06486
adam7	11.8975	10.2879	8.99815	10.3945	11.0999	10.5625	7.94381	9.86874	0.99622	0.997911	0.000292048	0.0616515	6.641	0.02674	0.00135575	0.00017759	0.00434561	0.00434561	1.0002
adam9	5.81467	5.55804	7.0375	6.13674	5.19005	5.19003	6.58962	5.65657	0.729803	0.871325	-0.0219794	0.063637	6.55037	0.00983829	0.00147868	-0.000948829	0.00459582	0.00459582	0.984881
adamts1	3.81532	5.20022	4.2696	4.42838	4.69676	6.02257	6.20301	5.64078	0.000144444	0.00229248	0.295152	0.0776627	6.07006	0.0420687	0.00228032	0.00676692	0.00628278	0.00676692	1.22701
adamts10	0.535966	0.6771	0.404467	0.539178	0.164101	0.365728	0.219547	0.249792	0.0279997	0.121409	-0.712479	0.324253	4.16208	0.248934	0.130717	-0.0764848	0.0269933	0.0269933	0.610271
adamts12	0.016471	0.045216	0.036802	0.0328297	0	0.030669	0	0.010223	NA	NA	NA	NA	NA	NA	NA	NA	NA	NA	#VALUE!
adamts13	1.33093	1.51383	2.44491	1.76322	0.996197	0.881014	1.75782	1.21168	0.00244311	0.0208286	-0.35207	0.116183	5.02442	0.136272	0.00694835	0.00473198	0.0132995	0.0132995	0.783459
adamts14	0.198778	0.18322	0.29969	0.227229	0.100556	0.127954	0.206938	0.145149	0.210983	0.447573	-0.399548	0.319417	3.00565	0.111557	0.0759506	-0.0605669	0.07709	0.07709	0.758096
adamts15	0.09138	0.036021	0	0.042467	0.018138	0.032135	0.028306	0.026193	NA	NA	NA	NA	NA	NA	NA	NA	NA	NA	#VALUE!
adamts16	0	0.006816	0.018091	0.00830233	0	0	0.008196	0.002732	NA	NA	NA	NA	NA	NA	NA	NA	NA	NA	#VALUE!
adamts17	0.137246	0.279128	0.195454	0.203943	0.129617	0.24149	0.321625	0.230911	0.702189	0.855834	0.134985	0.353024	2.8341	0.129008	0.0958258	-0.0337028	0.0911127	0.0911127	1.09808
adamts18	8.14673	7.49901	9.75932	8.46835	6.96249	5.55647	7.37881	6.63259	0.00580431	0.039363	-0.151746	0.0550076	6.95715	0.018758	0.000912656	0.00254938	0.00362609	0.00362609	0.90016
adamts19	0.027827	0.008623	0.011063	0.0158377	0	0	0.051548	0.0171827	NA	NA	NA	NA	NA	NA	NA	NA	NA	NA	#VALUE!
adamts2	0.019531	0.036423	0.078172	0.0447087	0.027287	0.024124	0.065343	0.038918	0.979394	0.991174	-0.015945	0.617325	1.70316	0.216569	0.297058	-0.240153	0.274577	0.274577	0.989009
adamts20	0.056525	0.029081	0.058816	0.0481407	0.043746	0.031036	0.061999	0.0455937	0.970151	0.98677	0.0195239	0.521769	1.92555	0.0886876	0.18694	-0.172482	0.221424	0.221424	1.01362
adamts3	2.86375	2.35648	2.25573	2.49199	1.90833	1.39772	1.06469	1.45691	3.44e-07	1.49e-05	-0.474324	0.0930536	5.58527	0.131273	0.00387717	0.00911128	0.00874473	0.00911128	0.719804
adamts4	0.014463	0.051825	0.029817	0.032035	0	0.090022	0.05926	0.0497607	NA	NA	NA	NA	NA	NA	NA	NA	NA	NA	#VALUE!
adamts5	0.144211	0.332357	0.338142	0.27157	0.164539	0.194927	0.301208	0.220225	0.62209	0.807492	-0.1178	0.238998	3.43073	0.120742	0.0342783	0.0252253	0.0514015	0.0514015	0.921592
adamts6	1.50852	1.3558	1.19516	1.35316	1.22417	1.26131	0.9438	1.14309	0.363014	0.608256	-0.117924	0.129639	4.78046	0.0262097	0.00910419	-0.00674511	0.0161051	0.0161051	0.921513
adamts7	0.328069	0.262155	0.3367	0.308975	0.324824	0.333826	0.310325	0.322992	0.591176	0.786169	0.111079	0.206801	3.75603	0.0119075	0.0258263	-0.0150053	0.0383234	0.0383234	1.08004
adamts8	0.010504	0.009712	0	0.00673867	0.014526	0.025812	0.011572	0.0173033	NA	NA	NA	NA	NA	NA	NA	NA	NA	NA	#VALUE!
adamts9	0.881442	1.09441	1.18493	1.05359	0.60274	0.616321	0.77917	0.666077	0.00383162	0.0289255	-0.426395	0.147455	4.65231	0.0735236	0.0147429	-0.00770082	0.0178714	0.0178714	0.744119
adamtsl1	0.308387	0.511721	0.395688	0.405265	0.123076	0.173027	0.256278	0.184127	0.0288984	0.123897	-0.725863	0.332222	3.26706	0.220983	0.105639	-0.0432469	0.0599182	0.0599182	0.604635
adamtsl2	0	0.012043	0.014038	0.00869367	0	0.033118	0	0.0110393	NA	NA	NA	NA	NA	NA	NA	NA	NA	NA	#VALUE!
adamtsl3	0.029657	0.006784	0.026791	0.0210773	0	0.009187	0.025977	0.0117213	NA	NA	NA	NA	NA	NA	NA	NA	NA	NA	#VALUE!
adamtsl4	7.71118	7.9982	13.1368	9.61539	7.0865	5.84632	7.58703	6.83995	0.0410971	0.158519	-0.269652	0.132018	7.14776	0.0605039	0.00077983	0.0253631	0.00328065	0.0253631	0.829519
adamtsl5	4.41756	3.02595	3.46821	3.63724	3.33744	2.88826	2.63454	2.95341	0.198126	0.430721	-0.132455	0.102925	5.23478	0.0344354	0.00455468	0.00219753	0.0113357	0.0113357	0.912277
adap1	71.359	56.5092	55.8265	61.2316	70.2297	58.0151	61.7934	63.3461	0.0267905	0.11783	0.0942659	0.0425665	8.08762	0.020843	0.000390405	0.00226235	0.00232745	0.00232745	1.06752
adap1l	4.53434	7.87715	13.9952	8.80223	3.83734	4.98386	6.17288	4.99803	0.0197435	0.0952694	-0.426927	0.183137	5.42567	0.182361	0.0155048	0.0348041	0.00982862	0.0348041	0.743844
adar	25.5508	23.2735	19.8867	22.9037	25.3799	23.7869	21.7678	23.6449	0.13076	0.336372	0.0676899	0.0447948	7.71491	0.00963586	0.000423647	0.00120228	0.00258621	0.00258621	1.04804
adarb1	26.8121	24.1742	19.5878	23.5247	22.8019	20.3362	15.7685	19.6355	0.0303806	0.128102	-0.100094	0.0462309	7.60589	0.0473757	0.000519347	-0.000346441	0.0026866	0.0026866	0.932972
adarb2	0.02739	0.126387	0	0.051259	0.114549	0	0.120248	0.0782657	NA	NA	NA	NA	NA	NA	NA	NA	NA	NA	#VALUE!
adat1	3.52666	4.65293	1.7334	3.30433	2.35872	3.72837	1.82616	2.63775	0.455885	0.687688	-0.133934	0.179623	4.40273	0.173081	0.0263657	0.00184379	0.0220311	0.0220311	0.911343
adat2	25.2216	27.9495	22.4898	25.2203	22.5166	30.9975	22.6362	25.3834	0.171171	0.397017	0.101385	0.074087	6.15128	0.0331973	0.00227854	0.003051	0.00595479	0.00595479	1.0728
adck1	10.1227	7.34569	8.89966	8.78935	8.27263	7.40661	10.0421	8.57378	0.506151	0.728718	0.102956	0.154857	6.09727	0.0308154	0.00356939	0.0324017	0.00617086	0.0324017	1.07397
adck2	0.210934	0.352592	0.363781	0.309102	0.282172	0.177407	0.401979	0.287186	0.834825	0.923195	-0.0665842	0.319321	2.90231	0.104133	0.0677022	0.0639676	0.085247	0.085247	0.954896
adck3	46.4233	61.332	73.7481	60.5011	42.205	53.4206	57.8602	51.1619	0.00848628	0.0514461	-0.118988	0.0452068	7.82797	0.0351322	0.00036899	0.0026965	0.00249497	0.0026965	0.920833
adck4	2.69435	3.10099	2.74024	2.84519	2.37312	2.80053	2.8991	2.69092	0.83507	0.923236	0.0220029	0.10568	5.17884	0.0057365	0.00492879	0.00167056	0.0118235	0.0118235	1.01537
adcy1	0.036845	0.013788	0.008999	0.0198773	0.030233	0.008996	0	0.0130763	NA	NA	NA	NA	NA	NA	NA	NA	NA	NA	#VALUE!
adcy4	0.91743	1.46153	0.756203	1.04505	0.837326	1.29697	1.14195	1.09208	0.499278	0.723528	0.122428	0.181207	4.48835	0.0709069	0.0142716	0.0349822	0.020498	0.0349822	1.08857
adcy6	1.41268	1.66587	1.70099	1.59318	1.45374	1.5827	1.28348	1.43997	0.629948	0.81208	-0.0526858	0.109352	5.19274	0.00815336	0.00623668	0.00544161	0.0117001	0.0117001	0.96414
adcy7	7.76298	6.68352	6.20655	6.88435	7.23366	6.23527	5.88414	6.45102	0.699247	0.854404	0.0232763	0.0602486	6.73299	0.0251206	0.00133168	-0.000813028	0.00411316	0.00411316	1.01626
adcy8	0.058579	0.070196	0.02063	0.0498017	0.111322	0	0.020196	0.0438393	NA	NA	NA	NA	NA	NA	NA	NA	NA	NA	#VALUE!
adcy9	4.33649	5.15378	4.82416	4.77148	4.03747	3.76296	3.86338	3.88794	0.0434249	0.164727	-0.159046	0.0787512	6.29637	0.0114281	0.00196208	0.00734056	0.00541197	0.00734056	0.895617
adcyap1	0.984209	0.353388	0.457148	0.598248	0.353725	0.365665	0.220454	0.313281	0.00698677	0.0447881	-0.822283	0.304835	3.04347	0.437108	0.0650758	-0.0295998	0.0743104	0.0743104	0.565546
adcyap1r1	0.026066	0.010615	0.0131	0.0165937	0	0	0	0	NA	NA	NA	NA	NA	NA	NA	NA	NA	NA	#VALUE!
add1	63.1779	63.378	74.8047	67.1202	61.0529	56.3653	64.6016	60.6733	0.254937	0.501723	-0.0545413	0.0479088	8.86785	0.00547605	0.00139523	0.000311535	0.00204766	0.00204766	0.962901
add2	0.151517	0.076437	0.054891	0.0942817	0	0.021001	0.160369	0.0604567	0.394371	0.637312	-0.949802	1.11516	1.14668	1.22522	0.255435	1.60994	0.466479	1.60994	0.517703
add3	53.9311	68.6702	76.4233	66.3415	68.2314	70.7273	81.3633	73.4407	0.0342194	0.139443	0.139703	0.0659762	8.28526	0.0220997	0.000265406	0.00626388	0.00223197	0.00626388	1.10168
adgb	3.70462	2.06688	4.65635	3.47595	2.54345	1.75745	2.17801	2.15964	0.0255927	0.114147	-0.355039	0.159044	5.67428	0.117996	0.00374552	0.0341968	0.00821051	0.0341968	0.781848
adgra1	1.04346	0.286056	0.306363	0.545293	0.636042	0.416938	0.352681	0.468554	0.787503	0.901418	0.0703448	0.260967	3.32971	0.272992	0.0456792	0.0508009	0.0564763	0.0564763	1.04997
adgra2	0.4119	0.473983	0.478641	0.454841	0.364338	0.340835	0.477993	0.394389	0.66465	0.833189	-0.0796261	0.183681	4.02634	0.013059	0.0203047	-0.00282132	0.0303034	0.0303034	0.946303
adgra3	49.6183	54.313	67.0359	56.9891	46.926	44.9767	52.6701	48.1909	0.0278604	0.121034	-0.117532	0.0534421	8.47566	0.0139127	0.000228399	0.00405569	0.00215739	0.00405569	0.921763
adgrb1	0.080356	0.123925	0.168043	0.124108	0.097613	0.099961	0.023601	0.073725	0.552931	0.762752	-0.530192	0.893521	1.84084	0.668076	0.285689	0.911882	0.240379	0.911882	0.692463
adgrb2	0.404364	0.284664	0.25126	0.313429	0.320129	0.300292	0.155954	0.258792	0.466452	0.69736	-0.174872	0.240122	3.44499	0.0954123	0.0357586	-0.00649985	0.0507293	0.0507293	0.885846
adgrb3	0.935044	0.591897	0.63029	0.719077	1.03489	0.506792	0.358764	0.633482	0.468615	0.698781	-0.135296	0.186683	4.63474	0.171974	0.0103614	0.0419145	0.0181322	0.0419145	0.910483
adgrd1	0.380971	0.257317	0.331754	0.323347	0.21361	0.126138	0.219937	0.186562	0.0730088	0.232318	-0.679877	0.379231	2.71549	0.1987	0.113411	-0.095193	0.102314	0.102314	0.624219
adgrd2	0.924137	0.328459	0.391683	0.548093	0.469388	0.253782	0.152566	0.291912	0.0367866	0.146691	-0.559341	0.267868	3.24495	0.355915	0.0464392	0.00344592	0.0611906	0.0611906	0.678612
adgre2	17.9554	16.0763	11.3655	15.1324	18.3323	19.872	10.4829	16.2291	0.320448	0.569776	0.0793368	0.0798528	6.68242	0.0675172	0.00130529	0.00825943	0.00423827	0.00825943	1.05653
adgre5	2.60781	2.61828	3.41878	2.88162	2.64376	2.08642	3.26566	2.66528	0.755132	0.884995	-0.0363213	0.116459	5.0564	0.0284109	0.00736715	0.00255985	0.0129769	0.0129769	0.975138
adgrf1	8.68921	12.6712	12.0231	11.1278	10.0468	11.3113	10.1715	10.5099	0.872581	0.943172	0.0153879	0.0959461	7.0426	0.0142502	0.000841744	0.0129667	0.00346372	0.0129667	1.01072
adgrf3	0	0.016083	0.019233	0.011772	0	0	0	0	NA	NA	NA	NA	NA	NA	NA	NA	NA	NA	#VALUE!
adgrg1	3.57828	2.09358	2.18251	2.61812	2.13156	1.20145	1.22474	1.51925	6.85e-05	0.00126431	-0.462269	0.116105	5.03342	0.170097	0.00701268	-0.00658202	0.0132078	0.0132078	0.725844
adgrg2	0.783921	0.238751	0.404964	0.475879	0.578053	0.161931	0.170619	0.303534	0.0436776	0.165536	-0.432731	0.214523	3.68736	0.435739	0.0283022	0.00950925	0.0407283	0.0407283	0.740858
adgrg4	0.124455	0.387566	0.243446	0.251822	0.315947	0.241284	0.218895	0.258709	0.616888	0.803765	0.20159	0.402966	2.5173	0.141771	0.0933885	0.150184	0.12423	0.150184	1.14996
adgrg6	0.330623	0.218355	0.183629	0.244202	0.225923	0.184173	0.156938	0.189011	NA	NA	NA	NA	NA	NA	NA	NA	NA	NA	#VALUE!
adgrl1	0.405872	0.264779	0.166627	0.279093	0.177107	0.187035	0.06677	0.143637	0.00608454	0.0406117	-0.636721	0.23211	3.55231	0.340162	0.0348279	0.00423552	0.0459844	0.0459844	0.643173
adgrl2	25.1176	24.4568	30.8302	26.8015	24.2998	22.1072	24.5	23.6357	0.286232	0.536775	-0.0622872	0.0584075	7.96243	0.00676404	0.00126109	0.00385606	0.00240152	0.00385606	0.957745
adgrl3	0.245976	0.158172	0	0.134716	1.92261	1.62447	0	1.18236	NA	NA	NA	NA	NA	NA	NA	NA	NA	NA	#VALUE!
adgrl4	0.033136	0.015696	0	0.0162773	0.044905	0	0	0.0149683	NA	NA	NA	NA	NA	NA	NA	NA	NA	NA	#VALUE!
adgrv1	0.206572	0.100265	0.08876	0.131866	0.063913	0.042895	0.064286	0.0570313	0.00546097	0.0375666	-0.705936	0.25407	3.53855	0.269725	0.0284455	0.0683822	0.0465629	0.0683822	0.613045
adh1	0	0	0.066918	0.022306	0	0	0.12455	0.0415167	NA	NA	NA	NA	NA	NA	NA	NA	NA	NA	#VALUE!
adh1a	0	0	0.041036	0.0136787	0.046365	0.083282	0	0.0432157	NA	NA	NA	NA	NA	NA	NA	NA	NA	NA	#VALUE!
adh1b	0.080549	0.03681	0.045217	0.054192	0	0.099165	0.04348	0.0475483	NA	NA	NA	NA	NA	NA	NA	NA	NA	NA	#VALUE!
adh1c	0	0.09978	0	0.03326	0	0.129918	0.090522	0.07348	NA	NA	NA	NA	NA	NA	NA	NA	NA	NA	#VALUE!
adh4	0	0.064885	0.041063	0.035316	0	0.085465	0.038441	0.041302	NA	NA	NA	NA	NA	NA	NA	NA	NA	NA	#VALUE!
adh5	7.91681	8.22285	7.10555	7.7484	10.0125	11.2763	9.89675	10.3952	0.000304196	0.0041103	0.363684	0.100696	5.34951	0.0479504	0.00480675	-0.00337839	0.0104028	0.0104028	1.28671
adh6	0.726101	0.074134	0.185477	0.328571	0.674209	0.148377	0.088291	0.303626	NA	NA	NA	NA	NA	NA	NA	NA	NA	NA	#VALUE!
adh7	0.040586	0	0.046834	0.02914	0	0	0.044602	0.0148673	NA	NA	NA	NA	NA	NA	NA	NA	NA	NA	#VALUE!
adhfe1	27.2589	34.6711	30.6955	30.8752	17.2551	32.0394	14.6446	21.313	0.0374482	0.148305	-0.378785	0.182034	6.60094	0.113087	0.00160647	0.0480982	0.00445359	0.0480982	0.769085
adi1	7.01042	6.42624	6.03455	6.4904	6.53587	7.19655	5.86576	6.53273	0.611574	0.800265	0.0625816	0.123234	4.87105	0.0102336	0.00779374	-0.00459593	0.0149861	0.0149861	1.04433
adipoq	0.044069	0	0.05199	0.0320197	0.06044	0.053441	0	0.0379603	NA	NA	NA	NA	NA	NA	NA	NA	NA	NA	#VALUE!
adipor1	27.2702	26.1148	34.5544	29.3131	26.4436	24.2422	31.2542	27.3133	0.518514	0.737262	0.029602	0.0458492	7.63874	0.00715023	0.000498247	4.48e-05	0.00265498	0.00265498	1.02073
adk	53.0223	55.1476	69.3963	59.1887	58.4798	56.6758	66.3529	60.5028	0.00338464	0.0265694	0.122384	0.0417628	7.99569	0.00732835	0.000235503	0.00164572	0.0023807	0.0023807	1.08853
adm	0.027408	0.100203	0.123099	0.08357	0.192004	0.100971	0	0.0976583	NA	NA	NA	NA	NA	NA	NA	NA	NA	NA	#VALUE!
adm2	0	0.475179	0.187241	0.220807	0.602791	0	0.090767	0.231186	NA	NA	NA	NA	NA	NA	NA	NA	NA	NA	#VALUE!
admp	15.3118	28.2962	28.2667	23.9582	25.5891	35.3983	42.3003	34.4292	2.58e-07	1.18e-05	0.471902	0.0916029	7.08353	0.116914	0.000848622	0.011738	0.00339028	0.011738	1.38694
admp2	7.80761	14.7294	21.5226	14.6865	6.96087	11.6244	11.467	10.0174	0.0987396	0.280934	-0.240444	0.145636	6.26175	0.121586	0.0020718	0.029743	0.00553644	0.029743	0.846485
adnp	55.3015	52.509	74.306	60.7055	50.7264	46.4264	57.7626	51.6385	0.0345703	0.140394	-0.0853442	0.0403833	8.89081	0.0136602	0.000192389	0.00225382	0.00204297	0.00225382	0.94256
adnp2	24.1992	27.4293	32.3657	27.9981	22.8055	23.1164	26.5876	24.1698	0.254498	0.501036	-0.05274	0.0462837	7.60048	0.00354795	0.000521354	0.00188261	0.00269192	0.00269192	0.964104
ado	6.08026	6.82875	9.56766	7.49222	5.85942	6.47851	8.78166	7.03986	0.669317	0.836222	-0.0305963	0.0716397	6.24087	0.039982	0.0020853	-0.00206691	0.00561307	0.00561307	0.979016
adora1	1.22112	1.57623	0.977228	1.25819	0.491364	0.750933	1.10039	0.780896	0.191798	0.42334	-0.418551	0.32066	3.18546	0.130014	0.053591	0.100643	0.0647758	0.100643	0.748176
adora2a	11.5645	6.97373	6.24004	8.25942	7.15231	6.62323	3.83852	5.87135	0.0325496	0.13467	-0.283897	0.132811	5.5636	0.124221	0.00449909	0.0219592	0.00888193	0.0219592	0.821369
adora2b	0.138083	0.464681	0.445992	0.349585	0.144518	0.191204	0.22713	0.187617	0.275949	0.524638	-0.421922	0.387274	2.54575	0.221827	0.104156	0.00781919	0.120815	0.120815	0.74643
adora3	0	0	0	0	0	0	0	0	NA	NA	NA	NA	NA	NA	NA	NA	NA	NA	#VALUE!
adpgk	0.803559	0.785999	0.479164	0.689574	0.408444	0.956952	0.900821	0.755406	0.806041	0.91087	0.0910487	0.370816	2.99743	0.114182	0.0500337	0.156223	0.0777083	0.156223	1.06514
adprh	7.91157	8.2151	4.30097	6.80921	11.0064	8.71905	6.01621	8.58055	0.00131921	0.0129271	0.326816	0.101756	5.69044	0.158911	0.00665085	0.00888053	0.0081183	0.00888053	1.25424
adprhl1	0.091299	0.025583	0.052388	0.0564233	0	0.016316	0.031229	0.0158483	NA	NA	NA	NA	NA	NA	NA	NA	NA	NA	#VALUE!
adprhl2	3.12032	3.9722	4.53503	3.87585	3.01724	3.96938	4.83789	3.9415	0.395941	0.638754	0.0998561	0.117631	4.96913	0.0205434	0.00687576	-0.0048554	0.0138798	0.0138798	1.07167
adprm	1.25523	2.38919	1.86098	1.83513	1.56773	2.85701	3.28484	2.56986	0.0627712	0.211175	0.360953	0.193976	3.90524	0.132543	0.0228041	0.00196043	0.0336361	0.0336361	1.28427
adra1a	0.251864	0.174427	0.381626	0.269306	0.217658	0.135758	0.204923	0.186113	0.506953	0.729184	-0.259383	0.390879	2.54754	0.0967802	0.108577	-0.0817744	0.120603	0.120603	0.835445
adra1b	0	0	0.021332	0.00711067	0	0	0.020297	0.00676567	NA	NA	NA	NA	NA	NA	NA	NA	NA	NA	#VALUE!
adra1d	2.54335	1.84381	2.40012	2.26243	1.45169	1.45601	1.12097	1.34289	0.000780501	0.00858653	-0.483312	0.143859	4.8601	0.0903733	0.00783574	0.0232074	0.0151162	0.0232074	0.715334
adra2b	0	0.009697	0	0.00323233	0	0	0.011482	0.00382733	NA	NA	NA	NA	NA	NA	NA	NA	NA	NA	#VALUE!
adra2c	1.16372	1.03303	0.905934	1.03423	0.571268	1.06166	0.692943	0.77529	0.227126	0.468406	-0.274798	0.22752	3.53107	0.0623524	0.0307669	0.0303923	0.046881	0.046881	0.826566
adrb1	0.245438	0.228574	0.199254	0.224422	0.147135	0.037609	0.100809	0.0951843	0.089367	0.264562	-0.8455	0.49772	2.13806	0.393362	0.191543	0.0146772	0.180045	0.180045	0.556518
adrb2	6.10739	5.97552	7.05722	6.38004	5.42104	5.26261	4.52228	5.06864	0.136515	0.344714	-0.143952	0.0966839	5.92735	0.0158443	0.00282481	0.0111968	0.00690739	0.0111968	0.905036
adrbk2	4.23962	3.75149	5.36412	4.45174	4.14453	3.34792	4.30014	3.93086	0.512786	0.733011	-0.0478832	0.0731594	6.16865	0.0176937	0.00214151	0.00176392	0.00588693	0.00588693	0.967355
adrm1	144.293	137.956	88.887	123.712	128.569	134.473	109.627	124.223	0.591364	0.786356	0.0506905	0.0944202	7.94837	0.0297496	0.000365037	0.0130077	0.00241059	0.0130077	1.03576
adsl	26.6608	22.6245	18.3801	22.5551	25.9392	26.792	26.3879	26.373	0.0601821	0.205274	0.209087	0.111249	6.52583	0.027756	0.0014787	0.0170857	0.00466726	0.0170857	1.15596
adss	42.2888	48.4836	54.7007	48.491	42.1721	48.3522	52.2184	47.5809	0.0840292	0.253831	0.0770625	0.0446022	7.76588	0.00405588	0.000440498	-0.000369981	0.00254354	0.00254354	1.05487
adssl1	0.934027	0.572385	0.648635	0.718349	0.792233	0.453061	0.527491	0.590928	0.636702	0.816179	-0.139446	0.295238	3.02164	0.0751295	0.0548462	-0.0538664	0.0759023	0.0759023	0.907868
adtrp	0	0.029794	0.038952	0.0229153	0	0	0	0	NA	NA	NA	NA	NA	NA	NA	NA	NA	NA	#VALUE!
aebp1	0.376046	0.34248	0.391806	0.370111	0.262485	0.275989	0.349791	0.296088	0.437967	0.671858	-0.187513	0.241756	3.44036	0.0204553	0.0367221	-0.0285282	0.0509466	0.0509466	0.878118
aebp2	4.20218	6.75647	10.0946	7.01775	4.96836	4.6605	9.8014	6.47675	0.584673	0.782039	-0.0824499	0.150849	4.51327	0.165288	0.0140616	0.0154589	0.0200716	0.0200716	0.944452
aen	15.0477	15.8865	25.5461	18.8268	28.9906	17.9636	39.7938	28.916	0.00203345	0.0181784	0.502656	0.162919	7.16444	0.151954	0.000966837	0.0388473	0.0032533	0.0388473	1.41682
aes	116.026	111.286	142.467	123.26	117.973	111.696	136.065	121.911	0.119506	0.317752	0.0612609	0.0393492	8.57516	0.00786098	0.000198433	2.89e-05	0.00212411	0.00212411	1.04338
afap1	4.47116	3.42867	4.1198	4.00654	3.77375	2.83262	3.14722	3.2512	0.0451917	0.169883	-0.132671	0.0662407	6.46566	0.0280403	0.0017327	-0.00100866	0.00484905	0.00484905	0.912141
afap1l1	24.7724	24.5365	25.8757	25.0615	20.9378	19.6884	20.0466	20.2243	0.000638194	0.00731912	-0.155368	0.0454978	7.65261	0.00905285	0.000463078	0.000555301	0.002642	0.002642	0.897903
afap1l2	0.343635	0.602685	0.233371	0.39323	0.417808	0.21366	0.247605	0.293024	0.565959	0.771804	-0.223792	0.389872	2.86393	0.149449	0.0693406	0.15866	0.0884988	0.15866	0.856312
afdn	22.6151	22.3474	19.6175	21.5267	24.7427	27.446	22.5521	24.9136	5.67e-07	2.29e-05	0.206302	0.0412417	8.20174	0.0240929	0.000281835	0.00068115	0.00226948	0.00226948	1.15373
aff1	0.648822	0.826989	0.77845	0.75142	0.644907	0.635721	0.719214	0.666614	0.864211	0.938232	-0.0271825	0.158947	4.41374	0.00548189	0.0160685	-0.00502645	0.0218278	0.0218278	0.981335
aff2	0	0.007472	0.018926	0.00879933	0	0	0	0	NA	NA	NA	NA	NA	NA	NA	NA	NA	NA	#VALUE!
aff3	0.017448	0.03243	0.062253	0.037377	0.024289	0.043089	0.019365	0.0289143	NA	NA	NA	NA	NA	NA	NA	NA	NA	NA	#VALUE!
aff4	2.45598	2.75584	3.81479	3.00887	2.77348	2.94191	2.85289	2.85609	0.756091	0.88519	0.0373042	0.120096	5.93265	0.0126924	0.00280502	0.0188297	0.00688297	0.0188297	1.02619
afg3l1p	4.19114	4.2007	4.16137	4.1844	3.48139	3.54918	3.13929	3.38995	0.0919097	0.268521	-0.142547	0.0845772	5.78846	0.0109958	0.00314294	-0.00224771	0.00758701	0.00758701	0.905918
afg3l2	3.37907	4.57104	3.87384	3.94132	3.51989	4.67742	3.69314	3.96348	0.274634	0.523029	0.0887654	0.0812533	5.87523	0.0207447	0.00274983	-0.00223127	0.00715331	0.00715331	1.06346
afmid	0.161485	0.607753	0.355377	0.374872	0.520512	1.48386	0.781334	0.928569	0.01819	0.0898978	1.2569	0.532194	1.7072	1.31014	0.151336	0.152097	0.27351	0.27351	2.38981
aftph	18.0408	18.802	24.6875	20.5101	18.289	20.218	22.0453	20.1841	0.196436	0.428663	0.0635149	0.0491688	7.33938	0.00745932	0.000632798	0.00200584	0.00299356	0.00299356	1.04501
ag1	482.222	440.49	605.325	509.346	500.038	403.932	604.569	502.846	0.300759	0.551506	0.0471628	0.0455764	9.81269	0.0226492	5.99e-05	0.0030559	0.00200347	0.0030559	1.03323
aga	2.91098	2.35889	2.31876	2.52954	1.89229	1.97443	2.06331	1.97668	0.0907117	0.266611	-0.361864	0.213911	3.97823	0.0686029	0.0370559	-0.00286687	0.0315813	0.0315813	0.778158
agap1	12.5504	13.2072	14.3307	13.3628	10.5314	9.982	10.2341	10.2492	1.23e-05	0.000305165	-0.20981	0.0479805	7.46624	0.0147766	0.000617784	0.00247989	0.00283541	0.00283541	0.864651
agap2	0.106158	0.09601	0.123533	0.108567	0.108825	0.141849	0.152399	0.134358	0.359674	0.605166	0.268112	0.292704	3.13226	0.0326236	0.0603253	-0.0459384	0.0681878	0.0681878	1.20423
agap3	12.1508	9.6763	4.84792	8.89167	10.4508	9.2927	4.46489	8.06946	0.497412	0.722192	-0.0472482	0.0696294	6.34612	0.182969	0.00203373	-0.000731863	0.00523866	0.00523866	0.96778
agbl1	0.219449	0.193138	0.209949	0.207512	0.057778	0.029296	0.071937	0.0530037	0.000243776	0.00347978	-1.30814	0.356567	2.75846	0.592336	0.0926069	-0.0105118	0.0981027	0.0981027	0.403841
agbl2	4.66505	3.98052	5.43731	4.69429	3.52282	3.13377	4.364	3.67353	0.0190232	0.0928349	-0.195808	0.0834974	5.78967	0.0293776	0.00287702	-0.00214467	0.00758072	0.00758072	0.873084
agbl3	2.6907	2.31588	3.57064	2.85907	1.97748	2.01983	2.42223	2.13985	0.0389141	0.152558	-0.24919	0.120668	4.88421	0.0448389	0.00700952	-0.00054196	0.0148315	0.0148315	0.841369
agbl4	0.097193	0	0	0.0323977	0	0.234065	0	0.0780217	NA	NA	NA	NA	NA	NA	NA	NA	NA	NA	#VALUE!
agbl5	8.30158	5.71443	13.6516	9.22254	6.96909	4.96895	7.28996	6.40933	0.0998201	0.282902	-0.239531	0.145547	6.40293	0.0985287	0.00186933	0.0299066	0.00504879	0.0299066	0.847021
agfg1	8.08498	9.14747	12.6798	9.97075	7.2042	10.0395	13.4927	10.2455	0.327324	0.576339	0.0735689	0.0751073	6.15589	0.0504776	0.00252493	0.00311573	0.00593673	0.00593673	1.05232
aggf1	10.4459	10.5938	7.97126	9.67032	10.9284	10.5989	7.80137	9.77622	0.429179	0.665818	0.0521971	0.0660224	6.44553	0.0311921	0.00162641	-0.00108936	0.00491203	0.00491203	1.03684
agk	15.5048	18.1418	11.8662	15.1709	13.9085	19.5511	13.7873	15.749	0.338713	0.586601	0.0728527	0.0761491	6.16754	0.0339248	0.00205383	0.00664419	0.00589125	0.00664419	1.05179
agl	2.83202	3.08469	2.72893	2.88188	2.90555	3.27685	3.17739	3.11993	0.110643	0.301777	0.131512	0.0824366	5.87205	0.00829307	0.00302503	-9.77e-05	0.00716866	0.00716866	1.09544
agmat	1.96183	0.935026	0.593945	1.1636	1.44549	1.35691	0.411137	1.07118	0.0521858	0.186943	-0.636837	0.327996	2.93978	0.438684	0.0791814	-0.00295656	0.082191	0.082191	0.643121
agmo	0.050089	0.139789	0.149338	0.113072	0.241937	0.092213	0.165734	0.166628	0.474467	0.703645	0.44323	0.619702	1.60797	0.239434	0.275141	0.144456	0.300906	0.300906	1.35964
ago1	5.51622	4.49636	4.39058	4.80105	5.77424	4.37859	3.7935	4.64878	0.475003	0.704157	0.044733	0.0626195	6.57671	0.0439682	0.0013609	0.00194501	0.00452091	0.00452091	1.03149
ago2	44.0972	40.3302	36.1201	40.1825	45.8989	49.074	38.2868	44.4199	7.18e-05	0.00131791	0.162195	0.0408521	8.21359	0.0249833	0.000239399	0.00207827	0.00226394	0.00226394	1.11899
ago3	0.265643	0.356256	0.356351	0.326083	0.381469	0.408736	0.430763	0.406989	0.061911	0.20921	0.300472	0.160944	4.22534	0.0342346	0.0132693	-0.00566249	0.0255854	0.0255854	1.23155
ago4	5.48573	7.51638	9.05021	7.35077	4.27291	5.35546	6.45863	5.36233	0.000187205	0.00283415	-0.228433	0.0611489	6.66632	0.0409644	0.0013293	0.000304086	0.00427948	0.00427948	0.853562
agpat1	1.89994	1.98263	2.35377	2.07878	1.70038	1.91392	2.60138	2.07189	0.265717	0.513465	0.86677	0.778784	4.29433	1.02452	0.0141363	0.89562	0.0241378	0.89562	1.82358
agpat2	2.71517	0.982897	0.593159	1.43041	2.0112	1.14698	0.614082	1.25742	0.476161	0.705124	0.182253	0.255797	3.8358	0.58433	0.062417	0.0283473	0.0357312	0.0357312	1.13465
agpat3	4.20145	7.43557	7.66916	6.43539	5.10068	7.44716	7.86677	6.80487	0.206046	0.440729	0.110333	0.0872529	5.727	0.0683683	0.00350498	0.00284376	0.00791463	0.00791463	1.07948
agpat4	16.7794	18.2824	23.9458	19.6692	11.0408	18.7842	13.5048	14.4433	0.149381	0.36509	-0.239453	0.166088	6.24164	0.0466555	0.00206434	0.0393135	0.00561022	0.0393135	0.847067
agpat5	2.21986	1.87536	3.11572	2.40365	1.62237	1.32109	1.67956	1.54101	0.0574076	0.199096	-0.313304	0.16488	4.21546	0.0516837	0.0149779	-0.00519699	0.0258002	0.0258002	0.804797
agps	7.89046	8.87803	11.2187	9.32906	9.9244	10.3859	11.6658	10.6587	0.00151133	0.0144852	0.202422	0.0638051	6.539	0.0214118	0.00147793	0.00235115	0.00462871	0.00462871	1.15063
agr2	1005.71	621.713	773.267	800.23	914.734	536.907	648.314	699.985	0.192365	0.423979	-0.0490598	0.0376337	9.06792	0.0702006	0.000111462	0.000751052	0.00201298	0.00201298	0.966566
agr3	7.67495	4.23583	7.04221	6.31766	3.80337	1.90428	3.69312	3.13359	9.51e-05	0.00165432	-0.633929	0.162436	4.35913	0.225824	0.016723	-0.0125779	0.022855	0.022855	0.644419
agrn	10.9309	12.1041	16.7656	13.2669	9.33313	8.93586	10.4578	9.5756	0.00385981	0.0290335	-0.248957	0.0861623	7.91825	0.0341859	0.000443703	0.0106922	0.00243054	0.0106922	0.841504
agrp	0	0.119276	0.0796	0.066292	0.085163	0.076715	0.072413	0.078097	NA	NA	NA	NA	NA	NA	NA	NA	NA	NA	#VALUE!
agt	0.020451	0.038841	0.132374	0.0638887	0.054228	0	0	0.018076	NA	NA	NA	NA	NA	NA	NA	NA	NA	NA	#VALUE!
agtpbp1	2.62631	1.68051	3.63549	2.64744	1.57785	1.10148	1.53199	1.40377	4.23e-05	0.000849802	-0.519603	0.126897	5.12001	0.149084	0.0117921	0.0102644	0.0123623	0.0123623	0.697564
agtr1	0.009002	0.008554	0.023011	0.0135223	0	0.032932	0.040906	0.0246127	NA	NA	NA	NA	NA	NA	NA	NA	NA	NA	#VALUE!
agtr2	0	0	0	0	0	0	0.037714	0.0125713	NA	NA	NA	NA	NA	NA	NA	NA	NA	NA	#VALUE!
agtrap	0.578602	0.784158	0.715484	0.692748	0.546533	0.863922	0.572276	0.66091	0.840278	0.925572	0.0572632	0.284131	3.07341	0.0354098	0.0489113	-0.0401728	0.0721844	0.0721844	1.04049
agxt	0.104667	0.128015	0.311385	0.181356	0.048866	0.043262	0.037451	0.043193	NA	NA	NA	NA	NA	NA	NA	NA	NA	NA	#VALUE!
agxt2	0.026918	0.024425	0.029366	0.026903	0	0	0	0	NA	NA	NA	NA	NA	NA	NA	NA	NA	NA	#VALUE!
ahctf1	14.263	16.8199	15.8146	15.6325	14.2769	17.9102	14.0461	15.4111	0.259371	0.507289	0.0499188	0.044259	7.78509	0.0107241	0.000410167	0.00193694	0.00252812	0.00252812	1.03521
ahcy	54.3339	54.931	58.052	55.7723	58.0404	59.4055	69.7742	62.4067	0.000477011	0.00580034	0.156866	0.0449042	7.72641	0.0112191	0.000448235	0.00239891	0.00257635	0.00257635	1.11486
ahcyl1	0.226774	0.368972	0.227016	0.274254	0.105533	0.217544	0.436654	0.253244	0.757278	0.885775	-0.141302	0.457205	2.2065	0.196935	0.14515	0.115723	0.168404	0.168404	0.9067
ahcyl2	23.5504	26.8289	33.6234	28.0009	25.6823	29.331	30.9911	28.6681	0.00222296	0.0194332	0.130542	0.042679	8.2501	0.00925524	0.00029175	0.00244049	0.00224736	0.00244049	1.09471
ahdc1	40.1552	34.0004	39.0474	37.7343	35.3228	30.7448	32.1856	32.7511	0.0210013	0.0993911	-0.0915812	0.0396806	8.52522	0.00958638	0.000221487	0.000209317	0.00214034	0.00214034	0.938494
ahi1	15.9326	11.8586	9.31479	12.3687	13.6837	12.6424	8.88475	11.737	0.403339	0.645836	0.0477759	0.0571706	7.2225	0.0825271	0.000736473	0.00416624	0.00316162	0.00416624	1.03367
ahnak	64.455	84.7934	156.309	101.852	64.1947	66.6375	94.5913	75.1412	0.198664	0.431164	-0.173749	0.135175	10.4617	0.077688	3.53e-05	0.0273731	0.00215361	0.0273731	0.886536
ahnak2	9.10456	4.62556	5.33727	6.3558	4.4789	3.15725	3.69625	3.77747	0.000239404	0.00343766	-0.416403	0.113358	7.35665	0.132959	0.000896271	0.0183789	0.00297057	0.0183789	0.74929
ahr	2.16226	2.51354	2.81029	2.49536	1.73951	2.0077	1.94797	1.89839	0.0237516	0.108276	-0.171342	0.0757775	6.05733	0.011075	0.0022775	-0.000547587	0.00633585	0.00633585	0.888016
ahrr	0.014048	0.039252	0	0.0177667	0.077948	0	0	0.0259827	NA	NA	NA	NA	NA	NA	NA	NA	NA	NA	#VALUE!
ahsa1	56.6031	60.8765	66.9269	61.4688	53.6862	53.7541	67.9296	58.4566	0.761454	0.88763	0.0153544	0.0505791	7.53207	0.00453651	0.000552967	0.00328441	0.00276224	0.00328441	1.0107
ahsg	0.096208	0	0.053959	0.0500557	0	0	0.051605	0.0172017	NA	NA	NA	NA	NA	NA	NA	NA	NA	NA	#VALUE!
aicda	5.3997	0	4.97992	3.45987	5.7869	0.088773	4.32221	3.39929	0.308878	0.559094	0.691733	0.679783	3.6187	6.9202	0.0834219	0.609735	0.0433081	0.609735	1.61522
aida	40.076	37.3962	34.6514	37.3745	31.9034	37.3078	28.5019	32.571	0.133596	0.340372	-0.097468	0.0649755	7.30649	0.0141289	0.000683252	0.00564947	0.00303864	0.00564947	0.934672
aif1l	0.860694	0.746681	1.26622	0.957865	0.969421	0.606341	1.24351	0.939757	0.646395	0.822431	-0.155497	0.338939	2.61949	0.0727746	0.0599239	0.0520584	0.112396	0.112396	0.897823
aifm1	16.9688	17.9638	21.0239	18.6522	17.6448	16.6744	18.698	17.6724	0.99612	0.997911	0.000286901	0.0589909	6.76509	0.00447872	0.00118281	0.00232178	0.00403708	0.00403708	1.0002
aifm2	3.63917	4.20447	6.86865	4.9041	3.11261	3.87302	4.44409	3.80991	0.873536	0.944001	-0.0294365	0.184939	5.37545	0.0607911	0.00404024	0.0472631	0.0102034	0.0472631	0.979803
aifm3	27.3669	49.1834	49.128	41.8928	18.5943	42.7041	30.0202	30.4395	0.00280567	0.0231419	-0.275355	0.0921454	7.5518	0.119542	0.000581456	0.0121547	0.00274138	0.0121547	0.826247
aig1	23.7056	24.5429	18.9978	22.4154	21.2196	24.4233	20.3253	21.9894	0.181236	0.409531	0.0789775	0.0590725	7.30568	0.0262647	0.000688428	0.00454592	0.00303978	0.00454592	1.05627
aim1	12.6336	14.5292	20.7248	15.9625	10.6868	11.537	12.8057	11.6765	0.0105687	0.060791	-0.209095	0.081785	8.04163	0.0264409	0.000348093	0.00968508	0.00235332	0.00968508	0.86508
aim1l	4.25301	3.99919	5.57993	4.61071	2.65464	3.08726	3.09604	2.94598	1.35e-05	0.000330421	-0.361113	0.0829726	6.75533	0.0458261	0.0011807	0.00914598	0.00405994	0.00914598	0.778564
aimp1	121.659	117.19	79.0903	105.98	107.936	118.158	86.4659	104.187	0.440338	0.673705	0.0465633	0.0603446	7.77606	0.0427341	0.000472088	0.00499013	0.00253532	0.00499013	1.0328
aimp2	29.8712	36.9708	48.9866	38.6095	33.136	31.6198	51.347	38.7009	0.495727	0.721088	-0.0569593	0.0836125	6.65202	0.0753121	0.00212067	0.00836591	0.00431661	0.00836591	0.961288
aip	5.29208	6.26522	11.8337	7.797	4.17801	4.39444	6.20874	4.92706	0.00107113	0.0109963	-0.465648	0.14235	4.80131	0.166352	0.0145567	-0.00374771	0.0158387	0.0158387	0.724146
aipl1	0.011079	0.114862	0.096044	0.073995	0	0.08148	0.062277	0.047919	0.415555	0.655926	-0.523125	0.642536	1.24986	1.36178	0.196021	-0.100257	0.423259	0.423259	0.695863
aire	0.183755	0.083679	0.050104	0.105846	0.162432	0.05718	0.097207	0.105606	NA	NA	NA	NA	NA	NA	NA	NA	NA	NA	#VALUE!
ajap1	0.126892	0.04706	0.060009	0.077987	0.035258	0.187134	0.056188	0.09286	NA	NA	NA	NA	NA	NA	NA	NA	NA	NA	#VALUE!
ak1	22.9037	13.429	13.4742	16.6023	10.2399	7.49631	7.3706	8.36894	3.67e-12	5.8e-10	-0.608484	0.0875602	5.93243	0.172823	0.00461618	0.00222061	0.00688401	0.00688401	0.655886
ak2	74.5853	83.3995	122.72	93.5683	72.4633	75.305	124.696	90.8214	0.571191	0.774096	0.0270768	0.0478136	7.52652	0.0500912	0.000661003	0.00223986	0.00276821	0.00276821	1.01895
ak3	21.0273	23.8309	31.559	25.4724	19.4522	21.8498	29.65	23.6507	0.791782	0.903537	-0.0174663	0.0661609	6.23031	0.0271972	0.000913624	-0.000534778	0.00565228	0.00565228	0.987966
ak4	0.062405	0.252211	0.345764	0.220127	0.125298	0.1513	0.171528	0.149375	0.881574	0.948533	-0.0621753	0.417355	2.91995	0.255251	0.0680347	0.193242	0.083794	0.193242	0.957819
ak5	0.084892	0.200425	0.390389	0.225235	0.07543	0.134408	0.170893	0.12691	0.164346	0.386815	-0.707257	0.508597	2.10883	0.468131	0.202755	-0.190687	0.185252	0.185252	0.612483
ak6	52.1579	49.9468	63.2752	55.1266	49.2006	43.7716	52.6014	48.5245	0.741112	0.877532	-0.0156392	0.0473368	7.48088	0.00489543	0.000542497	0.000715732	0.00281866	0.00281866	0.989218
ak7	12.2087	9.15283	20.0344	13.7986	7.57344	6.71702	10.6422	8.31089	7.42e-07	2.88e-05	-0.395648	0.0799295	6.20881	0.113037	0.00230443	0.00727865	0.00573294	0.00727865	0.760148
ak8	17.0502	14.2594	18.2344	16.5147	9.64068	10.9047	13.4864	11.3439	0.000152042	0.00239492	-0.345064	0.0911011	5.99459	0.0541084	0.00273763	0.00971148	0.00660478	0.00971148	0.787273
ak9	7.9761	5.28873	6.78931	6.68471	5.85904	4.17743	4.72985	4.92211	0.000290369	0.00396569	-0.227364	0.0627428	6.5852	0.0542875	0.00140785	-0.000685877	0.00449714	0.00449714	0.854194
akain1	0.041404	0.116795	0	0.052733	0.110222	0.249062	0.094852	0.151379	NA	NA	NA	NA	NA	NA	NA	NA	NA	NA	#VALUE!
akap1	29.4486	28.1803	31.433	29.6873	27.2562	29.9321	28.7301	28.6395	0.306229	0.557044	0.0442674	0.0432651	7.90478	0.00208788	0.000368096	0.00169241	0.00243971	0.00243971	1.03116
akap10	12.4153	13.5471	14.6383	13.5336	12.7713	14.1922	14.4117	13.7917	0.120502	0.319216	0.0803087	0.0517229	7.19135	0.00296657	0.000802756	-0.000718225	0.00321013	0.00321013	1.05724
akap11	1.14195	1.52588	1.84183	1.50322	0.946558	1.15046	1.34661	1.14788	0.11461	0.308822	-0.17199	0.109005	5.21765	0.026047	0.00634062	-0.00447501	0.0114826	0.0114826	0.887618
akap12	174.808	142.005	118.727	145.18	208.975	157.141	135.95	167.355	1.78e-08	1.1e-06	0.212725	0.0377679	10.3133	0.0694117	3.44e-05	0.00131295	0.00210521	0.00210521	1.15887
akap13	13.5227	10.2894	10.5933	11.4685	10.7142	8.58624	8.27225	9.1909	0.000181516	0.00277309	-0.16516	0.0441198	7.87182	0.0328373	0.000457048	-0.000357518	0.00246279	0.00246279	0.89183
akap14	3.51596	2.37513	3.62638	3.17249	2.62913	1.84855	2.06491	2.18086	0.00929973	0.0550181	-0.399372	0.153555	4.5241	0.108405	0.0154799	0.00772798	0.019889	0.019889	0.758188
akap17a	42.9277	35.3706	29.1536	35.8173	45.1081	38.6686	33.0707	38.9491	0.000920211	0.00971501	0.154629	0.0466613	7.56005	0.0491955	0.000533113	0.000713905	0.00273281	0.00273281	1.11314
akap2	7.90099	10.4199	14.1798	10.8336	8.01618	9.7383	11.3107	9.68839	0.981887	0.992072	0.00132108	0.0581894	7.27321	0.0217902	0.000714603	0.0043644	0.00308602	0.0043644	1.00092
akap6	0.37234	0.283024	0.291776	0.315713	0.201719	0.241549	0.258117	0.233795	0.157024	0.375925	-0.232193	0.164076	4.29973	0.0334488	0.0163536	0.0218893	0.024028	0.024028	0.85134
akap7	6.67	9.4646	6.72503	7.61988	6.6764	10.0594	6.96323	7.89968	0.0828829	0.252096	0.139694	0.0805527	5.90741	0.0499418	0.00273287	-0.00199527	0.00700024	0.00700024	1.10167
akap8	80.6949	64.5159	51.6941	65.635	91.6309	70.966	55.1937	72.5969	0.000982734	0.0102459	0.141115	0.0428214	8.02157	0.0609158	0.00038543	8.29e-05	0.00236508	0.00236508	1.10276
akap8l	11.7633	6.72352	6.32662	8.27115	13.6417	9.12952	11.4432	11.4048	0.00300111	0.0242288	0.387299	0.130508	5.7167	0.114142	0.00361573	0.0219328	0.00797131	0.0219328	1.30794
akap9	10.9017	8.89274	7.13674	8.97706	9.45417	7.17403	5.80544	7.47788	0.00692496	0.0445453	-0.118454	0.0438647	7.84205	0.0669786	0.00040172	0.000843614	0.00248445	0.00248445	0.921174
akirin1	103.576	112.879	144.421	120.292	114.126	113.149	144.749	124.008	0.00100341	0.0104401	0.131089	0.03985	8.44843	0.012519	0.000214873	0.00147569	0.00216716	0.00216716	1.09512
akirin2	174.55	220.777	270.912	222.08	190.034	219.739	271.191	226.988	0.00841873	0.0512407	0.101958	0.0386967	8.68296	0.0232256	0.000153851	0.00156674	0.0020923	0.0020923	1.07323
akna	11.6934	7.20746	10.962	9.95429	9.12535	6.59563	7.13733	7.61944	0.0195402	0.0944789	-0.201353	0.0862301	6.947	0.0547138	0.00100447	0.010149	0.0036462	0.010149	0.869735
aknad1	0.86926	0.521485	0.70439	0.698378	0.306455	0.407421	0.304577	0.339484	0.0151809	0.0785504	-0.814378	0.335406	3.76124	0.325928	0.0338528	0.134893	0.0381475	0.134893	0.568654
akr1a1	26.9837	32.8297	27.0279	28.9471	32.6815	39.0844	38.8396	36.8685	1.64e-05	0.000389394	0.304601	0.0706886	6.78715	0.0360563	0.00127874	0.00621657	0.00398627	0.00621657	1.23508
akr1b1	13.3348	14.1438	14.5222	14.0003	15.3335	14.9375	15.1696	15.1469	0.0770772	0.24069	0.133135	0.0753066	6.08974	0.0060811	0.00230501	-0.000563066	0.00620162	0.00620162	1.09667
akr1c1	2.05665	1.46647	0.662016	1.39505	1.82518	2.39631	0.492916	1.57147	0.841181	0.925637	0.0735263	0.36693	2.87227	0.399103	0.114175	-0.0401723	0.0877816	0.0877816	1.05229
akr1c2	2.62651	7.53127	2.40609	4.18796	2.15003	6.55259	1.73332	3.47865	0.351931	0.5986	-0.170485	0.18315	4.08319	0.364032	0.0214494	-0.0176591	0.0288663	0.0288663	0.888544
akr1c3	0.026516	0.048255	0.028965	0.0345787	0	0	0	0	NA	NA	NA	NA	NA	NA	NA	NA	NA	NA	#VALUE!
akr1c4	1.75286	3.08892	1.71977	2.18718	2.12947	3.49089	1.59628	2.40555	0.531916	0.747786	0.122855	0.196541	3.89393	0.105383	0.0239751	-0.0144003	0.0339676	0.0339676	1.08889
akr1c8p	1.5125	1.33673	0.494278	1.1145	1.30333	1.18984	0.439346	0.977505	0.776222	0.895978	-0.0836901	0.294428	3.04119	0.285989	0.0555569	-0.05544	0.0744749	0.0744749	0.943641
akr1d1	0.600002	0.39726	0.188603	0.395288	0.890248	0.572928	0	0.487725	0.584457	0.781963	-0.50436	0.922239	2.03531	2.07545	0.100083	1.1757	0.199013	1.1757	0.704973
akr7a2	31.8505	23.0033	26.5635	27.1391	24.9217	25.367	27.3704	25.8864	0.977968	0.990452	-0.00277755	0.100574	6.32591	0.012338	0.00194859	0.013224	0.00530825	0.013224	0.998077
akt1	9.01761	8.13473	8.28523	8.47919	7.01303	7.3947	6.94986	7.1192	0.138643	0.347521	-0.0832939	0.0562469	6.97771	0.0100329	0.00115966	0.00120474	0.0035859	0.0035859	0.9439
akt1s1	127.259	129.643	134.678	130.527	169.135	152.555	166.453	162.714	1.13e-09	9.94e-08	0.259721	0.042652	8.03238	0.0221397	0.00037008	0.00195282	0.00235871	0.00235871	1.19725
akt2	58.5005	55.9851	64.8724	59.786	55.4922	55.7192	54.0523	55.0879	0.974256	0.988963	-0.00131736	0.0408212	8.25362	0.00228748	0.000253752	0.00206478	0.0022458	0.0022458	0.999087
aktip	16.8743	14.7239	16.531	16.0431	15.7341	16.9165	16.5099	16.3868	0.0800728	0.246505	0.106632	0.0609232	6.70672	0.00779517	0.00139011	0.00313808	0.00417735	0.00417735	1.07671
alad	36.6886	29.9147	21.7224	29.4419	38.0376	41.4799	41.165	40.2275	0.0346005	0.140444	0.360534	0.170626	6.79265	0.0666231	0.00141547	0.0422546	0.00397378	0.0422546	1.2839
alas1	41.0127	54.5107	42.6816	46.0683	40.2412	51.1003	43.9553	45.0989	0.562439	0.769781	0.0273891	0.0472859	7.47662	0.0132816	0.000530435	0.0015577	0.00282351	0.00282351	1.01917
alas2	1.06703	0.971349	2.33927	1.45922	0.736885	0.788396	0.912493	0.812591	0.031808	0.132256	-0.456888	0.212821	3.93613	0.152238	0.0213743	0.0465651	0.0327489	0.0465651	0.728556
alcam	81.5252	80.5282	145.17	102.408	86.1101	77.3052	114.235	92.5501	0.583533	0.78137	0.0400045	0.0729702	9.14987	0.0329916	9.89e-05	0.00788812	0.00200277	0.00788812	1.02812
aldh16a1	0.867481	1.53241	1.66436	1.35475	0.9375	1.20738	1.84194	1.32894	0.841843	0.925691	0.0299084	0.149889	4.46034	0.0883846	0.0127125	0.00881028	0.0209875	0.0209875	1.02095
aldh18a1	37.2545	36.7357	17.5321	30.5074	35.6913	37.58	16.7347	30.002	0.50284	0.726075	0.0312895	0.0466988	7.6478	0.170706	0.000624693	-0.000419591	0.00264647	0.00264647	1.02193
aldh1a1	0.01548	0.028893	0.037307	0.0272267	0.021396	0.018981	0.051935	0.0307707	NA	NA	NA	NA	NA	NA	NA	NA	NA	NA	#VALUE!
aldh1a2	34.842	46.0293	67.3426	49.4046	36.5664	43.8697	42.9721	41.1361	0.731499	0.872266	-0.0484873	0.141308	8.15237	0.0257992	0.000287146	0.0296648	0.00229352	0.0296648	0.96695
aldh1a3	0.095185	0.12756	0.5272	0.249982	0.336236	0.220953	0.466223	0.341137	0.104653	0.292344	0.617654	0.380633	3.05523	0.441524	0.0538687	0.163454	0.0734674	0.163454	1.53438
aldh1b1	0.549009	0.662059	0.600661	0.60391	0.495088	0.600869	0.616724	0.570894	0.897039	0.955898	0.0284975	0.220223	3.58707	0.00624478	0.0281876	-0.0238947	0.04456	0.04456	1.01995
aldh1l1	24.6996	44.9611	54.4573	41.3727	25.5677	42.4086	46.5884	38.1882	0.832288	0.921986	-0.011462	0.0541252	7.83617	0.0976482	0.000425983	0.00396833	0.00248881	0.00396833	0.992087
aldh1l2	0.713809	0.571354	0.741635	0.675599	0.555827	0.634827	0.740349	0.643668	0.941644	0.975735	0.0139108	0.190029	3.91994	0.0115006	0.0209561	-0.00591295	0.0332107	0.0332107	1.00969
aldh2	3.5501	3.24042	3.96306	3.58453	3.35317	3.69246	3.39192	3.47918	0.736828	0.875245	0.0384031	0.114276	4.98973	0.00383834	0.00592825	0.00194782	0.0136602	0.0136602	1.02698
aldh3a2	16.3486	18.2249	23.7425	19.4387	19.4602	21.9256	31.9075	24.4311	1.06e-07	5.37e-06	0.308029	0.0579508	6.8101	0.0499077	0.00110277	0.00266202	0.00393467	0.00393467	1.23802
aldh3b1	0.605146	0.747319	1.35944	0.903968	0.759929	0.771801	1.1611	0.89761	0.658342	0.829479	0.0982223	0.22212	3.60183	0.0725856	0.0300353	-0.0126545	0.0439707	0.0439707	1.07045
aldh3b2	0.756145	0.796518	0.372536	0.641733	0.751242	0.719011	0.208528	0.559594	0.541642	0.754809	-0.183441	0.30056	3.00453	0.270282	0.058331	-0.0167152	0.0771739	0.0771739	0.8806
aldh4a1	4.60077	4.03151	4.09354	4.24194	4.98163	4.68483	5.51903	5.06183	0.00358416	0.0276558	0.221151	0.0759287	6.04836	0.0206592	0.00227418	0.00485672	0.00637357	0.00637357	1.16566
aldh5a1	7.11071	8.40236	10.089	8.53402	8.628	8.9874	9.10522	8.90687	0.133971	0.340862	0.121482	0.0810624	6.1991	0.0110336	0.00192564	0.00793103	0.00576982	0.00793103	1.08785
aldh6a1	8.30422	7.07144	11.544	8.97322	9.1866	9.14438	15.5928	11.3079	0.000110731	0.00187091	0.287025	0.0742475	6.12068	0.0768599	0.00219278	0.003426	0.00607626	0.00607626	1.22012
aldh7a1	1.51277	1.9723	1.35345	1.61284	1.28298	1.75027	1.3747	1.46932	0.896489	0.95563	-0.0225611	0.173417	4.107	0.027865	0.0168239	-0.0112494	0.0282865	0.0282865	0.984483
aldh8a1	0.028958	0.079947	0.032999	0.0473013	0.040663	0.106934	0.094978	0.0808583	NA	NA	NA	NA	NA	NA	NA	NA	NA	NA	#VALUE!
aldh9a1	19.2387	28.0789	28.2833	25.2003	20.2836	25.9536	31.1265	25.7879	0.279359	0.528482	0.0679952	0.0628561	6.68206	0.0352687	0.00150871	0.00441762	0.0042392	0.00441762	1.04826
aldoa	291.271	299.027	272.002	287.433	212.195	269.651	274.27	252.039	0.21495	0.453061	-0.109608	0.0883888	8.82116	0.0111693	0.000148657	0.0115702	0.00205777	0.0115702	0.92684
aldob	89.0696	117.569	118.969	108.536	83.2984	119.213	124.457	108.989	0.0968148	0.277255	0.0709414	0.042723	8.01259	0.0211267	0.000367442	0.00137924	0.00237045	0.00237045	1.0504
aldoc	251.425	287.225	311.14	283.263	170.397	210.75	218.022	199.723	1.7e-14	4.51e-12	-0.290977	0.0379288	8.94706	0.0321162	0.000125631	0.000192908	0.00203226	0.00203226	0.817348
alg1	5.02399	4.56961	3.16551	4.25304	4.60073	4.92963	3.87111	4.46716	0.139795	0.349242	0.163109	0.110466	5.12468	0.062392	0.00598562	0.00678211	0.0123185	0.0123185	1.1197
alg10	4.4227	2.32468	2.80701	3.1848	3.3285	1.62784	2.64943	2.53526	0.369827	0.614996	-0.132987	0.148291	4.64565	0.131206	0.0150155	0.00383861	0.0179698	0.0179698	0.911942
alg11	7.74764	9.39908	11.2469	9.46454	7.11959	9.5703	11.534	9.40796	0.497492	0.722192	0.0545361	0.0803844	5.9372	0.0244051	0.00283041	-0.000904955	0.00686206	0.00686206	1.03853
alg12	2.88817	3.30126	2.46815	2.88586	2.76375	4.05487	3.66977	3.49613	0.0700309	0.225934	0.265164	0.146361	4.53999	0.0449298	0.0125083	0.0131202	0.0196241	0.0196241	1.20177
alg13	2.71093	2.23941	2.24313	2.39782	1.74677	1.7749	1.43906	1.65358	0.00492808	0.0347727	-0.297606	0.105846	5.28258	0.0462697	0.00586856	-0.000554296	0.0109364	0.0109364	0.813601
alg13l	48.2065	41.465	37.2223	42.2979	43.8369	46.496	41.1805	43.8378	0.0840089	0.253831	0.140979	0.0815903	5.87835	0.0286685	0.00284717	0.00309437	0.00713829	0.00713829	1.10265
alg14	5.35432	7.14397	14.1284	8.87556	5.57061	7.6783	19.9484	11.0658	0.0310964	0.130169	0.341324	0.158326	4.44456	0.280184	0.016332	0.0104183	0.0212685	0.0212685	1.26692
alg2	24.7467	25.085	33.2666	27.6994	23.6787	24.6739	27.494	25.2822	0.819057	0.917349	0.0140454	0.0613984	6.68634	0.00434097	0.00142631	0.00130087	0.00422834	0.00422834	1.00978
alg3	4.26517	4.69065	4.06724	4.34102	5.06621	5.44945	4.32179	4.94582	0.173805	0.400631	0.179932	0.132295	4.69233	0.0187773	0.008958	-0.00758369	0.017295	0.017295	1.13283
alg5	64.9551	77.2145	81.7024	74.624	65.6212	84.9901	81.7163	77.4425	0.0504577	0.182673	0.0933438	0.0477203	7.46173	0.0105509	0.000575195	-5.49e-05	0.00284064	0.00284064	1.06684
alg6	12.6546	12.7553	14.0075	13.1391	10.0468	10.3791	11.4622	10.6294	0.157478	0.376419	-0.115938	0.0820161	5.8979	0.00457264	0.0030449	-0.00238543	0.00704506	0.00704506	0.922782
alg8	23.0995	18.6263	16.3521	19.3593	22.7933	21.1045	20.7851	21.561	0.0264457	0.116637	0.157406	0.0709161	6.37414	0.0206384	0.00166666	0.00587698	0.00514393	0.00587698	1.11528
alg9	5.36382	6.37048	7.63825	6.45752	5.70797	5.74806	7.72405	6.39336	0.294435	0.545029	0.0737117	0.0703059	6.28063	0.0136617	0.00194621	0.00304259	0.00546818	0.00546818	1.05242
alk	0.010475	0.056464	0.010882	0.0259403	0.030256	0.051985	0.010818	0.0310197	NA	NA	NA	NA	NA	NA	NA	NA	NA	NA	#VALUE!
alkbh1	23.1209	21.3663	14.2751	19.5874	18.8549	21.4387	15.3276	18.5404	0.747827	0.880775	0.026581	0.0826767	6.53237	0.0503175	0.00255415	0.00769902	0.00464806	0.00769902	1.0186
alkbh2	0.593199	0.665901	0.838673	0.699258	0.446026	0.600005	0.977654	0.674562	0.558443	0.766818	-0.175508	0.299934	3.01415	0.114368	0.0584851	0.0368828	0.0764558	0.0764558	0.885456
alkbh3	10.8816	8.7639	4.28072	7.97541	9.93771	9.79384	4.65749	8.12968	0.621614	0.807159	0.0533501	0.108092	5.22429	0.160912	0.00610032	0.000391474	0.0114254	0.0114254	1.03767
alkbh4	4.9175	5.12378	4.85298	4.96475	4.50115	5.16172	4.8477	4.83686	0.495447	0.720932	0.0579797	0.0850553	5.72927	0.00511226	0.0029494	-0.00113675	0.0079022	0.0079022	1.04101
alkbh5	69.0494	68.8826	68.5508	68.8276	73.8619	77.8039	89.5495	80.4051	0.0270294	0.118528	0.160017	0.0723701	7.6303	0.0149961	0.000564322	0.00729182	0.00266299	0.00729182	1.1173
alkbh6	4.54772	3.46863	1.80153	3.27263	3.14468	4.11975	2.36049	3.20831	0.655011	0.827424	0.0876033	0.196063	3.99787	0.136464	0.0206606	0.0370006	0.0310526	0.0370006	1.0626
alkbh7	8.39116	7.03039	8.02033	7.81396	7.11789	6.79316	6.27445	6.7285	0.461604	0.692415	-0.104276	0.141639	5.25955	0.00955375	0.0189655	-0.0145277	0.0111268	0.0111268	0.930272
alkbh8	5.99111	5.98695	7.42603	6.46803	5.42452	4.546	6.76356	5.57803	0.291891	0.542752	-0.862377	0.818207	5.16041	1.10334	0.00632295	0.997872	0.0119893	0.997872	0.550046
allc	0	0.039663	0.076326	0.038663	0.029624	0	0	0.00987467	NA	NA	NA	NA	NA	NA	NA	NA	NA	NA	#VALUE!
alms1	12.9572	11.7556	14.7488	13.1539	12.2511	11.3585	11.3128	11.6408	0.216187	0.45466	-0.0804137	0.0650212	7.68671	0.00800265	0.000403887	0.00593774	0.00261095	0.00593774	0.945786
alox12b	3.64234	10.7218	3.39748	5.92054	3.74839	10.6962	3.42536	5.95665	0.624499	0.809171	0.0485773	0.0992419	5.39449	0.31637	0.00471383	-0.00426825	0.0100596	0.0100596	1.03424
alox5	1.70652	1.18562	3.79901	2.23038	1.02411	0.82234	2.12307	1.32317	0.00123324	0.0122912	-0.391307	0.121107	4.98238	0.238384	0.00826239	-0.00456315	0.013738	0.013738	0.762439
alox5ap	23.8989	29.4711	21.5518	24.9739	23.6258	26.5812	23.4124	24.5398	0.430925	0.666859	0.0515557	0.0654584	6.94416	0.0170653	0.000954412	0.0054728	0.00365186	0.0054728	1.03638
alpi.1	0.492383	0.601838	0.397427	0.497216	0.726196	0.434354	0.37912	0.513223	0.845796	0.928048	0.0597219	0.307076	2.95907	0.0742266	0.060782	0.00456761	0.0806618	0.0806618	1.04226
alpi.2	4.05549	1.15587	0.844585	2.01865	4.50061	0.97171	0.855065	2.10913	0.804903	0.910321	0.0443884	0.179706	4.05085	0.657597	0.0187668	-0.00633914	0.0296743	0.0296743	1.03125
alpk1	2.40612	2.56756	2.52201	2.49856	2.65159	2.71191	2.1917	2.5184	0.442249	0.675177	0.0781066	0.101648	5.29939	0.0121148	0.00469885	0.00106138	0.0107997	0.0107997	1.05563
alpk2	0.107276	0.160359	0.076354	0.114663	0.04161	0.024216	0.021013	0.0289463	0.0489664	0.179089	-1.19947	0.609214	1.73705	0.529366	0.290965	-0.19116	0.265747	0.265747	0.435435
alpk3	6.22311	3.62692	2.77931	4.20978	3.10588	3.03677	1.58467	2.57577	0.00539081	0.0371708	-0.405474	0.145712	6.04261	0.208828	0.00254906	0.0292991	0.00639783	0.0292991	0.754988
alpl	20.2463	42.6449	55.6254	39.5055	15.4296	28.7459	30.7219	24.9658	6.31e-05	0.00118127	-0.385907	0.0964521	6.72077	0.205781	0.00138101	0.0125735	0.0041428	0.0125735	0.765298
als2	2.02445	2.14617	2.04208	2.0709	2.02089	2.35763	2.26855	2.21569	0.137576	0.346142	0.129716	0.0873577	5.70187	0.00749481	0.0033932	-0.00151074	0.00805385	0.00805385	1.09408
als2cl	2.73188	2.29488	1.96078	2.32918	2.12544	1.75392	1.02015	1.63317	0.00600692	0.040232	-0.348186	0.126733	4.79794	0.108977	0.00821033	0.0148601	0.0158814	0.0158814	0.785571
als2cr12	8.67727	11.0179	13.8344	11.1765	9.0039	11.8673	12.3373	11.0695	0.353457	0.599918	0.0611421	0.0658925	6.46579	0.0220513	0.00166409	0.00180326	0.00484865	0.00484865	1.04329
alx1	10.41	16.5925	13.5679	13.5235	11.6637	11.2772	12.2571	11.7327	0.634332	0.814836	-0.0718146	0.150986	5.6034	0.0220119	0.00366592	0.030529	0.00863216	0.030529	0.951441
alx4	0.871353	0.525483	0.431723	0.60952	0.600062	0.228896	0.263851	0.36427	0.0282996	0.122189	-0.520148	0.237174	3.48527	0.249834	0.0354926	-0.00640615	0.0488846	0.0488846	0.6973
alyref	2302.18	2632.25	2533.46	2489.3	2536.84	2730.42	2999.53	2755.6	0.00155023	0.0147904	0.148227	0.0468316	10.587	0.0104298	2.56e-05	0.00326419	0.00220149	0.00326419	1.10821
amacr	2.42493	2.63763	2.11283	2.3918	3.03989	2.71543	1.83492	2.53008	0.568348	0.772812	0.0968591	0.169783	4.16758	0.0443562	0.0163719	0.000484013	0.0268676	0.0268676	1.06944
ambn	0	0	0.100875	0.033625	0	0	0	0	NA	NA	NA	NA	NA	NA	NA	NA	NA	NA	#VALUE!
ambp	21.1027	23.0284	16.9204	20.3505	18.5366	21.2599	19.6258	19.8074	0.919654	0.96495	0.00884182	0.0876557	6.13809	0.010542	0.00232858	0.00919671	0.00600685	0.00919671	1.00615
ambra1	9.93921	10.1785	12.3587	10.8255	10.0327	10.3925	10.7359	10.387	0.945757	0.977232	-0.00493352	0.072514	7.29859	0.00635843	0.00483768	-0.00155758	0.00304973	0.00304973	0.996586
amd1	56.1571	50.8221	59.402	55.4604	51.9665	46.7169	49.5292	49.4042	0.688878	0.84757	-0.0168135	0.0419942	8.15196	0.00666562	0.000351542	0.000275063	0.00229372	0.00229372	0.988413
amdhd1	23.5341	27.4107	18.8813	23.2754	29.4217	30.7061	26.7873	28.9717	0.000111244	0.00187769	0.303619	0.078563	6.6844	0.0546348	0.00117352	0.0080847	0.00423325	0.0080847	1.23424
amdhd2	1.23733	1.43465	1.94648	1.53949	1.44242	1.71177	2.36262	1.83894	0.0970179	0.277553	0.248594	0.149802	4.45474	0.0486424	0.0125741	-0.0120401	0.0210868	0.0210868	1.18805
amelx	0	0	0	0	0	0	0.155119	0.0517063	NA	NA	NA	NA	NA	NA	NA	NA	NA	NA	#VALUE!
amer1	7.07057	6.93725	9.02006	7.67596	6.31681	6.73615	7.24687	6.76661	0.455763	0.687566	-0.0415659	0.0557303	6.9425	0.00377394	0.00100362	0.00145784	0.00365518	0.00365518	0.9716
amer2	2.91491	1.83542	1.40563	2.05199	2.5255	1.9646	1.39065	1.96025	0.881543	0.948533	0.0221895	0.14891	4.47346	0.104924	0.0125043	-0.00754101	0.0207569	0.0207569	1.0155
amer3	0.005515	0.010397	0.055635	0.023849	0	0	0.037629	0.012543	NA	NA	NA	NA	NA	NA	NA	NA	NA	NA	#VALUE!
amfr	37.1205	33.2493	39.8807	36.7502	38.5088	33.4569	37.4936	36.4864	0.0554785	0.194745	0.0809364	0.042262	8.06113	0.00855644	0.000336945	0.000267241	0.00234217	0.00234217	1.0577
amh	0.100481	0.073621	0.160279	0.11146	0.197158	0.248082	0.218413	0.221218	0.138076	0.346858	0.730688	0.492711	1.99353	0.206031	0.156875	-0.0782216	0.207271	0.207271	1.65943
amhr2	0.219877	0.246001	0.135196	0.200358	0.244118	0.228552	0.203677	0.225449	0.539166	0.753631	0.202367	0.329548	2.8044	0.0680053	0.0691084	-0.0365818	0.0937946	0.0937946	1.15058
amigo1	0.107514	0.044845	0.059574	0.0706443	0.032505	0.05829	0.040423	0.0437393	NA	NA	NA	NA	NA	NA	NA	NA	NA	NA	#VALUE!
amigo2	0.168088	0.499458	0.190004	0.28585	0.163906	0.216501	0.154694	0.178367	0.478737	0.7075	-0.231546	0.326888	2.82845	0.181767	0.0686667	0.0267735	0.0916168	0.0916168	0.851722
ammecr1	14.7668	16.5991	24.0965	18.4875	12.1749	13.3514	18.9352	14.8205	0.00377704	0.0286555	-0.172007	0.0593906	6.74534	0.0514577	0.00120728	-0.00106606	0.00408357	0.00408357	0.887607
amn	0.109082	0	0.031399	0.046827	0	0.066978	0	0.022326	NA	NA	NA	NA	NA	NA	NA	NA	NA	NA	#VALUE!
amn1	6.83331	3.11883	5.24038	5.06417	2.58624	3.72522	4.16428	3.49191	0.458509	0.690206	-0.251015	0.338613	2.76143	0.10014	0.0741694	0.0845724	0.0978184	0.0978184	0.840305
amot	2.17562	2.29844	2.55422	2.34276	1.85639	1.79004	1.69428	1.78024	0.0182128	0.0899308	-0.193209	0.0818244	5.87508	0.0147386	0.00288882	0.00334924	0.00715402	0.00715402	0.874658
amotl1	14.5928	25.8182	25.5032	21.9714	9.40164	23.9412	19.1834	17.5087	0.0172413	0.0863304	-0.232588	0.0976636	7.06483	0.147139	0.00104946	0.0132578	0.00342347	0.0132578	0.851107
amotl2	79.8205	77.1552	91.0874	82.6877	84.3796	74.8286	83.3799	80.8627	0.36606	0.610855	0.0392849	0.0434626	8.69393	0.00518027	0.00017186	0.00266163	0.0020893	0.00266163	1.0276
ampd1	0.495167	0.534341	0.522712	0.517407	0.794304	0.36175	0.450345	0.535466	0.829533	0.920565	0.0548404	0.254715	3.38795	0.079443	0.0347063	0.0626137	0.0534826	0.0626137	1.03874
ampd2	1.10028	0.829281	1.4228	1.11745	0.753677	0.472872	0.646475	0.624341	0.00174064	0.0161024	-0.479318	0.153076	4.43846	0.118187	0.0137702	0.00489789	0.0213779	0.0213779	0.717317
ampd3	0.664162	2.46368	2.54205	1.88996	0.93333	2.67218	2.27189	1.95913	0.288313	0.539258	0.304187	0.286474	4.63057	0.576883	0.0471022	0.0759991	0.0181949	0.0759991	1.23472
amph	3.54048	1.98349	2.60586	2.70994	2.82978	2.08753	1.60775	2.17502	0.315107	0.564524	-0.140539	0.139901	5.25677	0.0913099	0.00609587	0.0232626	0.0111501	0.0232626	0.90718
amt	6.648	9.34381	8.35531	8.11571	6.77263	8.32968	7.90547	7.66926	0.664897	0.833436	0.0338045	0.0780412	5.96365	0.0114015	0.00239359	0.000998253	0.00674206	0.00674206	1.02371
amy2a	0.308916	0.35086	0.361831	0.340536	0.276007	0.243608	0.318455	0.279357	0.715857	0.864314	-0.123379	0.338952	2.746	0.0109471	0.0730279	-0.060997	0.0993052	0.0993052	0.918035
amy2b	21.1956	20.3083	34.3642	25.2894	20.3784	17.7662	39.2608	25.8018	0.693614	0.850957	0.0335882	0.0852588	6.61723	0.0989919	0.00132994	0.00957365	0.00440917	0.00957365	1.02355
amz2	0.574593	0.822163	0.255771	0.550842	0.94289	0.711201	0.515283	0.723125	0.497158	0.722034	0.343443	0.50583	1.95711	0.178942	0.169056	-0.0890549	0.21474	0.21474	1.26878
anapc1	6.74516	8.76728	9.97998	8.49747	7.44505	8.54161	10.1759	8.72085	0.144625	0.356957	0.0807257	0.0553377	6.98339	0.0215643	0.00101847	0.00201153	0.00357492	0.00357492	1.05755
anapc10	24.9335	24.9124	26.0806	25.3088	18.5199	22.799	27.5107	22.9432	0.82706	0.919786	-0.0226058	0.103471	5.90116	0.0080655	0.00320339	0.0128561	0.00702967	0.0128561	0.984453
anapc11	164.287	121.37	72.0017	119.22	187.445	173.883	128.679	163.336	0.00760973	0.0476504	0.394786	0.14792	6.33551	0.145983	0.0019185	0.030902	0.00527504	0.030902	1.31475
anapc13.1	139.29	131.521	104.58	125.13	134.63	159.54	134.772	142.981	0.00697869	0.0447534	0.225816	0.083702	6.4446	0.0373291	0.00159215	0.00891688	0.00491494	0.00891688	1.16944
anapc13.2	0	0	0	0	0	0	0	0	NA	NA	NA	NA	NA	NA	NA	NA	NA	NA	#VALUE!
anapc15	36.5088	42.9685	39.2246	39.5673	33.8592	32.9653	36.4851	34.4365	0.238906	0.482772	-0.0862017	0.0731934	6.46763	0.0056681	0.00157095	0.00646496	0.00484295	0.00646496	0.942
anapc16	15.8513	15.968	14.4749	15.4314	15.7333	14.5347	15.3177	15.1952	0.308931	0.559095	0.0705787	0.0693671	6.31381	0.00961924	0.00186722	0.00282675	0.00535047	0.00535047	1.05014
anapc2	9.06458	8.90759	11.4123	9.79482	6.70866	8.47301	8.80199	7.99455	0.0494673	0.180218	-0.178832	0.0910301	5.62337	0.0281299	0.00391924	0.00320128	0.00851047	0.00851047	0.883418
anapc4	56.9125	46.9538	42.2129	48.6931	55.5962	53.953	45.8046	51.7846	0.00487111	0.0344579	0.12451	0.0442241	8.03021	0.0264936	0.000364261	0.0025694	0.00235998	0.0025694	1.09014
anapc5	7.28142	6.51328	7.38878	7.06116	6.29986	5.73867	4.30648	5.44834	0.0901748	0.265732	-0.213735	0.126136	5.87358	0.0362531	0.00283037	0.0210352	0.00716124	0.0210352	0.862302
anapc7	8.21729	8.2837	9.10514	8.53538	7.79704	7.84636	7.13871	7.59404	0.517662	0.736549	-0.0501337	0.0774919	6.01346	0.00380158	0.00248491	0.00210327	0.00652258	0.00652258	0.965847
angel1	0.306591	0.471636	0.811048	0.529758	0.704022	0.599945	1.18543	0.829799	0.0336086	0.137485	0.5467	0.257302	3.3233	0.20455	0.0424893	0.00547568	0.0568176	0.0568176	1.46074
angel2	16.6245	20.3481	20.8802	19.2843	17.3608	17.6337	18.7293	17.9079	0.674069	0.839321	-0.0270425	0.0642997	6.50533	0.00597619	0.00147356	0.00423571	0.00472812	0.00472812	0.98143
angpt1	0.018297	0.051302	0.089629	0.053076	0.024824	0.066813	0.061572	0.0510697	NA	NA	NA	NA	NA	NA	NA	NA	NA	NA	#VALUE!
angpt2	0	7.53547	3.75791	3.76446	0	4.24961	1.6202	1.9566	0.0897131	0.265071	-0.382923	0.225659	3.09653	8.87111	0.00579694	0.0545389	0.0705859	0.0705859	0.766882
angpt4	93.3463	251.906	93.6202	146.291	189.559	156.62	232.28	192.82	0.306109	0.557044	0.452932	0.442567	7.86317	0.212135	0.000449929	0.293348	0.002469	0.293348	1.36882
angptl1	0	0	0	0	0	0.03704	0	0.0123467	NA	NA	NA	NA	NA	NA	NA	NA	NA	NA	#VALUE!
angptl2	3.12506	3.5049	2.14658	2.92551	1.19878	2.30931	1.32527	1.61112	0.0004731	0.00576535	-0.573053	0.163938	4.84645	0.170491	0.00856414	0.0317495	0.0152802	0.0317495	0.672193
angptl3	0.027389	0.025513	0	0.017634	0	0	0	0	NA	NA	NA	NA	NA	NA	NA	NA	NA	NA	#VALUE!
angptl4	0.218284	0.329438	0.183509	0.243744	0.251939	0.205173	0.169388	0.208833	0.901181	0.957222	-0.0482896	0.3889	2.49417	0.0687913	0.0997872	-0.0499905	0.127077	0.127077	0.967082
angptl5	0	0.041041	0	0.0136803	0	0.054774	0	0.018258	NA	NA	NA	NA	NA	NA	NA	NA	NA	NA	#VALUE!
angptl6	0.023785	0.164566	0.085278	0.0912097	0.073159	0.256115	0.192761	0.174012	0.727085	0.870215	0.353945	1.01415	0.0335493	0.138254	0.255962	-0.250658	1.2868	1.2868	1.27805
angptl7	0.6902	0.565716	0.409564	0.55516	0.291265	0.779514	0.206458	0.425746	0.377453	0.622177	-0.316064	0.358106	2.73075	0.251939	0.0915618	0.0884762	0.100798	0.100798	0.803259
ank1	4.65696	3.1081	4.18794	3.98433	2.5302	2.21383	2.20955	2.31786	3.04e-08	1.81e-06	-0.488449	0.0881842	6.08467	0.0934198	0.00544227	0.00532389	0.00622242	0.00622242	0.712791
ank2	0.668595	0.365403	0.480374	0.504791	0.2945	0.236611	0.224674	0.251928	2.87e-06	9.07e-05	-0.589191	0.125894	4.83596	0.164018	0.00836597	0.00963573	0.0154078	0.0154078	0.664716
ank3	19.6477	20.2277	23.8014	21.2256	16.5614	19.9302	17.9721	18.1546	0.157638	0.376693	-0.0897942	0.0635459	8.80255	0.00572078	0.000306919	0.0057502	0.00206202	0.0057502	0.939657
ankar	0.997344	0.736675	0.767009	0.833676	0.634349	0.42375	0.471411	0.509837	0.0135358	0.0726718	-0.397461	0.160958	4.32732	0.095103	0.0153854	-0.0129162	0.0234757	0.0234757	0.759193
ankdd1a	1.33052	1.73443	2.23167	1.76554	1.26362	1.28914	1.74971	1.43416	0.376657	0.62166	-0.153494	0.173622	4.12359	0.042345	0.0173264	-0.00743601	0.0278902	0.0278902	0.89907
ankdd1b	65.091	59.4658	62.6446	62.4005	52.1904	49.2232	46.3251	49.2462	2.18e-05	0.000495519	-0.185744	0.0437477	7.7832	0.0146348	0.000341166	0.000570406	0.00252963	0.00252963	0.879195
ankef1	3.54115	2.488	4.95258	3.66058	2.23072	1.7646	2.77331	2.25621	0.000291443	0.00397711	-0.4094	0.113007	5.05495	0.111861	0.00616444	-0.00103411	0.0129914	0.0129914	0.752936
ankfn1	0	0.017485	0	0.00582833	0	0	0.020381	0.00679367	NA	NA	NA	NA	NA	NA	NA	NA	NA	NA	#VALUE!
ankfy1	5.95927	6.30647	7.93664	6.73413	5.53344	5.89417	7.19226	6.20662	0.869191	0.941198	-0.0114647	0.0696158	6.32444	0.008361	0.00195619	-0.00190171	0.00531335	0.00531335	0.992085
ankh	0.32506	0.178559	0.414162	0.305927	0.121393	0.106674	0.324864	0.18431	0.307393	0.557798	-0.490034	0.480093	2.25247	0.261319	0.184729	-0.1214	0.161005	0.161005	0.712008
ankhd1	17.4289	15.2603	12.9986	15.2293	16.2307	15.6243	13.8192	15.2247	0.111347	0.303147	0.0689242	0.0432895	7.90224	0.0220645	0.000369512	0.00225193	0.00244146	0.00244146	1.04893
ankib1	6.65752	6.1309	7.8209	6.86977	6.3987	5.48586	6.88774	6.25743	0.673791	0.839306	-0.0221719	0.052671	7.0855	0.0089076	0.000774533	0.000368459	0.00338682	0.00338682	0.984749
ankk1	0.330549	0.506646	0.616056	0.484417	0.171374	0.190328	0.299145	0.220282	0.00770638	0.0480938	-0.671992	0.252186	3.36528	0.177106	0.0407716	-0.023638	0.054625	0.054625	0.627639
ankle1	9.4886	8.08549	8.3064	8.62683	11.2222	8.90124	8.29714	9.47353	0.00298778	0.0241561	0.168675	0.0568123	6.85274	0.0335801	0.00100008	0.00155258	0.00384137	0.00384137	1.12403
ankle2	16.5511	17.366	22.0802	18.6658	16.5496	16.1061	18.9246	17.1934	0.892181	0.953501	0.00615027	0.0453743	7.71367	0.00442888	0.000500958	0.00154327	0.00258728	0.00258728	1.00427
ankmy1	1.64311	1.4741	2.64222	1.91981	1.64671	1.58949	2.02037	1.75219	0.851916	0.931892	-0.0265126	0.142025	4.59882	0.0398042	0.0115765	0.00121173	0.0186804	0.0186804	0.981791
ankmy2	3.02822	2.85879	2.99216	2.95972	3.43011	2.22809	2.13237	2.59686	0.603066	0.794409	-0.0707131	0.135988	5.67616	0.043009	0.00351064	0.0242283	0.0081997	0.0242283	0.952167
ankra2	8.70089	8.18507	8.57674	8.48757	6.86954	7.79834	8.06212	7.57667	0.877564	0.94653	-0.0150189	0.0974885	6.61339	0.0041194	0.00983642	-0.0035919	0.00441959	0.00441959	0.989644
ankrd1	0	0	0	0	0	0	0	0	NA	NA	NA	NA	NA	NA	NA	NA	NA	NA	#VALUE!
ankrd10	88.1783	82.5104	106.114	92.2676	71.596	64.5475	82.9837	73.0424	0.000671558	0.00762861	-0.14892	0.0437878	8.00795	0.0143321	0.000502824	1.18e-05	0.00237324	0.00237324	0.901926
ankrd11	102.171	80.8919	64.4634	82.5088	107.23	92.6473	80.6509	93.5094	0.000191547	0.00288942	0.223931	0.0600366	10.22	0.0699703	3.8e-05	0.00536862	0.00207921	0.00536862	1.16791
ankrd12	12.1545	10.301	13.3369	11.9308	13.3359	10.7809	11.5202	11.879	0.57071	0.774077	0.0638827	0.112667	5.1495	0.0144084	0.00695192	0.000423472	0.0120888	0.0120888	1.04528
ankrd13a	2.59197	2.43296	3.22121	2.74871	2.07291	1.87144	2.22292	2.05576	0.0220777	0.102743	-0.19205	0.0839	5.82371	0.0169228	0.00315184	-0.00151749	0.00740698	0.00740698	0.875361
ankrd13b	0.143789	0.243442	0.147435	0.178222	0.146146	0.207742	0.160688	0.171525	0.997562	0.998665	-0.00296434	0.970275	0.239311	0.019336	0.341427	-0.335944	1.07072	1.07072	0.997947
ankrd13c	19.717	18.9145	19.6052	19.4122	20.0879	19.8652	17.061	19.0047	0.225018	0.465322	0.0590501	0.0486694	7.40329	0.0105164	0.000642235	0.00243068	0.00291082	0.00291082	1.04178
ankrd16	0.992114	1.59658	0.862557	1.15042	1.12306	2.82335	0.667119	1.53784	0.113369	0.306532	1.09156	0.689454	2.2347	1.28421	0.054603	0.658417	0.163826	0.658417	2.13105
ankrd17	34.8884	36.1809	36.8735	35.9809	34.7517	33.6681	32.2429	33.5542	0.659592	0.830017	-0.0169991	0.0385925	8.76188	0.00174723	0.000162341	0.00186454	0.00207173	0.00207173	0.988286
ankrd2	0.38404	0.686986	0.813603	0.62821	0.486714	0.61568	0.54436	0.548918	0.935967	0.973405	-0.0283147	0.352434	2.78743	0.0425082	0.0909516	0.00539275	0.0953634	0.0953634	0.980565
ankrd22	10.4555	11.09	17.0416	12.8624	7.97823	10.3395	10.0034	9.44038	0.0538613	0.191233	-0.241038	0.125023	5.35853	0.0473753	0.00478485	0.0186613	0.010333	0.0186613	0.846136
ankrd24	0.229981	0.009707	0.074029	0.104572	0.334763	0.012931	0.277797	0.208497	0.2066	0.441654	0.667771	0.52873	2.03247	1.96101	0.219771	-0.0397798	0.199563	0.199563	1.58862
ankrd27	6.79966	8.22457	6.67297	7.2324	6.9839	9.44446	6.99531	7.80789	0.0194164	0.0941252	0.148786	0.0636533	6.57328	0.0278162	0.00154706	-0.000487791	0.00453055	0.00453055	1.10864
ankrd28	8.93027	8.57952	10.4181	9.3093	7.70986	7.49825	8.01501	7.74104	0.0658548	0.217276	-0.113543	0.0617281	6.67502	0.00622716	0.00145839	9.17e-05	0.00425714	0.00425714	0.924315
ankrd29	0.152843	0.101396	0.051311	0.10185	0.182715	0.080231	0.023933	0.0956263	NA	NA	NA	NA	NA	NA	NA	NA	NA	NA	#VALUE!
ankrd31	0.03214	0.075675	0.059733	0.0558493	0.065814	0.019661	0.072318	0.0525977	NA	NA	NA	NA	NA	NA	NA	NA	NA	NA	#VALUE!
ankrd33b	0	0	0	0	0	0	0.019531	0.00651033	NA	NA	NA	NA	NA	NA	NA	NA	NA	NA	#VALUE!
ankrd34a	0.013142	0.061299	0.01543	0.029957	0	0.016304	0	0.00543467	NA	NA	NA	NA	NA	NA	NA	NA	NA	NA	#VALUE!
ankrd34b	0.039031	0.045666	0.011819	0.032172	0.053483	0.035945	0.03254	0.040656	NA	NA	NA	NA	NA	NA	NA	NA	NA	NA	#VALUE!
ankrd35	16.0888	19.0588	21.8459	18.9978	17.1895	14.9756	19.0792	17.0814	0.528004	0.745878	-0.0621513	0.0984877	7.15226	0.0152369	0.00078983	0.0137599	0.00327322	0.0137599	0.957835
ankrd37	27.3706	11.3002	9.36131	16.0107	13.1947	10.0762	8.72378	10.6649	0.232803	0.475837	-0.237534	0.199078	4.78697	0.178938	0.0101542	0.0492941	0.0160213	0.0492941	0.848194
ankrd39	8.52763	2.99915	4.05571	5.19416	6.28352	3.74606	3.57809	4.53589	0.918203	0.964279	-0.0155682	0.151593	4.43496	0.164605	0.0130294	0.0174315	0.0214411	0.0214411	0.989267
ankrd40	21.7641	23.7439	27.1954	24.2345	22.1113	24.1804	24.5923	23.628	0.524197	0.742317	0.0294014	0.0461641	7.6056	0.00348191	0.000509811	0.000794711	0.00268688	0.00268688	1.02059
ankrd42	7.35794	5.46621	7.2922	6.70545	5.16219	5.5586	5.35189	5.35756	0.096834	0.277255	-0.176592	0.106355	5.38014	0.0209944	0.00425572	0.0127114	0.0101678	0.0127114	0.884791
ankrd45	3.08234	3.13014	4.7487	3.65373	3.24517	3.80893	2.87258	3.30889	0.875924	0.945322	0.0305393	0.195591	4.34484	0.0237119	0.0131487	0.0442351	0.0231318	0.0442351	1.02139
ankrd46	8.7206	10.186	14.4515	11.1194	7.56169	9.25509	9.32763	8.7148	0.735879	0.874437	0.305835	0.906674	5.61571	0.53381	0.00364387	1.22944	0.00855686	1.22944	1.23613
ankrd49	12.1829	12.1	8.88228	11.0551	10.2486	12.8615	11.7502	11.6201	0.431627	0.667205	0.101218	0.128709	5.38545	0.0202859	0.00461069	0.0202383	0.0101276	0.0202383	1.07268
ankrd50	5.74608	5.99932	7.39671	6.3807	5.02998	4.82615	5.46744	5.10786	0.035689	0.143856	-0.121133	0.05767	6.87347	0.00693016	0.0011916	0.00146228	0.00379714	0.00379714	0.919465
ankrd52	20.0937	19.6786	21.7615	20.5113	20.085	19.4848	22.1721	20.5806	0.00396207	0.0294897	0.109729	0.0380849	8.95569	0.00588967	0.000144974	0.000777376	0.00203072	0.00203072	1.07903
ankrd53	0.152888	0.168286	0.206407	0.17586	0	0.189899	0.098842	0.096247	0.203587	0.4372	-0.918602	0.722513	1.24124	0.944611	0.190569	0.592469	0.426721	0.592469	0.529021
ankrd54	0.553025	0.561176	0.682983	0.599061	0.514335	0.617639	0.712744	0.614906	0.502591	0.725965	0.122109	0.182139	4.00394	0.00864827	0.0188707	-0.0149956	0.0308911	0.0308911	1.08832
ankrd55	0.103783	0.015917	0.087276	0.068992	0.11089	0.042591	0.018836	0.057439	NA	NA	NA	NA	NA	NA	NA	NA	NA	NA	#VALUE!
ankrd6	0.736244	0.490814	0.483968	0.570342	0.579896	0.250786	0.221343	0.350675	0.0188295	0.0922682	-0.467752	0.199137	3.90112	0.234075	0.0257271	0.0129988	0.0337564	0.0337564	0.723091
ankrd60	2.29305	1.49986	1.51717	1.77003	0.933976	0.737957	0.672828	0.781587	0.00089001	0.00948589	-0.714349	0.21496	3.71888	0.20643	0.0297086	-0.0260397	0.0396033	0.0396033	0.60948
ankrd63	0.755183	0.814144	0.847329	0.805552	0.68849	0.591633	0.614041	0.631388	0.262796	0.511183	-0.188519	0.168349	4.18972	0.0135957	0.016144	-0.0112961	0.0263683	0.0263683	0.877506
ankrd65	2.4209	0.901733	1.23218	1.51827	3.28674	0.806961	1.8598	1.9845	0.141378	0.351884	0.272062	0.184991	4.09577	0.348998	0.0227742	0.0205122	0.0285583	0.0285583	1.20753
ankrd66	0.073511	0.462347	1.19838	0.578079	0	0.426758	0.711847	0.379535	0.365693	0.610545	-0.551506	0.609688	1.51572	1.83119	0.228857	-0.0640015	0.328721	0.328721	0.682308
ankrd7	10.9533	9.29153	8.59935	9.61473	9.96365	10.3569	9.06726	9.79594	0.052146	0.186846	0.117507	0.0605103	7.6672	0.0276864	0.000506044	0.00498621	0.00262856	0.00498621	1.08486
ankrd9	4.66981	5.9483	9.71914	6.77908	5.04746	6.10922	8.27231	6.47633	0.388331	0.631711	0.0624784	0.0724262	6.18168	0.0551615	0.00203179	0.0043349	0.00583654	0.00583654	1.04426
anks1a	10.8749	6.1551	7.62418	8.21806	8.33955	5.63228	6.14579	6.70587	0.0511415	0.184431	-0.125395	0.0642958	6.48792	0.0660494	0.00142023	0.00131438	0.00478069	0.00478069	0.916753
anks1b	0.502507	0.493173	0.751098	0.582259	0.320701	0.404855	0.708842	0.478133	0.678499	0.843039	-0.127456	0.307484	2.95278	0.0551316	0.0606619	-0.0410804	0.0811576	0.0811576	0.915444
anks3	49.9796	55.3123	43.5504	49.6141	53.9108	54.8935	41.0499	49.9514	0.332517	0.581493	0.043653	0.0450469	7.73621	0.0165876	0.000416866	0.00262697	0.00256807	0.00262697	1.03072
anks4b	0	0	0	0	0	0	0	0	NA	NA	NA	NA	NA	NA	NA	NA	NA	NA	#VALUE!
anks6	8.98425	12.0472	9.85712	10.2962	8.55942	9.8578	7.66853	8.69525	0.0697467	0.225321	-0.109529	0.0603946	6.70008	0.0201558	0.00127742	0.00415106	0.00419383	0.00419383	0.926891
ankub1	0.037372	0.034647	0	0.0240063	0.02612	0.06921	0.061521	0.0522837	NA	NA	NA	NA	NA	NA	NA	NA	NA	NA	#VALUE!
ankzf1	15.5829	13.4796	10.6454	13.236	15.4927	15.5282	14.3039	15.1083	0.0334745	0.137241	0.186002	0.0874749	6.86105	0.028391	0.000969579	0.0105082	0.00382356	0.0105082	1.13761
anln	53.1245	50.1325	65.9934	56.4168	57.6087	50.3835	62.3667	56.7863	0.0329135	0.13554	0.0840627	0.039408	8.51696	0.0108258	0.000186374	0.00201794	0.00214311	0.00214311	1.06
ano1	1.52433	1.94264	1.79817	1.75505	1.21632	1.77845	1.16601	1.38693	0.0970383	0.277555	-0.187947	0.113263	5.07789	0.0355149	0.00647736	0.00539635	0.0127654	0.0127654	0.877854
ano10	0.979484	1.22308	1.4268	1.20979	1.18114	1.15447	1.13161	1.15574	0.863545	0.938067	0.0420519	0.244683	4.49571	0.00924513	0.0694337	-0.0498615	0.0203711	0.0203711	1.02958
ano2	0.081825	0.019213	0.012536	0.037858	0.056175	0.050329	0.034398	0.0469673	NA	NA	NA	NA	NA	NA	NA	NA	NA	NA	#VALUE!
ano3	0.029439	0	0.082671	0.03737	0	0	0.015884	0.00529467	NA	NA	NA	NA	NA	NA	NA	NA	NA	NA	#VALUE!
ano4	0.304112	0.190147	0.297807	0.264022	0.246515	0.205673	0.162037	0.204742	0.152118	0.368392	-1.05445	0.736304	2.614	1.29615	0.0507221	0.762493	0.113002	0.762493	0.481479
ano5	21.5266	24.6244	17.6157	21.2556	12.868	15.3102	9.58971	12.5893	1.77e-22	1.56e-19	-0.474938	0.04869	7.44057	0.106119	0.000690577	0.000505939	0.0028655	0.0028655	0.719498
ano6	1.50241	1.33743	2.24477	1.69487	0.97341	0.815458	1.25368	1.01418	0.00204161	0.0182221	-0.390482	0.126611	4.86205	0.0730454	0.00895259	-0.00734124	0.0150929	0.0150929	0.762874
ano7	0	0	0	0	0	0	0	0	NA	NA	NA	NA	NA	NA	NA	NA	NA	NA	#VALUE!
ano8	0.270649	0.366354	0.585192	0.407398	0.177304	0.195751	0.344113	0.239056	0.0137257	0.0733556	-0.445598	0.180817	4.02676	0.142446	0.0187494	-0.0123014	0.0302926	0.0302926	0.73428
ano9	4.56118	8.55184	6.24656	6.45319	8.58601	12.9799	9.82789	10.4646	4.66e-09	3.51e-07	0.541695	0.0924547	5.70198	0.140035	0.00476855	0.0034816	0.00805326	0.00805326	1.45568
anos1	2.12293	1.9331	3.18525	2.41376	1.73341	1.14348	1.46213	1.44634	0.0105582	0.0607514	-0.405367	0.158533	5.5396	0.0880004	0.00400628	0.0336927	0.00903731	0.0336927	0.755044
anp32a	17.8095	15.6089	25.2888	19.5691	16.6155	13.9346	19.7106	16.7536	0.397209	0.639568	-0.0467288	0.0551948	7.01656	0.0236246	0.0010578	0.00154221	0.0035119	0.0035119	0.968129
anp32b	287.347	209.567	178.866	225.26	326.571	238.451	205.367	256.796	9.27e-09	6.41e-07	0.216931	0.0377694	9.01294	0.0887274	0.000118661	0.000307419	0.00202113	0.00202113	1.16226
anp32c	666.063	684.511	984.494	778.356	719.749	699.509	907.901	775.72	0.0377488	0.149248	0.0858214	0.0413085	9.92469	0.0170204	4.97e-05	0.00250985	0.00201837	0.00250985	1.06129
anp32e	207.511	202.637	318.82	242.989	211.785	191.67	265.896	223.117	0.88155	0.948533	0.00744867	0.0499894	9.77419	0.0239038	6e-05	0.00368837	0.00199935	0.00368837	1.00518
anpep	0.77562	1.46371	3.36008	1.86647	0.888208	1.7716	1.3474	1.33574	0.687073	0.84678	-0.140878	0.349721	4.76738	0.240465	0.0101513	0.173306	0.0162751	0.173306	0.906967
antxr1	0.009507	0.035409	0.011274	0.01873	0	0.011728	0.020892	0.0108733	NA	NA	NA	NA	NA	NA	NA	NA	NA	NA	#VALUE!
antxr2	0.241331	0.370167	0.224962	0.27882	0.105547	0.21257	0.184018	0.167378	0.167224	0.39128	-0.426259	0.30862	2.97404	0.129772	0.0633737	-0.0122188	0.0794957	0.0794957	0.744189
antxrl	9.12469	8.35991	4.78767	7.42409	6.28059	6.7319	3.71491	5.5758	0.00844082	0.0513192	-0.177953	0.0675621	6.37672	0.14512	0.00171166	0.001566	0.00513531	0.00513531	0.883957
anxa1	65.1586	79.4553	110.889	85.1676	45.7214	63.6618	82.3921	63.9251	1.11e-05	0.000280955	-0.204683	0.0465782	7.60124	0.0489367	0.000563125	0.00090047	0.00269117	0.00269117	0.867729
anxa10	0.041626	0	0	0.0138753	0	0.151954	0	0.0506513	NA	NA	NA	NA	NA	NA	NA	NA	NA	NA	#VALUE!
anxa11	12.8446	28.5422	34.5631	25.3166	12.922	27.2691	20.5242	20.2384	0.446588	0.679232	-0.12093	0.158885	6.88381	0.145005	0.00116774	0.0366991	0.00377535	0.0366991	0.919595
anxa13	0	0.048943	0.12159	0.0568443	0.037185	0	0.029003	0.0220627	NA	NA	NA	NA	NA	NA	NA	NA	NA	NA	#VALUE!
anxa2	432.454	408.086	458.331	432.957	366.343	350.042	388.01	368.132	0.00417848	0.0307807	-0.107418	0.0375016	9.1208	0.0050391	0.000103426	-6.53e-05	0.00200613	0.00200613	0.928248
anxa3	37.705	50.9103	57.201	48.6054	37.6916	50.9888	56.9312	48.5372	0.233595	0.477165	0.0669711	0.056224	6.94323	0.0230881	0.001088	-0.000962348	0.00365371	0.00365371	1.04752
anxa4	544.169	677.91	644.71	622.263	478.031	644.906	658.593	593.843	0.916464	0.963821	0.0046532	0.0443634	9.41588	0.0120884	7.15e-05	0.00288068	0.00198526	0.00288068	1.00323
anxa5	8.75852	8.12765	8.88814	8.59144	10.3074	11.4467	13.1351	11.6297	8.06e-05	0.00143936	0.367875	0.0933089	5.53243	0.0445022	0.00397538	0.00402341	0.00908446	0.00908446	1.29045
anxa6	4.36158	4.39869	2.9941	3.91812	1.48866	2.51164	1.19353	1.73128	1.23e-08	8.06e-07	-0.808608	0.141967	4.80463	0.272554	0.00946208	0.0207697	0.0157967	0.0207697	0.570932
anxa7	88.0078	93.6255	140.434	107.356	85.2504	90.8852	120.448	98.8612	0.924679	0.967659	-0.00373435	0.0394995	8.48425	0.0260712	0.000185948	0.00164843	0.00215436	0.00215436	0.997415
anxa8	0.090615	0	0.038535	0.04305	0.201936	0	0	0.067312	NA	NA	NA	NA	NA	NA	NA	NA	NA	NA	#VALUE!
anxa9	76.404	62.2348	71.9673	70.202	61.4824	61.0021	51.7637	58.0827	0.136421	0.344633	-0.120356	0.0808166	7.69129	0.0184939	0.00049728	0.0092997	0.00260688	0.0092997	0.91996
aoah	0.415385	0.304765	0.65875	0.459633	0.446185	0.475036	0.807615	0.576279	0.190468	0.421628	0.31972	0.244211	3.35333	0.104932	0.034219	-0.0188661	0.0552391	0.0552391	1.24809
aoc1	0.043442	0.052534	0.07761	0.057862	0.062598	0.017971	0.060659	0.047076	NA	NA	NA	NA	NA	NA	NA	NA	NA	NA	#VALUE!
aoc2	0	0.0368	0.023209	0.020003	0.070098	0.031917	0.022733	0.0415827	NA	NA	NA	NA	NA	NA	NA	NA	NA	NA	#VALUE!
aoc3	0.148749	0.240879	0.302869	0.230832	0.142305	0.130915	0.326028	0.199749	0.823702	0.918763	-0.12099	0.543076	2.31465	0.123199	0.290896	-0.224951	0.151502	0.151502	0.919557
aox1	2.4603	3.03359	4.05875	3.18421	2.15778	2.70176	4.51991	3.12648	0.388106	0.631654	0.746861	0.865367	3.0312	1.34221	0.00398807	1.1193	0.0752011	1.1193	1.67814
ap1ar	39.6468	32.8871	43.4472	38.6604	36.8307	34.1353	41.072	37.346	0.435677	0.670247	0.0458007	0.0587555	6.7894	0.00874103	0.00119715	-0.000251655	0.00398116	0.00398116	1.03226
ap1b1	29.5468	33.1297	33.9493	32.2086	29.9864	30.6759	31.3563	30.6729	0.971726	0.987621	0.0016263	0.0458848	7.63043	0.00128166	0.000495259	0.00164978	0.00266286	0.00266286	1.00113
ap1g1	42.4966	38.4261	33.1867	38.0365	43.9594	40.8454	38.557	41.1206	0.0014062	0.0136495	0.141751	0.044389	8.16061	0.0204578	0.000305639	0.00264993	0.0022894	0.00264993	1.10324
ap1g2	0.497438	0.399623	0.532182	0.476414	0.459085	0.259156	0.552252	0.423498	0.719821	0.866093	-0.068804	0.191816	4.21612	0.0669643	0.0294046	0.00509466	0.0257856	0.0257856	0.953428
ap1m1	37.8176	33.7616	38.4752	36.6848	31.9368	34.3777	34.1599	33.4915	0.686879	0.846699	-0.0211584	0.0524898	7.13242	0.00257847	0.00082656	0.00274329	0.00330621	0.00330621	0.985441
ap1m2	10.0094	8.20277	5.83328	8.01515	6.62037	8.37739	5.65998	6.88591	0.564984	0.771245	-0.0788237	0.136976	6.10155	0.0576775	0.0024518	0.025692	0.00615345	0.025692	0.946829
ap1s1	181.584	190.156	180.063	183.934	157.604	162.697	165.61	161.97	0.0479128	0.176358	-0.0837662	0.0423459	8.05173	0.00263682	0.000342255	0.000942042	0.00234751	0.00234751	0.943591
ap1s2	22.6301	8.79985	11.6007	14.3435	19.144	9.55555	14.1697	14.2897	0.530758	0.747189	-0.246574	0.393355	5.65906	0.157853	0.00583748	0.226254	0.00829869	0.226254	0.842896
ap1s3	22.8216	25.1173	31.0627	26.3339	24.9703	25.5107	25.4314	25.3041	0.520453	0.738906	0.0489483	0.0761667	7.00801	0.0046535	0.000901333	0.00780073	0.00352796	0.00780073	1.03451
ap2a1	20.9662	22.4145	19.9093	21.0967	21.9585	24.4212	20.108	22.1626	0.0445007	0.168046	0.0915064	0.0455404	7.59617	0.00750481	0.000414708	-0.000216361	0.00269619	0.00269619	1.06548
ap2a2	9.87605	10.8724	14.0048	11.5844	10.0397	10.7928	15.2812	12.0379	0.286244	0.536775	0.0673446	0.0631514	6.59832	0.0344714	0.00152137	0.000632742	0.00446078	0.00446078	1.04779
ap2b1	21.4223	25.0059	30.9216	25.7833	21.3416	22.9616	27.446	23.9164	0.772211	0.893319	-0.0137899	0.047636	7.50817	0.0142948	0.000615614	0.0012773	0.00278817	0.00278817	0.990487
ap2m1	171.365	188.391	258.866	206.207	156.026	156.181	198.055	170.087	0.00722739	0.0458045	-0.128987	0.0480189	8.9809	0.0237922	0.000129672	0.00332905	0.00202635	0.00332905	0.914473
ap2s1	58.689	50.3552	60.1564	56.4002	46.8016	51.0252	53.2033	50.3434	0.731165	0.872148	-0.0229598	0.0668259	6.39122	0.00425775	0.00161134	0.00474356	0.0050872	0.0050872	0.984211
ap3b1	19.0363	15.8891	18.9108	17.9454	16.1063	15.5599	16.0644	15.9102	0.210065	0.446362	-0.0625801	0.0499288	7.29203	0.00615818	0.000680321	0.00140104	0.00305901	0.00305901	0.95755
ap3b2	7.57781	6.06105	5.9477	6.52885	6.8529	4.97085	5.0983	5.64068	0.182228	0.410497	-0.0904556	0.0678115	6.36881	0.0320521	0.00173583	0.000190006	0.00516178	0.00516178	0.939226
ap3d1	67.3411	45.1014	32.4144	48.2856	87.8199	62.9557	46.7352	65.8369	3.19e-20	2.14e-17	0.374124	0.0406107	8.30479	0.157786	0.000250205	0.00132904	0.00222364	0.00222364	1.29605
ap3m2	53.5878	64.0734	82.0577	66.573	47.7848	62.9398	77.4137	62.7128	0.665208	0.833576	-0.0199887	0.0461916	7.61685	0.0372977	0.000524581	0.000121834	0.00267592	0.00267592	0.98624
ap3s1	11.8394	17.3244	19.0245	16.0628	11.1404	16.968	17.4241	15.1775	0.447084	0.679493	-0.126128	0.165896	5.77349	0.111089	0.00375664	0.0375255	0.00766517	0.0375255	0.916287
ap3s2	12.7443	10.9661	10.5973	11.4359	8.68946	11.4237	10.2467	10.12	0.777157	0.896467	-0.0354408	0.125221	5.13127	0.0143308	0.00713311	0.0163874	0.012257	0.0163874	0.975734
ap4b1	1.75425	2.00523	1.74346	1.83431	1.27877	2.62907	1.03252	1.64679	0.62474	0.809216	-0.109785	0.224443	4.57305	0.106482	0.0124147	0.0631473	0.0190865	0.0631473	0.926726
ap4e1	9.2602	8.13206	6.06079	7.81768	8.87021	8.54485	5.90363	7.7729	0.320666	0.570043	0.0658938	0.0663523	6.46946	0.0581822	0.00176664	-0.0012607	0.00483731	0.00483731	1.04673
ap4m1	5.38962	4.27634	3.77583	4.4806	5.52916	5.55158	7.08021	6.05365	0.0500439	0.181686	0.343836	0.175464	5.07435	0.0578407	0.00744064	0.0387405	0.0128	0.0387405	1.26913
ap4s1	21.1813	24.1651	9.59783	18.3147	22.0154	27.7169	16.1661	21.9661	0.0378371	0.149385	0.310163	0.14936	5.14814	0.17913	0.00626426	0.0271983	0.0121012	0.0271983	1.23985
ap5b1	1.67989	2.82332	2.23928	2.2475	2.25657	2.62307	3.02373	2.63446	0.0552352	0.194298	0.262787	0.137081	5.49214	0.0475448	0.00429504	0.0238917	0.00935594	0.0238917	1.19979
ap5m1	3.03181	3.51025	2.72824	3.0901	2.48043	2.3393	2.13232	2.31735	0.148066	0.362884	-0.210417	0.145477	4.50817	0.0304014	0.011587	-0.00410076	0.0201582	0.0201582	0.864288
ap5s1	13.4288	13.3339	17.8411	14.8679	13.2526	11.8086	12.1867	12.416	0.381205	0.625128	-0.0906154	0.10348	5.65132	0.0121524	0.00456555	0.0114967	0.00834402	0.0114967	0.939122
ap5z1	14.502	15.1506	14.1707	14.6078	17.2479	16.7513	19.5035	17.8342	0.0378873	0.149478	0.170346	0.0820522	6.41129	0.0182503	0.0015971	0.00850174	0.00502157	0.00850174	1.12533
apaf1	2.17365	2.26708	2.46738	2.3027	2.47144	1.99412	1.88596	2.11717	0.844413	0.926956	-0.0220175	0.11219	5.17507	0.0133842	0.00403664	0.0148434	0.0118573	0.0148434	0.984854
apba1	2.94395	2.66196	3.46096	3.02229	2.47467	2.18179	2.6736	2.44335	0.0720635	0.230493	-0.134965	0.0750338	6.11696	0.0132119	0.0023539	-0.00184997	0.00609121	0.00609121	0.910692
apba2	0.138183	0.365401	0.357027	0.28687	0.20651	0.354754	0.451281	0.337515	0.102271	0.288155	0.301686	0.184637	3.98594	0.163661	0.0197636	0.00607776	0.0313726	0.0313726	1.23258
apba3	6.12527	5.92878	6.40393	6.15266	6.40837	5.72218	6.7016	6.27738	0.281879	0.531447	0.0824797	0.0766463	6.05096	0.00558519	0.00244938	-0.000257094	0.0063626	0.0063626	1.05884
apbb1ip	0.095732	0.038023	0.015967	0.0499073	0.019097	0.050723	0.030058	0.0332927	NA	NA	NA	NA	NA	NA	NA	NA	NA	NA	#VALUE!
apbb2	3.17605	2.90259	3.24443	3.10769	2.4128	2.08042	1.76608	2.08643	0.000202719	0.00300649	-0.345844	0.093079	5.86425	0.0512949	0.00311235	0.00988318	0.00720647	0.00988318	0.786847
apbb3	0.515686	0.464168	2.39051	1.12345	0.369156	0.460815	0.980685	0.603552	0.170197	0.395466	-0.332996	0.242784	3.66092	0.411287	0.0296559	0.0587605	0.0417001	0.0587605	0.793886
apc	3.4059	3.3117	4.32768	3.68176	2.84262	2.58838	3.13614	2.85571	0.00325052	0.0257824	-0.177782	0.0604086	6.71477	0.0161578	0.0013163	0.000482377	0.00415749	0.00415749	0.884061
apc2	0.301238	0.218187	0.224186	0.24787	0.164187	0.105002	0.282079	0.183756	0.336415	0.584754	-0.297837	0.309836	3.66487	0.136009	0.0293126	0.114685	0.0415532	0.114685	0.813471
apcdd1	8.60938	8.33844	11.0573	9.33504	6.21524	5.64431	7.82001	6.55985	0.00039725	0.00503524	-0.282202	0.0796751	5.94579	0.0377757	0.00269935	-0.00146286	0.00682284	0.00682284	0.822335
apcdd1l	0.06242	0.114262	4.73949	1.63872	0.536762	0.078684	3.58353	1.39966	0.556392	0.765425	0.372472	0.63323	1.97432	3.18962	0.309464	0.292007	0.211178	0.292007	1.29457
apcs	0	0	0	0	0	0	0.047748	0.015916	NA	NA	NA	NA	NA	NA	NA	NA	NA	NA	#VALUE!
apcs.2	0	0	0	0	0	0	0	0	NA	NA	NA	NA	NA	NA	NA	NA	NA	NA	#VALUE!
apeh	13.7651	12.3704	9.21639	11.784	12.3245	13.5687	10.254	12.0491	0.241531	0.485697	0.0820841	0.0700873	6.64049	0.0339336	0.00127441	0.00609394	0.00434694	0.00609394	1.05855
apela	7.42652	11.9158	25.2779	14.8734	6.70085	7.89974	13.7038	9.4348	0.0405829	0.15726	-0.283709	0.138546	6.08862	0.181754	0.002822	0.0259704	0.0062062	0.0259704	0.821476
apex1	141.083	137.972	219.286	166.114	137.783	130.469	177.311	148.521	0.769098	0.891707	-0.0143997	0.049053	8.73624	0.02326	0.000150996	0.00345829	0.00207816	0.00345829	0.990069
apex2	5.42203	6.13288	4.09397	5.21629	7.00807	6.75494	4.18838	5.9838	0.0862234	0.258009	0.171946	0.100221	5.35081	0.0621056	0.00467365	0.0024662	0.0103927	0.0103927	1.12658
aph1a	119.845	124.764	123.865	122.825	125.457	126.081	139.474	130.337	0.0148206	0.0773073	0.101923	0.0418278	8.49766	0.00499625	0.000274206	0.00235015	0.0021497	0.00235015	1.0732
api5	116.16	142.758	173.582	144.167	118.703	133.962	159.629	137.431	0.829408	0.920565	0.0082311	0.0382024	8.86929	0.0200023	0.000141776	0.00190556	0.00204736	0.00204736	1.00572
apip	8.56896	9.45221	16.5452	11.5221	14.4898	11.6417	14.1702	13.4339	0.21826	0.456972	0.236511	0.192103	5.96488	0.0691351	0.00247673	0.0528787	0.00673655	0.0528787	1.17814
aplf	1.09996	0.991114	0.994823	1.02863	1.75778	1.27053	1.83115	1.61982	0.0304045	0.128171	0.522381	0.241309	4.02406	0.104309	0.0569825	-0.0362354	0.0303626	0.0303626	1.43632
apln	8.61435	10.2371	15.5305	11.4607	9.3333	10.1471	11.0048	10.1617	0.964333	0.984174	-0.00532135	0.119	5.42138	0.0223523	0.00409377	0.0171479	0.00986009	0.0171479	0.996318
aplnr	89.6669	110.757	102.228	100.884	79.3902	102.728	91.6289	91.249	0.555476	0.764897	-0.023868	0.0404834	8.29593	0.00776883	0.000230963	-0.000118947	0.0022274	0.0022274	0.983592
aplp1	0.410045	0.284316	0.194657	0.296339	0.294792	0.459534	0.387052	0.380459	0.359957	0.605229	0.296888	0.324309	2.80156	0.0940087	0.0637089	0.0686591	0.0940558	0.0940558	1.22849
aplp2	78.8222	94.3602	120.627	97.9365	78.542	92.1366	103.289	91.3225	0.78137	0.898637	0.0107772	0.0388319	8.93139	0.0135787	0.000134229	0.00212765	0.00203513	0.00212765	1.0075
apmap	13.3169	12.2915	13.3886	12.999	12.9995	11.6006	11.1669	11.9223	0.798782	0.907567	-0.0168516	0.0661046	6.45044	0.00742585	0.00165816	0.000812414	0.00489658	0.00489658	0.988387
apoa1	1.92071	2.13109	4.61325	2.88835	1.99642	0.96261	2.81112	1.92338	0.142894	0.353729	-0.359616	0.245455	3.78977	0.236464	0.0283875	0.0619849	0.0372015	0.0619849	0.779372
apoa1bp	3.02203	2.87443	1.9946	2.63035	1.69518	2.41029	2.2608	2.12209	0.493911	0.71932	-0.140505	0.205386	4.17947	0.0437504	0.0150918	0.0481831	0.0265983	0.0481831	0.907202
apoa4	0	0	0.033778	0.0112593	0	0	0.031095	0.010365	NA	NA	NA	NA	NA	NA	NA	NA	NA	NA	#VALUE!
apoa5	0	0	0	0	0	0	0	0	NA	NA	NA	NA	NA	NA	NA	NA	NA	NA	#VALUE!
apob	0	0	0	0	0	0	0	0	NA	NA	NA	NA	NA	NA	NA	NA	NA	NA	#VALUE!
apobec2	9.10851	7.63977	10.1992	8.98249	5.59122	5.51163	4.88483	5.32923	0.00010225	0.00174524	-0.403184	0.103775	5.85336	0.0631722	0.00308616	0.0130676	0.00725963	0.0130676	0.756187
apobec4	0.126067	0.134247	0.216962	0.159092	0.049853	0.022119	0.019973	0.0306483	0.0475071	0.175443	-1.37448	0.693567	1.36306	0.655802	0.341338	-0.172319	0.380214	0.380214	0.385693
apobr	0.043144	0	0.062085	0.0350763	0.070405	0.031391	0	0.033932	NA	NA	NA	NA	NA	NA	NA	NA	NA	NA	#VALUE!
apoc2	0	0	0	0	0	0	0.19782	0.06594	NA	NA	NA	NA	NA	NA	NA	NA	NA	NA	#VALUE!
apoe	43.4765	28.9582	35.1918	35.8755	30.8227	25.1404	25.849	27.2707	0.000239594	0.00343766	-0.208753	0.0568324	6.91699	0.0418513	0.0011382	0.00335622	0.00370669	0.00370669	0.865285
apof	0.115101	0.071999	0.023341	0.070147	0.052702	0.070661	0.12904	0.0841343	NA	NA	NA	NA	NA	NA	NA	NA	NA	NA	#VALUE!
apold1	0	0.11191	0.096729	0.0695463	0.039253	0.10645	0.051233	0.0656453	0.4815	0.710122	0.488545	0.694062	1.2105	0.988536	0.25553	0.467053	0.439278	0.467053	1.40303
apom	5.09688	8.24022	3.2169	5.518	3.14657	6.71722	3.59254	4.48544	0.532883	0.748791	-0.114049	0.182885	4.06895	0.169332	0.0209512	0.0230095	0.029219	0.029219	0.923991
apoo	22.63	21.7616	15.3246	19.9054	19.6874	23.4715	19.9149	21.0246	0.237629	0.481484	0.136132	0.115275	5.64053	0.0376385	0.00367874	0.0162536	0.00840777	0.0162536	1.09895
apool	4.76941	6.36448	6.29378	5.80922	4.29401	4.05697	4.45633	4.2691	0.123789	0.324625	-0.207299	0.134692	4.72969	0.0197524	0.0104352	0.00491655	0.0167776	0.0167776	0.866158
apopt1	12.6109	11.4641	13.1467	12.4072	12.834	12.8167	14.0281	13.2263	0.0269185	0.118207	0.167355	0.0756337	6.04087	0.0119519	0.00217549	-0.000878497	0.0064052	0.0064052	1.123
app	51.248	53.4302	64.5347	56.4043	44.8759	44.9654	52.2761	47.3725	0.00701332	0.0448984	-0.112021	0.0415476	8.20364	0.00917347	0.000320724	0.00061168	0.00226859	0.00226859	0.925291
appbp2	14.2673	10.0017	11.9622	12.0771	13.3857	11.0073	13.6017	12.6649	0.0585245	0.201508	0.126796	0.0670259	6.41082	0.0276526	0.00171561	0.00388164	0.00502309	0.00502309	1.09187
appl1	6.93454	9.3258	13.0852	9.78185	8.57926	10.0284	16.2652	11.6243	0.00744235	0.0468829	0.192628	0.0719734	6.23501	0.100316	0.00213548	0.00276551	0.00563478	0.00563478	1.14284
appl2	5.13648	5.1799	5.70417	5.34018	6.49038	5.94294	7.82032	6.75121	0.000175029	0.00268378	0.294214	0.0784032	5.95018	0.0327569	0.00241771	0.00367552	0.00680287	0.00680287	1.22622
aprt	85.4188	99.9898	93.6461	93.0182	74.4461	93.6403	92.4574	86.8479	0.636806	0.816188	0.0217476	0.046059	7.55179	0.00550759	0.000440752	0.00226077	0.0027414	0.0027414	1.01519
aptx	4.0119	4.54909	3.71969	4.09356	4.33098	3.97793	3.23001	3.84631	0.922954	0.966695	0.0111087	0.114862	5.04546	0.0246388	0.00670378	0.00134009	0.0130863	0.0130863	1.00773
aqp1	0	0.129666	0	0.043222	0.100325	0.266373	0	0.122233	NA	NA	NA	NA	NA	NA	NA	NA	NA	NA	#VALUE!
aqp10	0	0	0	0	0	0	0	0	NA	NA	NA	NA	NA	NA	NA	NA	NA	NA	#VALUE!
aqp11	6.10804	8.87203	17.8368	10.939	7.30316	7.73477	12.0923	9.04341	0.414517	0.655028	-0.10942	0.134098	5.44531	0.163776	0.00433297	0.0226405	0.00968592	0.0226405	0.926961
aqp12a	0.059363	0.027226	0	0.028863	0.041493	0.220629	0.160301	0.140808	NA	NA	NA	NA	NA	NA	NA	NA	NA	NA	#VALUE!
aqp2	0.047966	0	0.028704	0.0255567	0	0.029293	0	0.00976433	NA	NA	NA	NA	NA	NA	NA	NA	NA	NA	#VALUE!
aqp3	6.07143	7.60867	10.9606	8.21357	4.92786	7.57318	7.0697	6.52358	0.154342	0.371897	-0.163398	0.114717	5.80194	0.0536168	0.003141	0.0165989	0.00751751	0.0165989	0.892919
aqp4	0	0.020728	0.054728	0.025152	0	0	0	0	NA	NA	NA	NA	NA	NA	NA	NA	NA	NA	#VALUE!
aqp5	0	0	0	0	0	0	0	0	NA	NA	NA	NA	NA	NA	NA	NA	NA	NA	#VALUE!
aqp7	0	0	0	0	0	0	0	0	NA	NA	NA	NA	NA	NA	NA	NA	NA	NA	#VALUE!
aqp8	0	0.008825	0.011232	0.00668567	0	0	0	0	NA	NA	NA	NA	NA	NA	NA	NA	NA	NA	#VALUE!
aqp9	0.108059	0.403796	0.154857	0.222237	0.119755	0.212909	0.310644	0.214436	0.798964	0.907596	0.118376	0.464789	2.13839	0.234315	0.144057	0.0720209	0.179986	0.179986	1.08551
aqr	34.7012	38.0909	54.9964	42.5962	33.8529	30.9059	34.25	33.0029	0.128733	0.333	-0.195129	0.128449	8.3171	0.0344593	0.000308239	0.0244405	0.00221847	0.0244405	0.873495
ar	0.012854	0.035356	0.071955	0.040055	0.055277	0.031738	0.02067	0.035895	0.931819	0.971619	0.0591358	0.691188	1.63066	0.303	0.257365	0.459245	0.294417	0.459245	1.04184
araf	8.1707	12.1022	13.3187	11.1972	7.34206	9.53169	11.121	9.33158	0.0895727	0.264936	-0.160372	0.0944665	5.51581	0.056413	0.00419076	-0.00249753	0.00919512	0.00919512	0.894795
arap1	0.626857	0.30877	0	0.311876	0.158994	0.562169	0	0.240388	0.766074	0.890094	-0.202006	0.67898	1.00532	1.91313	0.159029	0.243376	0.532492	0.532492	0.869341
arap2	0.043685	0.034008	0.03519	0.0376277	0	0	0.016194	0.005398	NA	NA	NA	NA	NA	NA	NA	NA	NA	NA	#VALUE!
arap3	4.9162	5.76981	5.94975	5.54525	4.9547	7.06461	5.28489	5.76807	0.317212	0.566553	0.081838	0.0818213	6.33665	0.0164386	0.00174574	0.00829635	0.00527113	0.00829635	1.05837
arc	0	0	0	0	0	0	0.022674	0.007558	NA	NA	NA	NA	NA	NA	NA	NA	NA	NA	#VALUE!
arc2	0.625957	0.957588	0.492105	0.691883	0.321457	0.435751	0.303872	0.353693	0.766656	0.890399	-0.168168	0.566695	2.84398	0.33734	0.183284	0.298431	0.0902385	0.298431	0.889972
arc3	2.8832	3.59762	4.51783	3.66622	2.34861	3.25693	3.35723	2.98759	0.232497	0.475418	-0.0924634	0.0774431	6.04561	0.0163925	0.00261101	-8.99e-05	0.00638514	0.00638514	0.93792
arcn1	62.6049	65.8643	93.3005	73.9232	60.6795	59.1182	88.4502	69.416	0.865119	0.938908	0.00715579	0.0421272	8.05483	0.0258599	0.000316304	0.00127179	0.00234575	0.00234575	1.00497
areg	3.71899	3.24341	1.90776	2.95672	3.17513	1.03882	1.45092	1.88829	0.176271	0.403372	-0.424666	0.314026	3.60293	0.279046	0.0289382	0.11898	0.043927	0.11898	0.745011
arel1	14.7804	12.5401	15.1336	14.1514	13.7654	15.0865	14.7783	14.5434	0.185138	0.413878	0.0896281	0.0676387	6.80869	0.00632182	0.00111634	0.00574614	0.00393782	0.00574614	1.0641
arf1	334.382	325.152	430.303	363.279	348.985	331.204	411.384	363.858	0.0207423	0.0984472	0.0860541	0.0372103	10.0132	0.00955104	4.36e-05	0.000523433	0.00203328	0.00203328	1.06146
arf3	3.86368	4.13967	5.12739	4.37691	3.32753	3.94096	5.38186	4.21678	0.742784	0.878278	0.0228607	0.0696612	6.30277	0.0201089	0.00188974	0.00481513	0.00538929	0.00538929	1.01597
arf4	462.547	485.07	503.803	483.807	436.137	459.735	454.821	450.231	0.437082	0.671278	-0.0288182	0.0370829	9.49881	0.000528575	7.8e-05	-5.49e-05	0.00198466	0.00198466	0.980223
arf5	217.948	216.934	249.046	227.976	233.955	218.48	253.438	235.291	0.0076622	0.0478894	0.0996388	0.0373654	9.24992	0.00573387	0.00010088	0.000944808	0.00199338	0.00199338	1.07151
arf6	35.7408	44.8569	60.791	47.1296	41.0471	48.3825	60.2102	49.8799	0.000164962	0.0025599	0.165419	0.043908	7.84525	0.0283833	0.00040979	0.00137955	0.00248208	0.00248208	1.12149
arf6.2	20.1361	20.5904	25.4705	22.0657	18.7474	26.3439	26.8766	23.9893	0.126685	0.329381	0.13001	0.0851241	6.32624	0.021954	0.00183369	0.00903546	0.00530713	0.00903546	1.0943
arfgap1	66.3243	69.2247	81.9735	72.5075	64.0641	64.5917	67.5357	65.3972	0.16065	0.3816	-0.0609397	0.0434387	8.36713	0.0061363	0.000239575	0.00259081	0.00219811	0.00259081	0.95864
arfgap2	125.877	85.008	76.9793	95.9548	140.032	100.65	97.1183	112.6	2.6e-08	1.56e-06	0.215026	0.0386286	8.75991	0.0633696	0.000166032	0.00199989	0.00207222	0.00207222	1.16073
arfgap3	21.0468	14.3483	12.3364	15.9105	19.055	13.441	11.2018	14.5659	0.342686	0.590756	-0.0579656	0.0610889	6.69493	0.0636686	0.00139106	-0.00131853	0.00420673	0.00420673	0.960618
arfgef1	4.33837	4.57395	4.49861	4.47031	4.72811	4.56515	4.7075	4.66692	0.155748	0.37399	0.0940159	0.0662308	6.41459	0.00363148	0.00156891	0.000175007	0.00501088	0.00501088	1.06734
arfgef2	14.3419	17.5551	20.3243	17.4071	18.9302	17.7966	23.256	19.9943	0.021123	0.0997979	0.195313	0.0847061	7.85591	0.0265408	0.000390579	0.0103721	0.00247427	0.0103721	1.14497
arfip1	13.0811	15.8955	10.6549	13.2105	10.2136	11.0433	8.39574	9.88421	0.00288562	0.0236037	-0.192268	0.0645267	6.97178	0.0523258	0.00264812	0.00153048	0.00359741	0.00359741	0.875229
arfip2	16.4544	20.2966	19.4096	18.7202	15.5646	22.0936	20.6258	19.428	0.362056	0.607138	0.0675152	0.0740742	6.11832	0.0178675	0.00214475	-0.000397973	0.00608572	0.00608572	1.04791
arg1	2.19158	2.80087	1.85258	2.28168	1.18043	2.44953	1.42714	1.6857	0.133237	0.340027	-0.239601	0.159579	4.29522	0.0994291	0.0140785	0.0168336	0.0241197	0.0241197	0.846979
arg2	0.778048	0.964259	0.806723	0.849677	0.72073	1.13381	0.688877	0.847806	0.695001	0.851925	0.080249	0.204676	3.75753	0.0446024	0.0245656	-0.0142609	0.0382728	0.0382728	1.0572
arglu1	257.569	246.522	274.185	259.425	271.43	261.169	276.477	269.692	0.000153064	0.00240875	0.140477	0.0371039	9.33978	0.00904223	7.72e-05	-1.98e-05	0.00198783	0.00198783	1.10227
arhgap1	23.8369	24.6904	21.7658	23.431	21.6089	28.0543	22.6554	24.1062	0.206777	0.441814	0.0770309	0.0610156	7.44528	0.0111432	0.000580307	0.00500405	0.00285991	0.00500405	1.05484
arhgap10	8.4888	8.65572	10.9492	9.36457	7.80588	6.79432	8.708	7.7694	0.0952695	0.274844	-0.117016	0.0701436	6.312	0.0134954	0.00202341	0.00223548	0.00535679	0.00535679	0.922093
arhgap11a.1	20.4804	28.0998	23.3604	23.9802	21.179	27.8159	23.5933	24.1961	0.0299706	0.127141	0.098388	0.0453301	7.73324	0.0194259	0.000511663	0.000265013	0.00257056	0.00257056	1.07058
arhgap11a.2	2.31213	1.98066	1.44566	1.91282	2.15795	2.74072	1.24655	2.04841	0.422495	0.661857	0.107422	0.133926	4.95659	0.111158	0.00747613	0.0194281	0.0140156	0.0194281	1.0773
arhgap12	20.6659	17.8328	25.8481	21.4489	20.4926	16.6443	23.3174	20.1514	0.776309	0.896017	0.0130035	0.0457654	7.63961	0.019748	0.000487553	0.000570413	0.00265416	0.00265416	1.00905
arhgap15	0	0	0	0	0	0	0	0	NA	NA	NA	NA	NA	NA	NA	NA	NA	NA	#VALUE!
arhgap17	24.3663	29.6184	28.0527	27.3458	20.7841	29.0008	22.4532	24.0794	0.0893859	0.264571	-0.0910117	0.053579	7.80412	0.0152946	0.00179286	0.00183788	0.0025132	0.0025132	0.938864
arhgap18	1.22911	1.60795	3.70281	2.17996	1.3873	2.06352	3.77428	2.40837	0.198272	0.430817	0.193775	0.150623	4.64486	0.205769	0.0160493	-0.0115614	0.0179815	0.0179815	1.14375
arhgap19	5.07549	5.94254	8.89207	6.6367	4.9893	4.91653	6.60257	5.5028	0.246857	0.491637	-0.0885605	0.076476	6.05474	0.0285707	0.00242615	0.00598908	0.00634671	0.00634671	0.940461
arhgap20	0.60244	0.532294	0.703286	0.612673	0.536692	0.579912	0.790833	0.635812	0.577158	0.77757	0.0906963	0.162672	4.26103	0.019772	0.0148678	-0.00653525	0.0248256	0.0248256	1.06488
arhgap21	16.1979	17.243	18.1248	17.1886	18.5825	17.2306	18.5783	18.1305	0.0299121	0.126958	0.102315	0.0471227	7.86603	0.00488649	0.00037039	0.00296043	0.00246694	0.00296043	1.07349
arhgap22	20.7838	13.5048	11.513	15.2672	16.111	12.0346	8.49673	12.2141	0.0307015	0.129	-0.169219	0.0783087	6.04642	0.101596	0.00281663	0.000294334	0.00638175	0.00638175	0.889324
arhgap23	16.3949	16.1256	16.5663	16.3623	16.2555	14.2928	16.3126	15.6203	0.781869	0.89878	-0.0163914	0.0591993	7.87438	0.00333938	0.00279588	-4.06e-06	0.00246096	0.00246096	0.988703
arhgap24	0.031936	0.015046	0	0.0156607	0.065229	0.01956	0.035539	0.0401093	NA	NA	NA	NA	NA	NA	NA	NA	NA	NA	#VALUE!
arhgap25	0.091637	0.223605	0.156307	0.157183	0.172093	0.41576	0.066413	0.218089	0.681847	0.84512	0.185891	0.453454	2.28147	0.383712	0.146998	0.161432	0.156502	0.161432	1.13752
arhgap26	0.995736	1.26477	1.22945	1.16332	0.742498	1.07565	1.29793	1.03869	0.34598	0.593797	-0.29581	0.313884	4.41088	0.189051	0.0326274	0.115158	0.0218803	0.115158	0.814615
arhgap27	9.71409	9.57219	11.2789	10.1884	10.6349	9.6845	10.3744	10.2313	0.39685	0.639358	0.0505435	0.0596552	6.71145	0.00457173	0.00117245	0.00204842	0.00416566	0.00416566	1.03566
arhgap28	7.13078	8.94719	6.70082	7.59293	6.24499	5.81061	3.63228	5.22929	0.0202337	0.097159	-0.309036	0.133091	6.79604	0.0905142	0.00112608	0.0254438	0.00396614	0.0254438	0.807181
arhgap29	27.5862	22.7416	26.1305	25.4861	26.2596	21.5648	23.0544	23.6263	0.981048	0.992069	0.0010349	0.0435664	7.86304	0.0137428	0.000377944	-7.52e-05	0.0024691	0.0024691	1.00072
arhgap30	0.477387	0.127208	0.217604	0.274066	0.415866	0.14495	0.359468	0.306761	0.51733	0.736329	0.199392	0.307957	3.01517	0.315608	0.0658756	-0.0134973	0.0763805	0.0763805	1.14821
arhgap31	1.74899	1.3037	1.58084	1.54451	1.32401	1.00431	1.10819	1.1455	0.0295232	0.125793	-0.252398	0.115969	5.04398	0.0390096	0.00707217	-0.00648782	0.0131011	0.0131011	0.8395
arhgap32	18.8972	17.0994	16.3326	17.4431	17.7069	17.3081	16.8629	17.2926	0.182946	0.411506	0.058005	0.0435559	8.09747	0.008228	0.000523559	0.00112574	0.00232211	0.00232211	1.04103
arhgap33	3.05982	3.55563	5.65361	4.08969	2.4948	2.69609	4.48758	3.22616	0.00668034	0.0435067	-0.214863	0.0792158	5.9618	0.100776	0.00266233	-0.00164984	0.00675039	0.00675039	0.861628
arhgap35	35.2439	32.5562	31.5463	33.1155	34.8829	31.0998	31.3082	32.4303	0.450559	0.682792	0.0302226	0.0400573	8.44713	0.00703941	0.000239248	0.000516098	0.00216764	0.00216764	1.02117
arhgap36	16.123	16.6276	24.1442	18.9649	15.177	16.0794	18.3801	16.5455	0.360012	0.605229	-0.0625466	0.0683314	6.53421	0.0184068	0.00153607	0.00546769	0.00464268	0.00546769	0.957572
arhgap39	0.094742	0.138129	0.199796	0.144222	0.08574	0.161413	0.135363	0.127505	0.8445	0.92699	-0.0804898	0.410367	2.35475	0.0890417	0.106931	-0.0762265	0.145671	0.145671	0.945737
arhgap4	3.82017	2.97715	1.92954	2.90895	3.55331	3.34972	1.82613	2.90972	0.58299	0.781258	0.0484137	0.0881816	5.72574	0.11618	0.00374249	0.000106169	0.00792151	0.00792151	1.03413
arhgap40	5.3661	2.94618	3.29022	3.8675	4.22773	3.45024	3.20592	3.62796	0.950967	0.979226	0.0068706	0.111731	5.12907	0.0527997	0.00644831	0.0103474	0.0122776	0.0122776	1.00477
arhgap42	1.69033	3.07597	1.84757	2.20462	1.32243	1.67587	1.3403	1.4462	0.00371622	0.0283611	-0.349695	0.120531	4.9587	0.0848085	0.00779875	0.0132472	0.0139927	0.0139927	0.78475
arhgap44	0.76087	0.798234	0.882956	0.81402	0.542233	0.625298	0.780442	0.649324	0.56496	0.771245	-0.185197	0.321808	4.45263	0.0226795	0.134216	-0.127111	0.0211244	0.0211244	0.879529
arhgap45	49.3502	28.9453	33.08	37.1252	46.3442	30.8916	34.9553	37.397	0.151614	0.367855	0.0658855	0.0459499	7.80531	0.0569121	0.000654817	0.00129988	0.00251228	0.00251228	1.04673
arhgap5	80.068	70.3609	73.454	74.6276	84.296	75.5449	76.7697	78.8702	0.000501196	0.00602442	0.130826	0.0375925	9.14046	0.0146239	0.000115971	-6.39e-05	0.00200382	0.00200382	1.09492
arhgap6	6.1469	4.85215	5.06535	5.3548	6.14709	7.20092	5.90739	6.41847	0.0200952	0.0967024	0.249816	0.107468	5.86264	0.0347613	0.00290088	0.0144232	0.00721426	0.0144232	1.18906
arhgap8	65.1419	66.0539	81.9617	71.0525	71.8452	80.0104	91.0601	80.9719	0.000102907	0.00175466	0.174162	0.0448452	7.7191	0.0195508	0.000434033	0.000119475	0.0025826	0.0025826	1.12831
arhgap9	0.065422	0.045525	0.038428	0.0497917	0.022827	0.040347	0	0.021058	NA	NA	NA	NA	NA	NA	NA	NA	NA	NA	#VALUE!
arhgdia	7.28437	7.74555	9.85706	8.29566	6.50457	6.48307	7.30192	6.76319	0.102349	0.288246	-0.114983	0.0703878	6.2865	0.00786571	0.00198455	0.00116547	0.00544712	0.00544712	0.923393
arhgdib	14.183	10.3824	22.0746	15.5467	15.8535	7.34211	12.8692	12.0216	0.297587	0.548282	-0.196547	0.188693	5.38382	0.127371	0.00526966	0.0481378	0.01014	0.0481378	0.872637
arhgdig	236.204	219.921	263.854	239.993	204.695	221.684	279.127	235.169	0.496018	0.721386	0.0427208	0.0627538	8.53854	0.00880426	0.000272673	0.00563439	0.00213591	0.00563439	1.03005
arhgef1	34.0932	34.2231	36.6664	34.9942	30.4351	31.2629	29.215	30.3043	0.0274482	0.11968	-0.0918543	0.0416557	8.13828	0.00349001	0.000302126	0.00151437	0.00230067	0.00230067	0.938316
arhgef10	2.84253	3.12134	2.35395	2.77261	2.07782	1.98207	1.46756	1.84248	0.000410794	0.00518337	-0.36159	0.102345	5.36936	0.0689985	0.00546184	-0.00115011	0.0102499	0.0102499	0.778307
arhgef10l	2.86612	1.30472	1.44921	1.87335	2.40379	1.18605	1.10155	1.5638	0.198551	0.43103	-0.160128	0.124547	4.84167	0.153185	0.00792953	-0.00468305	0.0153382	0.0153382	0.894945
arhgef11	39.8434	30.1027	29.7095	33.2185	38.0175	32.5696	30.0109	33.5327	0.188895	0.419087	0.0539547	0.0410659	8.22448	0.0201288	0.000270693	0.000853055	0.00225892	0.00225892	1.03811
arhgef12	12.4647	10.4487	10.415	11.1095	11.5584	9.44422	8.22764	9.74342	0.0973337	0.278115	-0.0931349	0.0561758	6.89183	0.0239711	0.000974999	0.00205219	0.00375858	0.00375858	0.937483
arhgef16	22.6506	25.5098	30.4525	26.2043	22.3416	25.4757	28.172	25.3298	0.418641	0.658474	0.0374399	0.0462918	7.64493	0.00644974	0.000565241	-0.000258464	0.00264916	0.00264916	1.02629
arhgef17	16.6821	14.1859	12.3389	14.4023	16.8364	15.3064	11.8292	14.6573	0.364485	0.609574	0.0440147	0.0485357	7.43141	0.0224133	0.000657135	0.000435922	0.00287644	0.00287644	1.03098
arhgef2	54.0047	56.9839	57.7258	56.2381	51.0095	50.219	50.2248	50.4844	0.0270192	0.118525	-0.0907607	0.0410451	8.23242	0.00340265	0.000271752	0.000668228	0.0022553	0.0022553	0.939027
arhgef25	5.45268	6.1221	5.96143	5.8454	4.23535	4.28698	4.72497	4.41577	0.00697601	0.0447534	-0.198801	0.073685	6.90645	0.0136438	0.00441593	-0.000356304	0.00372829	0.00372829	0.871274
arhgef26	6.8483	5.67869	6.94056	6.48918	4.59209	4.78295	4.18248	4.51917	0.000583817	0.0068074	-0.298542	0.0868101	6.19684	0.0347709	0.0021993	0.0091047	0.00577841	0.0091047	0.813074
arhgef28	11.786	8.60612	8.15182	9.51465	8.39348	7.15966	6.52412	7.35909	0.000176196	0.0026992	-0.193938	0.0517043	7.2853	0.0419101	0.000941392	0.0018528	0.00306861	0.00306861	0.874216
arhgef3.1	2.1001	1.63802	0.753081	1.49707	1.8792	2.98713	1.2594	2.04191	0.127933	0.331699	0.344307	0.226175	4.01474	0.212544	0.0203985	0.0563343	0.0306062	0.0563343	1.26954
arhgef3.2	21.7646	24.4859	29.6465	25.299	24.0259	23.6357	31.455	26.3722	0.0648405	0.215456	0.091029	0.049302	7.62081	0.019084	0.000538172	0.00310785	0.00267208	0.00310785	1.06513
arhgef33	0.024354	0.033741	0	0.019365	0	0.030074	0	0.0100247	NA	NA	NA	NA	NA	NA	NA	NA	NA	NA	#VALUE!
arhgef37	5.63678	3.47486	3.89198	4.33454	4.17017	3.38587	3.3178	3.62461	0.264531	0.512476	-0.102966	0.0922845	5.59199	0.0458627	0.00407187	0.00442694	0.00870277	0.00870277	0.931117
arhgef38	6.7622	6.3796	7.42904	6.85695	6.83259	4.98172	5.93455	5.91629	0.323362	0.572465	-0.082319	0.083355	6.48672	0.017148	0.00167323	0.00874885	0.00478434	0.00874885	0.944538
arhgef39	0.28101	1.00441	1.71553	1.00032	0.365193	1.22735	1.84084	1.14446	0.368724	0.613588	0.210292	0.233953	3.61442	0.617071	0.0386257	-0.033849	0.0434753	0.0434753	1.15692
arhgef4	0.427757	0.288474	0.413727	0.376653	0.291954	0.260156	0.222408	0.258173	0.1782	0.405799	-0.289575	0.215086	4.08643	0.0573926	0.0406065	-0.0138876	0.0287867	0.0287867	0.818143
arhgef40	7.0742	8.31812	6.36454	7.25229	6.3928	8.18924	5.85678	6.81294	0.994128	0.997708	-0.000373201	0.0507092	7.22774	0.0247552	0.000703506	-0.000144785	0.00315363	0.00315363	0.999741
arhgef5	4.39475	4.50569	3.4225	4.10765	3.59613	4.2608	4.39036	4.08243	0.838289	0.924841	0.0279397	0.136904	6.36671	0.0144584	0.00161481	0.0264991	0.00516885	0.0264991	1.01956
arhgef6	0.061109	0.014298	0.063346	0.046251	0.02129	0.094887	0.033877	0.050018	NA	NA	NA	NA	NA	NA	NA	NA	NA	NA	#VALUE!
arhgef7	12.4348	10.5065	13.4641	12.1351	11.8777	9.62704	11.3849	10.9632	0.684569	0.84608	-0.0219412	0.0540109	7.05689	0.0122118	0.000938011	0.00023137	0.00343776	0.00343776	0.984907
arhgef9	0.089291	0.072784	0.156942	0.106339	0.069461	0.085781	0.049449	0.0682303	0.314301	0.564118	-0.944294	0.938439	0.254715	1.19205	0.264868	1.0249	1.05613	1.05613	0.519684
arid1a	68.0519	54.8791	55.6613	59.5308	73.008	63.3404	58.4834	64.9439	0.00136929	0.0133687	0.119654	0.0373797	9.21332	0.0163931	9.94e-05	0.000563383	0.00199642	0.00199642	1.08647
arid1b	2.07329	1.45941	1.67426	1.73565	1.70245	1.16833	1.06111	1.31063	0.0101787	0.0591574	-0.230335	0.0896352	5.65174	0.0634627	0.00371017	0.00488183	0.00834155	0.00834155	0.852437
arid2	24.3776	23.0914	32.6789	26.716	26.6826	23.706	30.65	27.0129	0.0315328	0.131372	0.0848318	0.0394514	8.55374	0.0161228	0.000203672	0.00168937	0.00213095	0.00213095	1.06056
arid3a	60.0119	61.7912	64.1354	61.9795	55.0132	57.7364	56.6736	56.4744	0.913917	0.962792	-0.00403125	0.0372921	9.37423	0.00144786	9.96e-05	-9.87e-05	0.00198643	0.00198643	0.99721
arid3b	1.6318	3.02127	6.88054	3.84454	1.97374	2.01965	3.87911	2.62417	0.405666	0.646901	-0.191077	0.229786	5.66821	0.237951	0.00374131	0.075461	0.00824554	0.075461	0.875951
arid4a	49.0847	41.427	30.8643	40.4587	49.8578	46.9201	35.6417	44.1399	9.79e-05	0.00168431	0.169155	0.0434198	8.6234	0.0666839	0.000211247	0.00261667	0.00210933	0.00261667	1.1244
arid4b	1.92107	1.5576	1.90635	1.79501	1.56268	1.46596	1.96724	1.66529	0.799837	0.907718	0.0247868	0.0977559	5.41176	0.012612	0.00440336	0.00505023	0.00993097	0.00993097	1.01733
arid5b	0.739517	1.00822	0.869521	0.872419	0.730747	0.945985	0.824328	0.833687	0.953029	0.980191	0.00954371	0.162023	4.40134	0.0131844	0.0173204	-0.0164827	0.0220568	0.0220568	1.00664
arih1	44.9046	38.8209	43.8068	42.5108	43.5677	45.071	49.7752	46.138	0.00813222	0.0499655	0.146793	0.0554663	7.90928	0.0102776	0.000523712	0.00409105	0.00243663	0.00409105	1.10711
arih2	31.2225	23.6745	25.933	26.9433	27.5378	20.6377	24.1744	24.1166	0.229876	0.471888	-0.0647273	0.0539089	7.04826	0.0213625	0.000905873	0.000518721	0.00345339	0.00345339	0.956126
arl1	137.841	157.908	184.069	159.939	139.947	161.922	178.923	160.264	0.0353144	0.142827	0.0872095	0.0414349	8.15275	0.00711652	0.000281948	-0.000156057	0.00229333	0.00229333	1.06231
arl10	41.0635	47.8179	42.7148	43.8654	36.4419	51.1956	40.4373	42.6916	0.805804	0.910786	0.0149774	0.0609227	6.67192	0.0114165	0.00130229	0.00174984	0.00426508	0.00426508	1.01044
arl10b	6.10618	8.76283	8.04983	7.63961	5.57678	7.07313	6.32962	6.32651	0.466097	0.697126	-0.061583	0.084494	5.79433	0.0159037	0.00315221	4.59e-05	0.00755665	0.00755665	0.958212
arl11	4.32876	2.38586	4.38787	3.70083	1.8563	1.87637	1.99121	1.90796	0.00430901	0.0314965	-0.550113	0.192711	3.80742	0.163568	0.0190763	0.0138492	0.0366298	0.0366298	0.682966
arl13a	1.45779	1.77919	0.857109	1.3647	1.89879	2.59098	1.06126	1.85034	0.108276	0.298185	0.332505	0.207041	3.77821	0.18099	0.0267169	-0.0244386	0.0375818	0.0375818	1.2592
arl13b	33.4744	19.6236	13.1691	22.089	32.9227	23.0123	14.7153	23.5501	0.0125959	0.0691044	0.144812	0.0580412	6.82718	0.187063	0.00115624	0.00210709	0.00389693	0.00389693	1.10559
arl14	0	0.046725	0.032177	0.0263007	0.032851	0.029742	0	0.0208643	NA	NA	NA	NA	NA	NA	NA	NA	NA	NA	#VALUE!
arl14ep	57.5567	63.8111	70.3891	63.919	56.6932	56.3067	65.957	59.6523	0.903632	0.957912	0.006197	0.0511835	7.19837	0.00265821	0.000730566	0.00157059	0.00319906	0.00319906	1.0043
arl14epl	0	0.026534	0	0.00884467	0.039746	0.070297	0.031758	0.047267	NA	NA	NA	NA	NA	NA	NA	NA	NA	NA	#VALUE!
arl15	3.33372	2.68131	4.16771	3.39425	2.68605	2.93748	3.57679	3.06677	0.999611	0.999689	-4.49e-05	0.0921367	5.83653	0.015183	0.00539094	0.00513304	0.00734281	0.00734281	0.999969
arl16	14.8364	16.8298	12.7222	14.7961	18.568	20.8215	12.8718	17.4204	0.0108865	0.0620436	0.222186	0.0872578	5.68529	0.0598844	0.00327333	0.00190311	0.00814755	0.00814755	1.1665
arl2	1.47102	1.52614	1.40417	1.46711	0.839509	2.29234	1.72303	1.61829	0.807535	0.911739	0.071166	0.292134	3.0194	0.0940017	0.0519464	0.0654321	0.076067	0.076067	1.05057
arl2bp	32.2901	36.3919	66.6304	45.1041	30.7495	25.367	40.2414	32.1193	0.134821	0.342037	-0.191405	0.127999	6.84723	0.0614893	0.00126301	0.0233127	0.00385325	0.0233127	0.875753
arl3.1	7.17877	7.01809	13.1292	9.10869	5.30845	5.55072	6.8065	5.88856	0.00696762	0.044751	-0.311061	0.115277	6.40288	0.0650113	0.00171255	0.0182205	0.00504895	0.0182205	0.806049
arl3.2	8.52931	5.95883	5.98603	6.82472	5.82315	4.78943	4.15199	4.92152	0.114299	0.308295	-0.258868	0.163927	4.80466	0.0607892	0.024512	-0.0216351	0.0157964	0.0157964	0.835743
arl4a	73.2056	84.7672	102.247	86.7399	70.4558	75.6542	80.1123	75.4074	0.363391	0.608801	-0.0466515	0.0513261	8.40501	0.00476288	0.000223885	0.00372767	0.00218336	0.00372767	0.968181
arl4c	21.1401	29.6754	33.0202	27.9452	19.4775	21.7146	27.7915	22.9945	0.0911803	0.267226	-0.124763	0.0738589	7.15338	0.0290856	0.000773297	0.0074094	0.00327138	0.0074094	0.917155
arl5a	10.402	12.9397	15.2064	12.8494	10.2412	10.5945	12.4213	11.0857	0.307621	0.558022	-0.0764848	0.0749684	6.0837	0.0138631	0.00220401	0.00393057	0.00622639	0.00622639	0.948366
arl5b	13.4103	13.4601	16.0756	14.3153	11.2092	12.3129	15.1529	12.8917	0.626469	0.81014	-0.0301335	0.0619137	6.62876	0.0064498	0.0013718	0.00142496	0.00437816	0.00437816	0.97933
arl5c	33.7188	36.9188	41.8291	37.4889	38.3725	41.039	47.3718	42.2611	2.66e-05	0.000581849	0.202604	0.048232	7.45323	0.0147743	0.000638951	-0.000187297	0.00285054	0.00285054	1.15077
arl6	27.737	24.9793	27.8095	26.8419	23.528	24.9273	25.1945	24.5499	0.941361	0.975576	-0.00530255	0.0720855	6.22672	0.00257069	0.00212882	0.000179883	0.00566566	0.00566566	0.996331
arl6ip1	69.3659	73.6279	82.2401	75.078	65.4691	72.8616	93.5801	77.3036	0.11048	0.30138	0.106868	0.0669582	7.23011	0.011261	0.000820338	0.00590476	0.00315002	0.00590476	1.07689
arl6ip4	69.5726	61.4243	43.308	58.1016	75.6271	72.2535	50.7328	66.2045	1.55e-06	5.37e-05	0.218996	0.0455832	7.64401	0.0855503	0.000466721	0.00069418	0.00265002	0.00265002	1.16392
arl6ip5	2.93967	3.1087	3.12717	3.05851	2.20792	2.45744	3.35126	2.67221	0.431247	0.666986	-0.0935501	0.11886	5.60093	0.0176389	0.00421997	0.0169716	0.00864737	0.0169716	0.937214
arl6ip6	8.21444	11.1377	14.1214	11.1578	9.78957	8.85498	12.3541	10.3329	0.891665	0.953083	0.0176185	0.12936	5.63994	0.0296027	0.00413803	0.0209631	0.00841125	0.0209631	1.01229
arl8a	10.1425	7.47072	11.1734	9.59554	6.63521	4.44941	4.75121	5.27861	3.41e-05	0.000710583	-0.520431	0.125572	4.903	0.12304	0.00802488	0.0156276	0.0146143	0.0156276	0.697163
arl8b	7.3454	8.78531	9.0223	8.38434	7.29551	7.9474	8.16968	7.8042	0.826773	0.919717	0.0144927	0.0662243	6.42376	0.00205969	0.00159718	3.9e-05	0.00498131	0.00498131	1.0101
arl9	20.2923	20.853	26.2983	22.4812	16.0236	20.4357	21.0245	19.1613	0.275351	0.523858	-0.0758419	0.0695272	6.28756	0.00762509	0.0018077	0.00352416	0.00544335	0.00544335	0.948788
armc1	14.5029	17.123	25.2807	18.9689	15.5474	14.9741	20.606	17.0425	0.978754	0.990826	-0.00210625	0.0790894	7.42991	0.0254912	0.0007251	0.00865759	0.00287824	0.00865759	0.998541
armc10	6.93385	7.94914	9.59395	8.15898	7.21702	6.3191	8.5537	7.36327	0.907361	0.95969	0.0105386	0.0905625	5.57009	0.00813022	0.00346183	0.00724019	0.00884053	0.00884053	1.00733
armc2	0.87806	0.713556	1.06644	0.886019	0.698074	0.439981	0.757072	0.631709	0.114817	0.309281	-0.263436	0.167058	4.23464	0.0654304	0.0164776	-0.00645105	0.0253852	0.0253852	0.833102
armc3	4.83102	3.30444	5.61047	4.58198	2.84328	2.35092	2.38847	2.52756	0.000185857	0.00281883	-0.523069	0.139951	5.17186	0.116895	0.00644393	0.0229357	0.011886	0.0229357	0.69589
armc4	9.00555	6.18053	13.8524	9.67949	6.59159	4.07498	6.8925	5.85302	0.000169074	0.00261885	-0.420073	0.111685	6.26514	0.146659	0.00207699	0.0166333	0.00552412	0.0166333	0.747387
armc5	11.1487	8.9623	8.2491	9.45337	11.0958	7.94779	9.31507	9.45289	0.774448	0.894609	0.0221262	0.077213	6.36003	0.0217154	0.00169088	0.00725188	0.00519138	0.00725188	1.01545
armc6	20.64	19.823	26.0678	22.1769	17.365	16.8922	18.7946	17.6839	0.0124914	0.0686432	-0.14644	0.0586241	6.81786	0.0118516	0.00123771	0.00155362	0.00391747	0.00391747	0.903477
armc7	22.8853	17.6603	14.9197	18.4884	19.5959	21.4742	21.7696	20.9466	0.208999	0.444999	0.188888	0.15035	6.14455	0.0311886	0.0040973	0.0298103	0.00598132	0.0298103	1.13988
armc8	3.20504	2.61551	3.24251	3.02102	3.46461	3.18003	2.83653	3.16039	0.309858	0.559986	0.114154	0.11241	5.11176	0.0171518	0.00651385	0.00445474	0.0124401	0.0124401	1.08234
armc9	5.07079	4.4197	7.99455	5.82835	4.32212	4.32114	4.13716	4.26014	0.228458	0.470343	-0.218628	0.181534	6.0156	0.0452344	0.00254906	0.0468826	0.00651331	0.0468826	0.859382
armt1	1.27212	1.65358	1.63998	1.52189	1.23622	1.301	1.57231	1.36984	0.738156	0.875703	-0.0449846	0.134565	4.65457	0.0104212	0.00932339	-0.000133979	0.0178382	0.0178382	0.9693
arnt	38.945	32.0369	37.4271	36.1363	40.6043	31.9417	32.7723	35.1061	0.766615	0.890399	0.0140753	0.0474224	7.99085	0.0141837	0.000686066	0.00268726	0.00238368	0.00268726	1.0098
arnt2	2.67199	1.67742	1.03077	1.79339	1.83973	1.4135	0.925298	1.39284	0.254325	0.500991	-0.16847	0.147793	4.4622	0.158005	0.0118094	-0.00210207	0.0209547	0.0209547	0.889786
arntl	6.5886	5.78758	4.85134	5.74251	7.29864	5.0805	3.91961	5.43292	0.623682	0.808589	-0.0517859	0.105548	5.25743	0.0473664	0.00556599	0.00911155	0.0111445	0.0111445	0.964741
arntl2	4.60339	7.57578	7.20587	6.46168	3.93011	5.91675	6.78961	5.54549	0.221393	0.460602	-0.113013	0.0924187	5.60185	0.0605948	0.00417011	0.00137288	0.00864173	0.00864173	0.924655
arpc1a	28.9061	39.9343	42.7445	37.195	30.939	37.3968	43.4372	37.2577	0.197341	0.429967	0.0689038	0.0534485	7.09185	0.0206152	0.000909414	0.00250415	0.00337569	0.00337569	1.04892
arpc1b	29.9309	33.1974	36.8909	33.3397	31.3613	34.3284	36.5445	34.0781	0.177641	0.405179	0.0799739	0.0593254	6.76265	0.00535703	0.00123651	-0.000740631	0.00404275	0.00404275	1.057
arpc2	192.136	219.129	241.41	217.558	172.48	204.913	252.942	210.112	0.991533	0.996831	0.000532024	0.0501326	8.565	0.017714	0.00019684	0.00357308	0.00212733	0.00357308	1.00037
arpc3	244.381	222.538	174.356	213.758	236.751	236.709	186.723	220.061	0.00395952	0.0294897	0.119637	0.0415207	8.17383	0.0426463	0.000303079	0.0017003	0.00228288	0.00228288	1.08646
arpc4	77.4873	68.8421	71.8297	72.7197	68.5044	68.2888	68.5947	68.4626	0.732676	0.873038	0.0157001	0.0459648	7.56459	0.00508011	0.00044102	0.00117396	0.00272812	0.00272812	1.01094
arpc5	29.5045	32.4845	39.0338	33.6743	26.6804	32.5648	34.8333	31.3595	0.765748	0.889777	0.0162502	0.0545416	7.01618	0.00513125	0.000949581	-8.71e-05	0.0035126	0.0035126	1.01133
arpc5l	71.0896	63.4673	66.7786	67.1118	61.0909	56.6454	61.9604	59.8989	0.228408	0.470298	-0.0582132	0.048331	7.43058	0.00475715	0.000626382	0.000333938	0.00287744	0.00287744	0.960453
arpin	11.0731	10.7776	7.69019	9.84696	7.83037	11.2262	13.245	10.7672	0.494737	0.720149	0.183452	0.268678	6.49054	0.0605202	0.00523779	0.103044	0.00477274	0.103044	1.1356
arpp19	136.459	144.461	233.509	171.476	146.11	148.13	201.95	165.397	0.0972335	0.278019	0.0908401	0.0547752	8.65828	0.0256496	0.000162973	0.00433751	0.0020992	0.00433751	1.06499
arr3	0.333814	0.090792	0.28999	0.238199	0.188248	0.123946	0.107818	0.140004	NA	NA	NA	NA	NA	NA	NA	NA	NA	NA	#VALUE!
arrb1	0.014064	0.038421	0.046468	0.0329843	0.059393	0.034815	0.014879	0.0363623	NA	NA	NA	NA	NA	NA	NA	NA	NA	NA	#VALUE!
arrb2	15.3726	14.8283	20.4997	16.9002	14.8441	12.8501	19.9295	15.8746	0.654161	0.827162	-0.0237534	0.0530222	7.08979	0.03208	0.000837739	0.00266186	0.0033793	0.0033793	0.98367
arrdc1	6.25111	5.53954	7.70105	6.49723	5.20394	5.34079	5.63356	5.39276	0.183239	0.411798	-0.158916	0.11941	4.99851	0.0227513	0.00782031	0.00127842	0.0135678	0.0135678	0.895698
arrdc2	2.38185	4.16335	3.2685	3.27123	2.3167	5.07835	2.94231	3.44579	0.3112	0.561207	0.108781	0.107416	5.18994	0.0892712	0.0055825	0.00334574	0.0117248	0.0117248	1.07832
arrdc3	9.16509	16.91	15.3063	13.7938	9.08878	16.7444	11.9381	12.5904	0.843081	0.925979	-0.0138919	0.0701771	7.37624	0.0670555	0.000909087	0.00647815	0.00294506	0.00647815	0.990417
arrdc4	0.24882	0.38934	0.591994	0.410051	0.100312	0.78976	0.304903	0.398325	0.667105	0.834708	-0.206661	0.480468	2.20355	0.423812	0.177384	0.143984	0.16889	0.16889	0.866541
arsa.1	0.990789	1.13636	1.21382	1.11366	1.13331	1.26255	1.46704	1.28763	0.0720188	0.230438	0.231324	0.128585	4.79306	0.0189401	0.00885767	-0.00673095	0.0159434	0.0159434	1.17391
arsa.2	0.020904	0.019378	0.024226	0.0215027	0	0	0.022906	0.00763533	NA	NA	NA	NA	NA	NA	NA	NA	NA	NA	#VALUE!
arsb	0.396195	0.572751	0.700486	0.556477	0.335862	0.437525	0.410626	0.394671	0.244594	0.489469	-0.232088	0.19946	3.77541	0.0396651	0.0220023	-0.00731657	0.0376743	0.0376743	0.851402
arsd	0.247502	0.135288	0.174758	0.185849	0.226838	0.252573	0.114983	0.198131	0.79591	0.905778	0.119464	0.461885	2.12641	0.121949	0.137904	-0.0230253	0.182103	0.182103	1.08633
arsg	0.291275	0.168163	0.281502	0.24698	0	0.195664	0.30558	0.167081	0.386016	0.630212	-0.917107	1.05796	1.69226	1.41955	0.0986079	1.58031	0.277474	1.58031	0.52957
arsh	0.099982	0.046088	0.057297	0.067789	0.278977	0.030797	0.027164	0.112313	NA	NA	NA	NA	NA	NA	NA	NA	NA	NA	#VALUE!
arsi	0.457817	0.660275	0.48833	0.535474	0.273353	0.541417	0.478278	0.431016	0.498731	0.722883	-0.175384	0.259257	3.26179	0.0674515	0.040603	-0.00931854	0.0602184	0.0602184	0.885532
arsj	0.205465	0.213135	0.214538	0.211046	0.029393	0.078958	0.097213	0.0685213	0.025278	0.113079	-1.07433	0.480229	2.2869	0.455167	0.190258	-0.0320686	0.155672	0.155672	0.474891
arsk	0.096132	0.088947	0.066974	0.0840177	0.108257	0.071401	0.021069	0.066909	NA	NA	NA	NA	NA	NA	NA	NA	NA	NA	#VALUE!
art1	0	0	0	0	0	0	0	0	NA	NA	NA	NA	NA	NA	NA	NA	NA	NA	#VALUE!
art5	8.12471	2.5968	3.55479	4.75877	10.0509	4.45272	4.70502	6.40288	0.00995974	0.058133	0.378482	0.146856	4.49095	0.268576	0.0118971	1.3e-05	0.0204531	0.0204531	1.29997
artn	1.10601	1.16336	2.22054	1.49664	0.607805	0.474287	1.11481	0.732301	8.09e-06	0.000215475	-0.637842	0.142928	4.56069	0.22859	0.0113575	0.00251412	0.0192853	0.0192853	0.642674
arv1	1.44275	2.19579	2.9324	2.19031	1.33403	3.11746	1.99741	2.14963	0.755426	0.885086	0.062233	0.19979	3.84818	0.0926402	0.0245269	0.0346306	0.0353471	0.0353471	1.04408
arvcf	15.3983	21.975	25.0199	20.7977	15.7731	19.6103	22.3084	19.2306	0.913643	0.962746	0.00508777	0.0469157	8.27296	0.0231959	0.00029234	0.00300928	0.0022373	0.00300928	1.00353
arx	5.91775	3.66292	7.51257	5.69775	4.54271	2.52766	4.30166	3.79068	0.000127535	0.00207916	-0.343186	0.0895772	5.65318	0.12918	0.00370302	0.00562455	0.00833309	0.00833309	0.788299
as3mt.1	6.83499	5.00775	2.99893	4.94722	6.68389	6.58684	1.97889	5.08321	0.975927	0.989639	0.00569734	0.188808	5.11999	0.289812	0.00716996	0.0463029	0.0123625	0.0463029	1.00396
as3mt.2	0.564883	0.273279	0.217052	0.351738	0.217209	0.286473	0.088903	0.197528	0.230449	0.472304	-0.487978	0.406919	2.42384	0.340508	0.112233	0.022358	0.136141	0.136141	0.713024
asah1	5.85549	4.97608	6.46939	5.76699	6.4043	5.05079	6.1773	5.87746	0.384936	0.629	0.0855039	0.0984118	5.4096	0.0161119	0.00458034	-0.00246207	0.00994699	0.00994699	1.06106
asah2	0.155361	0.157917	0.166921	0.160066	0.24853	0.144143	0.060787	0.151153	0.773826	0.89428	-0.14543	0.506067	1.98536	0.177462	0.175232	0.0554884	0.208923	0.208923	0.90411
asap1	6.22657	6.46805	6.66013	6.45158	6.23335	6.58893	6.33525	6.38584	0.457805	0.68959	0.0453086	0.0610244	6.68209	0.000899027	0.00134686	-0.00121933	0.00423911	0.00423911	1.0319
asap2	4.8855	4.58281	6.02423	5.16418	3.30024	3.17811	3.6016	3.35998	2.54e-07	1.16e-05	-0.378998	0.0735252	6.14294	0.0507676	0.00212128	-0.000126114	0.00598765	0.00598765	0.768971
asap3	0.282185	0.168929	0.164767	0.205294	0.177024	0.126856	0.099939	0.134606	0.172027	0.397681	-1.16134	0.850354	2.16013	0.974701	0.116863	0.967789	0.176207	0.967789	0.447096
asb1	1.37086	1.23609	1.35995	1.3223	1.45544	1.18608	2.01858	1.55337	0.197783	0.430533	0.192167	0.14921	4.45358	0.0408314	0.0122881	0.0175604	0.0211075	0.0211075	1.14248
asb11	0.180716	0.05535	0.102359	0.112808	0	0.11144	0.373649	0.161696	NA	NA	NA	NA	NA	NA	NA	NA	NA	NA	#VALUE!
asb12	9.54138	14.2473	12.7747	12.1878	8.91806	12.7984	13.2945	11.6703	0.820245	0.917753	0.0209478	0.0921874	5.58463	0.0262527	0.00399903	0.000207061	0.00874875	0.00874875	1.01463
asb12.2	17.8775	20.9549	18.7537	19.1954	11.4962	14.5472	12.9914	13.0116	2.11e-05	0.000483146	-0.335766	0.0789589	5.98398	0.0404088	0.00270027	-0.00183464	0.0066515	0.0066515	0.792363
asb13	0.455325	0.76298	0.970354	0.729553	0.37692	0.590894	0.771234	0.579683	0.206699	0.441732	-0.75815	0.600423	2.7304	0.947623	0.124142	0.416619	0.100833	0.416619	0.591254
asb14	0.576026	0.652096	0.897235	0.708452	0.64482	0.505118	1.04198	0.730639	0.529674	0.746459	-0.295657	0.470414	3.70907	0.373979	0.0333746	0.298559	0.0399494	0.298559	0.814701
asb15	0.019437	0.018227	0.071719	0.036461	0.053204	0.071177	0.021866	0.048749	NA	NA	NA	NA	NA	NA	NA	NA	NA	NA	#VALUE!
asb16	0.034197	0.031017	0.07332	0.046178	0	0.042306	0.143088	0.061798	NA	NA	NA	NA	NA	NA	NA	NA	NA	NA	#VALUE!
asb18	0	0	0.048902	0.0163007	0.059618	0.052663	0.023026	0.0451023	NA	NA	NA	NA	NA	NA	NA	NA	NA	NA	#VALUE!
asb2	18.1393	19.7706	24.9955	20.9685	12.9649	13.6598	15.5596	14.0614	2.18e-10	2.21e-08	-0.297438	0.0468557	7.54421	0.0296589	0.000543838	0.000891321	0.00274935	0.00274935	0.813696
asb3	0.711835	0.735861	0.905647	0.784448	0.450781	0.646893	0.526329	0.541334	0.0951394	0.274705	-0.524881	0.314509	3.19644	0.140333	0.0842777	0.0139842	0.0640961	0.0640961	0.695017
asb4	1.10996	1.06051	0.774696	0.981722	1.32951	1.03381	1.0523	1.13854	0.188022	0.417834	0.205057	0.155765	4.35836	0.0441949	0.0135242	0.00408129	0.0228698	0.0228698	1.15273
asb5	0.871938	1.09145	0.600635	0.854674	1.47883	1.28518	1.24107	1.33503	0.0406162	0.157352	0.551551	0.269387	3.22183	0.151955	0.0462982	-0.00269244	0.0625561	0.0625561	1.46566
asb6	18.9762	17.7059	17.3703	18.0175	17.0594	16.6659	17.0385	16.9213	0.947209	0.977629	-0.0042028	0.0634748	6.55181	0.00236769	0.00145189	-0.000441117	0.0045917	0.0045917	0.997091
asb7	28.6898	31.1845	31.5917	30.4887	25.5309	30.2473	27.5921	27.7901	0.55878	0.767048	-0.0314943	0.0538681	7.04279	0.00205037	0.000889298	-0.000229439	0.00346336	0.00346336	0.978406
asb8	5.57157	4.99609	5.21563	5.2611	5.59856	4.63255	5.32732	5.18614	0.718083	0.865504	0.041886	0.116021	4.99675	0.00857864	0.00660495	-0.00420801	0.0135862	0.0135862	1.02946
asb9	61.7915	39.4087	55.9269	52.3757	46.4247	35.8136	41.2303	41.1562	0.00650617	0.0426591	-0.153882	0.0565509	7.22394	0.0412487	0.000772274	0.00402473	0.00315941	0.00402473	0.898829
ascc1	2.56217	4.77051	3.40186	3.57818	2.61078	3.19717	3.51361	3.10719	0.713372	0.862991	-0.0562696	0.153185	4.43697	0.0423077	0.0137936	0.020339	0.0214048	0.0214048	0.961748
ascc2	7.48685	8.87706	5.01018	7.1247	8.86264	11.3915	7.4938	9.24931	5.14e-05	0.000992075	0.322126	0.0795563	5.98724	0.0884817	0.0028567	0.00497715	0.0066371	0.0066371	1.25017
ascc3	0.783466	0.861359	0.916172	0.853666	0.624098	1.16552	1.30769	1.03244	0.391537	0.634769	0.230662	0.269203	3.22649	0.0608831	0.0464276	0.00518376	0.0622778	0.0622778	1.17337
ascl1	2.83743	3.00085	2.76177	2.86668	4.20646	3.57587	3.04017	3.6075	0.0482373	0.177396	0.284792	0.144179	4.51057	0.0405257	0.0110638	-0.00158112	0.0201174	0.0201174	1.21823
ascl2	1.27694	1.58013	2.71703	1.85803	1.26925	1.81462	1.93694	1.6736	0.945284	0.977232	-0.0134776	0.196381	3.903	0.0666173	0.024147	0.00203265	0.0337014	0.0337014	0.990702
ascl3	0.019177	0.035194	0.042848	0.0324063	0	0	0	0	NA	NA	NA	NA	NA	NA	NA	NA	NA	NA	#VALUE!
asf1a	0.249149	0.284425	0.233875	0.255816	0.226194	0.236776	0.030759	0.164576	0.292319	0.543184	-0.564772	0.536322	1.83391	0.510497	0.189463	0.196672	0.241998	0.241998	0.676062
asf1b	27.3478	29.5676	29.4339	28.7831	26.6948	27.5095	26.5251	26.9098	0.870135	0.941816	-0.00948265	0.0580023	6.83917	0.000667223	0.00117567	-0.000367524	0.00387073	0.00387073	0.993449
asgr1	0	0	0	0	0	0	0	0	NA	NA	NA	NA	NA	NA	NA	NA	NA	NA	#VALUE!
ash2l	42.3942	41.1905	66.0951	49.8933	41.8107	34.8458	56.8069	44.4878	0.258304	0.506208	-0.0609731	0.0539389	7.80974	0.0487345	0.000453536	0.00391058	0.00250885	0.00391058	0.958617
asic1	0.538188	0.489983	0.426759	0.484977	0.525424	0.502503	0.431701	0.486543	0.718953	0.865941	0.071021	0.197358	3.83095	0.0194546	0.0225423	-0.0221858	0.0358832	0.0358832	1.05046
asic2	0.592106	0.632165	0.580159	0.601477	0.344464	0.721369	0.522075	0.529303	0.378915	0.62342	-0.381556	0.433636	3.35655	0.277449	0.0396024	0.242458	0.0550729	0.242458	0.767609
asic4	0.108695	0	0	0.0362317	0.115419	0	0	0.038473	NA	NA	NA	NA	NA	NA	NA	NA	NA	NA	#VALUE!
asic5	0.49124	0.897411	0.942718	0.777123	0.533319	0.826612	0.921155	0.760362	0.80945	0.912545	0.0688405	0.285484	3.19517	0.0621868	0.0580778	-0.053894	0.0641742	0.0641742	1.04887
asl	3.85873	2.62063	3.85042	3.44326	3.52477	3.10261	4.35496	3.66078	0.230541	0.472367	0.153996	0.128441	5.59354	0.0340795	0.0160523	-0.00599182	0.00869315	0.00869315	1.11265
asmt	0.087897	0.087106	0	0.0583343	0	0.037532	0	0.0125107	NA	NA	NA	NA	NA	NA	NA	NA	NA	NA	#VALUE!
asmtl	3.32902	3.88343	3.70842	3.64029	2.8259	3.59361	2.92373	3.11441	0.521704	0.740279	-0.07468	0.116556	5.00917	0.00992652	0.00692146	-0.00544432	0.0134566	0.0134566	0.949553
asna1	58.648	53.5408	58.0367	56.7418	57.7371	52.0406	59.7452	56.5076	0.564042	0.770687	0.025447	0.0441137	7.79981	0.00547756	0.000402486	0.000682096	0.00251655	0.00251655	1.01779
asns	2.24655	1.8617	3.4075	2.50525	2.65046	2.83178	4.52204	3.33476	0.0114184	0.0644169	0.355748	0.140633	4.58807	0.0933856	0.0108178	-0.00460097	0.0188485	0.0188485	1.27965
asnsd1	28.3781	33.8174	46.6022	36.2659	29.1865	34.1834	42.2993	35.2231	0.180033	0.408023	0.0639139	0.0476737	7.47587	0.0215608	0.000584803	0.00071384	0.00282436	0.00282436	1.0453
aspa	5.3546	5.22359	3.02607	4.53475	4.75746	4.56582	3.59285	4.30538	0.611749	0.800432	0.0710372	0.139953	4.5792	0.0816694	0.0103917	0.0079276	0.0189886	0.0189886	1.05047
aspg	22.4364	28.3	38.2938	29.6767	23.4591	24.621	29.3736	25.8179	0.564051	0.770687	-0.0502403	0.0870966	7.78239	0.0221572	0.000557567	0.0108211	0.00253027	0.0108211	0.965775
asph	17.3794	11.9939	7.76525	12.3795	16.1577	11.0326	6.84062	11.3436	0.793966	0.904488	-0.0236116	0.0904091	5.66315	0.178391	0.00398581	-0.00370692	0.00827489	0.00827489	0.983767
asphd2	2.49323	1.55402	2.16107	2.06944	2.24706	1.51954	1.93087	1.89916	0.959062	0.981993	-0.00673344	0.131177	4.77772	0.0457775	0.00967071	-0.00924473	0.0161405	0.0161405	0.995344
aspm	11.4914	11.8822	11.9088	11.7608	11.8533	11.8656	11.5004	11.7398	0.220218	0.459261	0.0530401	0.0432645	7.91115	0.001862	0.000372367	0.000162206	0.00243536	0.00243536	1.03745
aspn	0.023054	0.021912	0.029383	0.024783	0.062184	0	0	0.020728	NA	NA	NA	NA	NA	NA	NA	NA	NA	NA	#VALUE!
asprv1	0.187249	0.201066	0.036174	0.141496	0.043895	0.07689	0.206393	0.109059	0.843195	0.926043	-0.163453	0.826319	1.23679	0.437412	0.339016	0.685188	0.428515	0.685188	0.892885
aspscr1	9.50945	11.21	9.88786	10.2024	9.73139	11.6386	10.2513	10.5404	0.283801	0.533928	0.0848792	0.0791916	6.03214	0.00754526	0.00296461	-0.00285071	0.00644236	0.00644236	1.0606
asrgl1	5.70584	10.4289	20.8026	12.3124	4.65233	11.1596	19.4722	11.7614	0.876295	0.945405	0.0142083	0.0912733	5.56765	0.308098	0.00364016	0.00372483	0.00885605	0.00885605	1.0099
ass1	1.34824	0.674384	0.59895	0.873858	0.704896	0.612629	0.524354	0.61396	0.373654	0.618817	-0.246511	0.277088	3.16463	0.107166	0.0490769	-0.00428795	0.0660894	0.0660894	0.842933
aste1	5.28098	3.86332	2.70418	3.94949	3.21737	4.35429	1.27153	2.94773	0.198464	0.43103	-0.318979	0.248052	4.97867	0.258998	0.00807248	0.0842219	0.0137775	0.0842219	0.801637
astl	0	0.025397	0.030978	0.0187917	0	0.034278	0	0.011426	NA	NA	NA	NA	NA	NA	NA	NA	NA	NA	#VALUE!
astn1	0.089392	0.089168	0.043008	0.073856	0.078949	0.014882	0.016195	0.0366753	0.49244	0.718492	-0.667417	0.972296	1.22329	0.700439	0.984028	-0.458447	0.434012	0.434012	0.629633
astn2	0.105551	0.124824	0.219205	0.14986	0.105762	0.052415	0.111662	0.0899463	0.314338	0.564124	-0.446034	0.443303	2.29712	0.174551	0.140653	-0.0469623	0.154124	0.154124	0.734058
asxl1	152.135	142.462	123.874	139.49	168.8	169.873	142.764	160.479	1.91e-06	6.38e-05	0.177306	0.03723	9.3264	0.0172	9.06e-05	0.000139794	0.00198849	0.00198849	1.13077
asxl2	0.470831	0.561888	0.452117	0.494945	0.501291	0.556328	0.579795	0.545805	0.513764	0.733811	0.126113	0.193132	3.94231	0.0120303	0.0233752	-0.0128542	0.0325745	0.0325745	1.09135
asxl3	0.896212	1.27173	1.729	1.29898	0.721259	0.917273	1.11515	0.917894	0.0128734	0.0702125	-0.245115	0.0985487	5.39717	0.0561728	0.00452822	0.000569122	0.0100395	0.0100395	0.843748
asz1	0.366152	0.198814	0.157522	0.240829	0.23404	0.41745	0.220882	0.290791	0.620022	0.80559	0.266949	0.538399	2.37075	0.156977	0.291404	-0.142883	0.143407	0.143407	1.20326
atad1	27.7753	26.2543	30.5974	28.209	26.2005	25.2813	28.685	26.7223	0.921538	0.96602	-0.00496825	0.050441	7.17962	0.00348556	0.000587636	-0.00057693	0.00322881	0.00322881	0.996562
atad2	37.9048	43.8808	50.2766	44.0207	35.8078	46.6136	50.9271	44.4495	0.122777	0.322829	0.0622275	0.0403231	8.37516	0.0145374	0.000243999	0.000900192	0.00219493	0.00219493	1.04408
atad2b	17.6666	17.8509	18.0385	17.852	16.2236	16.5891	15.0298	15.9475	0.105559	0.293895	-0.0686322	0.0424053	8.02872	0.00270113	0.000336465	0.000729745	0.00236085	0.00236085	0.953542
atad3a	28.0054	20.9899	25.9853	24.9935	21.6134	20.519	22.7568	21.6297	0.109233	0.299393	-0.0962807	0.0601134	6.87043	0.0137688	0.000953754	0.00446667	0.00380358	0.00446667	0.935441
atad5	43.8787	41.6824	31.6218	39.061	38.8155	39.963	32.1596	36.9794	0.822926	0.918477	-0.00977695	0.0436895	8.50242	0.0201314	0.000189875	0.00267328	0.00214806	0.00267328	0.993246
atat1	21.651	16.4737	12.0044	16.7097	16.684	16.6722	8.47873	13.945	0.125811	0.328373	-0.151494	0.0989617	5.94761	0.114369	0.00310368	0.0115864	0.00681456	0.0115864	0.900318
atcay	1.92357	2.10901	1.47946	1.83735	1.64611	1.74258	1.14443	1.51104	0.237429	0.481284	-0.234383	0.198388	4.07754	0.10489	0.030031	-0.00278993	0.0290057	0.0290057	0.850049
ate1	4.38133	5.25541	5.05471	4.89715	4.37835	4.75313	4.85333	4.6616	0.987281	0.995006	-0.00138643	0.0869688	5.7409	0.00314694	0.00350645	-0.00153333	0.00783892	0.00783892	0.999039
atf1	12.2923	13.7581	21.5048	15.8517	10.7301	10.4672	12.8432	11.3468	0.0279366	0.121216	-0.24601	0.111916	5.55665	0.048308	0.00362062	0.0151671	0.00892651	0.0151671	0.843225
atf2	2.94848	2.62163	3.23403	2.93471	2.9341	3.00169	3.46821	3.13467	0.103132	0.289545	0.160545	0.0985029	5.54385	0.011117	0.00554466	-0.00381088	0.00900956	0.00900956	1.11771
atf3	2.4482	3.44899	3.74487	3.21402	2.03166	2.78907	2.82247	2.54773	0.24583	0.490663	-0.168554	0.145238	4.55162	0.0337103	0.0122082	-0.01123	0.0194327	0.0194327	0.889734
atf4	603.879	533.153	471.39	536.141	596.136	545.194	533.45	558.26	0.0373719	0.148143	0.0949427	0.0456087	9.51813	0.0145385	7.28e-05	0.00304741	0.00198486	0.00304741	1.06802
atf5	2.8661	2.64792	3.25422	2.92275	2.48826	1.42161	2.40189	2.10392	0.0668361	0.219647	-0.273973	0.149485	4.70529	0.0666832	0.00942829	0.0240905	0.0171133	0.0240905	0.827039
atf5.2	1.67184	1.53269	2.01257	1.73903	1.31427	1.16528	1.21521	1.23159	0.108895	0.299054	-0.270075	0.168462	4.21817	0.0298451	0.0168283	-0.00907242	0.0257409	0.0257409	0.829276
atf6	16.0498	16.5185	23.7917	18.7867	13.9063	14.1254	17.2446	15.0921	0.0121683	0.067354	-0.129191	0.0515276	7.20614	0.0174252	0.000795741	0.00241431	0.00318689	0.00318689	0.914344
atf6b	8.81082	9.66394	7.73712	8.73729	9.01402	10.497	7.94741	9.15281	0.046088	0.171874	0.12568	0.0630108	6.5867	0.0271242	0.00146258	-0.00126145	0.00449296	0.00449296	1.09102
atf7	0.912445	1.55625	2.09916	1.52262	0.913173	1.25487	1.50627	1.22477	0.399977	0.641802	-0.129522	0.153888	4.43467	0.0863291	0.0140758	-0.000775885	0.0214464	0.0214464	0.914134
atf7ip	49.2393	46.6332	47.5033	47.7919	39.9814	38.8842	38.0039	38.9565	0.000902161	0.00957881	-0.130233	0.039234	8.60162	0.00974886	0.000193069	-0.000168082	0.0021159	0.0021159	0.913684
atf7ip2	2.07979	2.09159	2.49125	2.22088	1.69062	1.36583	2.12396	1.7268	0.152543	0.369049	-0.151519	0.105913	5.28715	0.0214921	0.00592725	0.00803787	0.010899	0.010899	0.900302
atg10	1.04717	1.13232	0.66567	0.948387	0.607336	0.624422	0.631722	0.62116	0.0576387	0.199484	-0.984236	0.518446	2.50372	0.562664	0.126357	0.276822	0.125894	0.276822	0.505493
atg101	9.47547	14.4299	19.6849	14.5301	8.75212	11.1942	15.8181	11.9215	0.245658	0.490554	-0.100124	0.0862422	5.86514	0.0616673	0.00395444	0.000826826	0.00720214	0.00720214	0.932953
atg12	18.9673	23.9275	27.4835	23.4594	16.336	20.3768	23.6769	20.1299	0.256896	0.50451	-0.0738224	0.0651131	6.49748	0.0155887	0.00160784	-0.00125557	0.00475174	0.00475174	0.950117
atg13	3.54265	2.99968	2.57196	3.0381	2.82899	2.65964	1.99725	2.49529	0.203867	0.437477	-0.156428	0.123113	4.9151	0.0329198	0.00825856	-0.00696016	0.0144765	0.0144765	0.897244
atg14	2.42164	2.06183	1.80391	2.09579	1.70607	1.60728	1.78652	1.69996	0.29074	0.541388	-0.130873	0.123874	4.89247	0.0228521	0.0082815	0.00940362	0.0147357	0.0147357	0.913279
atg16l1	20.071	16.2498	14.0011	16.774	20.439	18.7617	15.2233	18.1413	0.0330303	0.135954	0.128326	0.0601983	6.70007	0.0305058	0.00124189	-0.000227763	0.00419386	0.00419386	1.09302
atg16l2	9.76629	19.6191	9.14615	12.8438	9.06334	18.9671	9.60083	12.5438	0.799311	0.907638	0.017237	0.0677987	6.51754	0.131623	0.00220325	-7.6e-05	0.00469174	0.00469174	1.01202
atg2a	5.40427	5.29437	4.86275	5.18713	4.68122	5.19968	4.61825	4.83305	0.622495	0.807802	-0.0318726	0.06474	6.48758	0.00313929	0.00150518	2.82e-05	0.00478173	0.00478173	0.97815
atg2b	5.2934	3.92714	3.94045	4.387	4.8823	4.4344	3.39112	4.23594	0.748612	0.881119	0.0217766	0.0679519	6.44183	0.0346614	0.00156809	0.00535809	0.00492371	0.00535809	1.01521
atg3	11.9827	13.4607	19.7852	15.0762	18.1764	17.8432	28.4436	21.4877	6.59e-08	3.56e-06	0.439148	0.0812952	5.90265	0.0895403	0.00289068	0.000350361	0.00702267	0.00702267	1.3558
atg4a	1.12537	0.826171	0.590703	0.847415	0.661857	0.707122	0.735147	0.701375	0.777268	0.896467	0.113357	0.400723	3.50551	0.194148	0.0306062	0.210262	0.047987	0.210262	1.08174
atg4b	2.94502	2.68476	2.30371	2.6445	2.72677	2.41666	2.9017	2.68171	0.574698	0.776153	0.076062	0.135548	4.63557	0.0160406	0.00944002	0.0108779	0.0181197	0.0181197	1.05414
atg4c	6.49859	6.61876	5.5893	6.23555	5.50474	6.23217	4.09667	5.27786	0.397116	0.639542	-0.0703231	0.0830475	5.76775	0.0454314	0.00264992	0.00212783	0.0076954	0.0076954	0.952425
atg4d	31.4832	25.8267	23.8131	27.041	29.3123	29.8596	26.7275	28.6331	0.114205	0.30813	0.10372	0.0656636	7.27365	0.0141533	0.000665738	0.00580182	0.00308538	0.00580182	1.07454
atg5	1.66261	2.43945	3.44661	2.51622	2.04689	1.79421	3.48172	2.44094	0.706982	0.858925	0.0685261	0.182293	4.41127	0.0696962	0.0279728	0.00875964	0.0218731	0.0218731	1.04864
atg7	4.56364	7.35634	5.59689	5.83896	4.7574	8.0682	5.95172	6.25911	0.27664	0.525534	0.0925747	0.0850949	5.80812	0.0503438	0.00337579	-0.00319752	0.00748593	0.00748593	1.06627
atg9a	1.14053	1.05238	0.906938	1.03328	0.759774	0.963493	0.694353	0.805873	0.224467	0.46487	-0.211757	0.174324	4.12881	0.0278728	0.0178164	-0.0080028	0.0277667	0.0277667	0.863485
atg9b	16.2087	12.7902	8.07838	12.3591	16.7619	16.2749	10.431	14.4893	0.00163228	0.01532	0.213515	0.067781	7.37659	0.0929736	0.000740025	0.00615137	0.0029446	0.00615137	1.15951
athl1	0.22584	0.623365	0.194432	0.347879	0.0266	0.559419	0.267534	0.284518	0.451513	0.683682	-0.502694	0.667682	2.41708	1.01452	0.170852	0.497846	0.137046	0.497846	0.705787
atic	35.2807	36.6586	37.8319	36.5904	31.8931	37.3889	42.1935	37.1585	0.38774	0.631425	0.0516687	0.0598209	7.10392	0.00781022	0.000855191	0.00451261	0.00335473	0.00451261	1.03646
atl1	0.190445	0.319904	0.223982	0.244777	0.302256	0.216422	0.375416	0.298031	0.437304	0.671332	0.251612	0.323927	2.76555	0.0732701	0.0599687	0.0701304	0.0974247	0.0974247	1.19054
atl2	7.59948	6.57537	4.90873	6.36119	8.11513	6.08399	6.01425	6.73779	0.895174	0.954639	-0.0218597	0.165905	5.64687	0.0281266	0.0035265	0.03776	0.0083702	0.03776	0.984962
atl3	5.93983	5.84789	4.08361	5.29044	5.58293	5.02317	4.03273	4.87961	0.819571	0.917349	-0.0250302	0.109735	5.15824	0.0360794	0.00605353	-0.00209584	0.012009	0.012009	0.9828
atm	1.63498	1.20676	0.951139	1.26429	1.64283	0.932851	1.06263	1.21277	0.957082	0.981519	-0.00652518	0.12125	5.48681	0.0724374	0.00438519	0.0176671	0.0093927	0.0176671	0.995487
atmin	5.11861	5.46132	6.23541	5.60511	4.90925	5.70246	5.31378	5.3085	0.74592	0.879708	0.0229378	0.0707906	6.25235	0.00209864	0.00194615	0.00123614	0.00557082	0.00557082	1.01603
atn1	3.82118	3.46026	3.658	3.64648	3.85452	3.22525	3.04443	3.37473	0.538641	0.753208	-0.0460542	0.0749008	6.10211	0.00891436	0.002264	0.001646	0.0061512	0.0061512	0.968582
atoh1	1.1264	0.603319	1.40488	1.04487	0.349836	0.630327	0.367873	0.449345	0.0653718	0.216496	-0.777984	0.422196	2.75013	0.295409	0.0796495	0.187725	0.0989055	0.187725	0.583181
atoh7	0	0	0	0	0	0	0	0	NA	NA	NA	NA	NA	NA	NA	NA	NA	NA	#VALUE!
atoh8	0.499209	0.605672	0.947248	0.684043	0.551629	0.776478	0.713962	0.68069	0.677037	0.842035	0.0826617	0.198463	3.82404	0.0429848	0.0229807	0.00972779	0.0361006	0.0361006	1.05897
atox1	216.746	243.75	197.646	219.381	183.467	214.86	189.283	195.87	0.512829	0.733011	-0.0313004	0.0478278	7.84962	0.0124293	0.000952382	0.00178225	0.00247887	0.00247887	0.978538
atp10a	1.16749	0.815835	0.5442	0.842508	1.01319	0.719224	0.663453	0.798622	0.596963	0.78985	0.0682583	0.129088	4.81765	0.11675	0.009362	0.0134792	0.0156337	0.0156337	1.04845
atp10b	6.36835	6.91904	6.90487	6.73075	5.76992	5.04839	4.56195	5.12675	0.0240997	0.109461	-0.205203	0.0909777	6.64325	0.023731	0.00139457	0.0110208	0.00433966	0.0110208	0.867416
atp10d	11.1378	11.479	13.4545	12.0238	11.3384	11.7131	12.584	11.8785	0.190692	0.421901	0.0623038	0.0476135	7.51284	0.00235763	0.000617512	-0.000116563	0.00278305	0.00278305	1.04413
atp11a	0.752059	0.631579	0.722615	0.702084	0.323294	0.468137	0.323972	0.371801	0.00433747	0.0316318	-0.785236	0.275279	3.68165	0.20068	0.0727317	-0.0679536	0.0409357	0.0409357	0.580257
atp11b	18.1558	18.4214	21.3505	19.3092	19.5727	18.8068	20.7071	19.6955	0.01805	0.0893211	0.108975	0.0460862	7.6263	0.00501177	0.000519107	0.000512924	0.00266681	0.00266681	1.07846
atp11c	5.99161	6.08215	8.59539	6.88972	5.34659	5.31461	5.89462	5.51861	0.0729627	0.232216	-0.131813	0.0735129	6.76395	0.0143363	0.00152188	0.00658433	0.00403973	0.00658433	0.912684
atp12a	8.08895	10.8092	3.90709	7.60175	3.28364	8.75572	1.50347	4.51428	0.00832107	0.0507823	-0.59977	0.227293	4.27758	0.564014	0.0184644	0.0590285	0.0244813	0.0590285	0.659859
atp12a-like	33.8461	206.25	132.438	124.178	75.4177	222.203	128.895	142.172	0.193316	0.425233	0.342757	0.26349	8.92697	0.479902	0.000143576	0.103997	0.00203596	0.103997	1.26818
atp13a1	20.0034	22.8908	28.6968	23.8637	24.3903	26.3104	37.093	29.2646	3.11e-07	1.38e-05	0.239385	0.0467841	7.5538	0.0475909	0.000543826	0.00241213	0.0027393	0.0027393	1.18049
atp13a3	2.86567	2.72496	3.16858	2.91974	2.11033	1.97881	2.47316	2.18743	0.0134174	0.0722385	-0.218553	0.0883938	5.71937	0.0190736	0.00376365	-0.00198728	0.00795656	0.00795656	0.859427
atp13a4	1.02859	1.3622	0.939793	1.11019	0.741119	1.19571	0.748588	0.895139	0.32903	0.578523	-0.155635	0.159451	4.32412	0.0555391	0.0145976	-0.0103525	0.0235391	0.0235391	0.897737
atp13a5	12.0915	23.5637	23.2907	19.6486	14.0011	23.3394	16.8961	18.0789	0.874404	0.944577	0.0202457	0.128083	7.51654	0.0680887	0.000579286	0.0240286	0.00277901	0.0240286	1.01413
atp13a-like	45.2893	75.4208	74.1345	64.9482	61.7199	73.1545	72.8442	69.2395	0.111574	0.303439	0.176115	0.110683	8.67368	0.0335459	0.000195035	0.0181812	0.00209487	0.0181812	1.12984
atp1a1	1111.34	1458.49	1419.16	1329.66	1117.61	1528.14	1346.69	1330.81	0.459606	0.691184	0.0310599	0.0420015	11.3249	0.017609	1.16e-05	0.000654688	0.00263455	0.00263455	1.02176
atp1a2	10.4124	7.83556	4.56196	7.60331	6.51543	6.94354	2.86168	5.44022	0.00224104	0.0195234	-0.316606	0.103592	6.05835	0.192303	0.00261477	0.0134822	0.0063316	0.0134822	0.802957
atp1a3	0.335545	0.211626	0.251005	0.266059	0.08309	0.181775	0.060168	0.108344	0.0738244	0.234157	-0.900941	0.503966	2.34797	0.370147	0.234331	-0.0119871	0.146642	0.146642	0.535537
atp1b1	188.809	289.207	390.122	289.379	171.106	227.444	252.414	216.988	0.0768769	0.240379	-0.156278	0.0883376	9.34334	0.0471403	8.91e-05	0.0116162	0.00198767	0.0116162	0.897337
atp1b2	574.978	692.485	423.561	563.675	512.105	744.343	473.387	576.612	0.30798	0.558338	0.0728147	0.0714241	9.51379	0.0493198	7.02e-05	0.0075819	0.0019848	0.0075819	1.05177
atp1b3	507.046	604.733	670.019	593.933	541.841	700.628	697.906	646.792	1.46e-05	0.000351334	0.160489	0.0370252	9.76813	0.0150431	5.75e-05	0.000635529	0.00199875	0.00199875	1.11767
atp1b4	9.395	6.07207	5.2958	6.92096	5.33771	4.99988	3.2692	4.5356	0.00309106	0.0247758	-0.352342	0.119093	5.02425	0.118944	0.00797368	0.00835561	0.0133012	0.0133012	0.783311
atp23	11.4336	13.0191	9.94928	11.4673	10.13	13.0814	12.5998	11.9371	0.226689	0.467679	0.164561	0.136121	5.45092	0.0321973	0.018148	-0.000381452	0.00964551	0.00964551	1.12083
atp2a1	480.168	559.812	561.948	533.976	330.276	380.485	350.878	353.88	4.82e-23	4.48e-20	-0.373733	0.0378065	10.2947	0.0458705	4.42e-05	0.00098984	0.00209977	0.00209977	0.771783
atp2a2	97.2534	110.502	138.189	115.315	101.669	107.219	139.542	116.143	0.0159531	0.0814425	0.0895924	0.0371755	9.48995	0.0140472	8.84e-05	0.00142604	0.00198462	0.00198462	1.06407
atp2a3	2.9726	3.56744	6.6146	4.38488	1.72849	2.15139	3.14274	2.34087	2.14e-07	9.98e-06	-0.544525	0.104985	5.26284	0.18093	0.0054334	0.00126156	0.0110994	0.0110994	0.685617
atp2b1	24.1681	22.0344	25.6096	23.9374	20.9699	18.5564	21.4309	20.3191	0.0732344	0.23294	-0.0806809	0.0450388	7.91476	0.00720551	0.000609828	-0.000262216	0.0024329	0.0024329	0.945611
atp2b2	0.214252	0.146217	0.152558	0.171009	0.110398	0.133714	0.031439	0.0918503	0.315448	0.564664	-0.677776	0.675173	2.69503	0.390486	0.579405	-0.344645	0.104383	0.104383	0.625128
atp2b3	0.332392	0.182691	0.331122	0.282068	0.229521	0.203139	0.179455	0.204038	0.832027	0.921759	-0.189024	0.891195	0.443776	0.0334457	0.299869	-0.275455	0.891474	0.891474	0.877199
atp2c1	9.32414	8.70734	10.0828	9.37143	9.73265	8.80028	9.49956	9.34416	0.273704	0.522061	0.0684466	0.0625327	6.57819	0.00507777	0.00134875	-0.000475468	0.00451677	0.00451677	1.04859
atp2c2	1.15459	0.904651	0.92443	0.994557	0.345612	0.434874	0.352094	0.377527	3.43e-05	0.000714068	-0.90209	0.217756	3.70608	0.260077	0.0310707	-0.00577374	0.0400559	0.0400559	0.535111
atp4a	0.029627	0.053447	0.063121	0.0487317	0.042163	0.036703	0	0.0262887	NA	NA	NA	NA	NA	NA	NA	NA	NA	NA	#VALUE!
atp4b	0	0	0.152104	0.0507013	0	0.057044	0.054207	0.0370837	NA	NA	NA	NA	NA	NA	NA	NA	NA	NA	#VALUE!
atp5c1	7.8598	14.0219	24.8716	15.5844	7.0352	8.6612	24.3394	13.3453	0.342781	0.590791	-0.143048	0.150786	5.3996	0.287192	0.0155844	0.0185202	0.0100214	0.0185202	0.905604
atp5f1a	306.409	318.202	365.117	329.909	289.596	308.727	422.1	340.141	0.417115	0.657338	0.0545333	0.0672059	9.2155	0.0225878	0.000108052	0.00666691	0.00199623	0.00666691	1.03852
atp5f1b	498.674	480.034	521.026	499.911	491.05	510.52	608.376	536.649	0.0141428	0.0746708	0.118911	0.0484635	9.61168	0.00860337	7.27e-05	0.0034504	0.00198757	0.0034504	1.08591
atp5f1c	235.08	293.869	333.498	287.482	227.265	293.59	366.845	295.9	0.047887	0.176302	0.0857289	0.0433331	8.54469	0.0263939	0.000205971	0.00261066	0.0021339	0.00261066	1.06122
atp5f1d	397.79	315.201	232.049	315.013	417.659	381.252	365.809	388.24	0.010709	0.0613459	0.29228	0.114527	7.74792	0.0646598	0.000414059	0.0192607	0.00255828	0.0192607	1.22457
atp5g3	109.549	139.607	130.109	126.422	116.07	137.293	137.243	130.202	0.0378617	0.149412	0.110053	0.0530032	7.36257	0.0090135	0.00125121	0.000371162	0.0029628	0.0029628	1.07927
atp5if1	146.998	151.386	104.046	134.143	167.396	181.139	138.798	162.444	9.61e-07	3.6e-05	0.28748	0.0586764	6.75562	0.0635512	0.00110514	0.00150841	0.00405924	0.00405924	1.22051
atp5j2	99.967	79.5915	63.1916	80.9167	137.32	125.932	89.9511	117.734	2.36e-06	7.67e-05	0.402903	0.0853619	6.03634	0.0914728	0.00450553	-0.00256773	0.00642444	0.00642444	1.32217
atp5mc1	113.426	154.879	130.153	132.819	104.271	144.694	149.752	132.906	0.358405	0.603918	0.0677992	0.0738225	7.09528	0.0205238	0.000783953	0.00739069	0.00336972	0.00739069	1.04812
atp5mc3	1264.14	1369.9	1065.17	1233.07	1208.87	1553.43	1328.89	1363.73	0.0275866	0.120133	0.155196	0.0704439	9.17557	0.0180508	0.000137032	0.00730648	0.00200003	0.00730648	1.11357
atp5me	339.763	273.64	183.509	265.637	333.28	345.145	252.279	310.235	0.00211557	0.0186732	0.25229	0.0820853	7.12523	0.0847562	0.000778942	0.00932806	0.00331832	0.00932806	1.1911
atp5mf	505.042	441.845	310.772	419.22	459.061	469.547	403.953	444.187	0.11447	0.308546	0.159346	0.100953	7.3014	0.0498608	0.000883266	0.014404	0.00304578	0.014404	1.11678
atp5mg	600.058	564.722	389.987	518.256	578.532	666.652	513.562	586.249	0.0227905	0.105038	0.185084	0.0812869	8.03063	0.0376412	0.000336009	0.00957532	0.00235973	0.00957532	1.13688
atp5pb	295.866	198.648	211.62	235.378	281.185	235.642	290.996	269.274	0.0485516	0.1782	0.211582	0.107265	8.12601	0.0435646	0.000293976	0.0169648	0.002307	0.0169648	1.15796
atp5pd	231.525	214.664	158.368	201.519	220.645	237.617	204.62	220.961	0.0677729	0.221385	0.157227	0.0860806	7.42224	0.0287936	0.000573417	0.0105414	0.00288753	0.0105414	1.11514
atp5pf	300.946	305.764	229.802	278.837	280.781	317.234	279.541	292.519	0.179871	0.407877	0.104845	0.0781754	7.32028	0.017116	0.000682284	0.0084848	0.00301953	0.0084848	1.07538
atp5po	223.613	166.652	189.452	193.239	226.442	196.197	240.253	220.964	0.00385036	0.0290015	0.181362	0.0627514	7.79772	0.0253079	0.000385392	0.00552122	0.00251818	0.00552122	1.13395
atp5s	1.42796	2.24006	2.07468	1.91423	1.23204	2.07819	2.57265	1.96096	0.674201	0.83938	0.0816496	0.194224	3.9211	0.0600551	0.023407	-0.00167158	0.0331773	0.0331773	1.05823
atp5sl	2.25065	1.39909	1.3758	1.67518	0.933163	2.52196	1.43002	1.62838	0.983604	0.992733	-0.00852923	0.41502	3.5132	0.127173	0.0382984	0.220064	0.0476509	0.220064	0.994105
atp6ap1.2	17.9471	19.2849	22.1885	19.8068	16.8375	18.5998	20.3017	18.5797	0.552514	0.762677	-0.032746	0.0551282	6.9556	0.00942324	0.000929526	-0.000782911	0.00362915	0.00362915	0.977558
atp6ap1l	0.232279	0.65421	0.231992	0.372827	0.52879	0.715424	0.470009	0.571408	0.178101	0.405799	0.588403	0.436946	2.33913	0.255687	0.138467	-0.0640423	0.147916	0.147916	1.50358
atp6ap2	9.91639	16.5194	36.9488	21.1282	9.11353	13.2267	20.7752	14.3718	0.133341	0.340094	-0.205164	0.13668	6.23189	0.201198	0.00218404	0.025838	0.00564637	0.025838	0.86744
atp6v0a1	19.273	21.6095	20.7787	20.5537	17.5704	19.8991	16.4613	17.9769	0.055331	0.194472	-0.0965835	0.0504019	7.28908	0.00680931	0.000747314	0.00188427	0.00306321	0.00306321	0.935245
atp6v0a2	4.95005	4.80675	4.86619	4.87433	4.03171	4.94483	5.30443	4.76032	0.641191	0.818924	0.04702	0.100894	5.71236	0.00620324	0.00727393	0.00579975	0.00799536	0.00799536	1.03313
atp6v0a4	19.8726	17.6811	20.3047	19.2861	17.8325	22.3939	22.5712	20.9325	0.20194	0.434836	0.115701	0.090672	7.05338	0.0122612	0.000854656	0.0114775	0.0034441	0.0114775	1.0835
atp6v0b	33.7146	41.2414	53.6419	42.866	42.1649	45.4433	57.4641	48.3574	8.66e-06	0.000226839	0.233849	0.052571	7.11599	0.028698	0.000811543	0.00179483	0.00333402	0.00333402	1.17597
atp6v0c	289.883	317.882	322.142	309.969	270.005	299.947	339.772	303.241	0.248909	0.494393	0.0543672	0.0471527	8.79466	0.0034527	0.000155768	0.0031793	0.00206385	0.0031793	1.0384
atp6v0d1	4.95024	7.38205	9.37974	7.23734	6.89246	7.96405	10.7605	8.539	0.000400156	0.0050644	0.272434	0.0769592	6.47726	0.057749	0.00159787	0.00728621	0.00481327	0.00728621	1.20784
atp6v0d2	55.7853	67.9237	68.8728	64.1939	45.2155	64.7572	58.0296	56.0008	0.174732	0.401486	-0.0688248	0.0507126	7.23384	0.0134284	0.000713293	0.00168643	0.00314436	0.00314436	0.953414
atp6v0e1	82.3627	93.2574	117.735	97.785	72.9039	92.0686	120.008	94.9935	0.197659	0.43038	0.0650031	0.0504585	7.2826	0.0185225	0.000746609	0.00275948	0.00307248	0.00307248	1.04609
atp6v0e2	2.92172	2.89648	2.04806	2.62209	1.17687	3.03001	1.93265	2.04651	0.437123	0.671278	-0.227522	0.292798	3.34797	0.115425	0.0477878	0.0808082	0.055517	0.0808082	0.854101
atp6v1a	23.3295	27.1619	39.3614	29.9509	20.4794	27.6135	26.8972	24.9967	0.25456	0.501099	-0.121404	0.106556	7.10668	0.0388538	0.00240256	0.0146288	0.00334999	0.0146288	0.919292
atp6v1b1	24.372	25.8843	24.9946	25.0836	16.6394	22.553	20.4552	19.8825	0.00270562	0.0225725	-0.197996	0.066013	6.50034	0.019338	0.00179345	0.00467229	0.00474313	0.00474313	0.871761
atp6v1b2	48.7786	54.8157	67.0937	56.896	45.3445	47.8453	52.665	48.6183	0.0155384	0.0799064	-0.107893	0.0445915	7.76782	0.0138357	0.000440643	0.00244079	0.00254197	0.00254197	0.927942
atp6v1c1	42.7789	48.8192	68.5263	53.3748	40.0143	49.6823	60.3731	50.0232	0.700783	0.855096	0.0179017	0.046587	7.57831	0.0245427	0.000541422	0.000533824	0.0027141	0.0027141	1.01249
atp6v1c2	13.8048	14.232	18.9636	15.6668	12.2544	16.5607	19.2673	16.0275	0.226858	0.46797	0.0878583	0.0727008	6.72823	0.0217703	0.00115268	0.00677542	0.00412464	0.00677542	1.06279
atp6v1d	20.8899	23.8075	19.6586	21.452	19.2502	24.8862	30.0986	24.745	0.262932	0.511309	0.176868	0.15799	6.09691	0.0308298	0.00240112	0.0350402	0.00617233	0.0350402	1.13043
atp6v1e1	38.5748	41.0442	47.7424	42.4538	36.0957	37.7552	42.0862	38.6457	0.291614	0.542501	-0.0522189	0.049516	7.30472	0.00670701	0.000636625	-0.000350977	0.00304112	0.00304112	0.964452
atp6v1f	52.965	71.0135	81.0297	68.3361	44.3589	61.2398	86.7209	64.1065	0.95561	0.981068	0.00466236	0.0837598	6.99861	0.0394443	0.00102982	0.00949374	0.00354576	0.00949374	1.00324
atp6v1g1	89.0437	91.1159	116.618	98.9259	81.6287	90.8028	112.696	95.0425	0.60059	0.792582	0.0276034	0.0527233	7.09274	0.0108855	0.000795487	-0.000388843	0.00337413	0.00337413	1.01932
atp6v1g2	3.4138	3.28796	2.10081	2.93419	0.885739	3.62579	0.920089	1.81054	0.13833	0.347102	-0.603074	0.406921	3.35524	0.392041	0.0394094	0.208968	0.0551403	0.208968	0.65835
atp6v1g3	66.9055	85.8776	95.0869	82.6233	59.3905	72.8629	87.3181	73.1905	0.890935	0.952546	-0.00779576	0.0568532	6.87666	0.00802546	0.00105802	0.000567279	0.00379041	0.00379041	0.994611
atp6v1h	22.8646	33.5674	32.4825	29.6382	25.1248	34.1894	38.8474	32.7205	0.00453939	0.0327477	0.164122	0.0578297	6.89635	0.035106	0.000954729	0.00406168	0.00374919	0.00406168	1.12048
atp7a	2.56373	4.42114	3.6182	3.53436	3.95331	3.29921	3.338	3.53017	0.709048	0.860312	0.0815358	0.218516	5.14326	0.0356963	0.00587148	0.0657521	0.0121461	0.0657521	1.05814
atp7b	0.801921	0.829764	0.969305	0.866997	0.732972	0.671322	0.648655	0.684316	0.213934	0.451943	-0.165501	0.133166	4.67154	0.0135203	0.00900817	0.00144813	0.0175915	0.0175915	0.891619
atp8a1	3.04492	2.08431	2.97078	2.7	2.38295	1.69346	2.21584	2.09742	0.0325351	0.134649	-0.171483	0.0802159	5.94598	0.0432219	0.00282991	-0.00266077	0.00682197	0.00682197	0.887929
atp8a2	0.42563	0.405985	0.271569	0.367728	0.35869	0.288091	0.293955	0.313579	0.686906	0.846699	-0.0953584	0.236588	3.40866	0.0403369	0.0314973	-0.00592074	0.0524633	0.0524633	0.93604
atp8b1	33.4681	30.3418	34.8527	32.8875	34.2079	32.112	30.1984	32.1728	0.431612	0.667205	0.0409541	0.0520755	8.12375	0.00605405	0.000292006	0.00377579	0.00230817	0.00377579	1.02879
atp8b3	0	0	0	0	0	0	0.018787	0.00626233	NA	NA	NA	NA	NA	NA	NA	NA	NA	NA	#VALUE!
atp8b4	3.60259	2.38103	2.54184	2.84182	2.792	1.632	2.65002	2.35801	0.490543	0.71735	-0.0959647	0.139191	5.9719	0.0741983	0.00274496	0.0263164	0.00670515	0.0263164	0.935646
atp9a	6.98153	6.93813	6.3965	6.77205	5.78972	5.00519	4.60119	5.13203	0.000254723	0.00359316	-0.224374	0.0613468	6.66413	0.0263704	0.00136002	0.00227718	0.00428512	0.00428512	0.855967
atp9b	0.091339	0.218661	0.219405	0.176468	0.128179	0.090475	0.208969	0.142541	0.702492	0.856053	-0.135521	0.354805	2.70824	0.151601	0.07357	0.11526	0.103043	0.11526	0.910341
atpaf1	23.7203	24.962	16.2114	21.6312	19.293	22.5143	15.5015	19.1029	0.618679	0.804825	-0.0365525	0.0734394	6.14765	0.0524385	0.00212093	0.00138724	0.00596908	0.00596908	0.974982
atpaf2	84.8703	100.513	95.7921	93.7251	110.494	124.032	152.252	128.926	1.64e-05	0.000389394	0.355596	0.0825174	7.90576	0.0503488	0.000356572	0.00985712	0.00243904	0.00985712	1.27951
atr	2.48363	1.99007	1.41942	1.96437	2.58178	2.01392	1.28643	1.96071	0.549973	0.760998	0.0499991	0.0836383	5.81256	0.104293	0.00302976	-0.00121965	0.0074633	0.0074633	1.03526
atraid	72.938	72.2059	63.8261	69.6567	70.317	64.5033	61.9188	65.5797	0.654448	0.827231	-0.0250208	0.0559011	6.94658	0.00396205	0.00104035	0.000741854	0.00364704	0.00364704	0.982806
atrip	9.60529	8.93172	9.47789	9.3383	9.55725	10.5458	10.7806	10.2945	0.0305675	0.128566	0.152294	0.0704201	6.24598	0.00845932	0.00184425	0.00155478	0.00559423	0.00559423	1.11134
atrn	20.1268	23.0844	27.3357	23.5156	19.3415	19.4847	21.9584	20.2615	0.0401103	0.15597	-0.110898	0.0540279	7.64252	0.0159995	0.000521204	0.00385731	0.00265142	0.00385731	0.926011
atrnl1	0.324499	0.21596	0.323879	0.288113	0.291555	0.268924	0.433678	0.331386	0.550927	0.761804	0.159536	0.267511	3.16008	0.0585059	0.0409633	-0.0215527	0.0663801	0.0663801	1.11693
atrx	47.0077	30.3693	30.2202	35.8657	44.6194	31.7478	30.065	35.4774	0.057219	0.198649	0.0712649	0.0374756	9.17496	0.0664839	0.000106539	0.000810346	0.00200009	0.00200009	1.05064
atxn1	0.016846	0.041197	0.067391	0.0418113	0.02743	0.061633	0.072315	0.0537927	0.329616	0.579128	0.395155	0.405334	2.4981	0.262234	0.119854	-0.103101	0.126589	0.126589	1.31508
atxn10	24.4138	23.2601	24.6644	24.1128	21.7945	18.1027	19.3732	19.7568	0.0166313	0.0838062	-0.15428	0.064424	6.51336	0.0130112	0.00152151	0.00239516	0.00470416	0.00470416	0.898581
atxn1l	0.948289	1.25867	2.35116	1.51937	1.08497	1.11712	1.18042	1.1275	0.486966	0.71475	-0.16264	0.233967	4.41536	0.0780736	0.0151752	0.0669353	0.021798	0.0669353	0.893389
atxn2	40.2858	40.2325	47.2692	42.5958	35.8677	37.1241	40.8131	37.935	0.133859	0.340738	-0.0640799	0.0427469	8.01326	0.00423217	0.0003709	-0.00025571	0.00237004	0.00237004	0.956555
atxn2l	158.908	135.473	133.312	142.564	155.842	132.784	140.23	142.952	0.518325	0.737119	0.0242537	0.0375486	9.10876	0.00694937	0.000107244	0.00110255	0.0020076	0.0020076	1.01695
atxn3	8.42403	11.9789	9.10223	9.83505	9.87807	12.0648	12.2007	11.3812	0.0120351	0.0669267	0.235857	0.0939254	6.01785	0.0347161	0.0028267	0.0104063	0.00650364	0.0104063	1.17761
atxn7	9.41961	8.51816	9.39578	9.11118	8.5047	7.9088	9.10296	8.50549	0.839615	0.925267	-0.0108959	0.053837	7.19018	0.00374594	0.00113567	0.000301338	0.00321198	0.00321198	0.992476
atxn7l1	2.42041	2.38806	2.96275	2.59041	2.75573	2.67295	3.12204	2.85024	0.00990704	0.0579	0.189935	0.0736452	6.16819	0.0131983	0.00224669	-0.00189878	0.00588874	0.00588874	1.14071
atxn7l3	31.0061	26.8783	22.2039	26.6961	31.1529	29.624	23.3646	28.0472	0.0137155	0.0733477	0.114322	0.0463851	7.56394	0.0358951	0.00049857	0.00033866	0.00272879	0.00272879	1.08247
auh	2.59572	2.47692	4.17611	3.08292	3.12518	1.66327	4.51257	3.10034	0.825188	0.919212	0.0419602	0.18997	4.41334	0.11685	0.01357	0.040563	0.0218351	0.040563	1.02951
aunip	7.62238	8.32235	10.3089	8.75121	7.28834	8.51305	9.50183	8.43441	0.404722	0.646444	0.0570752	0.0684997	6.35656	0.00576207	0.00183521	-0.00142909	0.00520311	0.00520311	1.04035
aup1	58.9777	60.5057	49.2021	56.2285	58.0097	66.9383	59.2561	61.4014	0.037342	0.148059	0.118571	0.0569504	7.18686	0.00942071	0.000707959	0.00415707	0.00321725	0.00415707	1.08566
aurka	73.2268	78.3388	97.8359	83.1338	73.9447	76.6015	98.8903	83.1455	0.276805	0.525728	0.0466129	0.0428615	7.99753	0.0188527	0.000376083	0.000363463	0.00237957	0.00237957	1.03284
aurkaip1	41.9012	45.2722	41.4089	42.8608	47.246	44.3745	41.5522	44.3909	0.0681413	0.222149	0.10736	0.0588573	6.73009	0.0113418	0.00107612	0.00181234	0.00412015	0.00412015	1.07726
aurkb	145.579	155.611	177.372	159.521	144.72	144.051	164.737	151.169	0.978864	0.990877	-0.00103727	0.0391518	8.61399	0.0046929	0.000187151	0.00107685	0.00211215	0.00211215	0.999281
auts2	19.7101	16.3298	20.1287	18.7229	17.529	14.5129	15.5012	15.8477	0.0752207	0.23666	-0.0853323	0.0479633	7.4442	0.015223	0.000589526	0.00176787	0.00286119	0.00286119	0.942567
avd	3.59928	2.2697	0.505215	2.12473	3.44028	4.61738	1.4415	3.16639	0.0481875	0.177252	0.609133	0.308311	3.10829	0.683216	0.0667843	0.075799	0.0697867	0.075799	1.52534
avd.2	2.19746	4.71901	5.15743	4.02463	3.71557	6.05709	7.39072	5.72113	0.00243454	0.0207662	0.423239	0.13962	4.62308	0.178589	0.0109328	0.000723789	0.0183079	0.0183079	1.34093
aven	8.6705	7.38911	7.13589	7.73183	8.21022	8.83055	6.90518	7.98198	0.449794	0.682002	0.0795123	0.105209	5.24101	0.0147385	0.00532053	0.00122267	0.0112827	0.0112827	1.05666
avil	3.18003	3.91433	1.73626	2.94354	4.24661	4.5251	3.05563	3.94245	0.00428519	0.0313857	0.378242	0.132421	5.20509	0.141454	0.00577165	0.0205312	0.0115917	0.0205312	1.29976
avl9	3.86121	4.65855	5.90875	4.8095	3.58096	4.42947	5.45979	4.49007	0.969957	0.98677	-0.00345481	0.09173	5.56014	0.023274	0.00371749	-0.00369564	0.0089041	0.0089041	0.997608
avp	6.80914	20.8592	11.499	13.0558	8.47154	17.2935	10.5129	12.0926	0.840804	0.925577	0.0264985	0.131922	4.73844	0.169991	0.00944576	0.0161343	0.0166593	0.0166593	1.01854
avpi1	9.48911	11.5075	12.893	11.2965	8.20378	8.36731	9.80038	8.79049	0.00299568	0.0241967	-0.17082	0.0575505	6.8415	0.0139527	0.00110244	0.00320817	0.00386565	0.00386565	0.888337
avpr1a	0.148445	0.085696	0.23604	0.156727	0.051475	0.022822	0	0.0247657	0.0193346	0.0938667	-1.66352	0.711207	1.14766	1.25971	0.242537	0.516185	0.466048	0.516185	0.315667
avpr1b	0.080756	0.076038	0.061485	0.0727597	0.086821	0.058737	0.055584	0.0670473	NA	NA	NA	NA	NA	NA	NA	NA	NA	NA	#VALUE!
avpr2	3.56298	3.75657	5.60505	4.3082	3.20083	2.75624	3.58522	3.18076	0.0201422	0.0967752	-0.220803	0.0950225	5.55308	0.0379087	0.00414736	0.00939654	0.00894954	0.00939654	0.858088
avpr2.2	0	0	0	0	0	0	0.037237	0.0124123	NA	NA	NA	NA	NA	NA	NA	NA	NA	NA	#VALUE!
awat1	0	0	0	0	0	0.056386	0	0.0187953	NA	NA	NA	NA	NA	NA	NA	NA	NA	NA	#VALUE!
axdnd1	3.05742	2.96061	4.81389	3.61064	1.82351	2.05615	2.48803	2.12256	8.64e-05	0.00152494	-0.463261	0.118003	4.95595	0.0955684	0.00686451	0.00152337	0.0140226	0.0140226	0.725345
axin1	6.34825	6.67652	7.81318	6.94598	6.32475	6.9879	7.52981	6.94749	0.355875	0.601591	0.0532446	0.0576705	6.84389	0.00516175	0.00112835	-0.000871749	0.00386048	0.00386048	1.0376
axl	6.88327	5.45061	5.96424	6.09937	5.85797	3.93428	3.92308	4.57178	0.00192918	0.0174607	-0.221572	0.0714534	6.54237	0.0557407	0.00167003	0.00598837	0.00461894	0.00598837	0.857631
azi2	3.09013	3.0259	4.09653	3.40419	2.5027	2.75801	3.94984	3.07018	0.80422	0.910158	-0.0230195	0.0928621	5.67008	0.0174774	0.00470034	0.000713384	0.00823472	0.00823472	0.984171
azin1	146.667	190.69	164.57	167.309	180.816	231.118	208.109	206.681	7.16e-14	1.64e-11	0.282585	0.0377539	9.04593	0.0341279	0.000121924	0.000820645	0.00201612	0.00201612	1.21637
azin2	12.2684	68.2028	29.9999	36.8237	18.5464	86.1516	29.317	44.6717	0.0311405	0.130289	0.269846	0.125203	7.05675	0.543905	0.0012399	0.0222737	0.00343801	0.0222737	1.20568
b2m	2.42223	1.65218	3.49829	2.52423	4.45793	3.32353	7.08861	4.95669	0.0274993	0.119821	0.722611	0.32781	2.74916	0.27234	0.0621906	-0.0589618	0.0989989	0.0989989	1.65017
b3galnt2	11.2111	14.2344	11.2671	12.2375	9.11489	11.9894	10.9864	10.6969	0.445779	0.678887	-0.0630615	0.0827067	5.8636	0.0152216	0.00305099	0.00272663	0.00720961	0.00720961	0.957231
b3galt1	0.067916	0.021052	0.080085	0.056351	0	0.055632	0	0.018544	NA	NA	NA	NA	NA	NA	NA	NA	NA	NA	#VALUE!
b3galt2	7.86783	7.1249	13.6061	9.53294	14.2641	10.5552	16.4873	13.7689	3.04e-05	0.000649412	0.450259	0.107958	6.46301	0.118491	0.00162497	0.0158574	0.00485728	0.0158574	1.36629
b3galt4	9.66176	10.45	14.1223	11.4114	9.30436	9.56226	12.4722	10.4463	0.933322	0.971923	0.00511844	0.0611771	6.64974	0.0114366	0.00129138	-0.000662888	0.00432258	0.00432258	1.00355
b3galt5	0	0	0.072405	0.024135	0	0	0	0	NA	NA	NA	NA	NA	NA	NA	NA	NA	NA	#VALUE!
b3galt6	3.17339	4.27122	5.20658	4.21706	2.89346	4.31818	5.47679	4.22948	0.390892	0.633907	0.0681585	0.0794387	5.92545	0.046066	0.00254957	0.000829005	0.00691618	0.00691618	1.04838
b3gat1	1.13098	0.492709	1.18294	0.935543	1.15196	1.11828	2.21073	1.49366	0.0345291	0.140261	0.518134	0.245115	3.71436	0.233744	0.0503595	0.0286277	0.0397626	0.0397626	1.4321
b3gat2	0.534389	0.514863	0.735006	0.594753	0.400921	0.248259	0.60119	0.41679	0.18376	0.41256	-0.320637	0.241213	3.39004	0.105394	0.0338973	0.00827594	0.0533785	0.0533785	0.800716
b3gat3	11.6946	12.1679	11.5966	11.8197	10.7292	11.405	8.93627	10.3568	0.437752	0.671764	-0.0702552	0.0905357	5.80158	0.0111228	0.00477575	-0.000545182	0.00751934	0.00751934	0.952469
b3glct	7.64096	3.92908	4.407	5.32568	9.96366	5.6291	6.4042	7.33232	0.000224246	0.00327071	0.398689	0.108045	5.22056	0.152955	0.0060532	-0.00424709	0.0114575	0.0114575	1.31831
b3gnt2	12.4854	15.9784	27.9125	18.7921	10.8817	13.2371	16.2178	13.4455	0.0903615	0.265994	-0.191716	0.113207	7.50318	0.061101	0.000607408	0.0186164	0.00279367	0.0186164	0.875564
b3gnt3	4.14069	5.70541	11.6871	7.17773	3.35627	4.46472	6.20767	4.67622	0.0589521	0.202409	-0.251267	0.133048	5.40194	0.132838	0.0128279	0.0137246	0.0100039	0.0137246	0.840158
b3gnt4	1.09627	1.33992	1.44166	1.29262	1.36504	1.09124	1.18718	1.21449	0.917531	0.964207	0.0210101	0.202908	3.75371	0.012594	0.0233555	0.00555253	0.038402	0.038402	1.01467
b3gnt5	23.2855	20.6407	31.8319	25.2527	21.3772	19.095	23.0955	21.1892	0.334381	0.583034	-0.0620528	0.0642816	7.1926	0.0146259	0.000741047	0.00545715	0.00320815	0.00545715	0.9579
b3gnt6	1.7527	1.17342	1.46056	1.46223	1.07452	1.03885	0.853899	0.98909	0.109408	0.299628	-0.306751	0.191616	3.87504	0.058268	0.0205454	0.000390389	0.0345298	0.0345298	0.80846
b3gnt7	15.1092	18.727	26.4027	20.0796	13.1215	14.8513	15.2767	14.4165	0.0478589	0.176237	-0.217841	0.110098	6.44365	0.0313199	0.00169068	0.0164916	0.00491794	0.0164916	0.859851
b3gnt9	0.312784	0.206574	0.215424	0.244927	0.368707	0.211043	0.298872	0.292874	0.638124	0.817201	0.262579	0.558294	2.46068	0.254962	0.126598	0.34094	0.131316	0.34094	1.19962
b3gntl1	1.75393	2.94082	2.04357	2.24611	2.21033	2.48195	2.21391	2.30206	0.605883	0.796136	0.0831988	0.161251	4.30678	0.0295691	0.0151171	0.00864667	0.0238856	0.0238856	1.05936
b4galnt1	7.84884	9.07195	10.4892	9.13666	6.11268	6.3454	7.73007	6.72938	0.0002764	0.003828	-0.234793	0.0645663	6.40736	0.0229383	0.00121888	0.000867191	0.00503433	0.00503433	0.849807
b4galnt2	0	0.14298	0.227212	0.123397	0.18665	0.04733	0.085041	0.10634	0.748649	0.881119	0.41209	1.28609	1.38701	1.28571	0.206999	2.27404	0.371656	2.27404	1.33061
b4galnt3	6.75614	4.88175	4.82058	5.48616	4.82217	4.44481	3.3185	4.19516	0.00765216	0.0478545	-0.222168	0.0833012	5.91825	0.050552	0.00345905	0.00562747	0.00694958	0.00694958	0.857276
b4galnt4	7.85837	7.15523	5.61493	6.87618	5.49841	5.49597	4.25542	5.08327	0.195101	0.427364	-1.26072	0.973054	4.77787	2.77616	0.00293511	1.41732	0.0161386	1.41732	0.417334
b4galt1.1	5.52558	6.73786	7.44384	6.56909	4.31911	5.63477	4.99708	4.98365	0.0327062	0.135051	-0.152431	0.0713739	6.24447	0.0144292	0.00204155	0.0013844	0.0055998	0.0055998	0.899733
b4galt1.2	0.376264	0.331533	0.843482	0.517093	0.318328	0.171555	0.236736	0.242206	0.119673	0.317813	-0.575227	0.369649	2.56603	0.213934	0.0865218	0.0486632	0.118439	0.118439	0.67118
b4galt2	2.89477	2.66074	3.67337	3.07629	2.54415	2.08805	2.17615	2.26945	0.0312755	0.130723	-0.230822	0.107182	5.54672	0.0302185	0.00399446	0.0132375	0.00899082	0.0132375	0.852149
b4galt3	202.193	201.906	181.906	195.335	184.438	198.561	165.759	182.919	0.570846	0.774096	-0.0213607	0.037686	9.18111	0.00528287	0.000130884	0.000227051	0.00199947	0.00199947	0.985303
b4galt4	8.2629	8.14398	7.83462	8.0805	7.3776	8.10962	6.07533	7.18752	0.372205	0.617416	-0.0849005	0.0951426	5.53359	0.0100171	0.00450137	0.00219851	0.0090768	0.0090768	0.94285
b4galt5	13.3464	13.3397	18.6437	15.1099	15.1831	14.044	14.482	14.5697	0.514452	0.734259	0.0676996	0.103846	7.01396	0.0103718	0.000866924	0.0153091	0.00351677	0.0153091	1.04804
b4galt6	0.971051	1.13	1.74608	1.28238	0.857688	0.642167	1.012	0.837285	0.102731	0.288855	-0.347667	0.213063	3.66215	0.0878616	0.0264395	0.00606835	0.0416543	0.0416543	0.785854
b4galt7	104.818	93.8977	73.7512	90.8223	101.79	110.625	82.8933	98.4361	0.00893077	0.0533869	0.140139	0.0535968	7.51416	0.033611	0.000547537	0.00376139	0.0027816	0.00376139	1.10201
b4gat1	0.857766	1.44327	3.04817	1.78307	0.845257	1.19064	1.87729	1.3044	0.273274	0.521863	-0.169717	0.154914	4.41594	0.203256	0.0142101	0.0111576	0.0217874	0.0217874	0.889017
b9d1	9.81744	8.50387	15.8316	11.3843	7.1981	8.34704	11.1914	8.91218	0.112292	0.304806	-0.157256	0.099029	5.42162	0.0580797	0.00485182	0.00838305	0.0098583	0.0098583	0.896729
b9d2	18.3645	18.3742	23.4298	20.0562	14.8692	15.0091	17.7412	15.8732	0.0884329	0.262725	-0.120467	0.0707083	6.27692	0.00676809	0.002018	-0.00181686	0.00548149	0.00548149	0.91989
baalc	0	0	0	0	0	0	0	0	NA	NA	NA	NA	NA	NA	NA	NA	NA	NA	#VALUE!
baat	0.11057	0.040126	0.121674	0.09079	0.093587	0.054647	0.093776	0.08067	NA	NA	NA	NA	NA	NA	NA	NA	NA	NA	#VALUE!
babam1	7.10839	6.56397	3.86018	5.84418	5.58758	9.07414	4.23411	6.29861	0.479738	0.708291	0.111086	0.157184	4.85796	0.115385	0.00769231	0.029368	0.0151417	0.029368	1.08004
babam2	10.0865	13.9906	8.2368	10.7713	7.63579	9.56018	10.9354	9.37712	0.672481	0.838361	-0.0893027	0.211245	5.53079	0.0428201	0.0234776	0.0434589	0.00909529	0.0434589	0.939977
bace1	1.34981	1.38533	1.55028	1.42847	1.03327	0.862021	0.881457	0.925583	0.0328986	0.13554	-0.362431	0.169891	4.19335	0.0473376	0.0170068	-0.00591914	0.0262873	0.0262873	0.777853
bace2	30.4324	28.0613	36.7577	31.7505	32.1899	29.7065	31.3228	31.0731	0.731034	0.872148	0.0220077	0.0640223	7.79725	0.00826563	0.000419461	0.00572882	0.00251855	0.00572882	1.01537
bach1	0.648029	0.514179	0.453467	0.538558	0.661289	0.54995	0.438667	0.549969	0.724783	0.86895	0.0730337	0.207438	3.59485	0.0399574	0.0202979	-0.0198034	0.0442482	0.0442482	1.05193
bach2	0.097841	0.184194	0.263812	0.181949	0.074472	0.095917	0.195361	0.121917	0.247148	0.492062	-0.308578	0.266635	3.21713	0.172906	0.0438033	-0.018074	0.0628379	0.0628379	0.807437
bad	1.99625	1.79506	1.5382	1.7765	1.28827	1.93425	1.38755	1.53669	0.715307	0.864111	-0.0536981	0.147224	4.69327	0.0388444	0.00952332	0.022989	0.0172816	0.022989	0.963464
baf-l	90.9914	99.0008	49.3118	79.768	110.269	110.923	59.1727	93.4549	0.000802845	0.00874046	0.251903	0.0751542	6.0921	0.189863	0.00228029	-0.000921279	0.00619195	0.00619195	1.19078
bag1	2.34845	2.87053	3.22194	2.81364	2.73845	3.97482	5.1209	3.94472	3.5e-05	0.000723168	0.4313	0.104219	5.30291	0.0785155	0.00552103	0.00964849	0.0107713	0.0107713	1.34845
bag2	48.2232	54.4149	36.4934	46.3772	32.2445	48.2548	35.0626	38.5206	0.252981	0.499401	-0.122359	0.107037	6.39601	0.0431024	0.00185739	0.0153281	0.00507146	0.0153281	0.918684
bag3	0.344125	0.197518	0.451619	0.331087	0.077631	0.269899	0.419742	0.255757	0.49187	0.718119	-0.35195	0.512048	2.58638	0.366412	0.11108	0.282209	0.116101	0.282209	0.783525
bag4	5.32909	6.70235	6.71	6.24715	6.47154	7.34184	8.37214	7.39517	8.9e-05	0.00156289	0.237969	0.0607262	6.63221	0.0239392	0.00116256	0.00272079	0.00436894	0.00436894	1.17933
bag5	0.173322	0.388323	0.745125	0.43559	0.375465	0.303511	0.251342	0.310106	0.861565	0.937638	-0.0883176	0.506458	2.55471	0.182645	0.0983441	0.286406	0.11976	0.286406	0.940619
bag6	60.1168	54.498	51.3413	55.3187	55.8749	60.1075	50.6237	55.5354	0.320109	0.569709	0.042154	0.0423984	8.27668	0.00604856	0.000265182	0.00243126	0.00223568	0.00243126	1.02965
bahcc1	40.7522	32.5711	34.2336	35.8523	38.1071	29.7392	30.1796	32.6753	0.133632	0.340412	-0.0579067	0.0386062	8.71846	0.0169706	0.000152892	0.00022515	0.00208276	0.00208276	0.960657
bahd1	6.85783	5.6924	4.82873	5.79299	6.05504	5.53724	4.43559	5.34262	0.842342	0.925711	-0.0119175	0.0599174	6.70676	0.035388	0.00120789	-0.000380318	0.00417725	0.00417725	0.991773
baiap2	1.05967	1.19853	1.66713	1.30844	0.813384	1.09821	1.26883	1.06014	0.278478	0.527589	-0.32371	0.298696	4.54921	0.0888619	0.114357	-0.102342	0.0194722	0.0194722	0.799012
baiap2l1	19.2719	20.7057	29.0219	22.9998	17.6238	16.4312	15.2631	16.4394	0.092641	0.269855	-0.26337	0.156616	7.22595	0.0376696	0.000691455	0.0361015	0.00315635	0.0361015	0.833139
baiap2l2	0.194364	0.066306	0.05282	0.104497	0.13762	0.120175	0.10237	0.120055	NA	NA	NA	NA	NA	NA	NA	NA	NA	NA	#VALUE!
baiap3	0.645708	0.720555	0.674054	0.680106	1.14424	0.81103	1.12765	1.02764	0.00198549	0.0178632	0.471562	0.152491	4.82456	0.0860386	0.00844068	0.0264395	0.0155479	0.0264395	1.38661
bambi	182.038	212.371	175.181	189.863	204.613	271.117	215.887	230.539	1.07e-10	1.18e-08	0.255994	0.0396494	8.47676	0.0313669	0.000201118	0.000967485	0.002157	0.002157	1.19416
banf1	257.148	330.911	605.027	397.695	244.167	251.216	383.541	292.975	0.160048	0.380714	-0.158075	0.112516	8.90077	0.0709624	0.0001463	0.0188436	0.00204099	0.0188436	0.89622
bank1	0	0	0	0	0	0	0	0	NA	NA	NA	NA	NA	NA	NA	NA	NA	NA	#VALUE!
banp	18.7732	23.1068	34.507	25.4623	17.9305	19.0292	25.5088	20.8228	0.108953	0.299105	-0.11591	0.0723117	6.86167	0.0412867	0.000941346	0.00690214	0.00382223	0.00690214	0.9228
bap1	55.0129	56.4958	68.4361	59.9816	57.302	57.089	62.4832	58.9581	0.434481	0.669146	0.0330425	0.0422784	8.02158	0.00530743	0.000316119	0.00147929	0.00236508	0.00236508	1.02317
bard1	11.5555	12.3502	13.7864	12.564	12.2459	12.5227	13.71	12.8262	0.0195796	0.0946064	0.119633	0.05125	7.20582	0.00459751	0.000752442	-0.000107551	0.0031874	0.0031874	1.08646
barhl1	2.72275	2.75522	4.6853	3.38776	2.13699	1.81756	2.16698	2.04051	0.00326719	0.0258884	-0.456072	0.155052	4.50265	0.107612	0.0113272	0.0247345	0.0202522	0.0247345	0.728968
barhl2	3.69129	3.37299	5.31436	4.12621	4.21989	3.2766	5.65668	4.38439	0.309963	0.560055	0.10072	0.0992026	5.40383	0.0534815	0.00477189	-0.00041416	0.00998985	0.00998985	1.07231
barx1	0.743568	0.40103	0.228339	0.457646	0.556419	0.590185	0.392243	0.512949	0.386774	0.630589	0.242552	0.280251	3.16915	0.173298	0.0520096	0.0395747	0.0658014	0.0658014	1.18308
barx2	0.054279	0.022058	0.039578	0.0386383	0	0.009443	0.026665	0.012036	NA	NA	NA	NA	NA	NA	NA	NA	NA	NA	#VALUE!
basp1	10.6774	7.25765	9.7619	9.23232	5.82595	5.60325	3.80747	5.07889	0.0057438	0.0390159	-0.505878	0.183152	5.42531	0.133124	0.00433878	0.0459784	0.00983125	0.0459784	0.704232
batf	0.962028	1.21041	0.758416	0.976951	1.19973	1.37897	1.23267	1.27046	0.0327439	0.135135	0.349328	0.163604	4.24186	0.0688208	0.0149185	0.00602016	0.0252307	0.0252307	1.27397
batf2	2.98067	2.25669	2.25628	2.49788	2.94358	2.28238	2.7172	2.64772	0.0278233	0.120975	0.337372	0.153367	4.64478	0.0543601	0.00645561	0.0288266	0.0179827	0.0288266	1.26345
batf3	0.148829	0.092732	0.115556	0.119039	0	0	0.162878	0.0542927	NA	NA	NA	NA	NA	NA	NA	NA	NA	NA	#VALUE!
bax	17.787	18.7562	18.2509	18.2647	19.3341	17.7715	19.3233	18.8096	0.046889	0.173812	0.110418	0.0555618	6.93899	0.00750609	0.000968455	0.0030867	0.00366221	0.00366221	1.07954
baz1a	53.7079	38.6268	29.3235	40.5527	56.8281	42.4093	32.7375	43.9916	0.000214352	0.00314834	0.145925	0.0394236	8.56837	0.0929299	0.000205069	0.000386593	0.00212626	0.00212626	1.10644
baz1b	34.7981	35.3901	45.1048	38.431	36.7899	35.0991	40.2755	37.3882	0.400614	0.642641	0.037489	0.0446018	8.47276	0.00641335	0.000194946	0.00278904	0.00215841	0.00278904	1.02633
baz2a	40.658	37.3944	31.183	36.4118	39.229	41.2213	32.418	37.6228	0.0136521	0.0731488	0.0938864	0.0380679	8.89971	0.0234302	0.000132546	0.00149434	0.0020412	0.0020412	1.06724
baz2b	6.18475	3.48585	4.54922	4.73994	4.03375	2.63382	2.35984	3.00914	5.04e-05	0.000974726	-0.399913	0.0986471	6.61025	0.123522	0.00170396	0.0128929	0.00442812	0.0128929	0.757904
bbip1	35.1149	27.0659	18.4968	26.8925	25.7452	26.8451	17.1302	23.2402	0.404338	0.6462	-0.0823797	0.0987886	5.3834	0.070322	0.00449568	0.0071046	0.0101431	0.0101431	0.944498
bbof1	13.0848	7.00707	8.36254	9.4848	7.44723	5.49696	5.93262	6.29227	0.000753259	0.00833613	-0.306589	0.0909914	5.85252	0.0964497	0.00290027	0.00951889	0.00726378	0.00951889	0.808551
bbox1	3.05794	2.7685	2.49824	2.77489	1.76686	2.14594	1.01519	1.64266	0.00358276	0.0276558	-0.505278	0.173472	4.61755	0.147324	0.0121269	0.0330119	0.018392	0.0330119	0.704524
bbs1	2.59446	2.50982	2.88925	2.66451	2.43654	1.97803	1.94025	2.11827	0.151861	0.368036	-0.173978	0.121409	4.94538	0.0200082	0.00797194	0.00527079	0.0141384	0.0141384	0.886395
bbs10	1.47489	2.3681	2.77711	2.2067	1.49489	1.67245	1.99526	1.72087	0.279062	0.528038	-0.122475	0.113148	5.24272	0.0319698	0.00522001	0.0139838	0.0112683	0.0139838	0.91861
bbs12	0.898145	1.00422	1.4049	1.10242	0.575745	0.610105	0.889438	0.691763	0.0241378	0.109559	-0.365022	0.161878	4.24886	0.061165	0.0142246	-0.0129883	0.0250819	0.0250819	0.776457
bbs2	10.625	9.02708	7.60438	9.08549	10.3429	8.89968	7.54755	8.93004	0.651903	0.826304	0.0347215	0.0769675	6.07393	0.0281215	0.0026193	-0.00240876	0.0062667	0.0062667	1.02436
bbs4	10.2233	7.18777	9.21784	8.8763	8.80742	7.84657	7.76094	8.13831	0.822087	0.918342	-0.017532	0.077968	6.04325	0.0187203	0.00272338	0.00515352	0.00639513	0.00639513	0.987921
bbs5	14.1476	15.7593	20.5821	16.8297	11.9213	13.236	10.2608	11.806	0.0926288	0.269855	-0.275518	0.163834	6.09993	0.0396731	0.00240243	0.03786	0.00616004	0.03786	0.826153
bbs7	6.6559	5.16318	6.21049	6.00986	5.26863	3.71833	4.75721	4.58139	0.014958	0.0777577	-0.211123	0.0867608	5.77354	0.0378136	0.00362623	-0.00148168	0.00766491	0.00766491	0.863865
bbs9	2.11983	1.55277	2.51245	2.06168	1.44568	1.07072	1.51925	1.34522	0.0235597	0.107619	-0.335174	0.14803	4.88059	0.0672318	0.0179953	-0.0166624	0.0148739	0.0148739	0.792689
bbx	7.96872	5.03574	4.906	5.97015	7.30807	4.45461	3.859	5.20723	0.344926	0.592839	-0.0548775	0.0581036	6.84776	0.111942	0.00121193	0.000752999	0.00385211	0.00385211	0.962676
bc014685	2.03609	3.12128	7.26602	4.14113	1.81871	2.01788	3.82438	2.55366	0.0356458	0.14376	-0.313819	0.14937	5.0357	0.214447	0.00761041	0.0258568	0.0131847	0.0258568	0.80451
bcam	41.8125	36.9103	41.9613	40.228	33.365	29.1402	30.243	30.9161	5.41e-07	2.2e-05	-0.206453	0.041198	8.19225	0.0187312	0.000271924	0.000624315	0.00227398	0.00227398	0.866666
bcan	0.870636	0.538444	0.677571	0.69555	0.203184	0.162294	0.163516	0.176331	1.59e-06	5.49e-05	-1.29226	0.269274	3.31343	0.532478	0.0514153	-0.0440402	0.0573478	0.0573478	0.408311
bcap29	1.43244	1.72718	2.26844	1.80935	1.89217	2.11097	2.9653	2.32281	0.00156269	0.0148838	0.379092	0.11986	5.19762	0.0554659	0.00989262	-0.00770784	0.0116571	0.0116571	1.30052
bcap31	92.1723	105.782	111.698	103.217	93.0882	106.531	103.037	100.885	0.612131	0.800743	0.0225268	0.0444286	7.77007	0.00376174	0.000420703	0.000288176	0.00254014	0.00254014	1.01574
bcar1	9.41164	7.88906	11.3744	9.55837	8.17764	6.65664	9.3377	8.05733	0.115633	0.310464	-0.0951304	0.0604628	6.76562	0.0220668	0.00144779	-0.00108427	0.00403584	0.00403584	0.936188
bcar3	26.5089	20.9048	22.3576	23.2571	21.8882	16.167	15.0726	17.7093	0.000123345	0.00202877	-0.21807	0.0567982	6.96463	0.045484	0.00122768	0.00318936	0.00361138	0.00361138	0.859715
bcas1	0	0.04852	0.115617	0.0547123	0	0.128495	0.057908	0.0621343	NA	NA	NA	NA	NA	NA	NA	NA	NA	NA	#VALUE!
bcas2	352.757	391.039	383.161	375.652	373.422	438.259	442.837	418.173	7.95e-05	0.00143047	0.150948	0.0382554	8.7792	0.0101071	0.000127691	0.000766324	0.00206752	0.00206752	1.1103
bcas3	0.497642	0.832429	0.910167	0.746746	0.430216	0.484744	0.692087	0.535682	0.482975	0.711251	-0.243628	0.347283	4.56078	0.0651316	0.161624	-0.138798	0.0192838	0.0192838	0.844619
bcas4	0.179201	0.166577	0.114903	0.15356	0.227071	0.070346	0.063089	0.120169	0.377659	0.622393	-0.321518	0.364442	2.63359	0.273483	0.0883724	0.0664014	0.110855	0.110855	0.800228
bcat1	18.2626	16.7018	14.4039	16.4561	15.9951	16.2389	13.9104	15.3815	0.646821	0.822727	-0.0261899	0.0571604	6.81975	0.00984996	0.000987672	0.00071935	0.00391329	0.00391329	0.98201
bcat2	31.0135	21.1479	26.3661	26.1758	25.4411	18.7041	20.6811	21.6088	0.0315136	0.131358	-0.128182	0.0596049	6.73947	0.0350072	0.00123153	-0.000435057	0.00409759	0.00409759	0.914984
bccip	88.0658	90.085	84.4308	87.5272	83.5912	95.9477	96.061	91.8666	0.085648	0.257005	0.0917044	0.0533533	7.8681	0.00483832	0.000348014	0.00392185	0.00246546	0.00392185	1.06563
bcdin3d	11.4342	12.115	14.4925	12.6806	13.0989	13.0416	14.7203	13.6203	0.172116	0.397723	0.137118	0.100421	5.35972	0.0115498	0.00480264	-0.00265727	0.0103238	0.0103238	1.09971
bche	0.011338	0	0	0.00377933	0	0.014759	0	0.00491967	NA	NA	NA	NA	NA	NA	NA	NA	NA	NA	#VALUE!
bckdha	42.1146	33.9672	39.087	38.3896	40.5462	34.008	38.438	37.6641	0.241475	0.485683	0.0605523	0.0516963	7.31918	0.0137133	0.000987712	-0.000809855	0.00302104	0.00302104	1.04286
bckdhb	8.00798	6.9621	7.66422	7.54477	6.80032	7.32314	8.98898	7.70415	0.268774	0.516585	0.110453	0.0998768	5.43847	0.0106266	0.00522766	0.00840991	0.00973539	0.00973539	1.07957
bckdk	18.1091	14.1921	17.9348	16.7453	17.7857	13.8208	19.1089	16.9051	0.511603	0.732538	0.0462835	0.0705172	7.01178	0.0219348	0.00393814	-0.00191311	0.00352086	0.00352086	1.0326
bcl10	0.018203	0	0.046898	0.0217003	0	0	0	0	NA	NA	NA	NA	NA	NA	NA	NA	NA	NA	#VALUE!
bcl11a	0.20945	0.188448	0.423575	0.273824	0.166334	0.139218	0.255607	0.187053	0.574446	0.776125	-0.26733	0.476087	2.82429	0.112506	0.247997	-0.239687	0.0919902	0.0919902	0.830856
bcl11b	0.035423	0.013271	0.017449	0.0220477	0.047932	0.104595	0.013019	0.055182	0.873584	0.944001	0.200549	1.26046	-0.417333	0.0444625	0.469002	-0.423711	1.91414	1.91414	1.14914
bcl2	1.1279	1.03832	1.48669	1.21764	1.19108	1.33077	0.984957	1.16894	0.823727	0.918763	0.0406739	0.182595	4.20851	0.0212967	0.014751	0.0352605	0.0259523	0.0352605	1.02859
bcl2l10	2.33743	2.8971	2.81807	2.6842	1.4346	1.74368	1.83702	1.67177	0.00368998	0.028264	-0.391204	0.134735	4.62546	0.0515624	0.0089582	-0.00722866	0.0182719	0.0182719	0.762493
bcl2l11	1.60672	2.07643	1.72238	1.80184	2.27596	3.87194	2.65154	2.93315	0.00546537	0.0375666	0.506771	0.182407	4.48212	0.109241	0.0293026	-0.0213912	0.0206058	0.0206058	1.42087
bcl2l12	4.15046	4.97989	5.40139	4.84391	4.22684	4.75392	5.49866	4.82647	0.296309	0.54727	0.0713004	0.0682704	6.33396	0.00715442	0.00171088	-0.00010522	0.00528039	0.00528039	1.05066
bcl2l13	1.34403	2.03489	3.66077	2.34656	1.63851	1.57822	3.49116	2.23596	0.764061	0.888804	0.0599833	0.199843	3.75802	0.227673	0.0209318	0.038974	0.038256	0.038974	1.04245
bcl2l14	10.1441	11.2241	10.1801	10.5161	7.60562	8.70075	7.32146	7.87594	0.00320804	0.0254817	-0.234075	0.0794265	5.98784	0.0215556	0.0028284	-0.00258455	0.00663445	0.00663445	0.85023
bcl2l2	5.14949	6.71495	9.05806	6.97417	4.73602	4.95389	5.27177	4.98723	0.0595095	0.203519	-0.244236	0.129609	5.23088	0.0426567	0.00569587	0.0195018	0.0113689	0.0195018	0.844263
bcl3	0.690001	1.37027	0.865805	0.975359	0.650479	1.81672	0.627529	1.03158	0.951838	0.979689	0.0158587	0.262568	3.25217	0.182691	0.0426406	-0.00280162	0.060772	0.060772	1.01105
bcl6	1.02934	1.25378	1.01993	1.10102	0.808105	1.05887	0.929926	0.9323	0.51447	0.734259	-0.0963362	0.147779	4.46518	0.0157698	0.0118559	-0.00799206	0.0209021	0.0209021	0.935405
bcl7a	49.9378	43.5688	59.4711	50.9926	57.8037	48.8034	58.7783	55.1285	0.000224924	0.00327489	0.175482	0.047566	7.48995	0.0197824	0.00058537	0.00113288	0.00280841	0.00280841	1.12934
bcl7b	1.23107	0.811007	1.15993	1.06734	1.51217	0.835613	1.75234	1.36671	0.161361	0.382695	0.285256	0.20368	3.95614	0.106128	0.0300404	-0.00812832	0.0321879	0.0321879	1.21863
bcl7c	5.83717	5.04397	4.0796	4.98691	7.58188	6.28896	7.16014	7.01033	0.000538614	0.0063872	0.39763	0.114896	5.78975	0.0698995	0.00327779	0.0165238	0.00758035	0.0165238	1.31734
bcl9	25.8558	26.9804	40.043	30.9597	22.9935	20.812	32.4251	25.4102	0.00016378	0.00254628	-0.172162	0.0456762	7.87157	0.0581177	0.000383884	0.00274558	0.00246297	0.00274558	0.887512
bcl9l	0.237152	0.266942	0.167441	0.223845	0.100187	0.224847	0.134716	0.15325	0.230405	0.472304	-0.354178	0.295317	3.03596	0.121621	0.055964	0.0125422	0.0748539	0.0748539	0.782315
bclaf1	31.9199	26.9957	25.9455	28.287	33.1688	28.0373	29.1872	30.1311	0.00230871	0.0199419	0.140675	0.0461631	7.58956	0.0250564	0.000493774	0.00177827	0.00270278	0.00270278	1.10242
bco1	0	0.062135	0.135501	0.0658787	0	0.053926	0.024645	0.0261903	NA	NA	NA	NA	NA	NA	NA	NA	NA	NA	#VALUE!
bco2	2.07932	2.06941	2.3262	2.15831	1.59982	2.09801	2.64312	2.11365	0.754378	0.884422	0.0441068	0.140974	4.56655	0.0167301	0.0106199	0.0115208	0.0191907	0.0191907	1.03104
bcor	34.3859	33.0495	38.2511	35.2288	33.2158	33.3815	30.7844	32.4606	0.778515	0.89714	-0.0169276	0.0601858	8.44691	0.00330095	0.000241044	0.00519246	0.00216772	0.00519246	0.988335
bcorl1	12.4014	12.8101	15.6591	13.6235	10.3648	11.9944	11.3068	11.222	0.027663	0.120422	-0.138073	0.0627024	7.472	0.010198	0.000637042	0.00526034	0.00282879	0.00526034	0.908732
bcr	14.3704	13.8404	14.1606	14.1238	13.2187	11.8309	11.6092	12.2196	0.0664612	0.218759	-0.0904916	0.0493061	7.33331	0.00720779	0.0006449	0.00103542	0.00300174	0.00300174	0.939203
bcs1l	12.2537	14.55	12.844	13.2159	12.6538	11.9497	12.6421	12.4152	0.814317	0.914849	-0.0187766	0.0799477	5.94546	0.00414046	0.0026834	0.00690407	0.00682435	0.00690407	0.987069
bdh1	2.2335	2.64313	1.67523	2.18395	2.57835	3.22334	2.93333	2.91167	0.0554452	0.194706	0.353297	0.184454	3.94452	0.0664189	0.0185225	0.00819975	0.0325123	0.0325123	1.27748
bdh2	27.5616	26.6966	34.3522	29.5368	28.8411	28.1463	37.8117	31.5997	0.0334982	0.137241	0.136359	0.0641371	6.51049	0.0170571	0.00145765	-0.000604074	0.00471271	0.00471271	1.09913
bdkrb2	0.554128	1.20179	1.53325	1.09639	0.454282	0.839794	0.978506	0.757527	0.206902	0.441997	-0.224104	0.177561	4.10137	0.1382	0.0188692	-0.0128294	0.0284225	0.0284225	0.856126
bdnf	0.071663	0.269454	0	0.113706	0.100181	0	0.077222	0.0591343	NA	NA	NA	NA	NA	NA	NA	NA	NA	NA	#VALUE!
bdp1	6.4682	5.48534	5.23731	5.73028	5.76311	4.43782	5.03976	5.08023	0.351268	0.598091	-0.0589846	0.0632792	7.15705	0.0210388	0.000827225	0.00517916	0.00326537	0.00517916	0.959939
bean1	0.017591	0	0.044608	0.020733	0	0.042632	0	0.0142107	NA	NA	NA	NA	NA	NA	NA	NA	NA	NA	#VALUE!
becn1	11.6497	13.8754	11.457	12.3274	12.0837	13.7155	13.9428	13.2473	0.0694416	0.224812	0.129764	0.0714743	6.29568	0.0116347	0.00184979	0.00581307	0.00541442	0.00581307	1.09411
begain	0.049758	0.077758	0.061537	0.0630177	0.091319	0.061085	0.112869	0.0884243	0.725461	0.869266	-0.358965	1.0222	1.73043	1.04117	0.447807	1.11952	0.26745	1.11952	0.779724
bend2	8.43646	5.93148	5.21343	6.52712	7.12518	5.8472	4.50763	5.82667	0.912339	0.962465	-0.00934742	0.0849076	5.78489	0.0785614	0.0032084	-0.0010794	0.00760556	0.00760556	0.993542
bend3	1.86701	2.38846	2.85174	2.36907	2.17545	2.10491	3.37124	2.55053	0.174961	0.401787	0.145585	0.107329	5.36936	0.0357502	0.00504339	0.012236	0.0102499	0.012236	1.10618
bend4	1.89873	1.21536	1.71458	1.60956	1.50408	1.39152	1.54489	1.48016	0.909714	0.960844	-0.0291785	0.257309	3.65092	0.0771571	0.0572369	-0.0418786	0.0420746	0.0420746	0.979978
bend5	30.0984	28.7577	35.2677	31.3746	32.4072	32.3089	40.1965	34.9709	0.000683147	0.00773402	0.177983	0.0524058	7.13386	0.0148069	0.000815756	-0.00017876	0.00330379	0.00330379	1.1313
bend7	0.087177	0.080303	0	0.0558267	0	0.021228	0.038674	0.0199673	NA	NA	NA	NA	NA	NA	NA	NA	NA	NA	#VALUE!
best1	0	0	0	0	0	0.030545	0	0.0101817	NA	NA	NA	NA	NA	NA	NA	NA	NA	NA	#VALUE!
best2	32.213	48.276	40.731	40.4067	43.6611	60.9213	54.6852	53.0892	1.58e-10	1.67e-08	0.318012	0.0497092	7.33307	0.0549052	0.000704425	0.0010795	0.00300208	0.00300208	1.24661
best3	2.1884	1.13936	0.902146	1.40997	0.903276	1.19387	0.719755	0.938967	0.306268	0.557044	-0.537753	0.52562	3.77981	0.289176	0.0282988	0.386115	0.0375287	0.386115	0.688843
best4	0.080961	0.206088	0.141819	0.142956	0.084274	0.174255	0.044441	0.10099	0.599287	0.791549	-0.313461	0.596583	1.66518	0.248905	0.249063	-0.101829	0.284805	0.284805	0.804709
bet1	42.6591	61.3454	64.162	56.0555	42.4566	62.2626	67.9705	57.5632	0.0845171	0.254845	0.11517	0.0667632	6.74483	0.0304376	0.0026012	-0.00125958	0.00408479	0.00408479	1.0831
bet1l	12.1631	13.1208	16.7258	14.0032	13.164	15.342	16.9013	15.1358	0.0162183	0.0822069	0.157698	0.0655989	6.46236	0.0140263	0.00159552	-0.000329129	0.00485931	0.00485931	1.11551
bfar	5.465	6.08662	9.96128	7.17097	6.45814	6.78693	9.29945	7.51484	0.127759	0.331454	0.146958	0.0964928	5.46561	0.0437608	0.0044254	0.00134988	0.0095409	0.0095409	1.10723
bfsp1	0.035234	0.033109	0	0.022781	0.048395	0.108363	0.039931	0.065563	NA	NA	NA	NA	NA	NA	NA	NA	NA	NA	#VALUE!
bfsp2	0	0	0	0	0	0	0.032673	0.010891	NA	NA	NA	NA	NA	NA	NA	NA	NA	NA	#VALUE!
bglap	0.426798	0.818599	0.467464	0.570954	0.30185	0.89505	0.135746	0.444215	0.377031	0.62201	-0.409138	0.463151	2.26364	0.402674	0.162508	0.0212898	0.159255	0.159255	0.753073
bglap2	0	0	0	0	0	0	0	0	NA	NA	NA	NA	NA	NA	NA	NA	NA	NA	#VALUE!
bgn	1.45162	1.12955	0.946655	1.17594	0.304174	0.684247	0.368297	0.452239	0.00238223	0.0204406	-0.921815	0.303437	3.03962	0.342135	0.063522	0.065677	0.074589	0.074589	0.527845
bhlha15	0	0	0	0	0	0	0	0	NA	NA	NA	NA	NA	NA	NA	NA	NA	NA	#VALUE!
bhlha9	1.24793	0.94341	1.36579	1.18571	0.43128	0.570219	0.25011	0.417203	0.00246316	0.0209675	-0.97948	0.323492	3.48914	0.379171	0.0398812	0.11709	0.0487112	0.11709	0.507162
bhlhe22	8.44627	5.26653	9.78296	7.83192	5.66704	3.02692	4.79697	4.49698	1.72e-07	8.21e-06	-0.493297	0.0943697	5.53737	0.155122	0.00430652	0.00530505	0.00905193	0.00905193	0.7104
bhlhe40	2.59113	2.78107	2.3393	2.5705	2.06159	2.58413	2.94962	2.53178	0.896616	0.95563	0.0189808	0.146077	4.50243	0.0147286	0.0117517	0.0170056	0.0202561	0.0202561	1.01324
bhlhe41	0.269486	0.086996	0.061768	0.139417	0.219444	0.19135	0.100412	0.170402	0.511767	0.732538	0.353443	0.538712	1.93857	0.30272	0.216672	-0.111559	0.218643	0.218643	1.27761
bhmg1	0.630283	0.271489	0.411827	0.437866	0.702836	0.415696	0.217343	0.445292	0.889852	0.951867	0.0477378	0.344699	2.72751	0.230108	0.0771081	0.0490509	0.101118	0.101118	1.03364
bhmt	0.678405	0.857355	0.16341	0.56639	0.31554	0.326519	0.316678	0.319579	0.53073	0.747189	-0.304457	0.485661	2.27933	0.317987	0.139241	0.214558	0.15683	0.214558	0.809747
bicc1	6.62758	7.99466	8.09731	7.57318	7.28639	8.1103	8.17686	7.85785	0.0836824	0.25324	0.104636	0.0604932	6.67058	0.0063901	0.00122063	0.00022075	0.00426851	0.00426851	1.07522
bicd1	2.85818	3.10225	4.57779	3.51274	3.54251	3.04156	2.86136	3.14848	0.770943	0.892839	-0.0588156	0.202017	4.94868	0.0324431	0.0073333	0.053883	0.0141021	0.053883	0.960052
bicd2	45.1004	46.3957	49.1009	46.8657	37.3329	41.6935	38.6426	39.223	0.0192489	0.0936016	-0.0953104	0.0407192	8.3414	0.00456562	0.000278626	0.000645177	0.00220845	0.00220845	0.936071
bicdl1	2.20404	2.32375	2.50061	2.3428	2.60369	3.02834	2.41326	2.68176	0.133233	0.340027	0.183851	0.122447	4.96006	0.0158887	0.0085119	0.00101027	0.0139779	0.0139779	1.13591
bicdl2	8.55065	4.2755	4.21204	5.6794	5.05565	3.96105	2.16616	3.72762	0.0216789	0.101622	-0.382577	0.166631	5.61326	0.190359	0.00353212	0.0381169	0.00857179	0.0381169	0.767066
bicra	5.68577	5.37327	5.95901	5.67268	6.40799	5.0651	4.74976	5.40762	0.820538	0.917754	-0.0223572	0.0985536	6.47193	0.0126075	0.00334047	0.0112287	0.00482967	0.0112287	0.984623
bin1	35.1637	30.5998	32.786	32.8498	24.1742	22.256	23.7852	23.4051	2.1e-12	3.55e-10	-0.282565	0.0402065	8.4027	0.0289277	0.000240605	0.000677352	0.00218424	0.00218424	0.822128
bin2	0.016308	0	0.020046	0.012118	0	0.040209	0	0.013403	NA	NA	NA	NA	NA	NA	NA	NA	NA	NA	#VALUE!
bin3	10.2387	12.7187	13.5914	12.1829	10.7227	12.9491	13.8886	12.5201	0.0799155	0.246202	0.100516	0.0573993	6.86165	0.0106628	0.00111974	-0.00072507	0.00382228	0.00382228	1.07216
birc2	37.2942	50.6053	55.1999	47.6998	31.0681	42.719	49.3116	41.0329	0.062041	0.209481	-0.0860904	0.0461362	7.67364	0.0269277	0.00057013	0.000811782	0.0026227	0.0026227	0.942072
birc5.1	2.52274	3.24651	4.17077	3.31334	3.45373	4.07686	4.99422	4.17494	0.160356	0.381175	0.307701	0.21918	3.61591	0.0556921	0.0286428	-0.0258617	0.043417	0.043417	1.23773
birc5.2	247.485	246.045	243.614	245.715	236.493	247.403	237.093	240.33	0.0177905	0.0884805	0.0944226	0.0398416	8.46665	0.0106933	0.000220441	-4.34e-05	0.00216059	0.00216059	1.06764
birc6	6.02878	5.93885	7.47132	6.47965	6.18433	5.71277	6.57249	6.15653	0.889238	0.951825	0.00649128	0.0466098	7.58057	0.00620916	0.000546898	0.00199999	0.00271182	0.00271182	1.00451
birc7	0.729964	1.02783	0.793153	0.850316	1.14651	1.71659	0.992463	1.28519	0.155862	0.374105	0.387467	0.273032	3.1494	0.0852124	0.0447517	-0.0359407	0.0670683	0.0670683	1.30809
bivm	2.26305	1.80641	1.42704	1.83217	1.32889	1.0224	1.28155	1.21095	0.0488356	0.17885	-0.313271	0.159019	4.7936	0.0771667	0.00960193	0.0283286	0.0159365	0.0283286	0.804815
bix1.1	0.391374	0.370861	0.400912	0.387716	0.309581	0.556761	0.505096	0.457146	0.556179	0.765403	-0.348223	0.591686	2.15147	0.0689098	0.347436	-0.300565	0.177703	0.177703	0.785551
blcap	68.6964	63.7192	64.8138	65.7431	66.7902	64.7817	59.4655	63.6791	0.765673	0.889751	0.0163717	0.0549311	6.99263	0.00333043	0.000968963	-8.11e-05	0.00355718	0.00355718	1.01141
blk	0	0.017047	0	0.00568233	0	0.046423	0.019934	0.022119	NA	NA	NA	NA	NA	NA	NA	NA	NA	NA	#VALUE!
blm	12.2494	11.7734	10.3379	11.4536	11.4078	12.5225	10.4197	11.45	0.309166	0.559333	0.0555101	0.0545836	6.99973	0.0121934	0.000925408	0.00101	0.00354365	0.00354365	1.03923
blmh	35.2847	39.1174	58.1778	44.1933	35.022	35.5659	52.4891	41.0257	0.719804	0.866093	0.0152126	0.0424079	8.04034	0.0290768	0.000343582	0.00118091	0.00235407	0.00235407	1.0106
blnk	0.903467	1.36871	1.81081	1.361	0.691432	1.33873	1.76665	1.2656	0.677499	0.842361	0.222149	0.534168	3.3496	1.08172	0.0311926	0.396811	0.0554325	0.396811	1.16647
bloc1s1	22.7076	25.7944	24.0052	24.1691	18.6255	25.4285	26.9041	23.6527	0.685511	0.846514	0.036018	0.0889432	5.86602	0.0115458	0.00300079	0.00886556	0.00719784	0.00886556	1.02528
bloc1s2	22.269	27.5556	16.9756	22.2667	27.4389	34.44	28.3197	30.0662	0.00014394	0.00228665	0.409969	0.10785	5.81584	0.0936851	0.00365403	0.0137933	0.00744666	0.0137933	1.32866
bloc1s3	13.993	15.863	18.1993	16.0184	13.1762	17.2114	18.2453	16.211	0.0719095	0.230176	0.108529	0.0603041	6.70176	0.00893357	0.00126523	0.00101124	0.00418965	0.00418965	1.07813
bloc1s4	71.1338	92.0305	105.325	89.4964	72.3458	89.6023	99.0317	86.9933	0.201168	0.43418	0.065778	0.0514602	7.19631	0.0131297	0.00076994	-5.83e-05	0.00320229	0.00320229	1.04665
bloc1s5	1.11184	2.27902	2.05496	1.81527	1.32378	1.85016	2.28676	1.82023	0.520034	0.738545	0.13456	0.209174	3.7038	0.0636872	0.0254936	-0.00100713	0.0401369	0.0401369	1.09776
bloc1s6	8.45223	9.50987	12.1976	10.0532	7.24637	8.17502	11.0469	8.82276	0.812842	0.914276	-0.0227646	0.0961498	5.44755	0.0117598	0.00419746	-0.0024879	0.00966972	0.00966972	0.984345
blvra	4.39271	3.57449	3.72216	3.89645	4.00701	3.1191	3.38441	3.50351	0.383461	0.627386	0.13126	0.150608	4.66433	0.0897945	0.0144012	0.0196229	0.0176958	0.0196229	1.09525
blvrb	21.4795	21.5828	10.2948	17.7857	20.449	20.1514	11.1572	17.2525	0.484292	0.7125	0.0687985	0.0983655	5.43273	0.154396	0.00473656	1.35e-05	0.00977709	0.00977709	1.04884
blzf1	39.6633	57.9591	63.9018	53.8414	39.8097	59.0459	63.098	53.9845	0.125166	0.327007	0.0738669	0.0481705	7.44743	0.034425	0.000623233	-0.000620044	0.00285737	0.00285737	1.05253
bmf	2.52388	2.32833	2.42672	2.42631	2.20185	2.1455	2.62994	2.32576	0.77665	0.896286	0.04184	0.147486	5.76419	0.00674474	0.0249141	-0.0154472	0.00771424	0.00771424	1.02943
bmi1	35.8016	24.7701	25.0056	28.5258	36.1127	25.6812	23.417	28.4036	0.264389	0.512476	0.0550782	0.0493498	7.49316	0.0513779	0.000848285	-0.000230191	0.00280482	0.00280482	1.03892
bmp1	28.8139	28.4541	21.9654	26.4111	25.8455	25.1729	23.2047	24.741	0.815235	0.915083	-0.0156003	0.0667597	7.39797	0.0128446	0.000590514	0.00609477	0.00291747	0.00609477	0.989245
bmp10	0	0	0	0	0	0	0	0	NA	NA	NA	NA	NA	NA	NA	NA	NA	NA	#VALUE!
bmp15	0.175843	0.053888	0.098714	0.109482	0.12295	0.253643	0.348325	0.241639	0.337847	0.585906	0.841641	0.878148	0.378169	0.598169	0.211013	0.358816	0.945703	0.945703	1.79209
bmp2	8.63262	10.5042	12.9371	10.6913	8.06098	10.2302	11.0615	9.78423	0.945543	0.977232	0.00468346	0.0685676	6.32195	0.012831	0.00173026	-0.000403544	0.00532202	0.00532202	1.00325
bmp2k	0.782683	0.696704	1.21673	0.898706	0.539679	0.369402	0.611492	0.506858	0.00427476	0.0313246	-0.473951	0.165883	4.24231	0.114372	0.0160546	-0.00199125	0.0252211	0.0252211	0.71999
bmp3	1.79484	1.34751	1.44048	1.52761	1.54075	1.07537	1.31798	1.31137	0.700935	0.855172	-0.0487272	0.126875	4.80807	0.039127	0.00839227	-0.00399348	0.0157535	0.0157535	0.966789
bmp4	62.1806	76.2133	65.5268	67.9736	67.1509	85.8515	62.0574	71.6866	0.00160146	0.0151325	0.127861	0.0405183	8.7118	0.0249001	0.000378076	0.00208422	0.00208452	0.00208452	1.09267
bmp5	7.17721	4.85623	7.12342	6.38562	4.82802	3.71688	4.12895	4.22462	0.000599945	0.00698087	-0.318126	0.0927039	5.56117	0.0613443	0.00399353	0.00316679	0.00889748	0.00889748	0.802111
bmp6	0.05703	0.035445	0.044897	0.0457907	0	0.023378	0	0.00779267	NA	NA	NA	NA	NA	NA	NA	NA	NA	NA	#VALUE!
bmp7.1	85.5004	111.065	104.59	100.385	84.7992	95.0437	95.1229	91.6553	0.279014	0.528038	-0.0542855	0.0501466	8.18609	0.00911598	0.000285211	0.00348681	0.00227693	0.00348681	0.963071
bmp7.2	3.28171	7.46481	8.19996	6.31549	4.88341	11.1578	13.2477	9.76297	3.74e-07	1.6e-05	0.493701	0.0971563	5.54576	0.254702	0.00516194	-0.000624457	0.00899709	0.00899709	1.40805
bmp8	0.022374	0.041476	0	0.0212833	0	0.054952	0	0.0183173	NA	NA	NA	NA	NA	NA	NA	NA	NA	NA	#VALUE!
bmper	1.45594	1.89961	2.02351	1.79302	1.43348	1.63771	2.09802	1.72307	0.808715	0.912212	0.0267107	0.110336	5.60672	0.0165076	0.00964937	-0.00294334	0.00861175	0.00861175	1.01869
bmpr1a	7.7501	9.15468	10.4272	9.11066	7.63642	7.86206	8.89802	8.13217	0.597657	0.790455	-0.040515	0.0767659	6.04587	0.00529527	0.00245543	0.000901111	0.00638408	0.00638408	0.972308
bmpr1b	38.2818	34.7148	50.5473	41.1813	34.6009	31.795	41.861	36.0856	0.197731	0.430478	-0.0607121	0.0471352	7.55087	0.0172509	0.00059023	0.000418422	0.00274236	0.00274236	0.958791
bmpr2	1.18928	1.33769	1.20758	1.24485	1.01017	0.970953	1.02488	1.002	0.230941	0.472955	-0.140063	0.11692	5.02589	0.0101303	0.00722094	-0.00105372	0.0132844	0.0132844	0.90748
bms1	71.6008	63.4954	56.4521	63.8494	74.2858	72.2439	55.0675	67.1991	0.00478728	0.0340131	0.109492	0.0388129	8.74313	0.0315033	0.000183248	0.00146948	0.00207641	0.00207641	1.07885
bmt2	5.69529	10.0552	18.8917	11.5474	3.0852	4.80459	7.85431	5.24803	0.00587211	0.0396302	-0.639623	0.232182	6.11703	0.291388	0.0747717	-0.067935	0.0060909	0.0060909	0.641881
bnc1	0.53496	0.494636	0.497843	0.509146	0.429909	0.179619	0.216212	0.275247	0.0125229	0.0687712	-0.598126	0.239532	3.52546	0.20936	0.0389422	0.0459814	0.0471214	0.0471214	0.660612
bnc2	0.139907	0.011904	0.023428	0.058413	0.069662	0.054529	0.007142	0.0437777	0.990286	0.996537	-0.0110716	0.909413	1.64804	1.05376	0.951008	-0.221542	0.28954	0.28954	0.992355
bnip1	9.66696	6.95403	11.0661	9.22903	11.389	8.52995	10.9214	10.2801	0.0058077	0.0393701	0.193095	0.0700015	6.296	0.0428347	0.00193703	0.00239934	0.00541327	0.00541327	1.14321
bnip2	9.48606	9.79738	13.0074	10.7636	8.16832	7.82929	8.59033	8.19598	0.0156471	0.0803175	-0.164917	0.068231	6.44203	0.0128292	0.000922248	0.00606095	0.00492308	0.00606095	0.89198
bnip3	13.5622	16.1753	19.3849	16.3741	13.6081	14.311	16.2395	14.7195	0.556974	0.765616	-0.0583852	0.0994057	5.85183	0.016574	0.00755508	-0.00251817	0.00726717	0.00726717	0.960338
bnip3l	8.43209	10.4453	11.2985	10.0586	12.7611	15.5524	16.9723	15.0953	7.85e-11	9.13e-09	0.468961	0.0721105	6.19675	0.0763452	0.00202112	-0.00161929	0.00577877	0.00577877	1.38411
bnipl	1.11734	0.89635	0.519411	0.844367	0.679425	0.726189	0.560623	0.655412	0.593915	0.78756	-0.156355	0.293255	2.81983	1.87427	0.036606	0.000681998	0.0923918	0.0923918	0.897289
boc	35.421	26.9888	27.8258	30.0785	33.1027	24.4232	26.9938	28.1732	0.380687	0.624985	-0.0396629	0.0452447	7.72479	0.020203	0.000492887	0.000516659	0.00257774	0.00257774	0.972882
bod1	17.0396	17.7073	22.9329	19.2266	15.267	15.5433	16.5429	15.7844	0.0570192	0.198241	-0.142776	0.0750203	6.29538	0.0162794	0.00302659	0.00364376	0.00541548	0.00541548	0.905775
bod1l1	14.7985	11.843	10.8721	12.5045	15.7278	12.7808	11.2952	13.2679	0.00160309	0.0151394	0.132673	0.0420472	8.03234	0.0438207	0.000293222	-0.000277971	0.00235873	0.00235873	1.09632
bok	4.20697	5.33018	5.21061	4.91592	2.88439	3.37438	3.02738	3.09538	0.00775217	0.0483255	-0.395762	0.148633	4.4388	0.0534654	0.0117658	-0.00803322	0.021372	0.021372	0.760088
bola1	29.6361	12.6712	21.3431	21.2168	21.5344	13.8861	19.2397	18.2201	0.636581	0.816087	-0.052121	0.110313	5.42061	0.100097	0.00482582	0.0134275	0.00986577	0.0134275	0.964517
bola2	113.738	120.68	64.8512	99.7564	161.508	130.407	86.514	126.143	0.0219188	0.102288	0.149763	0.0653479	6.42127	0.0335412	0.00141622	0.00152411	0.0049893	0.0049893	1.10939
bola3	32.8974	51.3861	46.1822	43.4886	33.0955	45.1179	47.2407	41.818	0.22011	0.459261	0.0862159	0.0703095	6.26179	0.023246	0.00187881	0.00301081	0.00553632	0.00553632	1.06158
bop1	96.3134	81.1384	73.0815	83.5111	90.3293	86.3602	78.9795	85.223	0.205435	0.43976	0.0516492	0.0407901	8.2721	0.00936075	0.000251827	0.00224393	0.00223767	0.00224393	1.03645
bora	18.8442	23.1048	25.3104	22.4198	17.2662	22.1072	17.2915	18.8883	0.357647	0.603065	-0.0847246	0.0921061	7.17003	0.0144419	0.000764118	0.0119612	0.00324423	0.0119612	0.942965
borcs5	2.14608	1.85898	4.40942	2.80483	2.16203	2.256	4.35047	2.92283	0.566746	0.772076	0.100899	0.176135	4.07813	0.149074	0.0175441	-0.0130562	0.0289912	0.0289912	1.07244
borcs6	17.0892	10.2739	7.72547	11.6962	16.8591	12.2273	8.79815	12.6282	0.253447	0.499908	0.148617	0.130135	4.75084	0.126101	0.00890947	-0.00537128	0.0164933	0.0164933	1.10851
borcs7	5.37551	3.86775	5.0982	4.78049	3.70189	2.45803	3.43316	3.19769	0.0150821	0.0781842	-0.320082	0.131699	4.76291	0.0668802	0.00968334	-0.00795097	0.0163337	0.0163337	0.801024
borcs8	0.322594	0.485729	0.574349	0.460891	0.410164	0.414751	0.649054	0.491323	0.571042	0.774096	0.209106	0.369107	2.56868	0.0355891	0.0862282	-0.0618405	0.118132	0.118132	1.15597
bpgm	15.4386	13.0726	15.7305	14.7472	8.66568	7.60043	8.12754	8.13122	6.54e-20	4.21e-17	-0.49486	0.0541714	7.00266	0.0837414	0.000863725	-0.000222379	0.00353808	0.00353808	0.70963
bphl	1.02128	0.865953	0.913089	0.933441	0.978482	0.802607	0.720979	0.834023	0.898487	0.956345	-0.0306529	0.240277	3.44579	0.0246163	0.0359074	-0.0325383	0.050692	0.050692	0.978977
bpi	0.359969	1.38636	0.136131	0.627487	0.546389	0.922924	0.387934	0.619082	0.194075	0.426177	0.600319	0.462275	2.42128	0.642587	0.184064	-0.11898	0.136483	0.136483	1.51605
bpifb2	0.234739	5.76022	0.087387	2.02745	0.108529	6.09666	0	2.0684	NA	NA	NA	NA	NA	NA	NA	NA	NA	NA	#VALUE!
bpnt1	2.73643	4.96828	1.69461	3.13311	2.38362	3.58534	1.89164	2.6202	0.741774	0.877715	-0.0456577	0.138565	4.96778	0.174714	0.00808514	0.0207151	0.0138943	0.0207151	0.968848
bptf	32.3363	28.3693	29.5595	30.0884	34.541	29.8212	30.8634	31.7419	0.0166586	0.0838893	0.09228	0.0385438	8.77573	0.00861787	0.000160085	3.08e-05	0.00206836	0.00206836	1.06605
braf	9.6409	10.0088	9.74906	9.79959	10.3795	10.8593	9.71019	10.3163	0.220462	0.459417	0.0829948	0.0677342	6.35571	0.00291555	0.00167589	-0.000878106	0.005206	0.005206	1.05921
brap	0.87455	0.92032	1.22096	1.00528	0.78288	0.854562	0.746566	0.794669	0.39892	0.641088	-0.150153	0.178002	4.02866	0.015694	0.0172836	0.00428883	0.0302432	0.0302432	0.901155
brat1	5.60543	5.31886	5.78994	5.57141	4.93406	5.46738	5.06151	5.15432	0.934764	0.972674	-0.00658434	0.0804411	5.93302	0.00192931	0.00282488	-0.000365765	0.00688127	0.00688127	0.995446
brca1	4.10663	3.98652	5.52714	4.5401	3.94728	3.98608	4.65443	4.19593	0.976529	0.99001	-0.00197486	0.0671244	6.40474	0.00840145	0.00171568	0.00050034	0.00504285	0.00504285	0.998632
brca2	1.04704	1.29931	0.939235	1.0952	1.01999	1.11518	0.81595	0.983707	0.783863	0.899955	-0.0258087	0.0940935	5.50892	0.0336437	0.00403885	-0.00133405	0.00924153	0.00924153	0.98227
brcc3	16.6084	19.2294	17.9187	17.9188	13.9008	16.8655	14.2365	15.0009	0.175635	0.402259	-0.0834462	0.061615	6.62361	0.0110133	0.00130263	-0.00097734	0.00439198	0.00439198	0.9438
brd1	26.9135	25.781	33.0129	28.5691	25.902	25.4948	25.2467	25.5478	0.915075	0.963467	-0.0074068	0.0694563	7.9633	0.00476209	0.000879073	0.00635719	0.00240097	0.00635719	0.994879
brd2	135.473	131.507	107.576	124.852	136.993	137.014	119.223	131.077	0.00345592	0.0269645	0.109727	0.0375266	9.23345	0.0187098	0.000117669	0.00155392	0.00199469	0.00199469	1.07902
brd3	97.297	74.7013	30.3966	67.465	117.667	105.497	51.6915	91.6185	5.97e-05	0.00112897	0.41242	0.102749	8.70264	0.30619	0.00025449	0.0155817	0.00208696	0.0155817	1.33092
brd4	56.6312	59.8632	61.7726	59.4223	57.9874	59.1853	56.5787	57.9171	0.452912	0.684851	-0.041012	0.0546412	8.52763	0.00319714	0.000352838	0.00412566	0.00213953	0.00412566	0.971973
brd7	114.855	104.775	107.624	109.085	111.203	101.536	93.5874	102.109	0.416055	0.656428	0.0304266	0.037412	9.16587	0.0164056	9.84e-05	0.000775912	0.00200104	0.00200104	1.02131
brd8	47.2905	38.9379	39.5782	41.9355	44.5818	39.3264	37.5782	40.4955	0.398995	0.641088	0.0355491	0.0421489	8.10669	0.016368	0.000347629	-7.32e-05	0.00231717	0.00231717	1.02495
brd9	115.437	93.3442	87.1282	98.6365	113.249	102.415	83.6359	99.7666	0.0091817	0.0544592	0.104357	0.0400571	8.43152	0.04264	0.000233475	0.000905614	0.00217338	0.00217338	1.07502
brdt	2.62489	3.34398	2.63532	2.86806	3.97456	5.33856	4.66978	4.66097	2.01e-10	2.07e-08	0.576828	0.090691	5.65196	0.118424	0.00399703	0.000740104	0.00834026	0.00834026	1.49157
bre	3.3516	5.28004	8.85221	5.82795	3.91478	7.54911	7.45073	6.30487	0.478324	0.707015	0.147979	0.208716	5.13946	0.155944	0.0531623	-0.0204483	0.0121811	0.0121811	1.10802
brf1	8.51109	7.70138	10.9647	9.05906	6.83337	6.89928	8.58536	7.43934	0.0677746	0.221385	-0.0981936	0.0537605	7.06952	0.0117531	0.000920185	0.000373906	0.00341509	0.00341509	0.934202
brf2	1.97286	2.39262	1.70372	2.02307	2.10692	2.05515	1.54011	1.90073	0.982	0.992072	0.00336051	0.148946	4.47678	0.0309698	0.0125784	-0.00493652	0.0206988	0.0206988	1.00233
bri3	4.23009	7.46304	4.22048	5.30454	3.47325	6.84529	5.64596	5.3215	0.772673	0.893476	0.044149	0.152828	4.43196	0.0863163	0.0135391	0.019322	0.0214953	0.0214953	1.03107
bri3bp	16.3641	17.8153	26.0732	20.0842	16.8016	18.3702	24.4925	19.8881	0.0917091	0.268141	0.110217	0.0653546	6.43806	0.0193853	0.00147118	-0.000777173	0.00493565	0.00493565	1.07939
bricd5	0.969819	0.992331	0.704472	0.888874	0.99877	0.740777	0.426686	0.722078	0.211352	0.448121	-0.410908	0.328764	3.54274	0.229747	0.0617257	0.100403	0.046386	0.100403	0.75215
brinp1	1.55702	1.98952	0.541072	1.36254	1.5681	2.35385	0.857308	1.59309	0.0457244	0.171086	0.27946	0.139875	4.93667	0.345069	0.00753785	0.0218096	0.0142346	0.0218096	1.21374
brinp2	2.26483	3.25111	3.13034	2.88209	2.22521	2.80898	3.31108	2.78176	0.722308	0.867536	0.0337945	0.0950949	5.49385	0.0223098	0.00422039	0.0032769	0.00934417	0.00934417	1.0237
brinp3	0.067529	0.062609	0.059888	0.063342	0.023261	0.020759	0.055903	0.0333077	NA	NA	NA	NA	NA	NA	NA	NA	NA	NA	#VALUE!
brip1	2.46928	2.49941	2.97059	2.64643	2.32102	1.58739	1.73374	1.88072	0.0548211	0.193329	-0.278985	0.145283	5.37879	0.0470552	0.00471133	0.0269492	0.010178	0.0269492	0.824171
brix1	525.432	485.703	398.243	469.793	559.716	549.313	520.332	543.12	0.00327737	0.0259339	0.19019	0.0646807	9.19911	0.0212722	0.0001052	0.00617019	0.00199772	0.00617019	1.14091
brk1	222.465	234.032	242.454	232.984	216.267	227.458	230.174	224.633	0.534193	0.74985	0.0283152	0.0455507	7.69584	0.000383049	0.000509448	-0.0004379	0.00260285	0.00260285	1.01982
brms1	7.64202	9.03433	9.20227	8.62621	6.58228	8.26071	8.99711	7.9467	0.729009	0.871085	0.0205369	0.059279	6.75192	0.00507067	0.00120302	0.00235369	0.00406798	0.00406798	1.01434
brms1l	26.4309	28.468	32.3732	29.0907	27.2416	28.9015	34.5573	30.2335	0.0105416	0.0607373	0.12065	0.0471742	7.52845	0.0070163	0.000571977	0.000727609	0.00276612	0.00276612	1.08722
brox	8.49695	6.88817	6.37167	7.25226	7.33591	6.67863	5.04469	6.35308	0.276265	0.525061	-0.0836245	0.076808	6.02131	0.0333042	0.00236047	0.00103447	0.00648873	0.00648873	0.943684
brpf1	10.9542	11.0517	11.4927	11.1662	11.1861	11.254	11.8631	11.4344	0.0544796	0.192492	0.0907353	0.0471842	7.5934	0.00291075	0.000640572	-0.000250743	0.00269895	0.00269895	1.06491
brpf3	0.987752	0.902031	1.12446	1.00475	0.93497	1.0088	1.0159	0.986557	0.486503	0.714497	0.0778991	0.111943	5.11898	0.00417652	0.00642497	-0.00238477	0.012372	0.012372	1.05548
brs3	0	0	0	0	0	0	0	0	NA	NA	NA	NA	NA	NA	NA	NA	NA	NA	#VALUE!
brsk1	0.562673	0.407015	0.243523	0.404404	0.387344	0.524519	0.285081	0.398981	0.70303	0.856347	0.073903	0.193852	4.14185	0.128166	0.0176696	0.0386984	0.0274606	0.0386984	1.05256
brsk2	3.37207	2.06049	1.06563	2.16606	2.07999	1.9776	1.07443	1.71067	0.430733	0.666859	-0.149381	0.189584	4.9469	0.207989	0.0166774	0.0372359	0.0141216	0.0372359	0.901637
brwd1	1.95185	1.99266	1.48957	1.81136	2.02764	1.51297	1.76646	1.76902	0.850186	0.930866	0.0272291	0.14416	5.69561	0.0260642	0.0033975	0.0277757	0.00808907	0.0277757	1.01905
brwd3	4.94037	5.13684	6.42011	5.49911	4.92872	4.53345	5.44964	4.9706	0.805243	0.910541	-0.0129484	0.0525145	7.10304	0.00475863	0.000780415	0.00261731	0.00335625	0.00335625	0.991065
bscl2	2.68848	3.85837	2.58341	3.04342	3.06105	4.14711	2.45214	3.2201	0.426826	0.664384	0.102612	0.129132	4.76358	0.0509947	0.00868751	-0.0050968	0.0163249	0.0163249	1.07372
bsdc1	54.5531	55.4609	40.3127	50.1089	58.252	68.3103	48.0416	58.2013	1.12e-06	4.09e-05	0.212249	0.0435909	7.88163	0.047788	0.000394423	0.00215929	0.00245583	0.00245583	1.15849
bsg	300.213	303.664	339.839	314.572	363.304	392.811	425.729	393.948	3.26e-16	1.27e-13	0.306325	0.037524	9.26697	0.0285351	0.000119953	0.000196726	0.00199212	0.00199212	1.23655
bsn	2.00234	1.87408	1.4608	1.77907	2.15419	1.53838	1.28632	1.65963	0.755732	0.885086	-0.0262359	0.0843353	6.33541	0.0527351	0.00171393	0.00895473	0.00527541	0.00895473	0.981979
bsnd	0.288982	0.13613	0.44685	0.290654	0.147647	0.308985	0.203241	0.219958	0.838937	0.925167	-0.113665	0.559226	1.82706	0.148794	0.225491	0.0957602	0.243609	0.243609	0.924237
bspry	21.9794	26.5095	33.4811	27.3233	26.4442	32.3118	46.5072	35.0877	5.24e-07	2.14e-05	0.268001	0.0534135	7.08037	0.0670244	0.000883654	0.00253522	0.00339585	0.00339585	1.20414
bsx	0.030322	0	0.036257	0.022193	0.020988	0.018658	0	0.0132153	NA	NA	NA	NA	NA	NA	NA	NA	NA	NA	#VALUE!
btaf1	19.5657	17.7066	19.2482	18.8402	17.8412	18.3633	15.3027	17.1691	0.547443	0.758656	-0.0395251	0.0657003	7.92572	0.0072261	0.000347941	0.00612686	0.00242553	0.00612686	0.972975
btbd1	0.07818	0.035702	0	0.0379607	0	0	0	0	NA	NA	NA	NA	NA	NA	NA	NA	NA	NA	#VALUE!
btbd10	11.8063	13.8128	23.784	16.4677	11.2026	12.4205	14.252	12.625	0.19026	0.421389	-0.182108	0.139034	6.38962	0.0634904	0.00220246	0.0267933	0.00509248	0.0267933	0.881414
btbd11	3.3718	2.58643	2.75557	2.9046	1.6298	1.39531	1.58082	1.53531	4.79e-07	2e-05	-0.579755	0.115152	5.0143	0.114792	0.00648635	-0.00277835	0.0134036	0.0134036	0.669077
btbd17	9.55051	19.4502	30.0531	19.6846	11.3031	20.7838	31.3843	21.1571	0.0133624	0.072035	0.150862	0.06098	6.71044	0.214564	0.0014097	0.000940524	0.00416815	0.00416815	1.11023
btbd18	0.676318	0.388869	0.882553	0.649247	0.817444	0.352817	0.693813	0.621358	0.841886	0.925691	0.0512449	0.256891	3.33065	0.134489	0.0425629	-0.0254709	0.0564264	0.0564264	1.03616
btbd19	0.508514	1.25227	1.10262	0.954468	0.98225	0.980026	0.720068	0.894115	0.887923	0.951269	0.0465386	0.330218	3.24106	0.0992119	0.0398576	0.123708	0.0614182	0.123708	1.03278
btbd2	32.0632	27.1035	32.9144	30.6937	31.6785	26.9836	28.4706	29.0442	0.84897	0.930141	0.00892835	0.0468844	7.51147	0.00861254	0.000512675	0.00107622	0.00278455	0.00278455	1.00621
btbd3	6.10659	6.65332	8.96918	7.24303	5.37605	6.10264	7.24078	6.23982	0.300571	0.551354	-0.0640541	0.0618754	6.63753	0.0134797	0.00138808	-0.000512171	0.00435478	0.00435478	0.956572
btbd6	39.1393	35.9528	27.7451	34.2791	31.1874	32.6244	23.8538	29.2219	0.0540349	0.191535	-0.0989353	0.0513534	7.19312	0.0344726	0.000748436	0.000486341	0.00320733	0.00320733	0.933722
btbd7	0.460609	1.18453	2.43303	1.35939	0.818828	0.753789	1.23843	0.937016	0.74317	0.878278	-0.123749	0.377678	3.97521	0.273265	0.0474799	0.166481	0.0316634	0.166481	0.917799
btbd8	2.0408	1.7589	1.62994	1.80988	1.91929	1.52766	1.23782	1.56159	0.472829	0.702427	-0.0661933	0.0922063	5.56605	0.0479037	0.00388675	-2.72e-06	0.00886624	0.00886624	0.955155
btbd9	1.39633	1.65035	2.68561	1.91076	1.0331	1.41809	2.09964	1.51694	0.171485	0.397252	-0.199122	0.145616	4.53266	0.110434	0.01206	-0.0104008	0.0197459	0.0197459	0.871081
btc	4.0385	6.02585	6.68836	5.58424	3.52406	4.35387	3.66871	3.84888	0.0485795	0.178263	-0.24706	0.125267	5.81778	0.0390359	0.016101	0.00674747	0.00743686	0.00743686	0.842612
btd	0.864924	1.03301	1.58199	1.15997	0.80499	1.05153	1.43767	1.09806	0.852266	0.932029	0.0285108	0.153096	4.44385	0.0455371	0.0138763	-0.0130268	0.0212812	0.0212812	1.01996
btf3	757.028	793.608	939.232	829.956	736.875	786.283	958.729	827.296	0.0657926	0.217199	0.0683073	0.0371269	9.43784	0.00672617	8.27e-05	0.00058956	0.00198488	0.00198488	1.04849
btf3l4	275.805	266.51	333.898	292.071	249.055	223.773	293.286	255.371	0.227563	0.469192	-0.048868	0.0404985	8.37372	0.00744081	0.000264693	0.00111355	0.0021955	0.0021955	0.966695
btg1	942.763	1048.81	971.102	987.558	964.357	1042.81	986.94	998.036	0.0525495	0.18777	0.0718611	0.0370685	9.53712	0.00313876	7.59e-05	0.000464564	0.00198517	0.00198517	1.05107
btg2	47.3393	83.0255	96.3928	75.5859	48.789	77.3421	74.1065	66.7459	0.938581	0.974369	-0.00598372	0.0776562	7.9467	0.0548574	0.00032392	0.00872181	0.00241167	0.00872181	0.995861
btg3	22.7112	24.4891	29.4419	25.5474	18.621	18.44	26.6687	21.2432	0.121236	0.320605	-0.114345	0.07379	6.15009	0.0184937	0.00220798	0.00367435	0.00595947	0.00595947	0.923801
btg4	0.237328	0.782712	0.653032	0.557691	0.161744	0.65655	0.335801	0.384698	0.602755	0.794293	-0.292172	0.561391	1.87841	0.292188	0.240953	-0.218563	0.231786	0.231786	0.816672
btg5	17.5942	15.9161	19.5811	17.6971	19.0763	16.2944	18.9848	18.1185	0.157011	0.375925	0.0851239	0.06015	6.70514	0.00939666	0.00124575	-0.000105955	0.00418127	0.00418127	1.06078
btk	0.818914	0.769562	1.30344	0.963972	1.0435	0.568681	0.929367	0.847183	0.703806	0.856807	-0.0801628	0.21085	3.68294	0.0727217	0.025798	0.0267165	0.0408888	0.0408888	0.945951
btn1a1	0.780713	0.705182	1.6238	1.03656	0.426866	0.471357	0.956528	0.61825	0.0593666	0.203196	-0.425599	0.225726	3.58063	0.181832	0.0316083	-0.0279951	0.0448199	0.0448199	0.744529
btn2a1	1.10826	1.77601	2.04457	1.64295	1.09837	1.2694	1.67203	1.3466	0.599242	0.791549	-0.114956	0.218759	3.64923	0.0525969	0.0296448	-0.0271986	0.0421383	0.0421383	0.923411
btn2a2	0	0	0.147137	0.0490457	0.144889	0.127123	0.143549	0.13852	NA	NA	NA	NA	NA	NA	NA	NA	NA	NA	#VALUE!
btnl8	0.087323	0.299165	0.069144	0.151877	0	0.146363	0.161322	0.102562	NA	NA	NA	NA	NA	NA	NA	NA	NA	NA	#VALUE!
btrc	32.5626	30.7837	31.6811	31.6758	32.1622	33.0688	28.1285	31.1198	0.861229	0.937547	-0.183398	1.04913	5.53063	0.859329	0.00247704	1.64852	0.00909635	1.64852	0.880626
bub1	41.6967	42.5715	53.5227	45.9303	42.5008	40.8534	48.8693	44.0745	0.68886	0.84757	0.0165908	0.0414352	8.16427	0.00707706	0.000287727	0.00107574	0.00228758	0.00228758	1.01157
bub1b	26.0937	31.1633	25.9311	27.7294	24.719	29.9501	26.6347	27.1013	0.580782	0.779699	0.025685	0.0465104	7.55057	0.00718434	0.000502147	0.00101697	0.00274268	0.00274268	1.01796
bub3	41.3947	54.2404	97.3621	64.3324	43.9371	49.8381	66.0114	53.2622	0.483518	0.7118	-0.0909453	0.1298	7.19943	0.0881819	0.000839451	0.0244327	0.00319739	0.0244327	0.938907
bud13	67.8075	58.8554	48.4585	58.3738	75.4582	67.0202	54.1345	65.5376	0.000464391	0.00570488	0.144582	0.0413033	8.19399	0.0331287	0.000285789	0.000127095	0.00227315	0.00227315	1.10541
bud23	99.6794	67.5936	73.4695	80.2475	102.761	66.4523	76.1351	81.7828	0.220233	0.459261	0.0755437	0.0616226	7.55935	0.0472141	0.00296249	-0.00171634	0.00273353	0.00273353	1.05376
bud31	616.305	594.179	555.601	588.695	670.285	632.07	695.559	665.971	9.45e-05	0.00164557	0.217708	0.0557626	8.68367	0.0232481	0.00017701	0.00448719	0.0020921	0.00448719	1.16288
bves	2.70576	2.65742	3.33218	2.89845	2.52079	2.80307	2.77345	2.6991	0.81522	0.915083	0.0337546	0.144438	4.50968	0.00216483	0.0111609	-0.00691938	0.0201324	0.0201324	1.02367
bysl	102.948	91.9454	105.718	100.204	103.259	94.7957	94.3316	97.4621	0.348138	0.595609	0.0398821	0.0425088	7.98426	0.00528139	0.000322737	0.00156526	0.00238776	0.00238776	1.02803
bzrap1	0.580593	0.654722	0.704451	0.646589	0.276877	0.670103	0.574961	0.507314	0.255998	0.503339	-0.249437	0.219594	4.52125	0.0963572	0.0141962	0.0581359	0.0199369	0.0581359	0.841225
bzw1	256.489	252.473	313.498	274.153	249.265	237.337	293.497	260.033	0.246576	0.491334	0.0434861	0.03753	9.16043	0.0049249	0.000111132	0.000463591	0.00200161	0.00200161	1.0306
bzw2	0.649598	0.76116	0.638445	0.683068	1.28412	1.23454	1.38187	1.30018	0.00177852	0.0163894	0.704425	0.225422	3.52866	0.155758	0.0292385	-0.0147142	0.0469839	0.0469839	1.6295
c10orf105	0.831478	0.566209	0.769995	0.722561	0.945646	1.07387	0.801004	0.940173	0.262714	0.511097	0.335299	0.299375	2.97121	0.0629985	0.0547228	-0.0103133	0.0797149	0.0797149	1.26164
c10orf107	1.64551	2.19868	3.52362	2.45594	0.529999	1.12475	1.16998	0.941576	1.87e-06	6.28e-05	-0.876425	0.183846	4.09305	0.330425	0.0220744	0.00670779	0.0286246	0.0286246	0.544716
c10orf11	0.649469	0.912483	0.977429	0.84646	1.02283	1.07729	1.08869	1.06294	0.00145607	0.0140117	1.42529	0.44774	2.70861	0.863526	0.0610637	0.239643	0.103005	0.239643	2.68569
c10orf2	20.5945	19.3267	22.175	20.6987	19.0368	18.0708	20.9959	19.3678	0.763787	0.888732	-0.0164152	0.0546241	6.94972	0.00390065	0.000834886	-0.000579747	0.0036408	0.0036408	0.988686
c10orf35	0.939705	1.85457	0.87755	1.22394	1.2549	0.977438	1.05899	1.09711	0.99388	0.997605	-0.00335632	0.437556	2.39085	0.0738259	0.146571	-0.0224524	0.140612	0.140612	0.997676
c10orf53	9.13274	7.17655	11.8985	9.4026	6.16616	6.98863	4.7711	5.9753	0.192964	0.424907	-0.314777	0.24179	4.59619	0.0723408	0.0103003	0.0773936	0.0187213	0.0773936	0.803975
c10orf67	1.56465	0.70637	1.49113	1.25405	0.685229	0.74241	0.934715	0.787451	0.246094	0.490837	-1.16347	1.00308	2.73955	2.50644	0.0244668	1.4848	0.0999341	1.4848	0.446438
c10orf76	5.52979	6.29014	6.85062	6.22352	6.61273	5.71857	7.75833	6.69654	0.135493	0.343066	0.139498	0.0934483	6.46704	0.015113	0.00161845	0.0114804	0.00484479	0.0114804	1.10152
c10orf88	6.70167	5.65027	9.93202	7.42799	7.66266	5.57604	10.5997	7.94613	0.297406	0.548131	0.108737	0.104353	5.3525	0.0773417	0.00595459	-0.00221732	0.0103796	0.0103796	1.07828
c11orf1	23.8265	14.0783	16.3159	18.0736	17.1387	17.7098	16.2911	17.0465	0.839733	0.925304	0.0313356	0.154946	5.5178	0.0374754	0.00954081	0.0264717	0.00918179	0.0264717	1.02196
c11orf49	4.1978	3.36152	2.6486	3.40264	2.08583	3.40932	2.54767	2.68094	0.338907	0.58671	-0.208479	0.217999	3.96627	0.0520325	0.0246537	0.0466319	0.0319082	0.0466319	0.865449
c11orf53	3.66645	1.99342	5.84281	3.83423	2.73436	2.19387	5.74957	3.55927	0.936697	0.973561	-0.0130095	0.163804	4.26958	0.196967	0.0156006	0.00373763	0.024647	0.024647	0.991023
c11orf54	7.82591	8.55486	7.66235	8.01437	9.13565	7.85887	7.47407	8.1562	0.124759	0.326323	0.115701	0.0753703	6.36435	0.0221488	0.00260444	0.00591658	0.00517677	0.00591658	1.0835
c11orf57	74.6093	63.2886	46.1418	61.3466	72.5367	68.007	44.067	61.5369	0.039348	0.153928	0.082702	0.0401363	8.38838	0.082689	0.000226622	0.000713165	0.00218976	0.00218976	1.059
c11orf58	315.193	338.362	315.857	323.137	337.222	350.081	376.526	354.61	0.00556755	0.0381338	0.127675	0.0460552	8.65948	0.00665778	0.00019237	0.00298925	0.00209886	0.00298925	1.09253
c11orf65	2.79799	1.99142	2.87215	2.55385	1.93346	1.55503	2.84098	2.10982	0.390546	0.633838	-0.160794	0.187269	3.93467	0.060771	0.0198142	-0.00363083	0.0327903	0.0327903	0.894533
c11orf68	9.52763	7.15267	5.63565	7.43865	7.60112	8.7555	5.43776	7.26479	0.666924	0.834708	0.0561834	0.130546	4.77196	0.0727543	0.00934797	0.0105551	0.0162153	0.0162153	1.03971
c11orf74	7.77064	5.06153	8.31637	7.04951	6.27709	5.21955	6.20039	5.89901	0.558361	0.766792	-0.0895853	0.153065	4.43643	0.0357787	0.0137287	-0.00217211	0.0214146	0.0214146	0.939793
c11orf87	0.132387	0.303478	0.477366	0.30441	0.140073	0.081892	0.035324	0.085763	NA	NA	NA	NA	NA	NA	NA	NA	NA	NA	#VALUE!
c11orf95	10.6416	9.85083	9.34333	9.94525	10.0512	9.51115	8.43591	9.33275	0.752851	0.883771	-0.0183669	0.0583295	6.7919	0.00849302	0.00112801	-0.000963965	0.00397548	0.00397548	0.98735
c11orf96	0.357099	1.03797	1.57892	0.99133	0.505504	1.34333	1.66341	1.17075	0.197579	0.430316	0.268157	0.208119	3.75573	0.377538	0.0266369	-0.017181	0.0383334	0.0383334	1.20427
c12orf10	110.806	89.9208	75.2947	92.0072	95.6724	95.5437	78.8076	90.0079	0.622209	0.807492	0.0301204	0.0611305	7.43694	0.0213075	0.000593051	0.00501236	0.00286981	0.00501236	1.0211
c12orf4	8.16432	5.77783	5.18764	6.3766	6.81332	5.27537	4.72727	5.60532	0.467442	0.697853	-0.0655557	0.0902167	5.95261	0.0483374	0.00541672	-0.0041097	0.00679186	0.00679186	0.955577
c12orf45	101.69	105.628	114.391	107.236	97.3204	112.396	129.566	113.094	0.00238604	0.0204567	0.165545	0.0545015	7.26901	0.0102398	0.000784539	0.00367109	0.00309213	0.00367109	1.12159
c12orf49	6.27647	4.98221	10.1904	7.14969	5.2417	4.52092	8.4706	6.07774	0.602384	0.794198	-0.051308	0.0984846	5.4105	0.0662202	0.00460847	-0.00405828	0.00994036	0.00994036	0.965061
c12orf57	151.391	195.309	143.473	163.391	150.318	197.068	138.095	161.827	0.294001	0.544721	0.0440827	0.0420081	8.09215	0.0264414	0.000322034	-0.000290752	0.00232499	0.00232499	1.03103
c12orf63	1.4668	1.29419	2.27713	1.67937	1.06899	0.891952	1.17613	1.04569	7.6e-05	0.0013763	-0.376852	0.095247	5.71754	0.0754148	0.00341911	0.0101889	0.00796668	0.0101889	0.770116
c12orf66	4.5572	4.37726	5.02971	4.65472	3.81494	4.14766	4.87606	4.27955	0.996297	0.997911	-0.000334403	0.0720467	6.17859	0.00288896	0.00193764	0.00211939	0.00584846	0.00584846	0.999768
c12orf73	6.84486	13.883	5.02264	8.5835	7.47233	10.0772	6.09373	7.88109	0.809598	0.91261	0.0538682	0.22357	3.55597	0.142961	0.0291435	0.00775389	0.045832	0.045832	1.03804
c14orf119	29.0007	28.7574	34.9477	30.9019	30.2495	30.2373	42.6655	34.3841	0.00205834	0.0183032	0.19399	0.0629495	6.92946	0.0210565	0.00125967	0.00468429	0.00368136	0.00468429	1.14392
c14orf166	17.2566	20.0549	29.2151	22.1755	16.1258	18.4659	28.4326	21.0081	0.784092	0.899955	0.0208006	0.0759171	6.101	0.0429747	0.00248943	-0.00112651	0.00615568	0.00615568	1.01452
c14orf169	36.6246	33.1304	30.1701	33.3084	30.8828	29.2249	24.3966	28.1681	0.0276674	0.120422	-0.114625	0.0520558	7.13643	0.0197588	0.000765212	-0.00041031	0.0032995	0.0032995	0.923622
c14orf28	0.615603	1.06256	0.973047	0.883737	0.79486	1.16307	1.05598	1.00464	0.420522	0.66028	0.224698	0.27895	3.13041	0.0477119	0.0484093	-0.0440788	0.0683099	0.0683099	1.16853
c14orf39	0	0	0.296495	0.0988317	0.312295	0.583532	0	0.298609	NA	NA	NA	NA	NA	NA	NA	NA	NA	NA	#VALUE!
c14orf79	0.634192	0.242069	0.203923	0.360061	0.52275	0.212252	0.25024	0.328414	0.948562	0.978038	0.0599888	0.929881	2.5845	0.286828	1.1807	-1.15581	0.116315	0.116315	1.04246
c14orf93	0.378273	0.303444	0.124958	0.268892	0.234592	0.367091	0.363165	0.321616	0.459758	0.691289	0.324596	0.439092	2.96004	0.205861	0.0599934	0.229209	0.0805856	0.229209	1.25231
c15orf39	0.729055	1.32505	2.43405	1.49605	0.839613	0.943204	1.32779	1.03687	0.303615	0.554629	-0.219534	0.213407	4.90322	0.163259	0.0084065	0.0599071	0.0146118	0.0599071	0.858843
c15orf40	82.1451	65.2945	15.7345	54.3914	74.8967	47.0872	16.9177	46.3005	0.737669	0.875477	-0.0430162	0.128429	7.33037	0.613191	0.000856288	0.0238846	0.00300574	0.0238846	0.970624
c15orf41	3.91149	2.81577	3.31479	3.34735	4.44383	3.08382	4.24096	3.92287	0.28404	0.534252	0.197909	0.184739	4.75961	0.0426473	0.0348157	-0.0303053	0.0163771	0.0163771	1.14703
c15orf57	7.72199	8.62778	9.6748	8.67486	7.35731	6.82011	7.16154	7.11299	0.237958	0.481728	-0.125402	0.106264	5.25102	0.00813533	0.0057397	0.00224266	0.0111982	0.0111982	0.916748
c15orf59	0.182237	0.124252	0.073136	0.126542	0.041645	0.222235	0.12205	0.128643	NA	NA	NA	NA	NA	NA	NA	NA	NA	NA	#VALUE!
c15orf61	0.998648	3.08167	1.77973	1.95335	2.13755	4.96083	3.30294	3.46711	0.00258671	0.0218416	0.673523	0.223538	3.67769	0.311897	0.0338736	-0.0243377	0.0410805	0.0410805	1.59496
c16orf13	2.2653	2.38666	2.76535	2.47244	2.26574	3.27682	2.74195	2.7615	0.25131	0.497097	0.17512	0.152653	4.42912	0.0202446	0.0134077	0.000978764	0.0215468	0.0215468	1.12906
c16orf45	5.56409	7.71814	7.97794	7.08672	5.93255	7.85975	7.28882	7.02704	0.124768	0.326323	0.085854	0.0559286	6.91578	0.015211	0.000982868	0.000738583	0.00370915	0.00370915	1.06132
c16orf58	0.210017	0.653406	0.487205	0.450209	0.464499	0.406854	0.441761	0.437705	0.769342	0.89191	0.111663	0.380796	2.58545	0.128886	0.101301	0.100128	0.116207	0.116207	1.08047
c16orf59	2.89102	3.48264	2.18267	2.85211	2.84312	2.87833	1.67399	2.46515	0.469507	0.69954	-0.0983408	0.135965	4.69536	0.0727814	0.0104773	-0.00246001	0.0172523	0.0172523	0.934107
c16orf62	4.58895	4.60655	3.84167	4.34572	4.13762	3.8688	3.5091	3.83851	0.570919	0.774096	-0.040294	0.071103	6.26622	0.0198269	0.00206327	0.000280135	0.00552019	0.00552019	0.972457
c16orf70	0.663878	1.13807	0.732869	0.844939	0.853585	0.967396	0.755531	0.858837	0.645173	0.821934	0.0964491	0.209454	3.68721	0.0412283	0.0250728	-0.001659	0.0407337	0.0407337	1.06914
c16orf72	67.139	64.2883	72.6834	68.0369	68.1963	61.9697	74.7977	68.3212	0.0140494	0.0745185	0.105725	0.0430479	8.15777	0.00739111	0.000488862	0.00141021	0.00229081	0.00229081	1.07604
c16orf87	24.2185	18.6724	23.2695	22.0535	25.8049	20.5287	22.175	22.8362	0.104562	0.292139	0.130733	0.0805441	5.90592	0.0268676	0.00272378	-0.00134647	0.00700726	0.00700726	1.09485
c16orf91	24.2686	22.4519	21.5115	22.744	23.6886	21.5571	21.4399	22.2285	0.326271	0.575328	0.0778371	0.0792918	5.97265	0.0176002	0.00272901	-0.00186725	0.00670179	0.00670179	1.05543
c17orf105	8.54232	7.76972	2.57456	6.29553	3.30739	4.18616	0.870174	2.78791	5.23e-05	0.00100672	-0.788815	0.195007	5.04977	0.732192	0.0439984	-0.0207162	0.0130431	0.0130431	0.578819
c17orf49	94.3472	99.9225	78.7207	90.9968	81.3799	95.1176	72.9772	83.1582	0.25323	0.499716	-0.0569618	0.0498555	7.30325	0.011098	0.000685178	5.29e-05	0.00304318	0.00304318	0.961286
c17orf53	23.5941	20.6043	16.4343	20.2109	23.3421	21.7343	18.6689	21.2484	0.0184798	0.0909541	0.126908	0.0538689	7.039	0.0342848	0.000882486	0.00257457	0.0034703	0.0034703	1.09195
c17orf67	0	0.062517	0	0.020839	0	0	0	0	NA	NA	NA	NA	NA	NA	NA	NA	NA	NA	#VALUE!
c17orf75	4.28884	2.82638	1.3553	2.82351	2.3546	2.46702	2.67818	2.49993	0.942428	0.975768	0.0258093	0.357376	3.16384	0.128527	0.0521635	0.139413	0.0661396	0.139413	1.01805
c17orf80	0.436728	0.54454	0.461837	0.481035	0.452892	0.750569	0.37545	0.526304	0.685994	0.846625	0.110049	0.272198	3.15594	0.0601671	0.0444915	-0.0151105	0.0666458	0.0666458	1.07926
c17orf98	0.140769	0.343395	0.365566	0.283243	0.462093	0.34746	0.400568	0.403374	0.394898	0.637933	0.440308	0.517542	1.90746	0.151007	0.176426	0.00291839	0.225348	0.225348	1.35689
c18orf21	25.7542	25.3009	27.4079	26.1543	22.6505	27.5998	25.6769	25.3091	0.34022	0.588193	0.0616211	0.0646106	6.91947	0.00469869	0.00256015	0.00223753	0.00370164	0.00370164	1.04364
c18orf25	4.03406	5.88505	9.21056	6.37656	3.31726	4.87733	8.23209	5.47556	0.330602	0.58007	-0.115902	0.11913	4.97316	0.141965	0.00745154	-0.00601024	0.0138364	0.0138364	0.922805
c18orf32	25.3617	49.9557	33.5966	36.3047	28.0047	56.7997	29.6903	38.1649	0.145803	0.359071	0.117108	0.0805137	5.9456	0.106898	0.00289999	0.00425566	0.00682369	0.00682369	1.08456
c18orf54	25.6146	24.4981	29.7404	26.6177	23.1815	20.5705	24.8606	22.8709	0.0592287	0.202848	-0.104898	0.0556046	6.92297	0.0109679	0.0009433	0.000718925	0.0036945	0.0036945	0.929871
c19orf12	0.751708	0.847229	0.985659	0.861532	0.478168	1.24333	0.909976	0.877158	0.945374	0.977232	0.0859265	1.25409	2.76095	1.41943	0.0478293	2.31128	0.0978645	2.31128	1.06137
c19orf24	31.2533	32.0588	41.5446	34.9522	36.9074	34.8288	40.9891	37.5751	0.00100675	0.0104637	0.18284	0.0555975	6.9557	0.0138981	0.00100767	0.0019366	0.00362897	0.00362897	1.13512
c19orf25	9.55737	13.6402	13.6691	12.2889	7.59269	11.1584	11.8404	10.1972	0.18667	0.415651	-0.105654	0.0800106	5.94833	0.0273859	0.00279126	-0.000716798	0.00681128	0.00681128	0.929384
c19orf43	60.5774	62.0192	53.4943	58.697	70.687	68.8296	56.0919	65.2028	0.0852619	0.256155	0.112871	0.0655868	7.33175	0.0103235	0.00344858	-0.00315384	0.00300386	0.00300386	1.08138
c19orf44	15.8448	12.6925	10.8109	13.1161	13.2768	12.851	9.18773	11.7718	0.364526	0.609574	-0.0635202	0.0700507	6.32834	0.04119	0.00206081	0.00200074	0.00529983	0.00529983	0.956926
c19orf47	174.313	177.188	165.788	172.43	231.807	217.191	215.434	221.477	8.58e-15	2.39e-12	0.301233	0.0388249	8.75692	0.0305111	0.000188101	0.00158136	0.00207296	0.00207296	1.2322
c19orf53	274.478	236.028	211.911	240.806	284.072	276.608	246.41	269.03	0.000550878	0.00650029	0.163104	0.0472119	7.49784	0.0199352	0.000543853	0.00122583	0.0027996	0.0027996	1.11969
c19orf54	7.66093	8.30881	6.80017	7.58997	6.21698	6.38305	5.86934	6.15646	0.185484	0.41432	-0.135945	0.102673	5.42346	0.015517	0.0059679	-0.00311617	0.0098448	0.0098448	0.910073
c19orf60	14.1155	17.0477	11.4645	14.2092	15.5487	16.1081	13.2138	14.9569	0.0670022	0.219891	0.170171	0.0929051	5.607	0.0516768	0.00433697	0.00281455	0.00861008	0.00861008	1.12519
c19orf66	4.31115	3.36056	2.91182	3.52784	3.21289	3.39305	2.33295	2.97963	0.379275	0.623731	-0.113497	0.129087	4.78417	0.0444999	0.00893777	0.00162737	0.0160573	0.0160573	0.924345
c19orf68	13.42	12.497	15.4127	13.7766	12.0221	11.7114	11.2468	11.6601	0.208682	0.444555	-0.083555	0.0664613	6.93489	0.00692851	0.000948387	0.00567727	0.00367042	0.00567727	0.943729
c19orf70	81.4042	69.6179	30.3549	60.459	70.5862	91.9867	40.806	67.793	0.0721495	0.230504	0.232975	0.129562	5.63145	0.215059	0.00380956	0.02137	0.00846191	0.02137	1.17526
c1d	128.743	135.787	93.3455	119.292	133.284	164.845	124.659	140.929	0.000439959	0.0054568	0.273259	0.0777435	6.83129	0.065481	0.00107466	0.00799141	0.00388792	0.00799141	1.20853
c1galt1	2.35798	3.12637	4.72595	3.40343	1.69661	1.96754	2.95014	2.20476	0.000173681	0.00267045	-0.359225	0.0956783	5.54518	0.103706	0.00473065	-0.00127249	0.00900086	0.00900086	0.779583
c1galt1c1	13.9498	16.3115	25.5668	18.6094	14.0563	14.8355	17.7535	15.5484	0.543004	0.755678	-0.0602979	0.0991291	7.1235	0.0247786	0.000724299	0.0140156	0.00332125	0.0140156	0.959066
c1h12orf43	54.0512	40.3004	31.2675	41.873	52.4569	46.4322	36.6098	45.1663	0.0077843	0.0484717	0.167449	0.0629202	7.1861	0.075889	0.000815314	0.00512312	0.00321846	0.00512312	1.12307
c1h12orf65	4.3454	4.23669	3.05375	3.87861	5.28406	4.1473	3.31962	4.25033	0.0986217	0.280699	0.199304	0.120675	4.92738	0.0888721	0.00750548	-0.000366858	0.0143382	0.0143382	1.14814
c1h22orf15	7.35993	12.9281	7.97422	9.42075	4.26016	10.8393	5.02555	6.70834	0.0050265	0.0352444	-0.320598	0.114282	5.07632	0.161941	0.00680971	0.0085443	0.0127807	0.0127807	0.800738
c1orf109	17.1699	22.3858	15.4669	18.3409	17.4234	22.8172	14.3041	18.1816	0.471012	0.700847	0.0580277	0.0805009	5.92125	0.044607	0.00278494	-0.00205882	0.00693565	0.00693565	1.04104
c1orf112	8.67519	8.11154	7.01232	7.93302	7.97284	7.71272	7.50677	7.73078	0.62282	0.807973	0.0376475	0.0765416	6.09012	0.00995732	0.00258787	0.00182415	0.00620006	0.00620006	1.02644
c1orf116	5.14902	3.7568	5.14583	4.68388	3.97827	2.4665	2.78902	3.07793	0.000471332	0.00575218	-0.328081	0.0938302	5.86706	0.08282	0.00293561	0.0102705	0.00719278	0.0102705	0.796595
c1orf123	10.7407	25.3259	23.1292	19.7319	13.5298	26.333	31.1844	23.6824	0.00697714	0.0447534	0.25928	0.0961031	5.53776	0.160779	0.00480434	0.0057376	0.00904938	0.00904938	1.19688
c1orf127	0.70895	0.941455	0.886677	0.845694	0.402443	1.11737	1.041	0.853604	0.959658	0.982304	0.0123862	0.244872	3.83808	0.111273	0.0238272	0.0661166	0.0356602	0.0661166	1.00862
c1orf131	38.3008	25.2216	19.4677	27.6634	37.9073	29.3045	21.9284	29.7134	0.00162281	0.0152799	0.17655	0.0560161	6.92493	0.127099	0.00101617	0.00278251	0.00369053	0.00369053	1.13018
c1orf158	12.608	11.0253	17.719	13.7841	8.26427	6.80226	8.43738	7.83464	4.1e-06	0.000123368	-0.48513	0.105325	5.30873	0.0936209	0.00591542	0.00629243	0.0107245	0.0107245	0.714433
c1orf159	2.22523	1.83058	2.85412	2.30331	3.22584	2.51817	3.05165	2.93189	0.0228048	0.105075	0.347503	0.152635	4.44535	0.0577342	0.013692	-0.00308621	0.0212542	0.0212542	1.27236
c1orf194	29.614	16.408	26.1922	24.0714	16.8795	10.705	12.617	13.4005	6.99e-06	0.000192066	-0.50374	0.112093	5.14048	0.146308	0.0066755	0.00416901	0.0121717	0.0121717	0.705276
c1orf198	0.508828	0.634618	1.40457	0.849339	0.256629	0.221624	0.489619	0.322624	0.0192782	0.093672	-0.845674	0.361383	2.70187	0.367224	0.092209	-0.0719367	0.103687	0.103687	0.556451
c1orf21	2.13242	2.20222	2.25795	2.19753	2.02631	1.70139	1.54894	1.75888	0.156742	0.375479	-0.14792	0.104455	5.44399	0.021539	0.00667076	0.00488544	0.0096954	0.0096954	0.902551
c1orf216	0.617474	0.383312	0.687492	0.562759	0.193619	0.340183	0.230782	0.254861	0.106422	0.295261	-0.692402	0.428868	2.30053	0.203052	0.122281	0.024665	0.153611	0.153611	0.618823
c1orf27	12.7393	12.5055	14.3217	13.1888	14.6861	12.9791	16.726	14.7971	0.00738044	0.0465805	0.195145	0.0728379	6.16067	0.0173571	0.00204002	0.00163259	0.00591801	0.00591801	1.14484
c1orf35	127.941	126.68	66.3279	106.983	150.783	157.222	93.5649	133.857	3.33e-07	1.46e-05	0.277471	0.0543679	8.1477	0.115515	0.000426863	0.00400695	0.00229587	0.00400695	1.21207
c1orf43	6.5682	8.51159	7.7221	7.60063	7.9062	9.39939	8.7361	8.68056	0.130796	0.336397	0.174351	0.11539	5.03398	0.0172047	0.00677021	-0.00483367	0.0132021	0.0132021	1.12846
c1orf50	39.2416	47.9134	48.2263	45.1271	39.8928	40.4358	39.9675	40.0987	0.821154	0.918099	-0.0151086	0.0668342	6.91181	0.00426426	0.000982525	0.00571768	0.00371728	0.00571768	0.989582
c1orf52	43.6593	50.6052	88.479	60.9145	45.6052	44.3011	76.6994	55.5352	0.489445	0.716527	0.041632	0.0602321	7.42182	0.0521057	0.000608794	0.00483307	0.00288803	0.00483307	1.02928
c1orf74	1.60404	2.2878	1.69285	1.86156	1.92191	2.05237	3.2427	2.40566	0.136916	0.345308	0.34368	0.231065	3.82843	0.0761152	0.0258677	0.0542185	0.0359622	0.0542185	1.26899
c1orf95	0.953733	0.678824	0.492183	0.708247	0.572807	0.749911	0.690759	0.671159	0.926816	0.968762	0.0234746	0.25557	3.79334	0.0559839	0.0267096	0.0712643	0.0370852	0.0712643	1.0164
c1qbp	39.4676	48.0568	83.2249	56.9164	34.6449	41.6451	88.9934	55.0945	0.880026	0.947955	0.0113411	0.0751384	7.10341	0.122079	0.000729644	0.00773902	0.00335561	0.00773902	1.00789
c1ql1	0.025937	0.023791	0	0.016576	0.073399	0	0.083022	0.0521403	NA	NA	NA	NA	NA	NA	NA	NA	NA	NA	#VALUE!
c1ql3	0.057669	0.204899	0.068837	0.110468	0.145687	0.070992	0.025528	0.0807357	0.659307	0.82984	-0.262366	0.595109	1.87602	0.459511	0.234801	0.296431	0.232324	0.296431	0.833719
c1ql4	0.238247	0.217748	0.441088	0.299028	0.096071	0.126963	0.179683	0.134239	0.245651	0.490554	-0.671022	0.57798	1.73167	0.213503	0.233962	-0.217152	0.26713	0.26713	0.628062
c1qtnf1	0.436259	0.200915	0.442631	0.359935	0.060641	0.054096	0.093978	0.0695717	0.0622274	0.20991	-1.32346	0.709756	1.32419	0.611632	0.361129	-0.313765	0.394502	0.394502	0.399575
c1qtnf12	0.080205	0.18626	0.085732	0.117399	0	0.031354	0.054484	0.0286127	NA	NA	NA	NA	NA	NA	NA	NA	NA	NA	#VALUE!
c1qtnf2	0	0	0	0	0	0	0	0	NA	NA	NA	NA	NA	NA	NA	NA	NA	NA	#VALUE!
c1qtnf3	0	0	0	0	0	0	0	0	NA	NA	NA	NA	NA	NA	NA	NA	NA	NA	#VALUE!
c1qtnf4	1.6005	1.16741	1.01589	1.26127	1.69464	1.23282	1.15634	1.36127	0.0548052	0.193313	-0.903439	0.470439	2.33335	0.603229	0.0589225	0.273047	0.148756	0.273047	0.534611
c1qtnf5	0.039691	0.048478	0.092522	0.0602303	0.083589	0.112848	0.055075	0.0838373	NA	NA	NA	NA	NA	NA	NA	NA	NA	NA	#VALUE!
c1qtnf7	0	0	0	0	0	0.097589	0.044177	0.0472553	NA	NA	NA	NA	NA	NA	NA	NA	NA	NA	#VALUE!
c1qtnf9b	0.062473	0.173517	0	0.0786633	0	0.077171	0	0.0257237	NA	NA	NA	NA	NA	NA	NA	NA	NA	NA	#VALUE!
c1r	0.075871	0.223256	0.332169	0.210432	0.080607	0.562736	0.280524	0.307956	0.586838	0.783449	0.31778	0.584775	2.15278	0.78662	0.135204	0.377738	0.177475	0.377738	1.24641
c1s	0.033508	0.13792	0.037642	0.06969	0	0.145017	0.07198	0.0723323	NA	NA	NA	NA	NA	NA	NA	NA	NA	NA	#VALUE!
c2	0	0.064135	0.082025	0.04872	0.023695	0.04234	0.038027	0.0346873	NA	NA	NA	NA	NA	NA	NA	NA	NA	NA	#VALUE!
c20orf194	0.576028	0.753339	1.11629	0.815219	0.317749	0.184932	0.56314	0.355274	0.00135235	0.0132188	-0.837996	0.261495	3.67396	0.372517	0.034194	0.0683757	0.0412176	0.0683757	0.55942
c20orf27	51.4271	68.1148	58.2096	59.2505	55.3625	63.8518	66.1981	61.8041	0.161512	0.382836	0.0922047	0.0658602	7.34855	0.0119226	0.000624017	0.00588234	0.00298129	0.00588234	1.066
c20orf85	16.1446	7.98271	5.8809	10.0027	12.7422	5.27984	8.5587	8.86025	0.992815	0.997282	-0.00246692	0.273957	3.16175	0.2094	0.0463053	0.0312069	0.0662731	0.0662731	0.998292
c21orf2	1.36782	4.13463	4.2965	3.26632	1.93592	5.71185	4.66771	4.10516	0.202688	0.435997	0.258845	0.203186	4.06432	0.3245	0.0325916	-0.0270079	0.029335	0.029335	1.19652
c21orf33	2.62419	1.23889	1.09658	1.65322	2.2621	1.51758	1.66168	1.81379	0.372982	0.618223	0.183445	0.20591	3.74417	0.117938	0.0248715	0.012289	0.0387267	0.0387267	1.13559
c21orf59	68.5145	53.1451	59.9978	60.5525	52.9883	49.7219	46.9759	49.8954	0.0206833	0.0983589	-0.128311	0.0554565	6.98651	0.0171791	0.00104422	0.00303707	0.00356891	0.00356891	0.914902
c21orf62	0.223409	0.203306	0.300681	0.242465	0	0.207947	0.058116	0.0886877	NA	NA	NA	NA	NA	NA	NA	NA	NA	NA	#VALUE!
c21orf91	7.74727	8.87229	10.5658	9.06179	7.74501	7.61521	8.8307	8.06364	0.716621	0.8648	-0.0288066	0.0793618	6.50376	0.00484497	0.00471459	-0.000235181	0.00473285	0.00473285	0.980231
c22orf39	16.8848	52.7879	30.2963	33.323	20.4685	55.0927	24.8652	33.4755	0.488793	0.715979	0.0861447	0.124445	4.88835	0.226534	0.00844653	0.0112055	0.0147834	0.0147834	1.06153
c2cd2	19.096	16.9856	17.1445	17.742	21.2843	18.1571	16.6732	18.7049	0.0177028	0.0881926	0.107439	0.0452988	7.69189	0.0159057	0.000471627	0.00120607	0.00260634	0.00260634	1.07731
c2cd2l	18.9116	14.6992	11.1068	14.9059	17.594	17.7512	11.7542	15.6998	0.0783369	0.243444	0.120821	0.0686322	6.96391	0.0690117	0.000945384	0.00612019	0.0036128	0.00612019	1.08735
c2cd3	3.84487	3.67228	4.93418	4.15044	3.33904	3.39032	3.52907	3.41948	0.0301526	0.127655	-0.150589	0.0694572	6.30354	0.0169022	0.00184989	0.00510216	0.00538657	0.00538657	0.900883
c2cd4c	0.021574	0.033834	0.068935	0.0414477	0.009843	0.053116	0.022903	0.0286207	NA	NA	NA	NA	NA	NA	NA	NA	NA	NA	#VALUE!
c2cd5	13.5773	12.8887	9.66774	12.0446	11.416	11.4564	8.55213	10.4748	0.0634171	0.212711	-0.113925	0.0613734	6.65357	0.0243217	0.00133748	-0.00107776	0.00431256	0.00431256	0.924071
c2h17orf97	3.14702	3.71057	3.7641	3.54056	3.04364	2.83557	2.79038	2.88986	0.353481	0.599918	-0.117633	0.126779	4.83484	0.00981188	0.0086878	0.00115586	0.0154215	0.0154215	0.921699
c2h3orf30	8.9914	5.10845	8.69628	7.59871	5.11507	4.79502	5.46307	5.12439	0.0302647	0.127806	-0.323692	0.1494	4.83368	0.0736135	0.0085004	0.0249803	0.0154358	0.0249803	0.799023
c2orf40	0	0	0	0	0	0	0	0	NA	NA	NA	NA	NA	NA	NA	NA	NA	NA	#VALUE!
c2orf42	5.2748	4.4744	4.83616	4.86179	5.32305	6.33925	5.21457	5.62562	0.0249646	0.112066	0.211066	0.0941441	6.41899	0.0228479	0.00424386	0.00905081	0.00499666	0.00905081	1.15754
c2orf49	23.8679	24.0149	33.9231	27.2686	23.2889	22.9213	30.9751	25.7284	0.296482	0.54727	0.0523701	0.0501626	7.26088	0.010641	0.000670408	-0.000440638	0.00310402	0.00310402	1.03697
c2orf50	16.3718	15.5686	11.753	14.5645	9.93864	12.8851	9.04684	10.6235	0.0131169	0.0710938	-0.265655	0.107094	5.21687	0.050814	0.00571434	0.00630282	0.0114893	0.0114893	0.831821
c2orf61	0.74223	0.58013	1.12645	0.81627	0.450377	0.261422	0.401068	0.370956	0.135658	0.343224	-0.688273	0.46126	2.25768	0.208934	0.158956	-0.127123	0.160185	0.160185	0.620596
c2orf68	50.499	51.7582	38.2424	46.8332	45.2773	45.3874	38.0278	42.8975	0.539278	0.753631	-0.0346299	0.0564092	6.93309	0.018894	0.00109895	0.00201182	0.00367405	0.00367405	0.976282
c2orf69	0.651724	0.763207	0.864531	0.759821	0.505601	0.793748	0.980428	0.759926	0.868451	0.940883	0.0703494	0.424749	3.2415	0.0308036	0.209225	-0.187718	0.0613925	0.0613925	1.04997
c2orf70	9.41257	6.6805	3.58352	6.55886	5.88359	5.85564	1.95762	4.56562	0.051778	0.186085	-0.385035	0.197964	3.88853	0.283518	0.0246571	0.00649371	0.0341275	0.0341275	0.76576
c2orf73	5.4301	5.0682	5.66485	5.38772	3.07996	4.02736	4.43269	3.84667	0.0160858	0.0818665	-0.297834	0.123739	4.88795	0.0380581	0.00817883	0.00983074	0.0147881	0.0147881	0.813473
c2orf82	8.34515	6.86139	4.22421	6.47692	5.90602	5.3336	2.20988	4.48317	0.0491432	0.179466	-0.353848	0.17986	4.05141	0.21205	0.0188644	0.000882552	0.0296601	0.0296601	0.782494
c3	324.409	638.669	436.509	466.529	326.491	568.415	441.547	445.484	0.92709	0.968846	0.00484528	0.0529497	10.7203	0.0715413	2.59e-05	0.00417959	0.00225991	0.00417959	1.00336
c3ar1	1.61819	3.74711	4.53551	3.30027	3.35318	5.2579	4.36697	4.32602	0.0695529	0.224955	0.395729	0.218055	5.07496	0.172089	0.00717706	0.0641452	0.012794	0.0641452	1.31561
c3h12orf40	0.130126	0.124714	0.034241	0.0963603	0.174988	0.253733	0.181226	0.203316	0.151268	0.367683	0.861066	0.600018	1.59244	0.428768	0.234607	-0.0752863	0.305425	0.305425	1.81638
c3h12orf75	0.960827	1.80844	1.99741	1.58889	0.698322	0.595814	1.0638	0.785979	0.00237662	0.0204282	-0.645969	0.212586	3.90007	0.16627	0.034002	0.0176029	0.0337873	0.0337873	0.639063
c3h15orf65	29.1484	21.4242	25.3009	25.2912	17.2547	16.6685	23.052	18.9917	0.0798992	0.246197	-0.222551	0.12708	5.25557	0.0363184	0.00554121	0.0186828	0.0111601	0.0186828	0.857048
c3h7orf73	82.935	82.3048	73.9918	79.7439	86.1939	84.5852	77.5724	82.7838	0.112416	0.304979	0.101703	0.0640675	6.54641	0.0097863	0.00154973	-0.00125722	0.00460724	0.00460724	1.07304
c3orf17	38.7971	34.4325	23.4939	32.2412	40.4408	37.0316	24.8939	34.1221	0.00591331	0.039764	0.151573	0.0550664	7.01397	0.0929481	0.00103172	-0.000780326	0.00351674	0.00351674	1.11078
c3orf38	5.1483	2.99802	5.21843	4.45492	3.56301	2.1727	4.16209	3.29927	0.0646586	0.215077	-0.218735	0.118388	4.98187	0.0987803	0.00728018	-0.00279209	0.0137434	0.0137434	0.859318
c3orf49	0.046771	0	0	0.0155903	0.066066	0	0	0.022022	NA	NA	NA	NA	NA	NA	NA	NA	NA	NA	#VALUE!
c3orf52	44.963	57.0352	54.9412	52.3131	37.4644	53.3687	50.1449	46.9927	0.894984	0.954497	0.00747299	0.0566132	6.88591	0.0112079	0.00103663	0.00161554	0.00377096	0.00377096	1.00519
c3orf58	24.285	28.6849	38.368	30.446	25.255	27.1229	32.5354	28.3044	0.940827	0.975371	-0.0040328	0.0543285	7.00691	0.0203234	0.00089734	0.00277861	0.00353004	0.00353004	0.997209
c3orf67	0.036738	0.016607	0.019483	0.024276	0	0.045829	0	0.0152763	NA	NA	NA	NA	NA	NA	NA	NA	NA	NA	#VALUE!
c3orf70	0.12192	0.102258	0.1166	0.113593	0.1076	0.027066	0.048536	0.0610673	0.248754	0.494261	-0.635122	0.55066	1.91062	0.29292	0.230183	-0.0800453	0.224657	0.224657	0.643887
c3orf80	0.243617	0.351546	0.232398	0.275854	0.391619	0.430753	0.426026	0.416133	0.133924	0.340794	0.468602	0.31265	2.88266	0.0862142	0.0597292	-0.0364424	0.0868963	0.0868963	1.38377
c3p1	0.071716	0.040689	0.009878	0.040761	0	0.122298	0.009543	0.043947	0.621344	0.806935	-0.556882	1.12741	1.02737	1.47746	0.242864	1.66373	0.52165	1.66373	0.67977
c4a	0.0419	0.061438	0.028779	0.044039	0.011746	0.041364	0	0.0177033	NA	NA	NA	NA	NA	NA	NA	NA	NA	NA	#VALUE!
c4bpa	1.47124	4.01954	2.92112	2.80397	1.30137	2.74182	2.09118	2.04479	0.168814	0.392968	-0.179901	0.13074	4.79415	0.143826	0.0097098	-0.000264496	0.0159296	0.0159296	0.882763
c4h11orf24	5.27809	4.77143	4.59101	4.88018	5.17389	3.71553	3.80914	4.23285	0.438882	0.67246	-0.0685693	0.0885814	5.66567	0.0310008	0.00350975	0.0039473	0.00826025	0.00826025	0.953583
c4h16orf46	8.99995	16.6945	26.2898	17.3281	7.39135	11.3839	18.7331	12.5028	0.00395021	0.0294897	-0.211828	0.0734975	6.21989	0.164551	0.00241159	0.00312137	0.00569123	0.00569123	0.863443
c4h1orf141	3.95177	1.89823	2.01264	2.62088	2.04218	1.97366	1.53425	1.85003	0.342618	0.590753	-0.187775	0.197866	4.77963	0.125151	0.0100141	0.0487123	0.0161158	0.0487123	0.877958
c4h1orf146	0.079938	0	0	0.026646	0.109877	0	0	0.0366257	NA	NA	NA	NA	NA	NA	NA	NA	NA	NA	#VALUE!
c4h1orf168	7.18861	8.0141	13.701	9.63457	8.40424	8.92932	15.4247	10.9194	0.000295692	0.00402059	0.22322	0.0616793	6.65527	0.0733762	0.00139838	-0.000606806	0.00430812	0.00430812	1.16734
c4h1orf53	22.3929	21.9667	18.3656	20.9084	25.6175	27.8679	22.5527	25.346	0.00656013	0.0428379	0.272567	0.100268	5.3819	0.0410614	0.00492601	-0.00292103	0.0101545	0.0101545	1.20796
c4h22orf23	17.1031	15.1141	18.5243	16.9138	14.6064	14.5554	15.6544	14.9387	0.436961	0.671278	-0.0638894	0.0821903	5.89469	0.00471444	0.00307261	-0.0016311	0.00706027	0.00706027	0.956681
c4h3orf14	1.22663	1.66055	1.43703	1.4414	1.09444	0.958375	0.877129	0.976648	0.0807526	0.247823	-0.517683	0.29644	3.65734	0.143509	0.0269175	0.104897	0.0418337	0.104897	0.698493
c4h3orf18	0.361768	2.82092	3.5858	2.25616	0.307642	2.17753	2.08858	1.52458	0.157837	0.377008	-0.263099	0.18628	4.21325	2.27788	0.0262022	-0.00980365	0.0258484	0.0258484	0.833296
c4h3orf84	1.82672	1.11028	1.47047	1.46916	0.676516	0.44304	0.744742	0.621433	0.00173794	0.0160863	-0.76954	0.245726	3.49105	0.236158	0.0419456	-0.0260199	0.048626	0.048626	0.586604
c4orf22	3.7703	3.04534	1.58724	2.80096	1.59836	3.60197	0.941916	2.04742	0.277597	0.526749	-0.314687	0.289839	3.59313	0.316297	0.0340164	0.0919935	0.044317	0.0919935	0.804025
c4orf27	36.4521	34.712	36.9372	36.0338	32.967	38.5444	39.9164	37.1426	0.126595	0.3293	0.0976838	0.0639431	6.60765	0.00521646	0.00169787	0.00414151	0.00443522	0.00443522	1.07005
c4orf33	3.06417	3.04142	3.72279	3.27613	3.39741	1.95061	3.50478	2.95093	0.837192	0.923996	-0.0368609	0.179383	4.05547	0.0451763	0.01871	0.0238558	0.0295575	0.0295575	0.974774
c4orf45	0.609465	0.349867	0.427902	0.462411	0.10848	0.235612	0.082164	0.142085	0.0639019	0.21362	-1.09433	0.590613	1.83413	0.481121	0.281289	-0.0624735	0.241947	0.241947	0.468355
c4orf46	34.3975	40.7378	59.8155	44.9836	33.8544	39.055	54.1225	42.344	0.214427	0.45237	0.0601571	0.0484557	7.41482	0.0261384	0.000625358	-0.000263246	0.00289658	0.00289658	1.04258
c4orf47	4.18476	4.27739	9.39135	5.95117	3.90222	3.03365	5.43436	4.12341	0.0749671	0.236373	-0.232918	0.130804	4.934	0.103699	0.00778254	0.017882	0.0142643	0.017882	0.850912
c4orf48	0.397963	1.23031	0.941859	0.856711	0.335328	1.96999	1.59028	1.29853	0.479205	0.707802	0.311853	0.440731	2.37228	0.462856	0.148174	-0.0842524	0.143192	0.143192	1.2413
c5	97.4287	83.603	70.4152	83.8156	92.2032	83.8569	68.7901	81.6167	0.71013	0.860876	0.0139728	0.0375937	9.11731	0.0217732	0.000113374	4.84e-05	0.00200655	0.00200655	1.00973
c5ar1	0.470596	0.297342	0.931278	0.566405	0.240268	0.120107	0.220946	0.193774	0.0158594	0.0810591	-0.872666	0.361781	2.65807	0.384297	0.0881001	-0.0220828	0.108229	0.108229	0.546137
c5h1orf115	3.00232	4.11566	3.96147	3.69315	3.9666	4.36099	3.58073	3.96944	0.200744	0.433542	0.136955	0.107043	5.65989	0.0195915	0.00315507	0.0140322	0.00829385	0.0140322	1.09958
c5h2orf71	0.009343	0	0.010282	0.00654167	0	0	0	0	NA	NA	NA	NA	NA	NA	NA	NA	NA	NA	#VALUE!
c5h2orf72	4.56578	6.2541	7.90846	6.24278	5.30958	6.68229	8.94957	6.98048	0.0429295	0.163366	0.17745	0.0876557	5.72772	0.0521339	0.00361462	-0.00212389	0.00791067	0.00791067	1.13088
c5h3orf33	2.92175	2.07002	2.75699	2.58292	3.38332	2.37923	4.02712	3.26322	0.00204027	0.0182199	0.332084	0.107669	5.19537	0.0740351	0.00571197	0.00740058	0.0116769	0.0116769	1.25883
c5orf15	24.6445	27.3232	42.2081	31.3919	23.8504	23.0514	29.8075	25.5698	0.387284	0.63099	-0.0706455	0.0817134	7.64117	0.0174563	0.000449907	0.0095657	0.00265269	0.0095657	0.952212
c5orf22	2.68242	3.13199	4.98401	3.59947	1.87945	2.96023	3.65377	2.83115	0.261864	0.510145	-0.148041	0.131944	4.75671	0.0613709	0.00969848	0.000664989	0.0164155	0.0164155	0.902475
c5orf24	3.05191	3.03232	3.91528	3.33317	2.19454	2.57679	2.66438	2.47857	0.0659597	0.21749	-0.206873	0.11251	5.10201	0.0174762	0.00645516	-0.0012495	0.0125328	0.0125328	0.866413
c5orf28	2.63295	3.53409	3.80719	3.32474	1.90688	2.93808	2.20604	2.35033	0.0360989	0.14487	-0.28755	0.137202	4.65646	0.0506331	0.010426	0.00252604	0.0178106	0.0178106	0.819292
c5orf30	6.11764	6.58587	9.94443	7.54931	5.98685	6.51319	8.71626	7.0721	0.644217	0.821285	0.028047	0.0607325	6.67438	0.0242973	0.00127389	-0.000281863	0.00425876	0.00425876	1.01963
c5orf42	4.90453	4.99424	5.23564	5.0448	4.30885	4.40696	3.75144	4.15575	0.0101855	0.0591764	-0.157453	0.0612785	6.84114	0.010475	0.00116609	0.0044665	0.00386644	0.0044665	0.896607
c5orf63	0.779457	0.401559	0.413288	0.531435	0.748345	0.834623	0.814818	0.799262	0.0844254	0.254616	0.542542	0.314414	2.86688	0.164464	0.0600403	0.029432	0.088244	0.088244	1.45654
c6.1	0.099193	0.156371	0.096433	0.117332	0.020004	0.175817	0.045888	0.0805697	0.333017	0.581867	-0.584652	0.603945	1.72656	0.486036	0.278674	-0.0159178	0.26845	0.26845	0.66681
c6.2	35.7474	56.2794	65.2567	52.4278	33.8937	40.4885	44.7528	39.7117	0.0470936	0.174339	-0.198188	0.0998199	8.00306	0.0486167	0.000382513	0.0145635	0.0023762	0.0145635	0.871645
c6h7orf31	1.64264	1.17812	2.01061	1.61046	1.14336	1.11231	1.1813	1.14566	0.185538	0.414331	-0.25753	0.194525	3.93109	0.0447078	0.0238681	0.000696528	0.0328917	0.0328917	0.836519
c6h8orf22	0	0	0.022722	0.007574	0	0.020801	0.060136	0.026979	NA	NA	NA	NA	NA	NA	NA	NA	NA	NA	#VALUE!
c6h8orf59	204.062	157.319	106.381	155.921	185.597	184.411	137.453	169.154	0.0823641	0.251157	0.187775	0.108095	7.39615	0.0924453	0.000677647	0.0168492	0.00291975	0.0168492	1.13901
c6h8orf88	0.21131	1.30734	1.03627	0.85164	0.231098	1.48818	1.04467	0.921316	0.284553	0.534982	0.465632	0.43511	2.55583	0.855083	0.164354	-0.138163	0.119628	0.119628	1.38092
c6h9orf152	0.225085	0.206273	0.245275	0.225544	0.079648	0.210191	0.145818	0.145219	NA	NA	NA	NA	NA	NA	NA	NA	NA	NA	#VALUE!
c6orf106	10.5634	11.7374	13.3919	11.8976	9.8112	10.0524	10.1829	10.0155	0.383411	0.627365	-0.0469999	0.0539219	7.05291	0.0029727	0.000916406	0.00265684	0.00344495	0.00344495	0.967947
c6orf118	1.20904	1.01418	3.13154	1.78492	0.802841	0.777519	0.717869	0.766076	0.0956507	0.275469	-0.598063	0.358914	3.77529	0.219503	0.0330776	0.160151	0.0376786	0.160151	0.66064
c6orf120	9.76718	10.8566	8.54188	9.72189	8.93416	11.4726	10.695	10.3673	0.0880507	0.261869	0.17429	0.102177	5.76818	0.0299963	0.00321143	0.0124487	0.00769315	0.0124487	1.12841
c6orf136	33.3052	37.3159	36.3664	35.6625	34.1534	34.4975	40.3392	36.33	0.228293	0.470143	0.0752631	0.0624711	6.83644	0.00479113	0.00104946	0.00480449	0.00387666	0.00480449	1.05355
c6orf183	0.847931	0.483006	0.872059	0.734332	0.631198	0.364513	0.306179	0.433963	0.0642524	0.214297	-0.467618	0.252709	3.33898	0.174392	0.0398057	0.0450153	0.0559868	0.0559868	0.723157
c6orf203	22.2905	20.2289	22.2471	21.5888	22.5914	23.3799	25.979	23.9834	0.00352383	0.0273022	0.213441	0.0731487	6.17296	0.0182787	0.00215586	0.00177375	0.00587023	0.00587023	1.15945
c6orf58	0	0	0	0	0.021885	0.019652	0	0.0138457	NA	NA	NA	NA	NA	NA	NA	NA	NA	NA	#VALUE!
c6orf62	53.9336	53.7612	76.1013	61.2654	50.3382	46.2158	57.0786	51.2109	0.209322	0.445291	-0.0704929	0.0561503	7.89759	0.0105263	0.000391314	0.00433797	0.00244466	0.00433797	0.952313
c7	66.2855	77.0308	83.8276	75.7146	51.4124	62.2676	70.5337	61.4046	8.03e-05	0.00143797	-0.163259	0.0413994	8.20683	0.0188172	0.000303775	0.000839957	0.00226709	0.00226709	0.893006
c7h10orf128	0.028835	0.054756	0.108648	0.0640797	0.039014	0.070654	0.129899	0.0798557	NA	NA	NA	NA	NA	NA	NA	NA	NA	NA	#VALUE!
c7h10orf71	0.39095	0.385043	0.477784	0.417926	0.184576	0.151993	0.175206	0.170592	0.000281049	0.00387635	-0.785236	0.216189	3.68999	0.193249	0.0294738	-0.0222444	0.0406328	0.0406328	0.580257
c7h10orf88	16.7379	18.6875	13.7961	16.4072	17.0477	21.9496	16.5898	18.529	0.00273658	0.0228074	0.177089	0.0591111	6.7874	0.0308105	0.00125549	0.00303731	0.00398569	0.00398569	1.1306
c7h10orf90	0.105317	0.016386	0.041889	0.0545307	0	0.021734	0.058557	0.0267637	NA	NA	NA	NA	NA	NA	NA	NA	NA	NA	#VALUE!
c7h11orf63	3.47116	1.75955	4.68757	3.30609	2.40561	1.74399	2.35837	2.16932	0.193055	0.424972	-0.231303	0.177707	4.35555	0.114344	0.0128462	0.0345237	0.022924	0.0345237	0.851865
c7h11orf88	9.23951	7.50666	10.5495	9.09856	7.26893	5.99408	8.32133	7.19478	0.271977	0.520396	-0.144187	0.131256	4.7454	0.0248419	0.00927618	-0.00922496	0.0165659	0.0165659	0.904889
c7orf25	5.50717	6.76017	6.66719	6.31151	4.91345	5.14464	7.07241	5.71017	0.734079	0.873653	-0.0363554	0.107021	5.30494	0.0134117	0.00642514	0.0101868	0.0107549	0.0107549	0.975115
c7orf26	7.32655	7.60003	8.12721	7.6846	7.19183	7.70456	7.65561	7.51733	0.451527	0.683682	0.0528902	0.0702512	6.28749	0.00097938	0.00195928	-0.0018219	0.00544357	0.00544357	1.03734
c7orf43	29.9569	25.3309	17.5993	24.2957	33.9815	25.3038	18.589	25.9581	0.145539	0.358578	0.0793125	0.0544926	6.99063	0.0629445	0.000893164	0.000707861	0.00356101	0.00356101	1.05651
c7orf57	5.34708	4.05528	9.61407	6.33881	4.06587	3.77703	6.09823	4.64704	0.201277	0.434208	-0.171571	0.134258	4.71868	0.0808181	0.0101098	0.00378976	0.016928	0.016928	0.887875
c7orf60	10.8775	4.51227	2.22419	5.87132	11.7559	9.61456	7.99752	9.78933	0.0241716	0.109623	0.800362	0.355024	6.06586	0.522953	0.115789	0.0732734	0.00630024	0.0732734	1.74154
c7orf72	5.07657	5.21579	6.00574	5.4327	2.88765	4.05801	3.75856	3.56807	0.00142987	0.0138232	-0.346501	0.10867	5.18046	0.0443135	0.00590484	0.00475371	0.011809	0.011809	0.786489
c8a	43.5949	64.482	71.006	59.6943	38.6205	51.5234	43.8608	44.6682	0.0575252	0.199267	-0.182462	0.096068	7.60529	0.0316449	0.000500491	0.0133431	0.00268718	0.0133431	0.881198
c8b	51.6489	66.1213	69.9006	62.5569	43.023	50.4555	42.8977	45.4587	0.00445475	0.0323203	-0.223411	0.0785545	7.8663	0.0237088	0.000387892	0.00886832	0.00246674	0.00886832	0.856538
c8g	855.909	964.428	656.024	825.454	880.002	1013.79	673.632	855.808	0.044971	0.169327	0.0758384	0.037826	9.04072	0.0330196	0.000129331	-0.000108193	0.00201688	0.00201688	1.05397
c8h14orf132	0	0	0.056296	0.0187653	0	0	0	0	NA	NA	NA	NA	NA	NA	NA	NA	NA	NA	#VALUE!
c8h14orf37	2.51546	2.57763	4.43788	3.17699	1.74933	2.1419	2.69193	2.19439	0.00599058	0.0401386	-0.282044	0.102625	5.35919	0.0639454	0.00547	0.00382005	0.0103279	0.0103279	0.822425
c8h14orf80	8.14164	7.46141	7.11297	7.57201	5.69064	5.70322	5.49392	5.62926	0.0215658	0.10132	-0.222819	0.096965	5.44496	0.0226891	0.00441488	-0.00256658	0.00968843	0.00968843	0.85689
c8h15orf52	0.181947	0.070597	0.127121	0.126555	0.162066	0.130432	0.143413	0.145304	0.916211	0.963821	0.106147	1.00893	0.0908565	0.0276189	0.304383	-0.290272	1.22253	1.22253	1.07635
c8h19orf33	9.02989	10.0041	8.43906	9.15768	7.05102	9.39644	5.89112	7.44619	0.34414	0.592218	-0.100677	0.106422	5.23712	0.0514047	0.00567261	0.00281461	0.0113158	0.0113158	0.932595
c8h22orf29	33.3955	26.8877	15.5615	25.2816	42.393	37.822	22.6958	34.3036	0.0132276	0.0714921	0.269192	0.108651	5.18421	0.0925298	0.00593194	0.0100471	0.0117757	0.0117757	1.20513
c8h6orf47	7.11254	10.7172	12.6264	10.152	6.97767	8.50384	8.81309	8.0982	0.289165	0.539775	-0.0990903	0.0934854	5.68538	0.0233501	0.00360809	0.00950118	0.00814703	0.00950118	0.933622
c8orf33	20.4498	17.6211	14.37	17.4803	18.1594	17.0485	15.2992	16.8357	0.759964	0.887323	0.0207679	0.0679736	6.40005	0.0207736	0.0018724	0.00252617	0.00505821	0.00505821	1.0145
c8orf34	1.64846	1.45246	2.20925	1.77006	1.02001	1.14211	1.25781	1.13998	0.000821974	0.00890242	-0.352549	0.105387	5.26693	0.0500046	0.0055942	0.00496449	0.0110654	0.0110654	0.783199
c8orf37	19.5962	19.6204	24.4046	21.2071	16.0243	19.7108	21.3473	19.0275	0.466572	0.697463	-0.0544975	0.0748522	6.12765	0.0103969	0.00235592	0.00158049	0.00604835	0.00604835	0.96293
c8orf4	86.8055	113.426	80.7997	93.6771	97.5594	124.222	102.345	108.042	0.000271574	0.00377364	0.195329	0.0536471	7.03865	0.0272531	0.000846077	0.00229949	0.00347094	0.00347094	1.14499
c8orf46	21.8374	18.6069	18.8409	19.7617	14.9107	12.2961	10.7582	12.655	4.02e-09	3.06e-07	-0.369338	0.0627764	6.61365	0.0677697	0.00149244	0.00155397	0.00441887	0.00441887	0.774138
c8orf48	4.12097	4.37437	3.91959	4.13831	4.10152	4.06161	3.85745	4.00686	0.69208	0.849621	0.0470032	0.118685	5.10398	0.00814201	0.00861522	-0.00719018	0.0125139	0.0125139	1.03312
c8orf76	32.656	32.3727	28.2408	31.0898	28.801	31.2777	28.5459	29.5415	0.993351	0.997548	-0.000500958	0.0601174	6.72473	0.00440004	0.001288	0.000857843	0.00413316	0.00413316	0.999653
c9	674.798	813.359	739.143	742.433	569.04	675.545	623.937	622.841	0.00246262	0.0209675	-0.113693	0.0375485	10.2217	0.00870217	3.52e-05	0.000305009	0.00207967	0.00207967	0.924219
c9h16orf71	1.15073	0.987542	1.24805	1.12877	1.24338	0.863389	1.1576	1.08812	0.970257	0.986784	0.0042543	0.114101	5.02409	0.0226372	0.00622551	0.00102693	0.0133029	0.0133029	1.00295
c9h2orf80	0.029606	0.028127	0.118046	0.058593	0	0.035356	0.240836	0.092064	NA	NA	NA	NA	NA	NA	NA	NA	NA	NA	#VALUE!
c9h7orf50	34.8587	25.9768	18.292	26.3758	45.5288	39.5333	33.7233	39.5951	4.9e-06	0.000142783	0.49027	0.107306	7.01255	0.137502	0.000836108	0.0164359	0.00351942	0.0164359	1.40471
c9orf114	67.7625	45.7242	40.9102	51.4656	66.0629	47.7062	46.8103	53.5265	0.0244874	0.110753	0.114228	0.0507817	7.39004	0.0635565	0.000689259	0.00317892	0.00292746	0.00317892	1.0824
c9orf135	1.28602	1.24236	4.39337	2.30725	1.04956	0.725347	1.2059	0.993602	0.0625312	0.210655	-0.572394	0.307324	4.36943	0.283075	0.0146399	0.127032	0.0226575	0.127032	0.6725
c9orf142	1.46725	1.53019	2.11635	1.7046	1.53048	1.99628	2.99707	2.17461	0.048477	0.178043	0.657545	0.333244	2.84772	0.310766	0.0766679	0.00467841	0.0899093	0.0899093	1.5774
c9orf16	11.7716	10.9992	7.96956	10.2468	9.89426	13.5712	9.53931	11.0016	0.229894	0.471888	0.148862	0.123986	5.21887	0.0497602	0.00569776	0.0173611	0.0114721	0.0173611	1.10869
c9orf172	0.087267	0.069173	0.03476	0.0637333	0.06319	0.108403	0.034354	0.068649	0.917963	0.964279	0.0624197	0.606015	1.7174	0.17968	0.28005	-0.216902	0.270832	0.270832	1.04422
c9orf3	1.41602	1.46754	1.3939	1.42582	1.18043	1.19856	1.07759	1.15219	0.445876	0.67889	0.609897	0.800066	3.02491	1.57926	0.0247525	0.935406	0.075661	0.935406	1.52615
c9orf64	4.29476	4.97104	6.40059	5.22213	3.8774	4.68378	5.37372	4.64497	0.799781	0.907718	-0.0218372	0.0860984	5.82988	0.010638	0.00374343	-0.00329594	0.00737598	0.00737598	0.984978
c9orf69	92.351	111.147	129.248	110.915	104.162	110.926	137.906	117.665	0.0640778	0.213985	0.102455	0.0553322	6.98818	0.0259871	0.00102678	0.00233319	0.00356569	0.00356569	1.0736
c9orf72	10.0063	8.80178	10.6202	9.80943	11.5355	7.3711	10.7355	9.8807	0.472679	0.702328	0.0715428	0.099624	6.29496	0.0170943	0.00333662	0.0115508	0.00541699	0.0115508	1.05084
c9orf78	74.0994	79.7112	79.8863	77.899	74.1178	87.0858	75.5252	78.9096	0.182355	0.410575	0.0654026	0.0490444	7.37531	0.0042004	0.000661777	0.000792902	0.00294626	0.00294626	1.04638
c9orf85	40.232	39.0275	41.8481	40.3692	28.0484	33.4847	32.4539	31.329	0.0348194	0.141132	-0.151116	0.0716036	6.23653	0.0104323	0.00206148	0.00264075	0.00562914	0.00562914	0.900554
c9orf9	0.058177	0	0.122413	0.0601967	0	0.072094	0	0.0240313	NA	NA	NA	NA	NA	NA	NA	NA	NA	NA	#VALUE!
c9orf91	2.22322	2.29596	1.80599	2.10839	1.09091	2.76818	1.54261	1.80057	0.458511	0.690206	-0.195302	0.263459	3.95361	0.108316	0.0230649	0.0810507	0.0322584	0.0810507	0.87339
ca1	0	0	0	0	0	0	0	0	NA	NA	NA	NA	NA	NA	NA	NA	NA	NA	#VALUE!
ca10	0.041144	0.058187	0.026336	0.041889	0	0.049905	0.046964	0.0322897	NA	NA	NA	NA	NA	NA	NA	NA	NA	NA	#VALUE!
ca11	0.173257	0.136853	0.300637	0.203582	0.124995	0.268409	0.336137	0.24318	0.433829	0.668694	0.235902	0.301411	3.05132	0.144822	0.0625265	0.0513694	0.0737466	0.0737466	1.17764
ca12	37.2745	39.551	36.088	37.6378	34.5103	39.5784	41.3781	38.4889	0.184493	0.413332	0.0899183	0.0677582	7.14825	0.00638378	0.000788503	0.00609825	0.00327984	0.00609825	1.06431
ca13	0.037365	0.227253	0.295032	0.18655	0.229518	0.114374	0.082976	0.142289	0.986162	0.994417	0.0148111	0.853927	1.93251	0.477133	0.182702	0.911084	0.219934	0.911084	1.01032
ca14	22.3817	32.6228	34.8993	29.9679	17.9061	21.2439	20.5868	19.9123	0.00011449	0.00192086	-0.338672	0.0877927	7.38072	0.0542834	0.000680034	0.0108813	0.00293931	0.0108813	0.790769
ca2	8.6005	7.8975	19.9405	12.1462	6.25352	5.51736	10.2313	7.33406	0.000517066	0.00618853	-0.350822	0.10105	5.86051	0.14491	0.00303256	0.0122842	0.00722467	0.0122842	0.784137
ca3	0.262108	0.060902	0.226339	0.183116	0.091641	0	0.21607	0.10257	NA	NA	NA	NA	NA	NA	NA	NA	NA	NA	#VALUE!
ca4	0	0	0	0	0	0.01247	0.011926	0.008132	NA	NA	NA	NA	NA	NA	NA	NA	NA	NA	#VALUE!
ca5b	6.33131	4.75475	6.57923	5.88843	4.11042	4.13785	4.30607	4.18478	0.00963385	0.0565997	-0.218152	0.0842708	6.00591	0.0276141	0.00292858	0.00772376	0.00655532	0.00772376	0.859666
ca6	0.959927	0.667212	0.708439	0.778526	0.636602	0.563507	0.584702	0.594937	0.429349	0.665959	-0.191971	0.242907	3.38815	0.033221	0.0350333	-0.0275882	0.0534726	0.0534726	0.875409
ca7	18.8203	23.4536	28.4446	23.5728	21.3688	22.9498	17.2414	20.52	0.822919	0.918477	-0.0401759	0.179523	6.67951	0.0232442	0.00130661	0.0470363	0.00424568	0.0470363	0.972536
ca8	10.9172	7.21598	10.4223	9.51849	9.93491	5.03312	5.36659	6.77821	0.0646915	0.215077	-0.286719	0.155203	5.29848	0.118006	0.00669024	0.0294416	0.010807	0.0294416	0.819764
ca9	0.266992	0.194479	4.4344	1.63196	0.150458	0.196422	1.12219	0.48969	0.29265	0.543449	-0.567112	0.538913	2.11764	1.57443	0.251974	-0.0256253	0.183667	0.183667	0.674966
caap1	15.2092	22.6202	35.7458	24.5251	19.1245	21.362	36.4939	25.6601	0.106246	0.294876	0.148568	0.0919754	6.40126	0.0938563	0.00178628	0.0109029	0.00505423	0.0109029	1.10847
cab39	49.6676	57.2515	57.5764	54.8318	57.098	62.6705	63.3983	61.0556	7.19e-06	0.000196174	0.176003	0.0392173	8.64753	0.0107435	0.000204725	0.000526585	0.00210227	0.00210227	1.12975
cab39l	35.6503	42.9297	37.7864	38.7888	31.2131	42.057	39.0955	37.4552	0.638657	0.817452	0.0248105	0.0528358	7.39629	0.0102944	0.000693832	0.00349361	0.00291957	0.00349361	1.01735
cabin1	5.52959	5.65259	6.01262	5.7316	4.58151	5.25709	5.77657	5.20506	0.353163	0.599794	-0.0566152	0.0609768	6.7036	0.00514112	0.00139217	0.00175284	0.00418509	0.00418509	0.961517
cables1	0.822224	1.21265	1.37042	1.1351	1.17857	1.17196	1.53101	1.29385	0.146682	0.360557	0.203195	0.140004	4.57381	0.0408652	0.0103271	0.0109816	0.0190744	0.0190744	1.15124
cables2	22.6005	29.3822	35.0859	29.0229	23.187	27.7266	31.2138	27.3758	0.656127	0.827959	-0.0231473	0.0519853	6.9384	0.0301147	0.000390324	0.00118361	0.00366338	0.00366338	0.984084
cabp1	0	0.202931	0	0.0676437	0	0.04519	0	0.0150633	NA	NA	NA	NA	NA	NA	NA	NA	NA	NA	#VALUE!
cabp4	4.82148	6.36695	10.5609	7.24978	5.83357	7.8403	13.0637	8.91252	0.522794	0.741083	0.26807	0.419487	4.99051	0.363005	0.00960179	0.254352	0.0136519	0.254352	1.2042
cabp7	0.02272	0	0.025955	0.016225	0	0.028033	0	0.00934433	NA	NA	NA	NA	NA	NA	NA	NA	NA	NA	#VALUE!
cachd1	14.4712	14.6424	18.9598	16.0245	14.3797	13.8084	15.3054	14.4978	0.991907	0.996856	-0.000542393	0.0534746	7.97613	0.00375496	0.000342814	0.00394648	0.00239284	0.00394648	0.999624
cacna1a	0.099806	0.13582	0.072788	0.102805	0.117387	0.095899	0.058897	0.0907277	0.804353	0.910158	-0.0839776	0.339006	2.75386	0.092299	0.0738427	-0.0375889	0.0985453	0.0985453	0.943453
cacna1b	0.118621	0.345111	0.27964	0.247791	0.209452	0.257143	0.212807	0.226467	0.956662	0.981397	0.0276804	0.509372	2.01472	0.111793	0.186149	-0.0774696	0.20304	0.20304	1.01937
cacna1c	0.91089	0.551761	0.822169	0.761607	0.511786	0.547751	0.701371	0.586969	0.191645	0.42317	-0.211462	0.16195	4.76461	0.0530616	0.0107998	0.0285417	0.0163114	0.0285417	0.863661
cacna1d	1.81415	1.37161	2.37731	1.85436	0.762204	0.990686	2.80326	1.51872	0.288702	0.539306	-0.314718	0.296631	4.63865	0.257187	0.0115294	0.120455	0.0180738	0.120455	0.804008
cacna1e	0.72919	0.585319	0.366429	0.560313	0.635059	0.332414	0.398134	0.455202	0.452334	0.684304	-0.15104	0.200976	4.45952	0.117599	0.0133627	0.0472246	0.0210021	0.0472246	0.900601
cacna1f	0.026597	0.036139	0.0361	0.0329453	0	0.041244	0.021043	0.0207623	0.245487	0.490506	-0.797043	0.686289	1.18046	0.88591	0.254597	0.424066	0.451892	0.451892	0.575528
cacna1g	0.72864	0.516705	0.559914	0.601753	0.804846	0.575297	0.746066	0.708736	0.11899	0.316702	0.203289	0.130395	4.74599	0.0413215	0.00894634	-0.00198176	0.0165579	0.0165579	1.15132
cacna1h	0.338636	0.187833	0.139767	0.222079	0.11823	0.147742	0.074551	0.113508	0.0357096	0.143904	-0.590254	0.281044	3.15841	0.22872	0.0519916	0.0215935	0.0664869	0.0664869	0.664226
cacna1i	0	0	0.006348	0.002116	0	0	0	0	NA	NA	NA	NA	NA	NA	NA	NA	NA	NA	#VALUE!
cacna1s	5.37557	3.99257	4.10282	4.49032	2.55633	2.76546	1.88776	2.40318	1.99e-06	6.57e-05	-0.561032	0.117994	5.91095	0.130455	0.00279142	0.0180924	0.00698365	0.0180924	0.677817
cacna2d1	0.543114	0.643927	0.530837	0.572626	0.261076	0.437754	0.287583	0.328804	0.221357	0.460602	-0.476391	0.389549	3.95785	0.105384	0.195482	-0.182298	0.0321407	0.0321407	0.718774
cacna2d2	26.6122	22.9932	17.8311	22.4788	15.4639	15.1005	12.138	14.2341	3.88e-16	1.44e-13	-0.400902	0.0492367	7.87971	0.0770012	0.000371319	0.00326507	0.00245718	0.00326507	0.757385
cacna2d3	0	0.01295	0	0.00431667	0.020485	0.071397	0.014988	0.0356233	NA	NA	NA	NA	NA	NA	NA	NA	NA	NA	#VALUE!
cacna2d4	0.494856	0.3274	0.26027	0.360842	0.103713	0.269231	0.290523	0.221156	0.838854	0.925167	-0.0794083	0.390483	2.81572	0.138934	0.0810632	0.147653	0.0927634	0.147653	0.946446
cacnb1	7.50217	5.7313	5.45554	6.22967	5.02661	4.82065	4.66425	4.83717	0.0166016	0.083728	-0.194789	0.0813175	6.03621	0.0278101	0.00288793	0.00703087	0.00642501	0.00703087	0.873701
cacnb2	1.13604	1.256	1.24712	1.21305	1.00799	0.901104	0.996399	0.968498	0.177845	0.405505	-0.16428	0.121922	4.88279	0.0112287	0.00744931	-0.000631715	0.0148481	0.0148481	0.892374
cacnb3	0.337212	0.393355	0.175912	0.30216	0.335814	0.275088	0.273919	0.29494	0.977109	0.990104	0.0227346	0.792308	0.591415	0.0421531	0.161792	-0.114211	0.779837	0.779837	1.01588
cacnb4	0.085781	0.173985	0.264986	0.174917	0.042125	0.213736	0.206972	0.154278	0.583601	0.78137	-0.148296	0.270547	3.40193	0.391247	0.0570014	0.0385962	0.0527918	0.0527918	0.902316
cacng1	92.4079	81.8774	94.3909	89.5587	60.8939	59.674	75.7657	65.4445	1.76e-06	6e-05	-0.276466	0.0578483	7.72631	0.0315512	0.000437379	0.00458225	0.00257644	0.00458225	0.825611
cacng2	0.514037	0.572106	0.611786	0.565976	0.575289	0.633869	0.704497	0.637885	0.495534	0.72095	0.191455	0.280918	3.09693	0.0125193	0.047814	-0.0470228	0.0705581	0.0705581	1.14191
cacng3	0.013677	0.061962	0.059253	0.044964	0.058324	0.033799	0.028735	0.040286	NA	NA	NA	NA	NA	NA	NA	NA	NA	NA	#VALUE!
cacng4	8.37931	10.1842	8.40209	8.98853	6.677	7.54213	9.40026	7.87313	0.440834	0.673927	-0.103348	0.134081	4.89225	0.0205152	0.00811727	0.0188493	0.0147381	0.0188493	0.93087
cacng6	0.496799	0.706436	0.566673	0.589969	0.53254	0.552362	0.588679	0.55786	0.938269	0.974348	0.0174019	0.2247	3.60466	0.0123922	0.0318767	-0.013989	0.0438586	0.0438586	1.01214
cacng7	0.167812	0.019548	0.100522	0.0959607	0.07756	0.043039	0.085224	0.0686077	0.995833	0.997911	0.00240589	0.460689	2.21322	0.479278	0.151049	0.101409	0.167302	0.167302	1.00167
cacng8	0	0.050494	0	0.0168313	0.038949	0	0.029553	0.022834	NA	NA	NA	NA	NA	NA	NA	NA	NA	NA	#VALUE!
cactin	49.9137	47.6282	52.7491	50.097	54.2449	49.5007	54.0024	52.5827	0.0191634	0.0933308	0.10006	0.0427181	7.99734	0.00554666	0.000357569	0.000349047	0.00237969	0.00237969	1.07182
cacul1	20.0771	20.7303	18.9692	19.9255	22.5777	21.6567	21.4297	21.888	0.0248412	0.111692	0.130417	0.0581218	6.79414	0.00667285	0.00109678	0.000401427	0.00397043	0.00397043	1.09461
cacybp	39.7172	63.2388	74.026	58.994	38.6808	58.4484	77.9927	58.374	0.145538	0.358578	0.0807227	0.0554614	7.27156	0.060468	0.000846909	0.00376704	0.00308842	0.00376704	1.05755
cad	59.039	59.1687	42.7824	53.6634	58.8132	64.5282	44.1983	55.8466	0.0741843	0.234854	0.0677231	0.03793	8.97351	0.0270636	0.000130418	0.000267251	0.00202761	0.00202761	1.04806
cadm1	91.7937	80.4323	88.3361	86.854	100.564	89.9359	94.4906	94.9968	4.27e-06	0.000127021	0.172248	0.0374637	9.11667	0.0165117	9.87e-05	-9.26e-05	0.00200663	0.00200663	1.12681
cadm2	0.122799	0.12832	0.036006	0.0957083	0.257071	0.151485	0.118196	0.175584	0.168553	0.392848	0.695847	0.505384	2.00069	0.397795	0.177287	-0.0712767	0.205832	0.205832	1.61984
cadm3	0.006287	0.005909	0	0.00406533	0	0.015438	0	0.005146	NA	NA	NA	NA	NA	NA	NA	NA	NA	NA	#VALUE!
cadm4	0.485326	0.269786	0.31481	0.356641	0.324684	0.166129	0.446282	0.312365	0.658372	0.829479	-0.125292	0.283362	3.07311	0.14175	0.0482358	0.0591718	0.0722052	0.0722052	0.916818
cadps	1.6334	0.972325	0.878302	1.16134	1.45595	0.811252	0.673346	0.980183	0.749299	0.88143	-0.146419	0.458184	1.62201	0.0984228	0.0180235	-0.0169192	0.296875	0.296875	0.90349
cadps2	4.24839	4.77872	4.8294	4.61884	3.89524	4.13808	4.56856	4.20063	0.916991	0.963848	-0.00845303	0.081104	6.29057	0.00123919	0.0044342	-0.00194298	0.0054326	0.0054326	0.994158
calb1	0.413061	0.135418	0.383528	0.310669	0.137818	0.203996	0.170122	0.170645	0.350495	0.597322	-0.406632	0.43554	2.61136	0.200811	0.106829	0.177713	0.113295	0.177713	0.754382
calb2	0.910729	0.78911	1.64915	1.11633	1.26275	0.71137	1.1845	1.05287	0.843848	0.926517	0.0369235	0.187454	4.06074	0.0890069	0.017358	0.0353503	0.0294248	0.0353503	1.02592
calca	0.316928	0.826184	0.236511	0.459874	0.369663	0.780798	0.564416	0.571626	0.466308	0.697254	0.351779	0.482881	2.1359	0.234523	0.169338	-0.0634454	0.180423	0.180423	1.27613
calcoco1	0.021709	0.100974	0.205681	0.109455	0.090298	0.080048	0.144242	0.104863	0.55852	0.76686	0.297456	0.508435	2.05809	0.441325	0.18594	0.201819	0.194645	0.201819	1.22898
calcoco2	1.65786	1.24347	1.42359	1.44164	1.38688	1.22963	1.2669	1.29447	0.772508	0.893476	-0.0399938	0.138341	4.61843	0.0147493	0.0103288	-0.00736369	0.0183785	0.0183785	0.972659
calcr	0.213439	0.250276	0.377858	0.280524	0.03638	0.211672	0.165159	0.137737	0.0684355	0.222732	-0.775048	0.425353	2.48297	0.471014	0.142908	0.1221	0.12848	0.12848	0.584369
calcrl	0.804219	0.942729	1.14666	0.964536	0.682483	0.942558	1.37057	0.998537	0.522192	0.740668	0.108934	0.170218	4.28529	0.0360943	0.0191387	-0.00181944	0.0243225	0.0243225	1.07843
cald1	7.32576	3.39512	3.16841	4.62976	3.70635	1.7279	1.61219	2.34881	3.88e-14	9.28e-12	-0.590665	0.0780796	6.03053	0.323747	0.00269543	-0.00241883	0.0064492	0.0064492	0.664037
calhm1	0	0	0	0	0	0.067836	0	0.022612	NA	NA	NA	NA	NA	NA	NA	NA	NA	NA	#VALUE!
calhm2	24.4314	18.9016	32.6841	25.339	18.7935	16.1041	23.427	19.4415	0.000483018	0.00585214	-0.188478	0.054005	7.05484	0.0472355	0.000933357	0.00129074	0.00344145	0.00344145	0.877531
calhm3	0	0	0	0	0	0	0	0	NA	NA	NA	NA	NA	NA	NA	NA	NA	NA	#VALUE!
calm1	336.082	379.233	409.944	375.086	336.47	387.443	422.61	382.174	0.00144907	0.0139685	0.12026	0.0377617	9.08844	0.00545169	0.000128713	0.000381589	0.00201021	0.00201021	1.08693
calm2	634.181	568.107	656.484	619.591	571.164	550.839	610.078	577.36	0.360167	0.605316	0.0338206	0.0369605	9.69985	0.00525065	5.63e-05	0.000688933	0.00199284	0.00199284	1.02372
calml4	0.802526	0.505595	0.428877	0.578999	0.653496	0.417955	0.502013	0.524488	0.950637	0.979115	-0.0236733	0.382405	2.47462	0.0702734	0.0898154	-0.0683936	0.129536	0.129536	0.983725
caln1	0.068481	0.120763	0.149946	0.113063	0.081009	0.031218	0.06762	0.059949	0.293719	0.544632	-0.520013	0.495251	2.13719	0.212047	0.187714	0.0724535	0.180196	0.180196	0.697366
calr	1058.12	1197.83	1307.16	1187.7	1091.58	1075.53	1363.01	1176.71	0.632504	0.813995	0.0280934	0.0587476	10.9304	0.01034	1.89e-05	0.00515808	0.00236859	0.00515808	1.01966
calr3	0.031279	0.208096	0.019839	0.0864047	0.064325	0.153447	0.035918	0.0845633	NA	NA	NA	NA	NA	NA	NA	NA	NA	NA	#VALUE!
calu	62.184	67.681	97.3685	75.7445	54.6289	60.4303	71.4432	62.1675	0.067962	0.221831	-0.0904458	0.0495523	8.06472	0.0138577	0.000284447	0.0033987	0.00234015	0.0033987	0.939232
camk1	24.8276	45.0436	43.3097	37.727	28.424	34.7305	45.4553	36.2033	0.793148	0.904031	0.0342658	0.130673	7.60164	0.0550307	0.000501698	0.0251115	0.00269077	0.0251115	1.02404
camk1d	0.173521	0.046188	0.088867	0.102859	0.118622	0.12111	0.041262	0.0936647	0.968384	0.986111	0.021047	0.531023	1.91221	0.304974	0.198668	0.127842	0.224311	0.224311	1.0147
camk1g	0	0.110631	0.094621	0.0684173	0.013728	0.048814	0.054735	0.0390923	0.926534	0.968645	0.0609532	0.661055	1.26826	1.26784	0.239531	0.350053	0.41596	0.41596	1.04315
camk2a	1.51192	0.579331	1.19287	1.09471	0.783869	0.502625	0.678532	0.655009	0.0373868	0.148167	-0.372707	0.179056	4.889	0.168636	0.0333156	-0.000513008	0.0147758	0.0147758	0.772332
camk2b	1.03564	0.989912	0.48762	0.837724	0.777091	0.839364	0.337998	0.651484	0.436866	0.671275	-0.193637	0.249052	3.15727	3.24441	0.0264803	-0.0243033	0.0665603	0.0665603	0.874398
camk2d	21.609	17.2766	20.6264	19.8373	18.1852	14.4158	16.3232	16.3081	0.0278605	0.121034	-0.108635	0.0493967	7.33829	0.0206268	0.000665031	-0.000414822	0.00299502	0.00299502	0.927465
camk2g	33.7835	25.0827	22.8105	27.2256	23.2489	20.2287	16.1419	19.8732	1.86e-06	6.28e-05	-0.225102	0.0472141	7.7403	0.0671965	0.000779132	0.0015423	0.00256463	0.00256463	0.855534
camk2n1	2.846	5.04064	4.16614	4.01759	3.61441	6.43527	5.1821	5.07726	0.0169163	0.0849628	0.271091	0.113497	5.09512	0.086438	0.00672381	-0.00669071	0.0125987	0.0125987	1.20672
camk2n2	0.349516	0.222005	0.365448	0.312323	0.305077	0.067731	0.140782	0.171197	0.129232	0.334031	-0.639893	0.421776	2.36969	0.362347	0.123287	0.00989152	0.143556	0.143556	0.64176
camk4	0.549915	0.468012	0.495959	0.504629	0.429693	0.328677	0.387053	0.381808	0.274474	0.522903	-0.199691	0.18273	3.98466	0.0292047	0.0186785	-0.0157781	0.0314071	0.0314071	0.870737
camkk1	0.979443	2.426	3.64946	2.35163	1.10884	2.35952	2.67446	2.04761	0.867756	0.940615	0.0310491	0.186471	4.01604	0.203585	0.0215846	-0.00166089	0.0305723	0.0305723	1.02175
camkk2	3.62691	2.86955	3.25855	3.25167	3.46856	2.84105	2.78212	3.03058	0.883551	0.949574	0.0111283	0.0759776	6.05323	0.0204096	0.00230583	-0.000799882	0.00635305	0.00635305	1.00774
camkmt	0.407823	0.569372	0.420856	0.466017	0.650092	0.324774	0.379046	0.451304	0.995274	0.997911	0.00175911	0.296983	3.08795	0.0751606	0.0505793	0.0817193	0.0711747	0.0817193	1.00122
camkv	0.465561	0.210608	0.420374	0.365514	0.329548	0.352719	0.408773	0.36368	0.82125	0.918141	0.0831426	0.367988	2.55745	0.0738128	0.0836849	-0.00440472	0.119438	0.119438	1.05932
camlg	6.82311	6.99414	9.35984	7.7257	7.13285	6.49147	7.77837	7.13423	0.778729	0.897184	0.0239051	0.085079	5.76959	0.00685355	0.00317195	0.00192295	0.0076857	0.0076857	1.01671
camp	0.064387	0	0.139841	0.068076	0	0	0	0	NA	NA	NA	NA	NA	NA	NA	NA	NA	NA	#VALUE!
camsap1	2.11427	2.27712	2.198	2.19646	1.53124	1.90714	1.51339	1.65059	0.00493485	0.0348059	-0.246781	0.0877832	5.69766	0.0240727	0.00348134	-6.1e-06	0.00807749	0.00807749	0.842775
camsap2	2.09561	1.92027	2.52684	2.18091	1.789	1.61079	1.63615	1.67865	0.0314454	0.131269	-0.16491	0.0766526	6.30815	0.016523	0.00210794	0.00670549	0.00537034	0.00670549	0.891984
camsap3	5.90278	7.94486	7.39342	7.08035	6.58558	8.09364	5.82841	6.83588	0.991345	0.996702	-0.00105498	0.0972521	6.68736	0.0178588	0.00128341	0.0129035	0.00422578	0.0129035	0.999269
camta1	0.042386	0.034975	0.017039	0.0314667	0.025706	0.017254	0.036619	0.0265263	0.918043	0.964279	-0.061062	0.593415	1.7336	0.140676	0.261579	0.010099	0.266634	0.266634	0.958558
camta2	2.83785	4.34633	5.20422	4.12947	2.45421	2.88953	3.41402	2.91925	0.00122937	0.0122692	-0.304343	0.0941661	5.56412	0.0803522	0.00374643	0.00955444	0.00887856	0.00955444	0.809811
cand1	14.8147	14.0458	16.8724	15.2443	14.198	14.3533	15.3634	14.6382	0.391639	0.634772	0.0412014	0.0480961	7.42523	0.00196029	0.000585951	-5.01e-05	0.0028839	0.0028839	1.02897
cand2	8.5284	4.29609	2.59979	5.14143	10.1555	4.39884	3.08031	5.87822	0.044006	0.166554	0.164986	0.0819181	5.97225	0.312428	0.00336226	0.00242194	0.0067036	0.0067036	1.12116
cant1	95.3502	94.6393	116.648	102.213	87.0391	85.7587	105.341	92.7129	0.423107	0.662401	-0.0342583	0.0427672	7.99543	0.00771299	0.000362688	-9.86e-05	0.00238086	0.00238086	0.976534
canx	230.321	247.631	280.925	252.959	239.657	258.002	289.81	262.49	0.00170507	0.015861	0.117206	0.0373588	10.1018	0.00555007	4.25e-05	0.000150584	0.00205103	0.00205103	1.08463
cap1	69.0137	71.0746	70.0487	70.0457	67.7795	78.4426	74.7557	73.6593	0.00855362	0.0517607	0.110089	0.0418684	8.09744	0.00518437	0.000307319	0.00110688	0.00232212	0.00232212	1.07929
cap2	0.879367	1.29391	2.17625	1.44984	1.00799	1.32094	1.49941	1.27611	0.947009	0.977543	0.0122026	0.183599	4.01246	0.0666656	0.0198966	0.0114015	0.0306661	0.0306661	1.00849
capg	0	0.073326	0	0.024442	0.055452	0.036655	0.043454	0.045187	NA	NA	NA	NA	NA	NA	NA	NA	NA	NA	#VALUE!
capn1	104.22	89.4594	102.21	98.6298	83.0052	85.4882	90.2052	86.2329	0.0253857	0.113409	-0.094917	0.0424593	8.43121	0.00632327	0.000204872	0.00249931	0.0021735	0.00249931	0.936326
capn10	0.584789	1.22549	1.06385	0.958043	0.530779	0.943142	0.746019	0.73998	0.438014	0.671867	-0.17039	0.219702	3.59665	0.0871428	0.0282268	-0.0196009	0.0441765	0.0441765	0.888602
capn12	2.58799	1.14552	1.32596	1.68649	1.86401	2.19663	1.64446	1.9017	0.397531	0.639902	0.232039	0.274265	4.44169	0.107188	0.0110318	0.1018	0.0213199	0.1018	1.17449
capn13	114.293	108.979	127.946	117.073	102.49	105.793	101.586	103.29	0.083137	0.252565	-0.0885942	0.0511287	8.80195	0.00527307	0.000149568	0.00377166	0.00206215	0.00377166	0.940439
capn15	0.768799	1.76825	1.37193	1.30299	0.61561	1.08987	1.34504	1.01684	0.216926	0.455392	-0.211918	0.171629	4.1809	0.149266	0.0176189	0.0124224	0.026566	0.026566	0.863389
capn2.2	11.1544	11.8226	9.86221	10.9464	10.7308	10.9709	10.8679	10.8565	0.741237	0.877555	0.0246664	0.0746977	6.1345	0.00330169	0.00234853	0.00263404	0.00602108	0.00602108	1.01724
capn3	0.017617	0	0.054618	0.0240783	0.045504	0.086894	0	0.0441327	NA	NA	NA	NA	NA	NA	NA	NA	NA	NA	#VALUE!
capn5	61.1759	60.4513	66.2979	62.6417	68.2391	67.6505	77.8931	71.2609	6.05e-05	0.00114149	0.160949	0.0401299	8.38371	0.012383	0.000224027	0.000587015	0.00219158	0.00219158	1.11802
capn6	0.022165	0	0	0.00738833	0	0	0.023539	0.00784633	NA	NA	NA	NA	NA	NA	NA	NA	NA	NA	#VALUE!
capn7	6.72572	5.73716	5.55139	6.00476	6.3182	5.61289	5.95166	5.96092	0.430867	0.666859	0.0622129	0.0789795	6.01997	0.0141033	0.00286216	0.000535757	0.00649448	0.00649448	1.04407
capn8	96.3327	116.919	115.287	109.513	109.688	130.878	110.051	116.872	0.0467243	0.173394	0.106156	0.0533769	8.70435	0.00983164	0.000180858	0.00409278	0.0020865	0.00409278	1.07636
capn9	72.8829	78.3481	126.11	92.447	57.4377	57.7441	65.3425	60.1748	0.00799511	0.0494713	-0.317249	0.119614	8.26651	0.0524809	0.000283171	0.0211781	0.00224011	0.0211781	0.802599
capns1	112.554	95.2998	89.0262	98.96	103.295	105.329	111.041	106.555	0.386655	0.630582	0.0835044	0.0964589	7.8374	0.0085655	0.000407478	0.013549	0.0024879	0.013549	1.05959
capns2	224.588	257.801	353.827	278.739	185.682	231.086	275.787	230.852	0.0224892	0.103936	-0.0906834	0.0397385	8.49963	0.0181615	0.000219706	0.00129732	0.00214902	0.00214902	0.939078
caprin1	290.643	261.735	253.803	268.727	283.521	256.43	274.039	271.33	0.257763	0.505562	0.0480026	0.0424166	9.60426	0.00520759	7.92e-05	0.00261957	0.00198725	0.00261957	1.03383
caprin2	1.86991	2.75625	5.20684	3.27767	2.40812	3.82822	11.0986	5.77831	0.00298699	0.0241561	0.486146	0.163736	5.52435	0.412068	0.00433637	0.0358781	0.00913802	0.0358781	1.4007
caps	0.90329	1.07919	1.89185	1.29144	0.981373	1.33839	1.2634	1.19439	0.0899672	0.265353	-0.735551	0.433808	2.13406	0.486573	0.0435614	0.238722	0.180749	0.238722	0.600588
caps2	3.30021	2.38899	3.3701	3.01977	2.00446	2.10349	2.53262	2.21352	0.0834612	0.252931	-0.214123	0.123703	4.77584	0.0301345	0.00678873	0.00880853	0.0161649	0.0161649	0.86207
capsl	11.2662	10.7274	23.2085	15.0674	8.51956	8.02889	11.8126	9.45368	0.00643147	0.0422972	-0.318734	0.11697	6.50438	0.0924669	0.0144812	0.00604163	0.00473098	0.00604163	0.801773
capza1	81.9707	79.2127	117.535	92.9061	85.7688	76.7099	100.997	87.8252	0.654715	0.827342	0.022909	0.051225	7.76571	0.017639	0.000415113	0.00352089	0.00254368	0.00352089	1.01601
capza2	27.5415	38.2616	73.1782	46.3271	24.1693	30.727	54.3707	36.4223	0.0774529	0.241672	-0.1153	0.0653011	6.5173	0.119175	0.0017039	0.00082929	0.00469244	0.00469244	0.923191
capzb	117.658	128.107	111.952	119.239	99.369	127.115	106.365	110.95	0.517511	0.736398	-0.0302422	0.0467287	7.75858	0.00740533	0.000490629	0.00278473	0.0025495	0.00278473	0.979256
car1_predicted	13.618	6.49191	9.47892	9.86294	10.3264	5.54576	7.19737	7.68984	0.0379088	0.149528	-0.229858	0.11073	5.34045	0.154614	0.00791836	-0.00523343	0.0104734	0.0104734	0.852719
card14	0.117616	1.20479	0.151569	0.491325	0.124427	0.988649	0.062631	0.391902	0.387814	0.631452	-0.280421	0.324716	3.1172	1.43051	0.0889731	0.0132801	0.0691877	0.0691877	0.823351
card18	2.82338	2.56564	2.98634	2.79179	3.36551	2.94222	4.21155	3.50643	0.0490209	0.179137	0.420512	0.21363	4.57499	0.0867888	0.0147545	0.0537023	0.0190556	0.0537023	1.3384
card19	0.600263	0.686628	0.48361	0.590167	0.321273	0.371632	0.395162	0.362689	0.482912	0.711222	-0.403638	0.575289	1.80013	0.0626766	0.246399	-0.220874	0.250037	0.250037	0.75595
card9	3.42969	2.55125	3.24617	3.0757	3.29771	2.41324	2.32663	2.67919	0.383209	0.627158	-0.10472	0.120092	5.01263	0.0302463	0.0082123	0.00357894	0.0134208	0.0134208	0.929985
carf	3.94677	3.4417	2.39971	3.26273	3.5728	3.54747	3.34662	3.48896	0.297245	0.547894	0.140532	0.134821	5.16558	0.0415948	0.00671952	0.0205454	0.0119426	0.0205454	1.10231
carhsp1	5.35658	9.55291	9.00401	7.97117	5.7179	9.97165	10.3644	8.68465	0.200074	0.432808	0.149199	0.11644	4.99216	0.0732273	0.00670284	-0.00442539	0.0136345	0.0136345	1.10895
carkd	34.0071	31.1009	19.5355	28.2145	35.622	34.5572	26.8949	32.358	0.0141457	0.0746708	0.225607	0.0919517	7.57756	0.0780838	0.00279547	0.0098872	0.00271487	0.0098872	1.16927
carm1	108.544	85.1367	90.4259	94.7022	111.631	96.4942	104	104.042	0.000705094	0.00791089	0.13097	0.0386618	8.71419	0.0149965	0.000158218	0.00170756	0.00208389	0.00208389	1.09503
carm1p1	0	0	0	0	0.043155	0.038225	0	0.0271267	NA	NA	NA	NA	NA	NA	NA	NA	NA	NA	#VALUE!
carmil2	0.150361	0.078179	0.040767	0.089769	0.045825	0.102592	0.037387	0.0619347	0.957065	0.981519	-0.0440693	0.81857	1.1267	0.0732122	0.529772	-0.466838	0.475315	0.475315	0.969915
carmil3	0.159244	0	0	0.0530813	0.069937	0	0	0.0233123	NA	NA	NA	NA	NA	NA	NA	NA	NA	NA	#VALUE!
carnmt1	17.2151	16.9371	24.7815	19.6446	13.532	15.6807	22.4045	17.2057	0.468345	0.698679	-0.0475625	0.0655877	6.46752	0.0260583	0.00160932	0.00231955	0.0048433	0.0048433	0.96757
carns1	0.590923	0.624439	0.716995	0.644119	0.388842	0.434195	0.764654	0.52923	0.383153	0.627132	-0.16693	0.191411	3.89836	0.0505851	0.0211199	0.0173986	0.0338373	0.0338373	0.890736
cars	103.337	99.5402	89.9353	97.6042	93.5806	104.565	91.081	96.4089	0.572175	0.77468	0.0225829	0.0399803	8.43797	0.00383719	0.000226645	0.0020801	0.002171	0.002171	1.01578
cars2	1.82293	1.46752	0.783286	1.35791	1.59832	2.0529	0.916057	1.52243	0.156878	0.375681	0.277399	0.195952	3.96686	0.276763	0.0257037	0.0192404	0.0318919	0.0318919	1.21201
cartpt	0.098508	0.138918	0.294021	0.177149	0.200969	0.180831	0.271784	0.217861	NA	NA	NA	NA	NA	NA	NA	NA	NA	NA	#VALUE!
casc3	59.7273	61.1153	80.9752	67.2726	57.4463	63.6704	74.0517	65.0561	0.826038	0.91942	0.00920655	0.0418887	8.0972	0.0167639	0.000309747	0.000904097	0.00232225	0.00232225	1.0064
casc4	64.4555	68.4425	80.8594	71.2525	61.9122	68.1872	82.3146	70.8047	0.188239	0.418021	0.0557682	0.0423833	8.00836	0.00777378	0.000321523	0.000368932	0.00237299	0.00237299	1.03941
casc5	9.3842	9.77179	9.08949	9.41516	9.53382	8.85533	9.84255	9.41057	0.206677	0.441732	0.0843958	0.0668346	7.57022	0.00844708	0.00108179	0.00561852	0.00272234	0.00561852	1.06024
casd1	18.9267	24.8656	25.1545	22.9823	19.1626	26.9605	27.4613	24.5281	0.936341	0.973449	-0.0131701	0.164896	7.93181	0.0727801	0.000744602	0.0400414	0.00242146	0.0400414	0.990913
cask	10.2718	12.1015	13.5942	11.9892	11.9131	11.9036	13.9039	12.5735	0.00899579	0.0536225	0.137829	0.0527634	7.3563	0.00892375	0.000686394	0.00348956	0.00297103	0.00348956	1.10025
caskin1	1.79773	1.48249	1.49361	1.59128	1.06391	1.00289	0.779127	0.948642	4.97e-07	2.06e-05	-0.469363	0.0933582	5.59365	0.0866822	0.0043812	0.00175499	0.00869242	0.00869242	0.722283
caskin2	35.7175	35.8683	32.5017	34.6958	35.6497	37.6551	29.9604	34.4217	0.600774	0.792762	0.0219244	0.0418973	8.06087	0.00626987	0.000290764	0.000969635	0.00234232	0.00234232	1.01531
casp1	0.060157	0	0	0.0200523	0.042185	0	0.033263	0.0251493	NA	NA	NA	NA	NA	NA	NA	NA	NA	NA	#VALUE!
casp10	0.668382	0.616435	0.704135	0.662984	1.02531	0.823011	0.815608	0.887976	0.0298939	0.126913	0.370125	0.170447	4.12671	0.0556997	0.0157623	-0.00793336	0.0278162	0.0278162	1.29246
casp2	24.8504	28.1872	18.3086	23.7821	24.7359	31.5045	20.3112	25.5172	0.0391184	0.153288	0.106095	0.0514289	7.21049	0.0411404	0.000787256	0.00138453	0.00318014	0.00318014	1.07631
casp3	33.2597	42.777	56.8442	44.2936	38.2688	39.1465	45.537	40.9841	0.590491	0.78572	0.052426	0.0974234	7.97806	0.0134941	0.000339924	0.0138971	0.00239163	0.0138971	1.03701
casp6	8.28404	9.12641	12.9331	10.1145	6.50515	7.35912	7.89832	7.2542	0.0020575	0.0183032	-0.228003	0.0739835	6.28994	0.0263091	0.00200188	0.00620846	0.00543484	0.00620846	0.853816
casp7	6.61273	7.1563	6.84167	6.87023	12.5047	10.5607	13.6779	12.2478	5.45e-09	3.97e-07	0.609364	0.104471	5.60383	0.120793	0.00367357	0.0126978	0.00862952	0.0126978	1.52559
casp8	0.039782	0.200185	0.08127	0.107079	0.018338	0.065546	0.194159	0.092681	0.737278	0.875468	-0.205639	0.613005	1.70036	0.610585	0.288343	0.210227	0.275319	0.275319	0.867155
casp8ap2	17.219	11.2878	11.6159	13.3742	19.4852	14.2711	11.2399	14.9987	0.00230825	0.0199419	0.212022	0.0695747	6.32762	0.0993152	0.00195861	0.00330023	0.00530234	0.00530234	1.15831
casp9	9.58839	11.2846	11.8132	10.8954	8.20332	9.75729	10.9435	9.6347	0.351041	0.597887	-0.0745559	0.0799465	5.90816	0.0106597	0.00259043	-0.00100911	0.00699674	0.00699674	0.949634
casq1	0.096377	0.308295	0.266112	0.223595	0	0.179205	0.051824	0.0770097	NA	NA	NA	NA	NA	NA	NA	NA	NA	NA	#VALUE!
casq2	29.9523	20.7021	17.5424	22.7323	14.0111	13.029	9.87112	12.3037	1.54e-13	3.19e-11	-0.563285	0.0762918	6.21481	0.139505	0.00210932	0.00662135	0.00571031	0.00662135	0.67676
casr	0.069743	0.0357	0.061367	0.0556033	0.04296	0.04948	0.051173	0.047871	0.884016	0.949574	-0.0848345	0.581537	1.64073	0.0470942	0.215696	-0.152984	0.291582	0.291582	0.942893
cass4	40.5891	44.8172	50.2654	45.2239	43.7767	43.8956	41.4896	43.054	0.99536	0.997911	0.000418522	0.0719698	8.11124	0.00337873	0.000313022	0.00745647	0.00231475	0.00745647	1.00029
cast	41.7746	33.3741	39.8234	38.324	37.5043	34.712	31.9479	34.7214	0.523142	0.741449	-0.0407588	0.0638342	8.2093	0.0117725	0.00139422	0.004718	0.00226593	0.004718	0.972143
castor1	0.194903	0.103104	0.384989	0.227665	0.19286	0.192132	0.096267	0.16042	0.755767	0.885086	-0.175929	0.565608	2.00557	0.209097	0.275012	0.162597	0.204857	0.204857	0.885197
castor2	39.4587	37.9201	30.2842	35.8877	37.1337	39.0076	27.756	34.6324	0.496116	0.721404	0.0382379	0.0561815	6.88323	0.0372694	0.000957973	-3.83e-05	0.00377656	0.00377656	1.02686
casz1	7.34683	5.66129	7.4631	6.82374	4.49792	3.57454	3.68342	3.91863	1.63e-13	3.34e-11	-0.486487	0.0659576	6.84755	0.0905698	0.0011862	0.00533941	0.00385257	0.00533941	0.713761
cat	0.798742	0.249441	0.907506	0.651896	0.567432	0.114483	0.255427	0.312447	0.0997634	0.282833	-0.72081	0.437916	2.47771	0.580634	0.158511	-0.0575913	0.129144	0.129144	0.606757
cat.1	118.963	93.5037	94.6632	102.377	107.067	102.791	112.606	107.488	0.271296	0.519482	0.0908712	0.082604	8.11351	0.011842	0.00029285	0.00994227	0.00231355	0.00994227	1.06501
cat.2	2.45189	2.08129	1.65686	2.06335	1.8495	2.23677	1.99945	2.02857	0.755533	0.885086	0.0458656	0.147311	4.49517	0.0216511	0.0121704	0.0171215	0.0203804	0.0203804	1.0323
cat1	4.93518	4.85314	6.65515	5.48116	4.38213	5.16593	5.1074	4.88515	0.658546	0.829585	-0.0436985	0.098883	5.3832	0.0105213	0.00452211	0.00601717	0.0101446	0.0101446	0.970165
cat2	0.752091	0.431786	0.602121	0.595333	0.085917	0.250979	0.183522	0.173473	0.000343557	0.00450824	-1.4077	0.393209	2.71335	0.671384	0.129391	0.0156026	0.102529	0.102529	0.376913
catip	13.5102	8.39358	14.6935	12.1991	8.77351	7.81788	9.27994	8.62378	0.0145563	0.076285	-0.280208	0.114687	5.83113	0.0645863	0.00299161	0.0167382	0.00736973	0.0167382	0.823472
cav1	13.0712	10.1461	12.4922	11.9032	4.26122	5.50586	5.47505	5.08071	2e-07	9.48e-06	-0.758145	0.145809	5.79259	0.185911	0.0038899	0.0280006	0.00756564	0.0280006	0.591256
cav2	18.3022	14.2064	16.4774	16.3287	8.09674	8.65508	10.0686	8.94014	2.34e-06	7.63e-05	-0.517973	0.109696	5.92787	0.0918278	0.00297126	0.0150787	0.00690499	0.0150787	0.698352
cav3.1	0.017725	0.033149	0	0.016958	0.024496	0	0	0.00816533	NA	NA	NA	NA	NA	NA	NA	NA	NA	NA	#VALUE!
cav3.2	0.373661	0.537034	0.70681	0.539168	0.085821	0.151408	0.232453	0.156561	0.0258505	0.114852	-1.1366	0.510042	2.15256	0.485513	0.2127	-0.201322	0.177514	0.177514	0.454829
cavin1	2.68616	2.36404	1.93236	2.32752	0.972975	0.733425	0.767662	0.824687	3.96e-10	3.83e-08	-0.984691	0.157407	4.37951	0.317511	0.0146995	-0.00505479	0.022466	0.022466	0.505334
cbarp	4.67374	3.28961	3.41123	3.79153	4.06213	2.79784	3.66195	3.50731	0.804054	0.910037	-0.0249133	0.100415	5.35344	0.0371627	0.00475236	0.00566074	0.0103723	0.0103723	0.98288
cbfa2t2	57.7578	48.6897	49.1929	51.8801	64.4126	55.1737	62.5957	60.7273	3.06e-05	0.000654504	0.209823	0.0503339	8.18111	0.0232472	0.000294596	0.00350565	0.00227934	0.00350565	1.15655
cbfa2t3	3.14528	2.59081	2.7249	2.82033	1.55487	1.65189	1.40501	1.53726	0.000360517	0.00467221	-0.583404	0.163537	4.57816	0.108802	0.0211113	-0.011712	0.0190051	0.0190051	0.667387
cbfb	15.4483	20.3508	34.4465	23.4152	17.7174	18.7252	28.2194	21.554	0.47915	0.707798	0.0690148	0.097524	6.92476	0.0514628	0.000955181	0.0133112	0.00369088	0.0133112	1.049
cbl	21.9604	25.8487	36.2043	28.0045	21.5204	21.7424	29.058	24.1069	0.222272	0.461696	-0.0718648	0.058881	8.0144	0.0273217	0.000383078	0.00481738	0.00236936	0.00481738	0.951407
cblb	15.5146	16.9942	22.7047	18.4045	15.7679	14.8295	18.55	16.3825	0.587039	0.783654	-0.0335166	0.0617098	7.36397	0.0122745	0.000690748	0.00502139	0.00296096	0.00502139	0.977036
cblc	1.08913	1.00924	0.967867	1.02208	0.828772	0.849524	0.445936	0.708077	0.0975466	0.278476	-0.355344	0.214467	3.63369	0.0920317	0.0262651	0.0193262	0.0427293	0.0427293	0.781683
cbll1	40.9969	43.3789	43.6253	42.667	44.7785	46.6917	41.807	44.4257	0.00386304	0.0290448	0.127301	0.0440621	7.85268	0.00959936	0.00043558	0.000917548	0.00247662	0.00247662	1.09225
cbln1	0.425323	0.733018	0.867278	0.675206	0.436384	0.486519	0.57509	0.499331	0.587817	0.784186	-0.137816	0.254271	3.30776	0.0380949	0.0393257	-0.00759475	0.0576552	0.0576552	0.908894
cbln2	0.31377	0.087739	0.110423	0.170644	0.344684	0.077503	0.10244	0.174876	NA	NA	NA	NA	NA	NA	NA	NA	NA	NA	#VALUE!
cbln4	0.096846	0.134719	0.113367	0.114977	0.03359	0.089325	0	0.0409717	NA	NA	NA	NA	NA	NA	NA	NA	NA	NA	#VALUE!
cbr1	0.284892	0.933361	0.061984	0.426746	0.643676	1.123	0.420669	0.729115	0.0817191	0.249984	0.879452	0.505201	2.00086	0.864922	0.177044	0.0731046	0.205798	0.205798	1.83968
cbr3	3.15319	4.2305	2.73754	3.37374	2.13871	6.37868	3.37159	3.96299	0.592971	0.787057	0.122747	0.229632	4.02799	0.134233	0.023181	0.0559156	0.0302608	0.0559156	1.08881
cbr4	7.56758	6.62467	6.07268	6.75498	7.95856	8.76008	8.90639	8.54168	0.00180006	0.0165333	0.318712	0.102106	5.47124	0.042987	0.00436102	0.0112775	0.00950125	0.0112775	1.24722
cbs	90.5144	122.309	93.5286	102.117	79.1706	123.687	96.3883	99.7486	0.988945	0.995784	-0.00058044	0.0418907	8.12175	0.0263836	0.000323032	0.00219141	0.00230922	0.00230922	0.999598
cbwd1.1	0.289258	0.494296	0.566458	0.450004	0.410048	0.506793	0.527302	0.481381	0.592336	0.786774	0.162872	0.304175	2.9651	0.0490856	0.0585933	-0.0358975	0.0801899	0.0801899	1.11951
cbwd1.2	0.872838	7.06678	4.55264	4.16409	5.07572	7.40372	3.03832	5.17259	0.416984	0.657338	0.528753	0.651443	4.52024	0.621838	0.227758	0.408809	0.0199539	0.408809	1.44268
cbwd2	5.77449	2.92133	5.16327	4.6197	2.37708	1.55626	5.79305	3.24213	0.42098	0.660677	-0.394249	0.48992	4.39062	0.262585	0.337776	-0.197471	0.0222568	0.0222568	0.760885
cbx1	166.938	169.809	145.411	160.719	147.304	163.259	144.4	151.654	0.737163	0.875394	-0.0134303	0.0400172	8.38234	0.00435254	0.000209949	0.00143261	0.00219212	0.00219212	0.990734
cbx2	14.8298	12.4314	14.5132	13.9248	12.4005	13.1992	13.3652	12.9883	0.871538	0.942763	0.00983574	0.060825	6.61343	0.00467094	0.00102392	0.00452561	0.00441948	0.00452561	1.00684
cbx3	340.01	351.027	518.418	403.152	370.662	341.131	458.263	390.019	0.105853	0.294419	0.0819411	0.0506711	9.84964	0.01651	0.000110235	0.00374111	0.0020079	0.00374111	1.05844
cbx4	3.63806	2.72875	2.94062	3.10248	2.96973	2.65221	2.50333	2.70842	0.613492	0.80146	-0.0590747	0.116957	4.97153	0.0213014	0.00666453	-0.00367101	0.013854	0.013854	0.95988
cbx5	66.6771	59.3141	51.5962	59.1958	64.3642	64.6042	58.2977	62.422	0.0173373	0.0866953	0.121962	0.0512558	8.1274	0.0202588	0.000764945	0.00317578	0.00230627	0.00317578	1.08821
cbx6	0.303302	0.623976	1.15857	0.695283	0.912175	0.94328	0.846225	0.90056	0.279044	0.528038	0.426397	0.393911	2.89389	0.214205	0.0650835	0.167666	0.0859496	0.167666	1.34387
cbx7	0.191262	0.28412	0.468284	0.314555	0.174231	0.193215	0.196807	0.188084	0.297212	0.547894	-0.333035	0.319479	3.86825	0.0815052	0.118366	-0.051186	0.0347344	0.0347344	0.793865
cbx8	1.74293	2.17002	2.15054	2.02116	1.74645	2.22801	1.65639	1.87695	0.942412	0.975768	-0.0115498	0.159883	4.26059	0.0140592	0.013509	-0.00332845	0.0248348	0.0248348	0.992026
cby1	24.3915	20.9601	30.2322	25.1946	17.9669	18.6861	17.8658	18.1729	0.0365501	0.145991	-0.215105	0.102884	6.69053	0.0231393	0.00240165	0.013476	0.00421778	0.013476	0.861483
cc2d1a	6.00367	5.27243	5.239	5.50503	5.06232	5.76748	5.02859	5.28613	0.954543	0.980645	-0.00462172	0.0810782	5.91977	0.00415465	0.00291801	0.00351799	0.00694251	0.00694251	0.996802
cc2d1b	1.83651	1.87528	2.41814	2.04331	2.01436	1.98972	2.36593	2.12334	0.371699	0.617028	0.0955322	0.106944	5.23868	0.0112125	0.00585295	-0.00455818	0.0113025	0.0113025	1.06846
cc2d2a	9.12624	7.32741	8.41646	8.29004	8.26169	6.58587	6.50958	7.11905	0.0643723	0.214573	-0.10834	0.0585751	6.78558	0.0193682	0.00115671	0.00191052	0.00398986	0.00398986	0.927655
ccar1	24.5097	21.345	15.6534	20.5027	22.9589	25.123	17.3095	21.7971	0.0256463	0.114269	0.14511	0.0650274	7.66475	0.0624481	0.000497327	0.00584552	0.0026308	0.00584552	1.10582
ccbe1	0	0.011868	0.014455	0.00877433	0	0.015978	0	0.005326	NA	NA	NA	NA	NA	NA	NA	NA	NA	NA	#VALUE!
ccbl1	0	0.324513	0	0.108171	0	0	0.425537	0.141846	NA	NA	NA	NA	NA	NA	NA	NA	NA	NA	#VALUE!
ccdc102a	0.894438	1.02654	0.867374	0.929451	0.814333	0.651913	0.681645	0.715964	0.331719	0.580932	-0.207052	0.213312	3.79567	0.025661	0.0312435	-0.0122717	0.0370093	0.0370093	0.866305
ccdc103	26.1276	26.477	42.6462	31.7503	21.2071	22.5439	32.8327	25.5279	0.0492423	0.17963	-0.147903	0.0752118	6.09011	0.0475228	0.00228511	-0.00156302	0.00620012	0.00620012	0.902561
ccdc105	9.26128	4.17119	7.59039	7.00762	4.70443	2.51273	4.51409	3.91042	4.18e-05	0.000841756	-0.508025	0.123986	4.87054	0.198983	0.00806673	-0.00357881	0.0149921	0.0149921	0.703185
ccdc106	0.078738	0.126653	0.054544	0.086645	0.055405	0.05593	0.050376	0.0539037	NA	NA	NA	NA	NA	NA	NA	NA	NA	NA	#VALUE!
ccdc112	7.9504	4.83318	6.68556	6.48971	8.0267	5.60239	5.83147	6.48685	0.15425	0.371781	0.107051	0.0751406	6.08894	0.0616559	0.00226429	0.00478527	0.00620488	0.00620488	1.07702
ccdc113	13.0514	10.4747	13.3596	12.2952	9.49997	8.84519	10.4116	9.58559	0.0162061	0.0822027	-0.169371	0.0704468	6.25372	0.0176692	0.00187835	0.000255328	0.00556578	0.00556578	0.88923
ccdc115	157.2	113.743	112.214	127.719	178.372	146.177	163.332	162.627	0.00455653	0.0328149	0.25496	0.0898754	7.3448	0.0367147	0.000667617	0.0114488	0.0029863	0.0114488	1.1933
ccdc117	4.34248	5.94102	4.26263	4.84871	4.5725	5.05852	4.6875	4.77284	0.264525	0.512476	0.113716	0.101918	5.3928	0.0312606	0.0055086	0.00754719	0.0100723	0.0100723	1.08201
ccdc12	170.42	161.355	139.614	157.13	181.058	194	172.712	182.59	5.76e-06	0.000163414	0.207065	0.0456584	7.85871	0.0217355	0.000401164	0.00272588	0.00247223	0.00272588	1.15434
ccdc122	0	0.052916	0	0.0176387	0	0	0	0	NA	NA	NA	NA	NA	NA	NA	NA	NA	NA	#VALUE!
ccdc124	7.07903	8.52143	11.122	8.90749	7.57439	7.1887	9.95632	8.2398	0.950531	0.979066	0.00585826	0.0944271	5.52532	0.0185437	0.00424312	0.00402299	0.0091316	0.0091316	1.00407
ccdc125	29.557	29.2669	23.0183	27.2807	30.9638	31.0596	23.6663	28.5632	0.00765375	0.0478545	0.130396	0.0488929	7.42839	0.0405665	0.000705693	-0.000671926	0.00288007	0.00288007	1.09459
ccdc126	17.0627	14.8951	14.091	15.3496	14.6158	14.4125	14.2243	14.4175	0.0907432	0.266611	0.424143	0.250751	5.40065	0.0989277	0.00528984	0.0890244	0.0100135	0.0890244	1.34178
ccdc127	2.31445	3.48042	3.72863	3.1745	2.2977	4.02574	3.83007	3.3845	0.178432	0.406198	0.157353	0.116939	4.99805	0.0474027	0.00693952	-0.00483976	0.0135725	0.0135725	1.11524
ccdc129	4.33186	2.53281	3.26045	3.37504	3.18895	1.99592	1.73648	2.30712	0.00641538	0.0422182	-0.281851	0.103403	6.02965	0.125843	0.00311217	0.012926	0.00645298	0.012926	0.822535
ccdc13	4.10794	3.23612	3.74234	3.69547	3.13881	1.94617	2.51098	2.53199	0.00125036	0.0123835	-0.352929	0.109363	5.21986	0.0712507	0.00647678	0.00302581	0.0114636	0.0114636	0.782993
ccdc130	24.2114	20.9937	15.9334	20.3795	20.9441	21.2038	18.5036	20.2172	0.562791	0.770027	0.0504653	0.0872044	6.49359	0.0245926	0.00165823	0.00974869	0.00476348	0.00974869	1.0356
ccdc134	22.9151	27.1522	27.67	25.9124	22.3499	27.6979	27.4629	25.8369	0.0740639	0.234517	0.0836815	0.0468484	7.49807	0.0060276	0.000492815	-0.000151087	0.00279934	0.00279934	1.05972
ccdc136	0.099334	0.14235	0.198654	0.146779	0.128775	0.18576	0.243156	0.185897	0.365298	0.610312	0.653593	0.72195	1.50756	0.784361	0.450521	-0.22281	0.331297	0.331297	1.57308
ccdc138	2.99643	2.89489	4.34982	3.41371	2.30305	2.70447	3.04434	2.68395	0.253267	0.49973	-0.123895	0.108447	5.19367	0.0146466	0.00594916	0.00114693	0.0116919	0.0116919	0.917707
ccdc14	29.0415	26.1948	25.3858	26.874	29.0075	26.6958	24.8551	26.8528	0.649887	0.824934	0.0219907	0.0484463	7.42235	0.00394285	0.00063318	-0.000601426	0.00288738	0.00288738	1.01536
ccdc141	1.39364	1.75262	2.21046	1.78557	0.503782	0.850944	1.00812	0.787615	2.35e-09	1.86e-07	-0.773221	0.129489	4.85451	0.233552	0.00996791	0.00141858	0.0151831	0.0151831	0.58511
ccdc146	5.06335	2.74144	3.42433	3.74304	3.56404	2.33302	2.6047	2.83392	0.042461	0.16196	-0.17713	0.0873004	5.69926	0.0875094	0.00336354	0.000410247	0.00806851	0.00806851	0.884461
ccdc148	4.28572	4.56842	4.00938	4.28784	3.76824	4.81311	5.3656	4.64898	0.331481	0.580775	0.118999	0.122536	5.22522	0.0163137	0.00568155	0.0168409	0.0114174	0.0168409	1.08598
ccdc149	2.34078	2.24636	3.25836	2.61517	2.55639	2.38998	2.96233	2.63623	0.567831	0.772399	0.0683788	0.119701	4.95379	0.0182381	0.0074462	-0.00351335	0.0140461	0.0140461	1.04854
ccdc15	25.6626	30.0115	40.0051	31.8931	23.5853	27.5256	28.8737	26.6615	0.302873	0.553875	-0.0725943	0.0704599	7.32438	0.0107949	0.000685599	0.00676129	0.00301391	0.00676129	0.950926
ccdc150	7.31904	5.21589	7.65811	6.73101	5.78081	3.74193	4.77064	4.76446	0.000114939	0.00192647	-0.279681	0.0725187	6.30552	0.063498	0.00250885	0.00373479	0.00537959	0.00537959	0.823773
ccdc151	26.1333	19.557	29.2728	24.9877	17.1536	16.4321	20.2578	17.9478	1.4e-05	0.000340206	-0.277408	0.0638619	6.9672	0.0443776	0.00106348	0.00505403	0.00360635	0.00505403	0.825072
ccdc152	0	0.026843	0	0.00894767	0	0	0	0	NA	NA	NA	NA	NA	NA	NA	NA	NA	NA	#VALUE!
ccdc153	3.2119	1.54791	3.05836	2.60606	1.72742	2.39793	1.62336	1.91624	0.531313	0.747463	-0.215074	0.343566	3.81205	0.0956386	0.0236518	0.153405	0.0364817	0.153405	0.861502
ccdc157	5.76672	5.09047	5.9314	5.5962	6.74589	5.43632	4.96819	5.7168	0.490014	0.717014	0.0823249	0.119262	4.9709	0.0202257	0.00747435	0.00506824	0.0138608	0.0138608	1.05872
ccdc160	15.3583	12.2029	19.6166	15.7259	11.4394	11.6645	13.0891	12.0643	0.192345	0.423979	-0.118464	0.090869	6.18779	0.0167545	0.00215676	0.010229	0.00581303	0.010229	0.921168
ccdc166	12.6182	6.26467	5.9993	8.29406	7.01552	6.66369	4.7083	6.12917	0.212275	0.449437	-0.24858	0.199289	4.78097	0.105255	0.00902093	0.0505531	0.0160986	0.0505531	0.841725
ccdc167	62.1923	48.9892	55.9105	55.6973	57.6742	50.0984	57.1358	54.9695	0.424152	0.662766	0.0436121	0.054567	6.97497	0.0107197	0.000875138	0.000425383	0.0035912	0.0035912	1.03069
ccdc169	0.888248	0.721807	0.563379	0.724478	0.788189	0.455512	0.290873	0.511525	0.319178	0.569027	-0.316687	0.317911	2.90685	0.183189	0.0667306	-0.0350377	0.0848705	0.0848705	0.802912
ccdc17	0.332225	0.310519	0.873352	0.505365	0.165425	0.210851	0.395817	0.257364	0.0213729	0.100666	-0.568335	0.246959	3.50642	0.287222	0.0435361	-0.0251239	0.047947	0.047947	0.674395
ccdc170	2.89002	2.00387	5.55925	3.48438	2.11347	1.84381	2.64498	2.20075	0.0964201	0.276733	-0.299151	0.179945	5.5038	0.12409	0.00448114	0.044089	0.00927624	0.044089	0.81273
ccdc171	5.28226	4.26499	7.31782	5.62169	5.67143	3.97361	5.15066	4.9319	0.695209	0.851925	-0.0459728	0.117339	6.25808	0.0389127	0.00185753	0.018795	0.00554985	0.018795	0.968636
[truncated: 21,635 more rows]

## Sheet: means >=1
Gene	CMO 1 (TPM)	CMO 2 (TPM)	CMO 3 (TPM)	CMO Mean (TPM)	n1-Src AMO 1 (TPM)	n1-src AMO 2 (TPM)	n1-src AMO 3 (TPM)	n1-src AMO mean (TPM)	pval	qval	b	se_b	mean_obs	var_obs	tech_var	sigma_sq	smooth_sigma_sq	final_sigma_sq	effect_size
37316	3.0544	2.37895	0.852017	2.09512	1.55638	1.60716	0.811516	1.32502	0.178664	0.406342	-0.281048	0.208976	3.78036	0.314592	0.0279959	0.0232205	0.0375108	0.0375108	0.822993
37500	24.5047	28.2152	38.0314	30.2504	21.2136	23.6983	30.9148	25.2756	0.0791841	0.245076	-0.0738543	0.0420717	8.07408	0.0158759	0.000320124	-8.48e-07	0.00233492	0.00233492	0.950096
38412	3.3041	4.0384	4.29005	3.87752	3.12775	2.81125	2.78874	2.90925	0.0564057	0.196885	-0.21471	0.112538	5.33261	0.0214551	0.00487575	0.0141215	0.0105348	0.0141215	0.861719
38596	25.1524	15.2597	15.4124	18.6082	19.8151	10.4531	11.7425	14.0036	3.4e-05	0.000710195	-0.220266	0.0531396	7.18328	0.117679	0.00101277	0.0031153	0.00322295	0.00322295	0.858407
38777	15.7392	14.8346	14.0574	14.8771	12.9802	10.8953	11.7189	11.8648	0.0127195	0.0696454	-0.135686	0.054459	7.11709	0.0193679	0.00111653	0.00322829	0.00333215	0.00333215	0.910237
38961	27.6538	21.6917	23.8129	24.3861	27.4777	25.0379	26.9011	26.4722	0.00164442	0.0154166	0.162155	0.0515119	7.16387	0.0204264	0.000725987	0.00266236	0.00325423	0.00325423	1.11896
39142	36.4768	38.6407	49.2236	41.447	36.784	37.7887	45.3752	39.9826	0.523609	0.741861	0.0277102	0.043447	7.88828	0.0107549	0.000380315	0.000630706	0.00245115	0.00245115	1.01939
39326	63.955	77.0434	128.283	89.7605	62.3866	67.1192	88.3644	72.6234	0.34725	0.594758	-0.0870564	0.0926194	8.29621	0.039164	0.000268014	0.0125995	0.00222728	0.0125995	0.941442
39508	21.5558	39.37	46.1315	35.6858	26.2315	37.259	37.8386	33.7764	0.659228	0.82984	0.0497115	0.11273	7.51442	0.0636863	0.000808093	0.0182539	0.00278132	0.0182539	1.03506
39692	40.0983	37.7214	51.0643	42.9613	32.11	36.4443	37.7531	35.4358	0.121959	0.321639	-0.104175	0.067357	7.56464	0.00807646	0.000545172	0.00626028	0.00272807	0.00626028	0.930337
39873	2.04945	1.42852	1.99444	1.82414	1.75466	1.11598	0.940999	1.27055	0.0616495	0.208649	-0.328804	0.175943	4.32568	0.0954428	0.0156444	0.0307895	0.0235082	0.0307895	0.796196
40057	23.2139	22.1561	29.0363	24.8021	20.5246	19.1839	23.4686	21.059	0.0346246	0.140444	-0.114626	0.0542553	7.13497	0.0142861	0.00111351	-0.000375735	0.00330195	0.00330195	0.923622
40422	46.7324	53.8835	84.4581	61.6913	40.5799	46.171	58.1066	48.2858	0.0480793	0.176893	-0.119578	0.0604947	7.96843	0.0276044	0.000363423	0.00512599	0.0023977	0.00512599	0.920457
40787	21.8414	21.1668	23.2346	22.0809	26.6017	24.7027	25.8211	25.7085	0.000122357	0.00202103	0.223811	0.0582636	6.74334	0.0179398	0.00100364	-0.000114729	0.00408833	0.00408833	1.16781
41153	73.6635	65.3163	64.9713	67.9837	59.2199	53.282	47.1655	53.2225	3.04e-07	1.36e-05	-0.203697	0.039776	8.48114	0.0225888	0.000217744	0.000962374	0.00215545	0.00215545	0.868322
42248	109.731	165.075	307.12	193.975	114.659	139.243	221.12	158.341	0.666953	0.834708	-0.0423304	0.0983666	8.79251	0.0978653	0.000150332	0.0143636	0.00206436	0.0143636	0.971085
42Sp43	4.41941	6.56395	7.37671	6.12002	5.21119	8.76393	9.76522	7.91345	0.00780585	0.0485598	0.294885	0.110844	5.12431	0.0906458	0.00610762	-0.00452566	0.012322	0.012322	1.22679
42Sp50	3.59148	4.0287	2.4823	3.36749	3.51365	4.70698	3.33649	3.85237	0.23288	0.475935	0.17306	0.145066	4.55831	0.0424851	0.0122423	-0.000487061	0.0193239	0.0193239	1.12745
a1cf	4.91179	4.59147	4.17967	4.56098	3.71414	4.64315	3.86667	4.07465	0.594895	0.788172	-0.0460058	0.0865167	5.82891	0.012701	0.00384684	0.00652595	0.00738087	0.00738087	0.968614
a2ml1	16.9352	29.8415	30.4227	25.7331	12.2897	28.0776	29.0711	23.1461	0.200124	0.432818	-0.110148	0.0859727	7.64631	0.137877	0.000504718	0.0105822	0.00264787	0.0105822	0.926493
a4gnt	4.03588	9.07869	4.353	5.82252	3.93713	8.75918	3.31858	5.3383	0.586213	0.782864	-0.0624076	0.11465	5.10458	0.1823	0.00720863	0.00142552	0.0125082	0.0125082	0.957665
aaas	22.6636	14.3459	17.4132	18.1409	21.2829	17.387	22.9521	20.5407	0.0669796	0.219891	0.190829	0.104175	6.92397	0.0443809	0.00107368	0.015205	0.00369248	0.015205	1.14142
aadac	20.4341	15.2227	29.8315	21.8294	12.7562	9.80512	13.6366	12.066	5.39e-07	2.2e-05	-0.494181	0.0986003	6.3027	0.122247	0.0021506	0.0124324	0.00538955	0.0124324	0.709965
aadacl4	10.2007	11.4316	11.9458	11.1927	9.13564	13.0716	9.82374	10.677	0.932907	0.97175	0.0122068	0.144995	4.9689	0.0133781	0.0176529	-0.00556901	0.0138822	0.0138822	1.0085
aadat	4.83502	8.92339	1.9066	5.22167	2.46029	5.74821	1.2135	3.14067	0.00115877	0.0117307	-0.442298	0.13614	4.7634	0.590334	0.0114739	-0.00283552	0.0163274	0.0163274	0.735961
aaed1	2.73416	2.97582	4.91144	3.54047	2.23331	3.1988	3.77934	3.07048	0.721918	0.867352	-0.0392973	0.110418	5.12947	0.0412705	0.00601436	0.00617533	0.0122738	0.0122738	0.973129
aagab	37.8373	41.7446	28.5007	36.0275	37.8255	50.2221	36.6769	41.5748	0.00358943	0.027671	0.206031	0.0707486	6.77987	0.0419854	0.00106793	0.00644011	0.00400289	0.00644011	1.15351
aak1	3.59987	3.80445	3.55186	3.65206	3.47422	3.25417	3.36544	3.36461	0.716998	0.864881	-0.029541	0.0814984	5.96039	0.0026727	0.00320622	0.000358296	0.00675675	0.00675675	0.979732
aamdc	90.8131	99.0739	83.6084	91.1651	99.5395	120.899	110.949	110.462	0.000692398	0.0078154	0.265697	0.0783174	5.9802	0.0296187	0.00253217	0.002653	0.00666825	0.00666825	1.20222
aamp	35.3044	31.9025	31.3559	32.8543	35.2569	32.2212	29.2182	32.2321	0.838892	0.925167	0.0113293	0.0557239	6.93155	0.00526656	0.000980571	-0.000172587	0.00367716	0.00367716	1.00788
aanat	1.65927	1.70541	1.48104	1.61524	2.20175	3.7064	1.80648	2.57154	0.0439644	0.166434	0.444364	0.220591	3.8478	0.112929	0.0376313	0.00852213	0.035359	0.035359	1.36071
aar2	11.5137	13.8255	9.87888	11.7394	9.31601	13.1275	9.16909	10.5375	0.43409	0.66879	-0.0685694	0.087661	5.68479	0.028121	0.00337632	2.27e-05	0.00815035	0.00815035	0.953583
aars	10.7282	10.7632	18.2647	13.252	10.1419	9.33379	15.173	11.5496	0.195787	0.42793	-0.0759257	0.0586912	6.7908	0.0575324	0.00118899	0.00132073	0.00397799	0.00397799	0.948733
aarsd1	1.31147	2.15115	0.880079	1.44757	1.22202	2.26082	1.03269	1.50518	0.589042	0.785252	0.119463	0.221136	3.91434	0.163595	0.0399796	-0.0325736	0.0333719	0.0333719	1.08633
aasdh	8.75111	8.1793	5.78255	7.57099	9.16292	8.40952	7.0935	8.22198	0.0234432	0.107308	0.157173	0.0693572	6.36457	0.0463152	0.0020396	0.00491808	0.00517603	0.00517603	1.1151
aass	3.20586	7.17191	12.3772	7.58499	4.3988	6.05953	12.006	7.48811	0.420894	0.660626	0.11922	0.148122	6.15838	0.239536	0.00246763	0.0304428	0.00592696	0.0304428	1.08615
aatf	31.5663	31.0351	44.7757	35.7924	27.7767	27.005	35.5594	30.1137	0.083455	0.252931	-0.0913985	0.0528015	7.1332	0.0180923	0.000877095	0.000120151	0.00330491	0.00330491	0.938612
abat	1.62725	4.925	2.83609	3.12945	3.1804	5.24088	3.41406	3.94511	0.0308047	0.129359	0.403767	0.186965	5.38288	0.192647	0.00514827	0.0472855	0.010147	0.0472855	1.32296
abca1	6.59811	7.02957	6.85544	6.82771	4.94379	5.65913	4.31993	4.97428	2.26e-05	0.000509975	-0.256995	0.0606474	7.13677	0.0295939	0.000791339	0.00472582	0.00329892	0.00472582	0.836829
abca3	7.79953	6.98839	6.75918	7.18237	7.27125	7.4747	6.41935	7.0551	0.745683	0.879523	0.0187451	0.0577952	6.86262	0.00477758	0.00119022	0.000360588	0.0038202	0.0038202	1.01308
abcb5	64.438	64.3	81.9981	70.2454	63.0026	60.9426	57.8634	60.6029	0.528132	0.745933	-0.0624857	0.0990483	8.78504	0.00762452	0.000940386	0.0137755	0.00206612	0.0137755	0.957613
abcb6	4.40208	7.00317	4.83104	5.4121	3.76431	5.88807	4.5259	4.72609	0.293434	0.544406	-0.0719008	0.0684367	6.34779	0.0420481	0.00179242	0.00112748	0.00523296	0.00523296	0.951384
abcb7	4.21235	4.63494	6.06376	4.97035	4.09542	4.56242	5.65116	4.76967	0.528301	0.745983	0.039276	0.0622834	6.60495	0.0126628	0.00137625	-0.0013568	0.00444259	0.00444259	1.0276
abcb8	22.864	16.0052	8.59514	15.8214	17.7098	19.0651	9.50977	15.4282	0.792873	0.904031	0.0336121	0.128006	6.54721	0.14604	0.00166673	0.0229115	0.00460494	0.0229115	1.02357
abcb9	19.1611	25.1901	23.3732	22.5748	15.7474	29.8456	19.7898	21.7943	0.84607	0.928119	0.020765	0.106962	7.84634	0.0429683	0.000920921	0.0162403	0.00248127	0.0162403	1.0145
abcc10	1.22596	1.85066	1.22977	1.43546	1.35366	1.52106	1.13033	1.33502	0.853617	0.932596	-0.023986	0.130002	4.78038	0.0281434	0.00924445	0.00483557	0.0161062	0.0161062	0.983512
abcc12	6.43273	4.29378	2.60819	4.4449	1.97796	1.85866	1.0328	1.62314	8.15e-19	4.55e-16	-0.890843	0.10057	5.70482	0.413992	0.00465957	0.010512	0.00803737	0.010512	0.539299
abcc3	6.7142	3.28824	2.95734	4.31993	3.26146	2.01095	1.4669	2.24644	8.73e-12	1.27e-09	-0.591877	0.0867091	5.80374	0.259046	0.00376939	0.00183152	0.00750831	0.00750831	0.663479
abcc5	29.0479	29.0654	27.9236	28.679	20.9881	28.4564	22.6167	24.0204	0.0975272	0.278476	-0.128132	0.0773293	7.21412	0.0139254	0.00290101	0.00606873	0.00317451	0.00606873	0.915016
abcd1	1.57763	1.63394	1.46892	1.56016	1.1568	1.63834	1.36263	1.38592	0.509183	0.730696	-0.0619642	0.0938695	5.51849	0.0142194	0.00404005	0.00897057	0.00917717	0.00917717	0.957959
abcd3	5.21347	6.42266	7.24612	6.29408	6.10404	5.59649	8.54377	6.7481	0.21409	0.452159	0.137679	0.110817	5.96606	0.0260339	0.00277693	0.0156437	0.00673125	0.0156437	1.10013
abcd4	3.4358	2.52246	2.09499	2.68442	3.45112	3.08283	2.77785	3.10393	0.103021	0.289338	0.234728	0.143971	4.95423	0.0612121	0.0170503	-0.00660424	0.0140414	0.0140414	1.17669
abce1	246.686	259.227	340.247	282.053	201.632	218.024	250.347	223.334	1.75e-05	0.00041262	-0.15982	0.0372109	9.32953	0.0160124	8.86e-05	0.00139296	0.00198833	0.00198833	0.895137
abcf1	86.0094	75.5287	57.0131	72.8504	83.9728	83.8072	64.9311	77.5704	0.00545598	0.0375637	0.131412	0.0472908	8.54311	0.0460634	0.000201698	0.00315293	0.00213441	0.00315293	1.09536
abcf3	50.2407	41.3146	52.6388	48.0647	49.5542	37.6091	49.9438	45.7024	0.946595	0.977517	-0.00297535	0.0444191	7.75247	0.0189794	0.000405063	0.00136694	0.00255451	0.00255451	0.99794
abcg2	17.5103	22.776	26.0272	22.1045	19.6777	20.7146	22.0003	20.7975	0.687219	0.846825	0.0329705	0.0818875	7.19401	0.00880389	0.000717765	0.00934058	0.00320592	0.00934058	1.02312
abhd10	41.042	34.9121	27.162	34.372	41.7615	38.4881	28.8617	36.3704	0.0116467	0.065356	0.134096	0.0531564	7.08136	0.0577964	0.000844298	-0.000307542	0.0033941	0.0033941	1.09741
abhd11	8.76428	10.7544	13.6141	11.0443	8.35849	11.2597	11.656	10.4247	0.531197	0.747386	0.0401317	0.0640897	6.50006	0.0149487	0.00141728	0.001387	0.00474395	0.00474395	1.02821
abhd12	1.26146	1.5657	1.6388	1.48865	1.15624	1.13061	1.05595	1.11427	0.0564824	0.196953	-0.22866	0.119887	4.89633	0.0227303	0.00686833	0.00873619	0.014691	0.014691	0.853427
abhd13	6.79132	6.87145	9.01317	7.55865	5.11052	7.09856	8.01748	6.74219	0.854232	0.932599	-0.017192	0.0935765	5.9279	0.0126868	0.00622999	0.00591129	0.00690484	0.00690484	0.988154
abhd14b	0.289217	0.462411	1.89146	0.881029	0.742311	0.830978	1.68593	1.08641	0.227663	0.469283	0.488835	0.405201	2.63264	0.603448	0.135324	-0.064762	0.110958	0.110958	1.40331
abhd16a	20.0052	16.6289	12.2906	16.3082	16.3085	14.3109	13.7591	14.7928	0.758687	0.886684	-0.0317268	0.103276	6.38243	0.0352662	0.00179528	0.0142035	0.00511629	0.0142035	0.978249
abhd17a	24.5383	27.5441	38.3326	30.1383	21.4279	23.9157	27.0857	24.1431	0.0251252	0.112727	-0.140806	0.0628744	6.63573	0.0231156	0.00122328	0.00470651	0.00435957	0.00470651	0.907013
abhd17b	17.3738	21.4164	30.4819	23.0907	15.9638	21.1743	24.9108	20.683	0.913021	0.96248	-0.00543963	0.0498006	7.24601	0.0275092	0.000594082	0.0021519	0.00312606	0.00312606	0.996237
abhd17c	58.2561	62.0142	79.8502	66.7068	61.0449	58.8564	68.5966	62.8326	0.740868	0.87743	0.0146802	0.0443907	7.92042	0.00780081	0.000332532	0.00262327	0.00242908	0.00262327	1.01023
abhd18	6.00738	5.28752	4.64753	5.31414	5.61564	4.70414	5.28304	5.20094	0.603201	0.794465	0.0574497	0.110522	5.36225	0.0207546	0.00801832	0.00301598	0.0103044	0.0103044	1.04062
abhd4	1.9968	2.78044	4.17968	2.98564	2.00569	2.45441	2.40453	2.28821	0.448941	0.681372	-0.120955	0.159743	4.8428	0.03912	0.00859989	0.0296771	0.0153244	0.0296771	0.919579
abhd5	2.95615	2.88944	3.61237	3.15265	2.37501	2.36734	2.67774	2.47336	0.191035	0.422326	-0.15182	0.116113	5.08738	0.0092301	0.00754986	-0.00694702	0.0126733	0.0126733	0.900114
abhd6	1.72246	1.39118	1.23072	1.44812	1.44872	1.62588	1.4788	1.5178	0.600041	0.79217	0.0959817	0.183052	4.01629	0.0164741	0.0196965	-0.00118457	0.0305656	0.0305656	1.06879
abi1	36.0846	42.6711	41.5986	40.1181	32.1515	40.9899	38.996	37.3791	0.946634	0.977517	-0.00283354	0.042333	8.48746	0.00558591	0.000534884	0.000374469	0.00215324	0.00215324	0.998038
abi2	40.3582	40.5666	56.1454	45.6901	39.0355	35.3203	43.7787	39.3782	0.160129	0.380742	-0.0777682	0.0553653	7.71223	0.0148306	0.000548967	0.00404901	0.00258852	0.00404901	0.947522
abl1	10.0436	10.3651	11.589	10.6659	9.94381	9.57049	10.214	9.90943	0.616619	0.803765	-0.0310371	0.0619939	7.24791	0.0026523	0.00264163	-0.000897717	0.00312323	0.00312323	0.978716
abl2	1.96694	2.91154	4.87604	3.25151	1.75032	2.18498	3.46704	2.46745	0.0239438	0.108885	-0.178579	0.0790863	5.96852	0.11451	0.00266174	0.00389448	0.00672023	0.00672023	0.883573
ablim1	15.3668	14.9308	15.1708	15.1561	12.1708	15.1736	13.2313	13.5252	0.219	0.457933	-0.0790104	0.0642783	6.86132	0.00546459	0.00112025	0.0050773	0.00382298	0.0050773	0.946707
abo	120.638	161.129	170.242	150.67	109.563	150.061	134.251	131.292	0.106343	0.295096	-0.0670601	0.0415271	9.11288	0.0166274	0.000206761	0.00237999	0.00200709	0.00237999	0.954581
abr	4.64107	4.21515	4.97812	4.61145	3.92957	3.76915	4.96364	4.22079	0.961902	0.983518	-0.060967	1.27635	4.43214	1.28163	0.0107814	2.43283	0.0214921	2.43283	0.958621
abracl	414.141	384.484	402.049	400.225	359.632	346.342	319.928	341.967	0.27684	0.525736	-0.0456518	0.0419808	8.1295	0.0127759	0.000338398	0.000803172	0.00230518	0.00230518	0.968852
abraxas1	2.11393	5.98025	3.81042	3.9682	4.12593	10.0837	5.61706	6.6089	2.37e-06	7.69e-05	0.605796	0.128381	5.13656	0.284437	0.0125147	-0.00395797	0.0122079	0.0122079	1.52182
abraxas2	30.5787	28.3227	27.8949	28.9321	29.6279	27.3725	25.9987	27.6664	0.694313	0.851633	0.0190456	0.048461	7.42834	0.00796319	0.000642556	-0.000562471	0.00288014	0.00288014	1.01329
abtb1	10.2949	9.42872	4.93274	8.21879	11.2637	9.91814	5.33028	8.83737	0.0614313	0.208113	0.12495	0.0668044	6.40906	0.148927	0.00166545	-0.00101314	0.0050288	0.0050288	1.09047
abtb2	5.52809	5.09668	6.66415	5.76297	4.09992	3.80593	3.21929	3.70838	0.00512996	0.0357751	-0.399623	0.142786	4.88451	0.0623066	0.00793395	0.0226478	0.014828	0.0226478	0.758056
acaa2	5.88644	7.08054	6.76694	6.57797	5.40908	6.23768	7.11853	6.2551	0.960195	0.982674	0.0046288	0.0927455	5.54247	0.00733674	0.00388405	0.00207244	0.00901855	0.00901855	1.00321
acacb	9.56709	7.52013	4.61191	7.23304	7.56178	7.95765	5.35144	6.95696	0.760936	0.887388	0.0348024	0.114387	6.99006	0.081414	0.000964284	0.0186622	0.00356208	0.0186622	1.02442
acad10	4.9805	5.11798	4.89712	4.99853	4.2784	6.29558	4.62467	5.06622	0.458886	0.690411	0.0729225	0.098453	6.11823	0.0195572	0.00207324	0.0124663	0.00608608	0.0124663	1.05185
acad11	1.01708	1.44573	0.939715	1.13418	0.984667	1.14714	1.02666	1.05282	0.913072	0.96248	0.0155101	0.14208	4.5232	0.0284211	0.010376	0.00646579	0.0199041	0.0199041	1.01081
acad8	2.83286	3.626	3.20824	3.22237	3.41317	4.31785	2.91358	3.5482	0.139232	0.348441	0.164544	0.111279	5.12898	0.0320322	0.00629633	0.00407765	0.0122783	0.0122783	1.12081
acad9	25.3544	26.2915	26.2559	25.9673	23.8273	25.9435	31.3353	27.0354	0.367671	0.612736	0.0678454	0.0753132	7.05722	0.0104405	0.000920638	0.00758747	0.00343715	0.00758747	1.04815
acadl	3.45521	4.67068	4.95757	4.36115	3.35299	3.69298	4.50582	3.8506	0.726317	0.869793	-0.0341832	0.0976581	5.46609	0.0125429	0.00476817	0.00275995	0.0095375	0.0095375	0.976584
acadm	20.3203	26.0829	30.0342	25.4791	21.267	26.4706	32.9825	26.9067	0.00492515	0.0347668	0.139472	0.0496007	7.33918	0.0230398	0.000696511	0.0014377	0.00299383	0.00299383	1.1015
acads	31.5008	32.0994	32.5382	32.0461	34.1349	31.2387	34.4616	33.2784	0.0670891	0.220133	0.0963849	0.0526384	7.1392	0.00498581	0.000861333	0.00184497	0.00329487	0.00329487	1.06909
acadsb	4.60416	5.00589	6.16517	5.25841	4.71677	4.51555	5.94882	5.06038	0.900209	0.957043	0.0122269	0.097505	5.42523	0.0141344	0.00442902	-0.00141748	0.00983181	0.00983181	1.00851
acadvl	233.7	149.689	99.0854	160.825	200.496	170.792	121.742	164.343	0.322005	0.571457	0.0972685	0.0982167	7.36292	0.0994994	0.000645092	0.0138247	0.00296234	0.0138247	1.06975
acap2	2.93415	3.83027	4.71022	3.82488	2.5599	2.56257	2.99429	2.70559	0.00933776	0.0551433	-0.256587	0.0987089	5.73794	0.0348131	0.00337605	0.0112391	0.00785498	0.0112391	0.837066
acat1	23.5228	9.68519	20.4218	17.8766	20.6674	12.4801	26.6503	19.9326	0.174768	0.401486	0.167507	0.123435	6.04515	0.165594	0.0023458	0.0205086	0.00638711	0.0205086	1.12312
acat2	2.62725	2.79924	3.15177	2.85942	2.47596	3.44335	4.61908	3.5128	0.124753	0.326323	0.228142	0.148614	4.40304	0.0500601	0.0111039	0.0135758	0.0220253	0.0220253	1.17133
acbd3	28.2072	29.504	33.5639	30.425	30.3337	31.0273	33.6259	31.6623	0.0806448	0.247537	0.0760603	0.0435388	7.84895	0.00608317	0.000364074	6.64e-05	0.00247936	0.00247936	1.05414
acbd4	0.921161	1.23221	0.987252	1.04687	1.0752	1.15995	0.816761	1.0173	0.915279	0.963595	0.0199298	0.187341	3.93291	0.0244746	0.019805	-0.00571192	0.03284	0.03284	1.01391
acbd5	1.96987	4.79379	5.41496	4.05954	3.80629	5.47497	10.3017	6.52765	0.00340703	0.026695	0.536172	0.183093	5.42151	0.281756	0.00649338	0.0437914	0.00985914	0.0437914	1.45012
acbd6	10.7914	14.3157	14.4637	13.1903	10.5002	12.2521	12.525	11.7591	0.780446	0.898069	-0.0179382	0.0643553	6.53028	0.00666047	0.00155822	0.0011416	0.00465418	0.00465418	0.987643
acer1	7.37832	7.57671	7.72106	7.5587	5.56398	7.53183	5.19687	6.09756	0.244572	0.489469	-0.154009	0.132352	4.78969	0.023989	0.010289	0.00599449	0.0159865	0.0159865	0.898749
acer2	8.65444	6.88166	9.42187	8.31932	7.12163	7.69641	7.29517	7.37107	0.916601	0.963821	-0.0103934	0.0992537	5.98752	0.00977691	0.00281903	0.0119579	0.00663584	0.0119579	0.992822
acer3	27.1276	26.7627	36.2684	30.0529	30.237	34.8915	37.8623	34.3303	0.0157201	0.0805934	0.179313	0.0742389	6.11204	0.0253676	0.00215612	0.00322843	0.006111	0.006111	1.13234
acin1	164.871	154.244	161.517	160.211	176.738	161.768	163.905	167.47	0.00450611	0.0325638	0.105941	0.0372984	10.0885	0.00785898	3.86e-05	0.000219758	0.00204818	0.00204818	1.0762
ackr3	21.2659	26.5832	27.0641	24.9711	17.0003	23.6903	23.7374	21.476	0.14782	0.362545	-0.0925091	0.0639195	6.57146	0.0164286	0.00159285	-0.000279499	0.00453569	0.00453569	0.93789
acly	62.5109	47.1056	50.3566	53.3244	45.9466	40.8009	34.9907	40.5794	2.29e-05	0.000515184	-0.235363	0.0555764	8.1275	0.0335971	0.000285849	0.00434725	0.00230622	0.00434725	0.849471
aco1	7.37925	8.67887	13.0434	9.70051	8.19299	8.97768	12.7428	9.97116	0.0587417	0.201924	0.113469	0.0600328	6.68782	0.0397301	0.0011813	0.000440382	0.00422461	0.00422461	1.08183
aco2	4.84468	4.88477	6.62639	5.45195	4.49521	4.3939	7.45328	5.44746	0.719641	0.866093	0.0324109	0.0902965	5.65216	0.0414977	0.00389108	0.00546227	0.00833909	0.00833909	1.02272
acod1	0.579367	96.9437	36.1056	44.5429	26.1549	34.713	84.3648	48.4109	0.373116	0.618316	1.25282	1.40664	6.79808	3.50237	0.0388883	2.92905	0.00396154	2.92905	2.38307
acot11	1.15904	1.52263	0.654812	1.11216	0.964474	1.59395	1.34478	1.30107	0.343004	0.590992	0.264714	0.279162	4.53538	0.130204	0.00949219	0.107405	0.0197005	0.107405	1.2014
acot12	1.46363	1.87455	2.99001	2.1094	1.70157	1.67301	3.5154	2.29666	0.44027	0.673705	0.110439	0.143105	4.57854	0.120177	0.0117194	0.00250842	0.0189991	0.0189991	1.07956
acot13	31.2548	31.4259	24.9976	29.2261	29.9928	35.7643	29.3915	31.7162	0.0687069	0.223128	0.160286	0.0880524	5.72181	0.025002	0.00368676	0.0020268	0.00794309	0.00794309	1.11751
acot2	7.39539	6.94549	10.7182	8.35303	6.52176	5.2525	7.98592	6.58673	0.0698089	0.225435	-0.185373	0.102238	5.32575	0.0461845	0.00508997	-0.000277721	0.0105889	0.0105889	0.879422
acot8	4.30014	3.03027	1.90172	3.07738	3.81361	6.22199	3.37885	4.47148	0.0813792	0.249289	0.434318	0.249216	4.13243	0.161073	0.0150753	0.0780873	0.0276813	0.0780873	1.35127
acox1	12.7748	8.48696	9.07326	10.1117	12.0835	8.99111	7.02181	9.36547	0.606069	0.796136	-0.0432155	0.083801	6.21386	0.0533502	0.00221468	0.00831924	0.0057139	0.00831924	0.970489
acox3	0.89451	1.16305	1.19556	1.08437	1.04466	1.14369	1.06251	1.08362	0.70751	0.859223	0.0672371	0.179202	4.00065	0.00905827	0.0171915	-0.00748558	0.0309787	0.0309787	1.04771
acp1	187.718	195.363	180.786	187.956	204.342	214.375	249.331	222.683	0.00349045	0.0271454	0.242332	0.0829656	7.78743	0.021905	0.000395763	0.00992917	0.00252627	0.00992917	1.1829
acp2	7.78666	11.787	16.9663	12.18	5.98653	7.56294	13.5966	9.04869	0.00470322	0.033544	-0.272534	0.0964146	5.47677	0.157641	0.00448118	0.00502513	0.00946248	0.00946248	0.827864
acp5	11.1753	12.6378	18.0894	13.9675	10.7531	12.4708	13.1713	12.1317	0.549073	0.760248	-0.0531047	0.0886335	6.42037	0.01923	0.00144968	0.0103342	0.00499222	0.0103342	0.96386
acp6	5.35698	4.18237	2.19301	3.91079	4.89271	4.64131	3.57093	4.36832	0.253323	0.499755	0.191026	0.167227	4.79619	0.102475	0.00850988	0.0334374	0.0159036	0.0334374	1.14158
acpp	3.01186	6.5665	13.5777	7.71869	2.52314	6.8	8.07231	5.79848	0.356407	0.602065	-0.135448	0.14687	5.09703	0.325507	0.0094042	0.0229519	0.0125803	0.0229519	0.910387
acrc	27.6163	31.5289	28.1388	29.0947	27.4453	28.6517	25.6191	27.2387	0.992795	0.997282	0.000447078	0.049511	7.34055	0.0062709	0.000685024	0.00079625	0.00299199	0.00299199	1.00031
acsbg2	6.06216	10.1292	9.1159	8.43575	6.01301	10.0502	8.98739	8.3502	0.497977	0.722519	0.0524923	0.0774593	6.42937	0.0484498	0.00403658	-0.00385067	0.00496333	0.00496333	1.03705
acsf2	22.4014	20.335	12.5182	18.4182	18.5156	19.1082	12.359	16.6609	0.456457	0.688366	-0.0462494	0.0621053	6.61004	0.0664254	0.00135691	0.00288933	0.00442869	0.00442869	0.968451
acsl1	90.7691	81.763	90.5688	87.7003	89.7564	84.5017	87.1471	87.1351	0.0864365	0.258445	0.0659377	0.0384588	8.77332	0.00521134	0.000149678	-3.36e-05	0.00206894	0.00206894	1.04677
acsl3	11.7722	10.8521	13.6648	12.0964	12.9832	11.0898	11.9981	12.0237	0.24963	0.495057	0.0673178	0.0584738	7.4684	0.00910425	0.000534343	0.00459443	0.00283292	0.00459443	1.04777
acsl4	15.4468	18.0215	16.8937	16.7873	13.28	15.4964	15.8478	14.8747	0.392325	0.635432	-0.0610274	0.071343	6.29118	0.00463757	0.00220432	-1.69e-05	0.00543043	0.00543043	0.958581
acss1	5.587	5.69426	5.24165	5.50764	4.30647	5.18538	3.42824	4.3067	0.0231145	0.106298	-0.186479	0.0820937	6.36967	0.0350311	0.00167311	0.00843595	0.00515891	0.00843595	0.878748
acss2.1	0.981454	1.12526	1.39558	1.16743	0.731271	1.2072	1.54536	1.16128	0.98911	0.995891	0.00249513	0.182813	4.00943	0.0631742	0.0193851	0.00322428	0.0307459	0.0307459	1.00173
acss3	9.29845	8.84854	8.09013	8.74571	7.66771	8.0425	6.07147	7.26056	0.133516	0.340222	-0.104911	0.0699228	6.31462	0.0267824	0.0019862	0.000569272	0.00534761	0.00534761	0.929862
act3	663.164	902.181	544.936	703.427	295.549	554.52	321.652	390.574	2.28e-09	1.81e-07	-0.564884	0.0945181	9.235	0.162609	0.000104452	0.0132961	0.00199457	0.0132961	0.67601
acta2	137.666	234.917	130.487	167.69	52.9552	133.938	76.6553	87.8495	1.18e-06	4.3e-05	-0.645016	0.132768	7.71236	0.245321	0.000497883	0.0259431	0.00258841	0.0259431	0.639486
actb	1188.83	2078.98	2025.16	1764.32	1137.5	2034.46	1807.15	1659.7	0.364635	0.609691	-0.158846	0.175217	10.2751	0.125396	2.47e-05	0.0460267	0.00209415	0.0460267	0.895741
actc1	2799.61	3719.57	2809.88	3109.69	1833.35	2982.26	2402.11	2405.91	0.00305721	0.0245633	-0.23011	0.0776892	10.9143	0.0452778	1.98e-05	0.00903365	0.00235952	0.00903365	0.85257
actg1	3603.41	5529.08	5206	4779.5	3323.39	4697.32	4459.51	4160.07	0.0898111	0.265173	-0.0793001	0.0467463	11.9575	0.0301041	6.49e-06	0.00146908	0.00327133	0.00327133	0.946517
actl6a	386.666	355.983	398.014	380.221	378.683	406.826	426.682	404.064	0.00139762	0.0136057	0.134913	0.0422245	9.48608	0.00706853	8.19e-05	0.00259251	0.0019846	0.00259251	1.09803
actn1	63.599	63.3729	101.111	76.0276	55.5429	54.3194	74.8847	61.5823	0.00367933	0.0282082	-0.137557	0.0473612	8.51719	0.0379234	0.000202446	0.00316219	0.00214304	0.00316219	0.909057
actn3	18.6351	17.8483	19.6178	18.7004	7.2057	8.76405	7.8961	7.95528	9.98e-35	3.34e-31	-0.77968	0.0634292	6.98849	0.185789	0.00105756	0.00497734	0.0035651	0.00497734	0.582496
actn4	72.5485	73.091	84.8057	76.8151	70.4384	73.0436	77.1709	73.551	0.750744	0.882509	0.0121846	0.0383574	8.77393	0.00149344	0.00013815	0.000418842	0.00206879	0.00206879	1.00848
actr10	24.2559	28.6899	31.4507	28.1322	31.0067	32.0236	35.0296	32.6866	1.45e-05	0.000350314	0.226028	0.0521301	7.12206	0.018917	0.000752617	0.00273705	0.0033237	0.0033237	1.16961
actr1a	26.4492	19.6273	20.4535	22.1767	28.22	24.8879	30.384	27.8306	0.0033445	0.0263407	0.285781	0.0973978	6.66452	0.042534	0.00140409	0.0128254	0.00428413	0.0128254	1.21907
actr2	45.4604	50.6937	69.4743	55.2095	41.3407	44.0287	59.4737	48.281	0.174179	0.401074	-0.0606077	0.0446006	7.77314	0.0242628	0.000446152	0.000368278	0.00253767	0.00253767	0.95886
actr3	76.0252	93.6949	114.62	94.78	72.5549	78.0786	90.3701	80.3345	0.04747	0.175422	-0.121279	0.0611877	7.8772	0.0277298	0.000386135	0.00522977	0.00245896	0.00522977	0.919372
actr5	30.8949	29.328	27.7887	29.3372	28.7652	30.5575	27.5147	28.9458	0.719527	0.866093	0.0192101	0.0534966	7.03431	0.00154254	0.00081389	0.000230474	0.00347893	0.00347893	1.0134
actr6	48.4608	45.903	41.554	45.3059	45.959	44.1201	42.9597	44.3463	0.142211	0.353187	0.0774297	0.0527592	7.11276	0.0158668	0.000835754	0.00146067	0.00333955	0.00333955	1.05514
actr8	24.8657	24.4196	19.3658	22.8837	24.5955	25.5089	22.855	24.3198	0.133216	0.340027	0.0858492	0.057174	6.83606	0.00937706	0.0010258	0.0032969	0.0038775	0.0038775	1.06131
acvr1	32.0381	42.7506	52.0568	42.2818	34.0705	36.6907	41.854	37.5384	0.552532	0.762677	-0.0500307	0.084231	7.77651	0.0233407	0.000364718	0.0102776	0.00253496	0.0102776	0.965916
acvr1b	2.94379	4.01327	5.02848	3.99518	3.27166	3.62316	4.73579	3.87687	0.683793	0.845975	0.0405858	0.0996475	5.3897	0.0322976	0.00479887	0.00238517	0.0100956	0.0100956	1.02853
acvr2a	14.908	14.2031	15.2576	14.7896	14.9652	13.473	15.2711	14.5698	0.424932	0.662791	0.0425272	0.0532993	7.29715	0.00372185	0.00120946	0.000137049	0.00305176	0.00305176	1.02992
acvr2b	7.54742	8.62416	14.972	10.3812	9.00591	8.83887	11.1209	9.65523	0.975771	0.989639	0.00426935	0.140574	5.78287	0.0620203	0.00311759	0.0265238	0.00761608	0.0265238	1.00296
acy1.1	0.72586	4.11374	1.53853	2.12604	0.787258	3.08703	1.74435	1.87288	0.977213	0.990104	0.025273	0.884811	3.7493	0.458527	1.13578	-1.10621	0.0385516	0.0385516	1.01767
acy3	22.8076	31.3354	53.7889	35.9773	20.8253	25.2932	33.8096	26.6427	0.0836559	0.253206	-0.173253	0.100154	6.71624	0.0773225	0.00126597	0.0137804	0.00415389	0.0137804	0.886841
acyp1	12.9328	13.8389	15.8898	14.2205	9.27484	10.2672	11.3378	10.2933	0.0488891	0.178892	-0.215899	0.109618	5.2325	0.0143991	0.00666914	-0.00661342	0.0113551	0.0113551	0.861009
ada	1.80872	2.50799	1.62559	1.98077	1.36434	1.61429	1.17157	1.3834	0.121741	0.321265	-0.283418	0.183145	3.96052	0.0617296	0.0182464	-0.0140496	0.0320668	0.0320668	0.821642
adad1	3.83082	3.18935	4.08355	3.70124	3.46653	3.34184	3.6892	3.49919	0.663299	0.832243	0.0445279	0.102278	5.26527	0.00733962	0.00461189	-0.00251971	0.0110792	0.0110792	1.03135
adad2	2.69055	3.93843	5.24767	3.95888	2.61927	3.00316	5.38597	3.66947	0.841324	0.925637	-0.0260469	0.130104	4.77407	0.0804476	0.00920285	0.00559727	0.0161879	0.0161879	0.982108
adal	13.6988	9.7057	10.9997	11.4681	13.2043	11.0859	11.008	11.7661	0.312437	0.56252	0.100231	0.0992268	5.37447	0.0278063	0.0045581	-0.00173272	0.0102108	0.0102108	1.07195
adam10	22.0489	25.9723	36.108	28.0431	21.9237	20.3868	24.7738	22.3614	0.21616	0.45466	-0.127869	0.103386	7.69287	0.0216494	0.000427482	0.0156056	0.00260547	0.0156056	0.915183
adam17	6.21511	7.00972	5.71402	6.31295	5.80107	4.67713	5.04088	5.17303	0.181797	0.410077	-0.15183	0.11371	6.51567	0.0195659	0.0016404	0.0177544	0.00469727	0.0177544	0.900108
adam33	43.3427	51.8056	54.0408	49.7297	51.1028	51.5233	50.6603	51.0955	0.177841	0.405505	0.0906619	0.067285	8.64552	0.00588312	0.000174874	0.00661603	0.00210285	0.00661603	1.06486
adam7	11.8975	10.2879	8.99815	10.3945	11.0999	10.5625	7.94381	9.86874	0.99622	0.997911	0.000292048	0.0616515	6.641	0.02674	0.00135575	0.00017759	0.00434561	0.00434561	1.0002
adam9	5.81467	5.55804	7.0375	6.13674	5.19005	5.19003	6.58962	5.65657	0.729803	0.871325	-0.0219794	0.063637	6.55037	0.00983829	0.00147868	-0.000948829	0.00459582	0.00459582	0.984881
adamts1	3.81532	5.20022	4.2696	4.42838	4.69676	6.02257	6.20301	5.64078	0.000144444	0.00229248	0.295152	0.0776627	6.07006	0.0420687	0.00228032	0.00676692	0.00628278	0.00676692	1.22701
adamts13	1.33093	1.51383	2.44491	1.76322	0.996197	0.881014	1.75782	1.21168	0.00244311	0.0208286	-0.35207	0.116183	5.02442	0.136272	0.00694835	0.00473198	0.0132995	0.0132995	0.783459
adamts18	8.14673	7.49901	9.75932	8.46835	6.96249	5.55647	7.37881	6.63259	0.00580431	0.039363	-0.151746	0.0550076	6.95715	0.018758	0.000912656	0.00254938	0.00362609	0.00362609	0.90016
adamts3	2.86375	2.35648	2.25573	2.49199	1.90833	1.39772	1.06469	1.45691	3.44e-07	1.49e-05	-0.474324	0.0930536	5.58527	0.131273	0.00387717	0.00911128	0.00874473	0.00911128	0.719804
adamts6	1.50852	1.3558	1.19516	1.35316	1.22417	1.26131	0.9438	1.14309	0.363014	0.608256	-0.117924	0.129639	4.78046	0.0262097	0.00910419	-0.00674511	0.0161051	0.0161051	0.921513
adamts9	0.881442	1.09441	1.18493	1.05359	0.60274	0.616321	0.77917	0.666077	0.00383162	0.0289255	-0.426395	0.147455	4.65231	0.0735236	0.0147429	-0.00770082	0.0178714	0.0178714	0.744119
adamtsl4	7.71118	7.9982	13.1368	9.61539	7.0865	5.84632	7.58703	6.83995	0.0410971	0.158519	-0.269652	0.132018	7.14776	0.0605039	0.00077983	0.0253631	0.00328065	0.0253631	0.829519
adamtsl5	4.41756	3.02595	3.46821	3.63724	3.33744	2.88826	2.63454	2.95341	0.198126	0.430721	-0.132455	0.102925	5.23478	0.0344354	0.00455468	0.00219753	0.0113357	0.0113357	0.912277
adap1	71.359	56.5092	55.8265	61.2316	70.2297	58.0151	61.7934	63.3461	0.0267905	0.11783	0.0942659	0.0425665	8.08762	0.020843	0.000390405	0.00226235	0.00232745	0.00232745	1.06752
adap1l	4.53434	7.87715	13.9952	8.80223	3.83734	4.98386	6.17288	4.99803	0.0197435	0.0952694	-0.426927	0.183137	5.42567	0.182361	0.0155048	0.0348041	0.00982862	0.0348041	0.743844
adar	25.5508	23.2735	19.8867	22.9037	25.3799	23.7869	21.7678	23.6449	0.13076	0.336372	0.0676899	0.0447948	7.71491	0.00963586	0.000423647	0.00120228	0.00258621	0.00258621	1.04804
adarb1	26.8121	24.1742	19.5878	23.5247	22.8019	20.3362	15.7685	19.6355	0.0303806	0.128102	-0.100094	0.0462309	7.60589	0.0473757	0.000519347	-0.000346441	0.0026866	0.0026866	0.932972
adat1	3.52666	4.65293	1.7334	3.30433	2.35872	3.72837	1.82616	2.63775	0.455885	0.687688	-0.133934	0.179623	4.40273	0.173081	0.0263657	0.00184379	0.0220311	0.0220311	0.911343
adat2	25.2216	27.9495	22.4898	25.2203	22.5166	30.9975	22.6362	25.3834	0.171171	0.397017	0.101385	0.074087	6.15128	0.0331973	0.00227854	0.003051	0.00595479	0.00595479	1.0728
adck1	10.1227	7.34569	8.89966	8.78935	8.27263	7.40661	10.0421	8.57378	0.506151	0.728718	0.102956	0.154857	6.09727	0.0308154	0.00356939	0.0324017	0.00617086	0.0324017	1.07397
adck3	46.4233	61.332	73.7481	60.5011	42.205	53.4206	57.8602	51.1619	0.00848628	0.0514461	-0.118988	0.0452068	7.82797	0.0351322	0.00036899	0.0026965	0.00249497	0.0026965	0.920833
adck4	2.69435	3.10099	2.74024	2.84519	2.37312	2.80053	2.8991	2.69092	0.83507	0.923236	0.0220029	0.10568	5.17884	0.0057365	0.00492879	0.00167056	0.0118235	0.0118235	1.01537
adcy4	0.91743	1.46153	0.756203	1.04505	0.837326	1.29697	1.14195	1.09208	0.499278	0.723528	0.122428	0.181207	4.48835	0.0709069	0.0142716	0.0349822	0.020498	0.0349822	1.08857
adcy6	1.41268	1.66587	1.70099	1.59318	1.45374	1.5827	1.28348	1.43997	0.629948	0.81208	-0.0526858	0.109352	5.19274	0.00815336	0.00623668	0.00544161	0.0117001	0.0117001	0.96414
adcy7	7.76298	6.68352	6.20655	6.88435	7.23366	6.23527	5.88414	6.45102	0.699247	0.854404	0.0232763	0.0602486	6.73299	0.0251206	0.00133168	-0.000813028	0.00411316	0.00411316	1.01626
adcy9	4.33649	5.15378	4.82416	4.77148	4.03747	3.76296	3.86338	3.88794	0.0434249	0.164727	-0.159046	0.0787512	6.29637	0.0114281	0.00196208	0.00734056	0.00541197	0.00734056	0.895617
add1	63.1779	63.378	74.8047	67.1202	61.0529	56.3653	64.6016	60.6733	0.254937	0.501723	-0.0545413	0.0479088	8.86785	0.00547605	0.00139523	0.000311535	0.00204766	0.00204766	0.962901
add3	53.9311	68.6702	76.4233	66.3415	68.2314	70.7273	81.3633	73.4407	0.0342194	0.139443	0.139703	0.0659762	8.28526	0.0220997	0.000265406	0.00626388	0.00223197	0.00626388	1.10168
adgb	3.70462	2.06688	4.65635	3.47595	2.54345	1.75745	2.17801	2.15964	0.0255927	0.114147	-0.355039	0.159044	5.67428	0.117996	0.00374552	0.0341968	0.00821051	0.0341968	0.781848
adgra3	49.6183	54.313	67.0359	56.9891	46.926	44.9767	52.6701	48.1909	0.0278604	0.121034	-0.117532	0.0534421	8.47566	0.0139127	0.000228399	0.00405569	0.00215739	0.00405569	0.921763
adgre2	17.9554	16.0763	11.3655	15.1324	18.3323	19.872	10.4829	16.2291	0.320448	0.569776	0.0793368	0.0798528	6.68242	0.0675172	0.00130529	0.00825943	0.00423827	0.00825943	1.05653
adgre5	2.60781	2.61828	3.41878	2.88162	2.64376	2.08642	3.26566	2.66528	0.755132	0.884995	-0.0363213	0.116459	5.0564	0.0284109	0.00736715	0.00255985	0.0129769	0.0129769	0.975138
adgrf1	8.68921	12.6712	12.0231	11.1278	10.0468	11.3113	10.1715	10.5099	0.872581	0.943172	0.0153879	0.0959461	7.0426	0.0142502	0.000841744	0.0129667	0.00346372	0.0129667	1.01072
adgrg1	3.57828	2.09358	2.18251	2.61812	2.13156	1.20145	1.22474	1.51925	6.85e-05	0.00126431	-0.462269	0.116105	5.03342	0.170097	0.00701268	-0.00658202	0.0132078	0.0132078	0.725844
adgrl2	25.1176	24.4568	30.8302	26.8015	24.2998	22.1072	24.5	23.6357	0.286232	0.536775	-0.0622872	0.0584075	7.96243	0.00676404	0.00126109	0.00385606	0.00240152	0.00385606	0.957745
adgrl3	0.245976	0.158172	0	0.134716	1.92261	1.62447	0	1.18236	NA	NA	NA	NA	NA	NA	NA	NA	NA	NA	#VALUE!
adh5	7.91681	8.22285	7.10555	7.7484	10.0125	11.2763	9.89675	10.3952	0.000304196	0.0041103	0.363684	0.100696	5.34951	0.0479504	0.00480675	-0.00337839	0.0104028	0.0104028	1.28671
adhfe1	27.2589	34.6711	30.6955	30.8752	17.2551	32.0394	14.6446	21.313	0.0374482	0.148305	-0.378785	0.182034	6.60094	0.113087	0.00160647	0.0480982	0.00445359	0.0480982	0.769085
adi1	7.01042	6.42624	6.03455	6.4904	6.53587	7.19655	5.86576	6.53273	0.611574	0.800265	0.0625816	0.123234	4.87105	0.0102336	0.00779374	-0.00459593	0.0149861	0.0149861	1.04433
adipor1	27.2702	26.1148	34.5544	29.3131	26.4436	24.2422	31.2542	27.3133	0.518514	0.737262	0.029602	0.0458492	7.63874	0.00715023	0.000498247	4.48e-05	0.00265498	0.00265498	1.02073
adk	53.0223	55.1476	69.3963	59.1887	58.4798	56.6758	66.3529	60.5028	0.00338464	0.0265694	0.122384	0.0417628	7.99569	0.00732835	0.000235503	0.00164572	0.0023807	0.0023807	1.08853
admp	15.3118	28.2962	28.2667	23.9582	25.5891	35.3983	42.3003	34.4292	2.58e-07	1.18e-05	0.471902	0.0916029	7.08353	0.116914	0.000848622	0.011738	0.00339028	0.011738	1.38694
admp2	7.80761	14.7294	21.5226	14.6865	6.96087	11.6244	11.467	10.0174	0.0987396	0.280934	-0.240444	0.145636	6.26175	0.121586	0.0020718	0.029743	0.00553644	0.029743	0.846485
adnp	55.3015	52.509	74.306	60.7055	50.7264	46.4264	57.7626	51.6385	0.0345703	0.140394	-0.0853442	0.0403833	8.89081	0.0136602	0.000192389	0.00225382	0.00204297	0.00225382	0.94256
adnp2	24.1992	27.4293	32.3657	27.9981	22.8055	23.1164	26.5876	24.1698	0.254498	0.501036	-0.05274	0.0462837	7.60048	0.00354795	0.000521354	0.00188261	0.00269192	0.00269192	0.964104
ado	6.08026	6.82875	9.56766	7.49222	5.85942	6.47851	8.78166	7.03986	0.669317	0.836222	-0.0305963	0.0716397	6.24087	0.039982	0.0020853	-0.00206691	0.00561307	0.00561307	0.979016
adora1	1.22112	1.57623	0.977228	1.25819	0.491364	0.750933	1.10039	0.780896	0.191798	0.42334	-0.418551	0.32066	3.18546	0.130014	0.053591	0.100643	0.0647758	0.100643	0.748176
adora2a	11.5645	6.97373	6.24004	8.25942	7.15231	6.62323	3.83852	5.87135	0.0325496	0.13467	-0.283897	0.132811	5.5636	0.124221	0.00449909	0.0219592	0.00888193	0.0219592	0.821369
adprh	7.91157	8.2151	4.30097	6.80921	11.0064	8.71905	6.01621	8.58055	0.00131921	0.0129271	0.326816	0.101756	5.69044	0.158911	0.00665085	0.00888053	0.0081183	0.00888053	1.25424
adprhl2	3.12032	3.9722	4.53503	3.87585	3.01724	3.96938	4.83789	3.9415	0.395941	0.638754	0.0998561	0.117631	4.96913	0.0205434	0.00687576	-0.0048554	0.0138798	0.0138798	1.07167
adprm	1.25523	2.38919	1.86098	1.83513	1.56773	2.85701	3.28484	2.56986	0.0627712	0.211175	0.360953	0.193976	3.90524	0.132543	0.0228041	0.00196043	0.0336361	0.0336361	1.28427
adra1d	2.54335	1.84381	2.40012	2.26243	1.45169	1.45601	1.12097	1.34289	0.000780501	0.00858653	-0.483312	0.143859	4.8601	0.0903733	0.00783574	0.0232074	0.0151162	0.0232074	0.715334
adra2c	1.16372	1.03303	0.905934	1.03423	0.571268	1.06166	0.692943	0.77529	0.227126	0.468406	-0.274798	0.22752	3.53107	0.0623524	0.0307669	0.0303923	0.046881	0.046881	0.826566
adrb2	6.10739	5.97552	7.05722	6.38004	5.42104	5.26261	4.52228	5.06864	0.136515	0.344714	-0.143952	0.0966839	5.92735	0.0158443	0.00282481	0.0111968	0.00690739	0.0111968	0.905036
adrbk2	4.23962	3.75149	5.36412	4.45174	4.14453	3.34792	4.30014	3.93086	0.512786	0.733011	-0.0478832	0.0731594	6.16865	0.0176937	0.00214151	0.00176392	0.00588693	0.00588693	0.967355
adrm1	144.293	137.956	88.887	123.712	128.569	134.473	109.627	124.223	0.591364	0.786356	0.0506905	0.0944202	7.94837	0.0297496	0.000365037	0.0130077	0.00241059	0.0130077	1.03576
adsl	26.6608	22.6245	18.3801	22.5551	25.9392	26.792	26.3879	26.373	0.0601821	0.205274	0.209087	0.111249	6.52583	0.027756	0.0014787	0.0170857	0.00466726	0.0170857	1.15596
adss	42.2888	48.4836	54.7007	48.491	42.1721	48.3522	52.2184	47.5809	0.0840292	0.253831	0.0770625	0.0446022	7.76588	0.00405588	0.000440498	-0.000369981	0.00254354	0.00254354	1.05487
aebp2	4.20218	6.75647	10.0946	7.01775	4.96836	4.6605	9.8014	6.47675	0.584673	0.782039	-0.0824499	0.150849	4.51327	0.165288	0.0140616	0.0154589	0.0200716	0.0200716	0.944452
aen	15.0477	15.8865	25.5461	18.8268	28.9906	17.9636	39.7938	28.916	0.00203345	0.0181784	0.502656	0.162919	7.16444	0.151954	0.000966837	0.0388473	0.0032533	0.0388473	1.41682
aes	116.026	111.286	142.467	123.26	117.973	111.696	136.065	121.911	0.119506	0.317752	0.0612609	0.0393492	8.57516	0.00786098	0.000198433	2.89e-05	0.00212411	0.00212411	1.04338
afap1	4.47116	3.42867	4.1198	4.00654	3.77375	2.83262	3.14722	3.2512	0.0451917	0.169883	-0.132671	0.0662407	6.46566	0.0280403	0.0017327	-0.00100866	0.00484905	0.00484905	0.912141
afap1l1	24.7724	24.5365	25.8757	25.0615	20.9378	19.6884	20.0466	20.2243	0.000638194	0.00731912	-0.155368	0.0454978	7.65261	0.00905285	0.000463078	0.000555301	0.002642	0.002642	0.897903
afdn	22.6151	22.3474	19.6175	21.5267	24.7427	27.446	22.5521	24.9136	5.67e-07	2.29e-05	0.206302	0.0412417	8.20174	0.0240929	0.000281835	0.00068115	0.00226948	0.00226948	1.15373
aff4	2.45598	2.75584	3.81479	3.00887	2.77348	2.94191	2.85289	2.85609	0.756091	0.88519	0.0373042	0.120096	5.93265	0.0126924	0.00280502	0.0188297	0.00688297	0.0188297	1.02619
afg3l1p	4.19114	4.2007	4.16137	4.1844	3.48139	3.54918	3.13929	3.38995	0.0919097	0.268521	-0.142547	0.0845772	5.78846	0.0109958	0.00314294	-0.00224771	0.00758701	0.00758701	0.905918
afg3l2	3.37907	4.57104	3.87384	3.94132	3.51989	4.67742	3.69314	3.96348	0.274634	0.523029	0.0887654	0.0812533	5.87523	0.0207447	0.00274983	-0.00223127	0.00715331	0.00715331	1.06346
aftph	18.0408	18.802	24.6875	20.5101	18.289	20.218	22.0453	20.1841	0.196436	0.428663	0.0635149	0.0491688	7.33938	0.00745932	0.000632798	0.00200584	0.00299356	0.00299356	1.04501
ag1	482.222	440.49	605.325	509.346	500.038	403.932	604.569	502.846	0.300759	0.551506	0.0471628	0.0455764	9.81269	0.0226492	5.99e-05	0.0030559	0.00200347	0.0030559	1.03323
aga	2.91098	2.35889	2.31876	2.52954	1.89229	1.97443	2.06331	1.97668	0.0907117	0.266611	-0.361864	0.213911	3.97823	0.0686029	0.0370559	-0.00286687	0.0315813	0.0315813	0.778158
agap1	12.5504	13.2072	14.3307	13.3628	10.5314	9.982	10.2341	10.2492	1.23e-05	0.000305165	-0.20981	0.0479805	7.46624	0.0147766	0.000617784	0.00247989	0.00283541	0.00283541	0.864651
agap3	12.1508	9.6763	4.84792	8.89167	10.4508	9.2927	4.46489	8.06946	0.497412	0.722192	-0.0472482	0.0696294	6.34612	0.182969	0.00203373	-0.000731863	0.00523866	0.00523866	0.96778
agbl2	4.66505	3.98052	5.43731	4.69429	3.52282	3.13377	4.364	3.67353	0.0190232	0.0928349	-0.195808	0.0834974	5.78967	0.0293776	0.00287702	-0.00214467	0.00758072	0.00758072	0.873084
agbl3	2.6907	2.31588	3.57064	2.85907	1.97748	2.01983	2.42223	2.13985	0.0389141	0.152558	-0.24919	0.120668	4.88421	0.0448389	0.00700952	-0.00054196	0.0148315	0.0148315	0.841369
agbl5	8.30158	5.71443	13.6516	9.22254	6.96909	4.96895	7.28996	6.40933	0.0998201	0.282902	-0.239531	0.145547	6.40293	0.0985287	0.00186933	0.0299066	0.00504879	0.0299066	0.847021
agfg1	8.08498	9.14747	12.6798	9.97075	7.2042	10.0395	13.4927	10.2455	0.327324	0.576339	0.0735689	0.0751073	6.15589	0.0504776	0.00252493	0.00311573	0.00593673	0.00593673	1.05232
aggf1	10.4459	10.5938	7.97126	9.67032	10.9284	10.5989	7.80137	9.77622	0.429179	0.665818	0.0521971	0.0660224	6.44553	0.0311921	0.00162641	-0.00108936	0.00491203	0.00491203	1.03684
agk	15.5048	18.1418	11.8662	15.1709	13.9085	19.5511	13.7873	15.749	0.338713	0.586601	0.0728527	0.0761491	6.16754	0.0339248	0.00205383	0.00664419	0.00589125	0.00664419	1.05179
agl	2.83202	3.08469	2.72893	2.88188	2.90555	3.27685	3.17739	3.11993	0.110643	0.301777	0.131512	0.0824366	5.87205	0.00829307	0.00302503	-9.77e-05	0.00716866	0.00716866	1.09544
agmat	1.96183	0.935026	0.593945	1.1636	1.44549	1.35691	0.411137	1.07118	0.0521858	0.186943	-0.636837	0.327996	2.93978	0.438684	0.0791814	-0.00295656	0.082191	0.082191	0.643121
ago1	5.51622	4.49636	4.39058	4.80105	5.77424	4.37859	3.7935	4.64878	0.475003	0.704157	0.044733	0.0626195	6.57671	0.0439682	0.0013609	0.00194501	0.00452091	0.00452091	1.03149
ago2	44.0972	40.3302	36.1201	40.1825	45.8989	49.074	38.2868	44.4199	7.18e-05	0.00131791	0.162195	0.0408521	8.21359	0.0249833	0.000239399	0.00207827	0.00226394	0.00226394	1.11899
ago4	5.48573	7.51638	9.05021	7.35077	4.27291	5.35546	6.45863	5.36233	0.000187205	0.00283415	-0.228433	0.0611489	6.66632	0.0409644	0.0013293	0.000304086	0.00427948	0.00427948	0.853562
agpat1	1.89994	1.98263	2.35377	2.07878	1.70038	1.91392	2.60138	2.07189	0.265717	0.513465	0.86677	0.778784	4.29433	1.02452	0.0141363	0.89562	0.0241378	0.89562	1.82358
agpat2	2.71517	0.982897	0.593159	1.43041	2.0112	1.14698	0.614082	1.25742	0.476161	0.705124	0.182253	0.255797	3.8358	0.58433	0.062417	0.0283473	0.0357312	0.0357312	1.13465
agpat3	4.20145	7.43557	7.66916	6.43539	5.10068	7.44716	7.86677	6.80487	0.206046	0.440729	0.110333	0.0872529	5.727	0.0683683	0.00350498	0.00284376	0.00791463	0.00791463	1.07948
agpat4	16.7794	18.2824	23.9458	19.6692	11.0408	18.7842	13.5048	14.4433	0.149381	0.36509	-0.239453	0.166088	6.24164	0.0466555	0.00206434	0.0393135	0.00561022	0.0393135	0.847067
agpat5	2.21986	1.87536	3.11572	2.40365	1.62237	1.32109	1.67956	1.54101	0.0574076	0.199096	-0.313304	0.16488	4.21546	0.0516837	0.0149779	-0.00519699	0.0258002	0.0258002	0.804797
agps	7.89046	8.87803	11.2187	9.32906	9.9244	10.3859	11.6658	10.6587	0.00151133	0.0144852	0.202422	0.0638051	6.539	0.0214118	0.00147793	0.00235115	0.00462871	0.00462871	1.15063
agr2	1005.71	621.713	773.267	800.23	914.734	536.907	648.314	699.985	0.192365	0.423979	-0.0490598	0.0376337	9.06792	0.0702006	0.000111462	0.000751052	0.00201298	0.00201298	0.966566
agr3	7.67495	4.23583	7.04221	6.31766	3.80337	1.90428	3.69312	3.13359	9.51e-05	0.00165432	-0.633929	0.162436	4.35913	0.225824	0.016723	-0.0125779	0.022855	0.022855	0.644419
agrn	10.9309	12.1041	16.7656	13.2669	9.33313	8.93586	10.4578	9.5756	0.00385981	0.0290335	-0.248957	0.0861623	7.91825	0.0341859	0.000443703	0.0106922	0.00243054	0.0106922	0.841504
agtpbp1	2.62631	1.68051	3.63549	2.64744	1.57785	1.10148	1.53199	1.40377	4.23e-05	0.000849802	-0.519603	0.126897	5.12001	0.149084	0.0117921	0.0102644	0.0123623	0.0123623	0.697564
ahctf1	14.263	16.8199	15.8146	15.6325	14.2769	17.9102	14.0461	15.4111	0.259371	0.507289	0.0499188	0.044259	7.78509	0.0107241	0.000410167	0.00193694	0.00252812	0.00252812	1.03521
ahcy	54.3339	54.931	58.052	55.7723	58.0404	59.4055	69.7742	62.4067	0.000477011	0.00580034	0.156866	0.0449042	7.72641	0.0112191	0.000448235	0.00239891	0.00257635	0.00257635	1.11486
ahcyl2	23.5504	26.8289	33.6234	28.0009	25.6823	29.331	30.9911	28.6681	0.00222296	0.0194332	0.130542	0.042679	8.2501	0.00925524	0.00029175	0.00244049	0.00224736	0.00244049	1.09471
ahdc1	40.1552	34.0004	39.0474	37.7343	35.3228	30.7448	32.1856	32.7511	0.0210013	0.0993911	-0.0915812	0.0396806	8.52522	0.00958638	0.000221487	0.000209317	0.00214034	0.00214034	0.938494
ahi1	15.9326	11.8586	9.31479	12.3687	13.6837	12.6424	8.88475	11.737	0.403339	0.645836	0.0477759	0.0571706	7.2225	0.0825271	0.000736473	0.00416624	0.00316162	0.00416624	1.03367
ahnak	64.455	84.7934	156.309	101.852	64.1947	66.6375	94.5913	75.1412	0.198664	0.431164	-0.173749	0.135175	10.4617	0.077688	3.53e-05	0.0273731	0.00215361	0.0273731	0.886536
ahnak2	9.10456	4.62556	5.33727	6.3558	4.4789	3.15725	3.69625	3.77747	0.000239404	0.00343766	-0.416403	0.113358	7.35665	0.132959	0.000896271	0.0183789	0.00297057	0.0183789	0.74929
ahr	2.16226	2.51354	2.81029	2.49536	1.73951	2.0077	1.94797	1.89839	0.0237516	0.108276	-0.171342	0.0757775	6.05733	0.011075	0.0022775	-0.000547587	0.00633585	0.00633585	0.888016
ahsa1	56.6031	60.8765	66.9269	61.4688	53.6862	53.7541	67.9296	58.4566	0.761454	0.88763	0.0153544	0.0505791	7.53207	0.00453651	0.000552967	0.00328441	0.00276224	0.00328441	1.0107
aicda	5.3997	0	4.97992	3.45987	5.7869	0.088773	4.32221	3.39929	0.308878	0.559094	0.691733	0.679783	3.6187	6.9202	0.0834219	0.609735	0.0433081	0.609735	1.61522
aida	40.076	37.3962	34.6514	37.3745	31.9034	37.3078	28.5019	32.571	0.133596	0.340372	-0.097468	0.0649755	7.30649	0.0141289	0.000683252	0.00564947	0.00303864	0.00564947	0.934672
aifm1	16.9688	17.9638	21.0239	18.6522	17.6448	16.6744	18.698	17.6724	0.99612	0.997911	0.000286901	0.0589909	6.76509	0.00447872	0.00118281	0.00232178	0.00403708	0.00403708	1.0002
aifm2	3.63917	4.20447	6.86865	4.9041	3.11261	3.87302	4.44409	3.80991	0.873536	0.944001	-0.0294365	0.184939	5.37545	0.0607911	0.00404024	0.0472631	0.0102034	0.0472631	0.979803
aifm3	27.3669	49.1834	49.128	41.8928	18.5943	42.7041	30.0202	30.4395	0.00280567	0.0231419	-0.275355	0.0921454	7.5518	0.119542	0.000581456	0.0121547	0.00274138	0.0121547	0.826247
aig1	23.7056	24.5429	18.9978	22.4154	21.2196	24.4233	20.3253	21.9894	0.181236	0.409531	0.0789775	0.0590725	7.30568	0.0262647	0.000688428	0.00454592	0.00303978	0.00454592	1.05627
aim1	12.6336	14.5292	20.7248	15.9625	10.6868	11.537	12.8057	11.6765	0.0105687	0.060791	-0.209095	0.081785	8.04163	0.0264409	0.000348093	0.00968508	0.00235332	0.00968508	0.86508
aim1l	4.25301	3.99919	5.57993	4.61071	2.65464	3.08726	3.09604	2.94598	1.35e-05	0.000330421	-0.361113	0.0829726	6.75533	0.0458261	0.0011807	0.00914598	0.00405994	0.00914598	0.778564
aimp1	121.659	117.19	79.0903	105.98	107.936	118.158	86.4659	104.187	0.440338	0.673705	0.0465633	0.0603446	7.77606	0.0427341	0.000472088	0.00499013	0.00253532	0.00499013	1.0328
aimp2	29.8712	36.9708	48.9866	38.6095	33.136	31.6198	51.347	38.7009	0.495727	0.721088	-0.0569593	0.0836125	6.65202	0.0753121	0.00212067	0.00836591	0.00431661	0.00836591	0.961288
aip	5.29208	6.26522	11.8337	7.797	4.17801	4.39444	6.20874	4.92706	0.00107113	0.0109963	-0.465648	0.14235	4.80131	0.166352	0.0145567	-0.00374771	0.0158387	0.0158387	0.724146
ak1	22.9037	13.429	13.4742	16.6023	10.2399	7.49631	7.3706	8.36894	3.67e-12	5.8e-10	-0.608484	0.0875602	5.93243	0.172823	0.00461618	0.00222061	0.00688401	0.00688401	0.655886
ak2	74.5853	83.3995	122.72	93.5683	72.4633	75.305	124.696	90.8214	0.571191	0.774096	0.0270768	0.0478136	7.52652	0.0500912	0.000661003	0.00223986	0.00276821	0.00276821	1.01895
ak3	21.0273	23.8309	31.559	25.4724	19.4522	21.8498	29.65	23.6507	0.791782	0.903537	-0.0174663	0.0661609	6.23031	0.0271972	0.000913624	-0.000534778	0.00565228	0.00565228	0.987966
ak6	52.1579	49.9468	63.2752	55.1266	49.2006	43.7716	52.6014	48.5245	0.741112	0.877532	-0.0156392	0.0473368	7.48088	0.00489543	0.000542497	0.000715732	0.00281866	0.00281866	0.989218
ak7	12.2087	9.15283	20.0344	13.7986	7.57344	6.71702	10.6422	8.31089	7.42e-07	2.88e-05	-0.395648	0.0799295	6.20881	0.113037	0.00230443	0.00727865	0.00573294	0.00727865	0.760148
ak8	17.0502	14.2594	18.2344	16.5147	9.64068	10.9047	13.4864	11.3439	0.000152042	0.00239492	-0.345064	0.0911011	5.99459	0.0541084	0.00273763	0.00971148	0.00660478	0.00971148	0.787273
ak9	7.9761	5.28873	6.78931	6.68471	5.85904	4.17743	4.72985	4.92211	0.000290369	0.00396569	-0.227364	0.0627428	6.5852	0.0542875	0.00140785	-0.000685877	0.00449714	0.00449714	0.854194
akap1	29.4486	28.1803	31.433	29.6873	27.2562	29.9321	28.7301	28.6395	0.306229	0.557044	0.0442674	0.0432651	7.90478	0.00208788	0.000368096	0.00169241	0.00243971	0.00243971	1.03116
akap10	12.4153	13.5471	14.6383	13.5336	12.7713	14.1922	14.4117	13.7917	0.120502	0.319216	0.0803087	0.0517229	7.19135	0.00296657	0.000802756	-0.000718225	0.00321013	0.00321013	1.05724
akap11	1.14195	1.52588	1.84183	1.50322	0.946558	1.15046	1.34661	1.14788	0.11461	0.308822	-0.17199	0.109005	5.21765	0.026047	0.00634062	-0.00447501	0.0114826	0.0114826	0.887618
akap12	174.808	142.005	118.727	145.18	208.975	157.141	135.95	167.355	1.78e-08	1.1e-06	0.212725	0.0377679	10.3133	0.0694117	3.44e-05	0.00131295	0.00210521	0.00210521	1.15887
akap13	13.5227	10.2894	10.5933	11.4685	10.7142	8.58624	8.27225	9.1909	0.000181516	0.00277309	-0.16516	0.0441198	7.87182	0.0328373	0.000457048	-0.000357518	0.00246279	0.00246279	0.89183
akap14	3.51596	2.37513	3.62638	3.17249	2.62913	1.84855	2.06491	2.18086	0.00929973	0.0550181	-0.399372	0.153555	4.5241	0.108405	0.0154799	0.00772798	0.019889	0.019889	0.758188
akap17a	42.9277	35.3706	29.1536	35.8173	45.1081	38.6686	33.0707	38.9491	0.000920211	0.00971501	0.154629	0.0466613	7.56005	0.0491955	0.000533113	0.000713905	0.00273281	0.00273281	1.11314
akap2	7.90099	10.4199	14.1798	10.8336	8.01618	9.7383	11.3107	9.68839	0.981887	0.992072	0.00132108	0.0581894	7.27321	0.0217902	0.000714603	0.0043644	0.00308602	0.0043644	1.00092
akap7	6.67	9.4646	6.72503	7.61988	6.6764	10.0594	6.96323	7.89968	0.0828829	0.252096	0.139694	0.0805527	5.90741	0.0499418	0.00273287	-0.00199527	0.00700024	0.00700024	1.10167
akap8	80.6949	64.5159	51.6941	65.635	91.6309	70.966	55.1937	72.5969	0.000982734	0.0102459	0.141115	0.0428214	8.02157	0.0609158	0.00038543	8.29e-05	0.00236508	0.00236508	1.10276
akap8l	11.7633	6.72352	6.32662	8.27115	13.6417	9.12952	11.4432	11.4048	0.00300111	0.0242288	0.387299	0.130508	5.7167	0.114142	0.00361573	0.0219328	0.00797131	0.0219328	1.30794
akap9	10.9017	8.89274	7.13674	8.97706	9.45417	7.17403	5.80544	7.47788	0.00692496	0.0445453	-0.118454	0.0438647	7.84205	0.0669786	0.00040172	0.000843614	0.00248445	0.00248445	0.921174
akirin1	103.576	112.879	144.421	120.292	114.126	113.149	144.749	124.008	0.00100341	0.0104401	0.131089	0.03985	8.44843	0.012519	0.000214873	0.00147569	0.00216716	0.00216716	1.09512
akirin2	174.55	220.777	270.912	222.08	190.034	219.739	271.191	226.988	0.00841873	0.0512407	0.101958	0.0386967	8.68296	0.0232256	0.000153851	0.00156674	0.0020923	0.0020923	1.07323
akna	11.6934	7.20746	10.962	9.95429	9.12535	6.59563	7.13733	7.61944	0.0195402	0.0944789	-0.201353	0.0862301	6.947	0.0547138	0.00100447	0.010149	0.0036462	0.010149	0.869735
akr1a1	26.9837	32.8297	27.0279	28.9471	32.6815	39.0844	38.8396	36.8685	1.64e-05	0.000389394	0.304601	0.0706886	6.78715	0.0360563	0.00127874	0.00621657	0.00398627	0.00621657	1.23508
akr1b1	13.3348	14.1438	14.5222	14.0003	15.3335	14.9375	15.1696	15.1469	0.0770772	0.24069	0.133135	0.0753066	6.08974	0.0060811	0.00230501	-0.000563066	0.00620162	0.00620162	1.09667
akr1c1	2.05665	1.46647	0.662016	1.39505	1.82518	2.39631	0.492916	1.57147	0.841181	0.925637	0.0735263	0.36693	2.87227	0.399103	0.114175	-0.0401723	0.0877816	0.0877816	1.05229
akr1c2	2.62651	7.53127	2.40609	4.18796	2.15003	6.55259	1.73332	3.47865	0.351931	0.5986	-0.170485	0.18315	4.08319	0.364032	0.0214494	-0.0176591	0.0288663	0.0288663	0.888544
akr1c4	1.75286	3.08892	1.71977	2.18718	2.12947	3.49089	1.59628	2.40555	0.531916	0.747786	0.122855	0.196541	3.89393	0.105383	0.0239751	-0.0144003	0.0339676	0.0339676	1.08889
akr1c8p	1.5125	1.33673	0.494278	1.1145	1.30333	1.18984	0.439346	0.977505	0.776222	0.895978	-0.0836901	0.294428	3.04119	0.285989	0.0555569	-0.05544	0.0744749	0.0744749	0.943641
akr7a2	31.8505	23.0033	26.5635	27.1391	24.9217	25.367	27.3704	25.8864	0.977968	0.990452	-0.00277755	0.100574	6.32591	0.012338	0.00194859	0.013224	0.00530825	0.013224	0.998077
akt1	9.01761	8.13473	8.28523	8.47919	7.01303	7.3947	6.94986	7.1192	0.138643	0.347521	-0.0832939	0.0562469	6.97771	0.0100329	0.00115966	0.00120474	0.0035859	0.0035859	0.9439
akt1s1	127.259	129.643	134.678	130.527	169.135	152.555	166.453	162.714	1.13e-09	9.94e-08	0.259721	0.042652	8.03238	0.0221397	0.00037008	0.00195282	0.00235871	0.00235871	1.19725
akt2	58.5005	55.9851	64.8724	59.786	55.4922	55.7192	54.0523	55.0879	0.974256	0.988963	-0.00131736	0.0408212	8.25362	0.00228748	0.000253752	0.00206478	0.0022458	0.0022458	0.999087
aktip	16.8743	14.7239	16.531	16.0431	15.7341	16.9165	16.5099	16.3868	0.0800728	0.246505	0.106632	0.0609232	6.70672	0.00779517	0.00139011	0.00313808	0.00417735	0.00417735	1.07671
alad	36.6886	29.9147	21.7224	29.4419	38.0376	41.4799	41.165	40.2275	0.0346005	0.140444	0.360534	0.170626	6.79265	0.0666231	0.00141547	0.0422546	0.00397378	0.0422546	1.2839
alas1	41.0127	54.5107	42.6816	46.0683	40.2412	51.1003	43.9553	45.0989	0.562439	0.769781	0.0273891	0.0472859	7.47662	0.0132816	0.000530435	0.0015577	0.00282351	0.00282351	1.01917
alas2	1.06703	0.971349	2.33927	1.45922	0.736885	0.788396	0.912493	0.812591	0.031808	0.132256	-0.456888	0.212821	3.93613	0.152238	0.0213743	0.0465651	0.0327489	0.0465651	0.728556
alcam	81.5252	80.5282	145.17	102.408	86.1101	77.3052	114.235	92.5501	0.583533	0.78137	0.0400045	0.0729702	9.14987	0.0329916	9.89e-05	0.00788812	0.00200277	0.00788812	1.02812
aldh16a1	0.867481	1.53241	1.66436	1.35475	0.9375	1.20738	1.84194	1.32894	0.841843	0.925691	0.0299084	0.149889	4.46034	0.0883846	0.0127125	0.00881028	0.0209875	0.0209875	1.02095
aldh18a1	37.2545	36.7357	17.5321	30.5074	35.6913	37.58	16.7347	30.002	0.50284	0.726075	0.0312895	0.0466988	7.6478	0.170706	0.000624693	-0.000419591	0.00264647	0.00264647	1.02193
aldh1a2	34.842	46.0293	67.3426	49.4046	36.5664	43.8697	42.9721	41.1361	0.731499	0.872266	-0.0484873	0.141308	8.15237	0.0257992	0.000287146	0.0296648	0.00229352	0.0296648	0.96695
aldh1l1	24.6996	44.9611	54.4573	41.3727	25.5677	42.4086	46.5884	38.1882	0.832288	0.921986	-0.011462	0.0541252	7.83617	0.0976482	0.000425983	0.00396833	0.00248881	0.00396833	0.992087
aldh2	3.5501	3.24042	3.96306	3.58453	3.35317	3.69246	3.39192	3.47918	0.736828	0.875245	0.0384031	0.114276	4.98973	0.00383834	0.00592825	0.00194782	0.0136602	0.0136602	1.02698
aldh3a2	16.3486	18.2249	23.7425	19.4387	19.4602	21.9256	31.9075	24.4311	1.06e-07	5.37e-06	0.308029	0.0579508	6.8101	0.0499077	0.00110277	0.00266202	0.00393467	0.00393467	1.23802
aldh4a1	4.60077	4.03151	4.09354	4.24194	4.98163	4.68483	5.51903	5.06183	0.00358416	0.0276558	0.221151	0.0759287	6.04836	0.0206592	0.00227418	0.00485672	0.00637357	0.00637357	1.16566
aldh5a1	7.11071	8.40236	10.089	8.53402	8.628	8.9874	9.10522	8.90687	0.133971	0.340862	0.121482	0.0810624	6.1991	0.0110336	0.00192564	0.00793103	0.00576982	0.00793103	1.08785
aldh6a1	8.30422	7.07144	11.544	8.97322	9.1866	9.14438	15.5928	11.3079	0.000110731	0.00187091	0.287025	0.0742475	6.12068	0.0768599	0.00219278	0.003426	0.00607626	0.00607626	1.22012
aldh7a1	1.51277	1.9723	1.35345	1.61284	1.28298	1.75027	1.3747	1.46932	0.896489	0.95563	-0.0225611	0.173417	4.107	0.027865	0.0168239	-0.0112494	0.0282865	0.0282865	0.984483
aldh9a1	19.2387	28.0789	28.2833	25.2003	20.2836	25.9536	31.1265	25.7879	0.279359	0.528482	0.0679952	0.0628561	6.68206	0.0352687	0.00150871	0.00441762	0.0042392	0.00441762	1.04826
aldoa	291.271	299.027	272.002	287.433	212.195	269.651	274.27	252.039	0.21495	0.453061	-0.109608	0.0883888	8.82116	0.0111693	0.000148657	0.0115702	0.00205777	0.0115702	0.92684
aldob	89.0696	117.569	118.969	108.536	83.2984	119.213	124.457	108.989	0.0968148	0.277255	0.0709414	0.042723	8.01259	0.0211267	0.000367442	0.00137924	0.00237045	0.00237045	1.0504
aldoc	251.425	287.225	311.14	283.263	170.397	210.75	218.022	199.723	1.7e-14	4.51e-12	-0.290977	0.0379288	8.94706	0.0321162	0.000125631	0.000192908	0.00203226	0.00203226	0.817348
alg1	5.02399	4.56961	3.16551	4.25304	4.60073	4.92963	3.87111	4.46716	0.139795	0.349242	0.163109	0.110466	5.12468	0.062392	0.00598562	0.00678211	0.0123185	0.0123185	1.1197
alg10	4.4227	2.32468	2.80701	3.1848	3.3285	1.62784	2.64943	2.53526	0.369827	0.614996	-0.132987	0.148291	4.64565	0.131206	0.0150155	0.00383861	0.0179698	0.0179698	0.911942
alg11	7.74764	9.39908	11.2469	9.46454	7.11959	9.5703	11.534	9.40796	0.497492	0.722192	0.0545361	0.0803844	5.9372	0.0244051	0.00283041	-0.000904955	0.00686206	0.00686206	1.03853
alg12	2.88817	3.30126	2.46815	2.88586	2.76375	4.05487	3.66977	3.49613	0.0700309	0.225934	0.265164	0.146361	4.53999	0.0449298	0.0125083	0.0131202	0.0196241	0.0196241	1.20177
alg13	2.71093	2.23941	2.24313	2.39782	1.74677	1.7749	1.43906	1.65358	0.00492808	0.0347727	-0.297606	0.105846	5.28258	0.0462697	0.00586856	-0.000554296	0.0109364	0.0109364	0.813601
alg13l	48.2065	41.465	37.2223	42.2979	43.8369	46.496	41.1805	43.8378	0.0840089	0.253831	0.140979	0.0815903	5.87835	0.0286685	0.00284717	0.00309437	0.00713829	0.00713829	1.10265
alg14	5.35432	7.14397	14.1284	8.87556	5.57061	7.6783	19.9484	11.0658	0.0310964	0.130169	0.341324	0.158326	4.44456	0.280184	0.016332	0.0104183	0.0212685	0.0212685	1.26692
alg2	24.7467	25.085	33.2666	27.6994	23.6787	24.6739	27.494	25.2822	0.819057	0.917349	0.0140454	0.0613984	6.68634	0.00434097	0.00142631	0.00130087	0.00422834	0.00422834	1.00978
alg3	4.26517	4.69065	4.06724	4.34102	5.06621	5.44945	4.32179	4.94582	0.173805	0.400631	0.179932	0.132295	4.69233	0.0187773	0.008958	-0.00758369	0.017295	0.017295	1.13283
alg5	64.9551	77.2145	81.7024	74.624	65.6212	84.9901	81.7163	77.4425	0.0504577	0.182673	0.0933438	0.0477203	7.46173	0.0105509	0.000575195	-5.49e-05	0.00284064	0.00284064	1.06684
alg6	12.6546	12.7553	14.0075	13.1391	10.0468	10.3791	11.4622	10.6294	0.157478	0.376419	-0.115938	0.0820161	5.8979	0.00457264	0.0030449	-0.00238543	0.00704506	0.00704506	0.922782
alg8	23.0995	18.6263	16.3521	19.3593	22.7933	21.1045	20.7851	21.561	0.0264457	0.116637	0.157406	0.0709161	6.37414	0.0206384	0.00166666	0.00587698	0.00514393	0.00587698	1.11528
alg9	5.36382	6.37048	7.63825	6.45752	5.70797	5.74806	7.72405	6.39336	0.294435	0.545029	0.0737117	0.0703059	6.28063	0.0136617	0.00194621	0.00304259	0.00546818	0.00546818	1.05242
alkbh1	23.1209	21.3663	14.2751	19.5874	18.8549	21.4387	15.3276	18.5404	0.747827	0.880775	0.026581	0.0826767	6.53237	0.0503175	0.00255415	0.00769902	0.00464806	0.00769902	1.0186
alkbh3	10.8816	8.7639	4.28072	7.97541	9.93771	9.79384	4.65749	8.12968	0.621614	0.807159	0.0533501	0.108092	5.22429	0.160912	0.00610032	0.000391474	0.0114254	0.0114254	1.03767
alkbh4	4.9175	5.12378	4.85298	4.96475	4.50115	5.16172	4.8477	4.83686	0.495447	0.720932	0.0579797	0.0850553	5.72927	0.00511226	0.0029494	-0.00113675	0.0079022	0.0079022	1.04101
alkbh5	69.0494	68.8826	68.5508	68.8276	73.8619	77.8039	89.5495	80.4051	0.0270294	0.118528	0.160017	0.0723701	7.6303	0.0149961	0.000564322	0.00729182	0.00266299	0.00729182	1.1173
alkbh6	4.54772	3.46863	1.80153	3.27263	3.14468	4.11975	2.36049	3.20831	0.655011	0.827424	0.0876033	0.196063	3.99787	0.136464	0.0206606	0.0370006	0.0310526	0.0370006	1.0626
alkbh7	8.39116	7.03039	8.02033	7.81396	7.11789	6.79316	6.27445	6.7285	0.461604	0.692415	-0.104276	0.141639	5.25955	0.00955375	0.0189655	-0.0145277	0.0111268	0.0111268	0.930272
alkbh8	5.99111	5.98695	7.42603	6.46803	5.42452	4.546	6.76356	5.57803	0.291891	0.542752	-0.862377	0.818207	5.16041	1.10334	0.00632295	0.997872	0.0119893	0.997872	0.550046
alms1	12.9572	11.7556	14.7488	13.1539	12.2511	11.3585	11.3128	11.6408	0.216187	0.45466	-0.0804137	0.0650212	7.68671	0.00800265	0.000403887	0.00593774	0.00261095	0.00593774	0.945786
alox12b	3.64234	10.7218	3.39748	5.92054	3.74839	10.6962	3.42536	5.95665	0.624499	0.809171	0.0485773	0.0992419	5.39449	0.31637	0.00471383	-0.00426825	0.0100596	0.0100596	1.03424
alox5	1.70652	1.18562	3.79901	2.23038	1.02411	0.82234	2.12307	1.32317	0.00123324	0.0122912	-0.391307	0.121107	4.98238	0.238384	0.00826239	-0.00456315	0.013738	0.013738	0.762439
alox5ap	23.8989	29.4711	21.5518	24.9739	23.6258	26.5812	23.4124	24.5398	0.430925	0.666859	0.0515557	0.0654584	6.94416	0.0170653	0.000954412	0.0054728	0.00365186	0.0054728	1.03638
alpi.2	4.05549	1.15587	0.844585	2.01865	4.50061	0.97171	0.855065	2.10913	0.804903	0.910321	0.0443884	0.179706	4.05085	0.657597	0.0187668	-0.00633914	0.0296743	0.0296743	1.03125
[truncated: 13,037 more rows]

## Sheet: q<=0.05
Gene	CMO 1 (TPM)	CMO 2 (TPM)	CMO 3 (TPM)	CMO Mean (TPM)	n1-Src AMO 1 (TPM)	n1-src AMO 2 (TPM)	n1-src AMO 3 (TPM)	n1-src AMO mean (TPM)	pval	qval	b	se_b	mean_obs	var_obs	tech_var	sigma_sq	smooth_sigma_sq	final_sigma_sq	effect_size
[truncated: 2,631 more rows]

[truncated: 2 more sheets: Up, b>0, Down, b<0]
