# Supplementary material for: SRC Kinase Isoforms Regulate mRNA Splicing during Neural Development
Source: J Neurosci. 2025 Aug 1;45(34):e1705242025. doi: 10.1523/JNEUROSCI.1705-24.2025 (PMC12369926; doi:10.1523/JNEUROSCI.1705-24.2025)
Supplement: Figure 2-4 — Gene ontology analysis of genes significantly down regulated in N1-SRC morphant versus control embryos Sheet 1. Output of PANTHERdb analysis of biological process Gene Ontology (GO) terms for significantly down regulated genes (Extended Data Figure 2-3, Sheet 5). Sheet 2. Additional stringent filtering was undertaken to highlight the most significantly enriched biological process GO terms in down regulated genes (input gene number >=10, enrichment >=2, false discovery rate<=0.01). Grey shading indicates terms associated with neural development. Download Figure 2-4, XLSX file. [file jneuro-45-e1705242025-s008.xlsx]

## Sheet: Complete
Analysis Type:	PANTHER Overrepresentation Test (Released 20230705)
Annotation Version and Release Date:	GO Ontology database DOI: 10.5281/zenodo.7942786 Released 2023-05-10
Analyzed List:	Client Text Box Input (Xenopus tropicalis)	There are duplicate IDs in the file. The unique set of IDs will be used.
Reference List:	Xenopus tropicalis (all genes in database)
Test Type:	FISHER
Correction:	FDR
GO biological process complete	Xenopus tropicalis - REFLIST (22504)	Client Text Box Input (1026)	Client Text Box Input (expected)	Client Text Box Input (fold Enrichment)	Client Text Box Input (raw P-value)	Client Text Box Input (FDR)
neuron fate specification (GO:0048665)	6	4	0.27	14.62	0.000611	0.033
skeletal muscle contraction (GO:0003009)	10	6	0.46	13.16	3.72e-05	0.0032
neuromuscular process (GO:0050905)	14	8	0.64	12.53	2.35e-06	0.000253
myotube cell development (GO:0014904)	7	4	0.32	12.53	0.000927	0.0443
peptidyl-lysine oxidation (GO:0018057)	7	4	0.32	12.53	0.000927	0.0445
cell differentiation in spinal cord (GO:0021515)	7	4	0.32	12.53	0.000927	0.0448
multicellular organismal movement (GO:0050879)	11	6	0.5	11.96	5.54e-05	0.00452
musculoskeletal movement (GO:0050881)	11	6	0.5	11.96	5.54e-05	0.00457
tissue migration (GO:0090130)	12	6	0.55	10.97	8e-05	0.0062
collagen fibril organization (GO:0030199)	13	6	0.59	10.12	0.000113	0.00848
cilium movement involved in cell motility (GO:0060294)	26	10	1.19	8.44	2.15e-06	0.000237
outer dynein arm assembly (GO:0036158)	13	5	0.59	8.44	0.000831	0.0426
central nervous system neuron differentiation (GO:0021953)	16	6	0.73	8.23	0.000277	0.0178
cilium or flagellum-dependent cell motility (GO:0001539)	35	13	1.6	8.15	8.89e-08	1.29e-05
cilium-dependent cell motility (GO:0060285)	35	13	1.6	8.15	8.89e-08	1.31e-05
glycolytic process (GO:0006096)	28	9	1.28	7.05	2.27e-05	0.00209
negative chemotaxis (GO:0050919)	25	8	1.14	7.02	6.67e-05	0.00527
regulation of axon extension involved in axon guidance (GO:0048841)	22	7	1	6.98	0.000197	0.0131
regulation of axon extension (GO:0030516)	27	8	1.23	6.5	0.000105	0.00803
axoneme assembly (GO:0035082)	52	15	2.37	6.33	1.46e-07	2e-05
ameboidal-type cell migration (GO:0001667)	52	15	2.37	6.33	1.46e-07	2.04e-05
striated muscle contraction (GO:0006941)	28	8	1.28	6.27	0.000129	0.00938
negative regulation of chemotaxis (GO:0050922)	21	6	0.96	6.27	0.000912	0.0446
motile cilium assembly (GO:0044458)	21	6	0.96	6.27	0.000912	0.0449
negative regulation of axon extension involved in axon guidance (GO:0048843)	21	6	0.96	6.27	0.000912	0.0452
negative regulation of axon extension (GO:0030517)	21	6	0.96	6.27	0.000912	0.0455
mesenchymal cell migration (GO:0090497)	36	10	1.64	6.09	2.31e-05	0.00208
neural crest cell migration (GO:0001755)	36	10	1.64	6.09	2.31e-05	0.00211
axonemal dynein complex assembly (GO:0070286)	29	8	1.32	6.05	0.000159	0.0111
purine nucleoside monophosphate metabolic process (GO:0009126)	26	7	1.19	5.91	0.000463	0.0263
purine ribonucleoside monophosphate metabolic process (GO:0009167)	26	7	1.19	5.91	0.000463	0.0265
stem cell development (GO:0048864)	41	11	1.87	5.88	1.2e-05	0.00117
neural crest cell development (GO:0014032)	41	11	1.87	5.88	1.2e-05	0.00119
cilium movement (GO:0003341)	59	15	2.69	5.58	5.77e-07	6.75e-05
muscle system process (GO:0003012)	55	14	2.51	5.58	1.35e-06	0.000153
microtubule bundle formation (GO:0001578)	60	15	2.74	5.48	6.93e-07	7.98e-05
muscle contraction (GO:0006936)	52	13	2.37	5.48	3.8e-06	0.000403
pyruvate metabolic process (GO:0006090)	40	10	1.82	5.48	4.98e-05	0.00415
regulation of protein depolymerization (GO:1901879)	40	10	1.82	5.48	4.98e-05	0.00419
neural crest cell differentiation (GO:0014033)	45	11	2.05	5.36	2.52e-05	0.00224
regulation of extent of cell growth (GO:0061387)	33	8	1.5	5.32	0.000337	0.0198
mesenchyme development (GO:0060485)	61	14	2.78	5.03	3.84e-06	0.000401
ribonucleoside monophosphate metabolic process (GO:0009161)	36	8	1.64	4.87	0.000557	0.0307
stem cell differentiation (GO:0048863)	50	11	2.28	4.83	5.8e-05	0.00463
regulation of protein-containing complex disassembly (GO:0043244)	50	11	2.28	4.83	5.8e-05	0.00468
nucleoside monophosphate metabolic process (GO:0009123)	38	8	1.73	4.62	0.000759	0.0401
mesenchymal cell differentiation (GO:0048762)	58	12	2.64	4.54	4.55e-05	0.00388
axon guidance (GO:0007411)	107	22	4.88	4.51	3.98e-08	6.63e-06
neuron projection guidance (GO:0097485)	107	22	4.88	4.51	3.98e-08	6.77e-06
tissue morphogenesis (GO:0048729)	86	17	3.92	4.34	2.18e-06	0.000237
regulation of cell growth (GO:0001558)	51	10	2.33	4.3	0.000283	0.0179
axon development (GO:0061564)	161	31	7.34	4.22	2.9e-10	6.89e-08
regulation of cell size (GO:0008361)	52	10	2.37	4.22	0.000325	0.0196
cell morphogenesis involved in differentiation (GO:0000904)	162	31	7.39	4.2	3.32e-10	7.64e-08
axonogenesis (GO:0007409)	145	27	6.61	4.08	7.57e-09	1.41e-06
regulation of axonogenesis (GO:0050770)	49	9	2.23	4.03	0.000856	0.0432
cell morphogenesis involved in neuron differentiation (GO:0048667)	153	28	6.98	4.01	5.6e-09	1.07e-06
morphogenesis of an epithelium (GO:0002009)	62	11	2.83	3.89	0.000307	0.019
extracellular matrix organization (GO:0030198)	132	23	6.02	3.82	2.75e-07	3.59e-05
external encapsulating structure organization (GO:0045229)	133	23	6.06	3.79	3.09e-07	3.84e-05
extracellular structure organization (GO:0043062)	133	23	6.06	3.79	3.09e-07	3.91e-05
cilium assembly (GO:0060271)	228	39	10.39	3.75	3.53e-11	9.53e-09
plasma membrane bounded cell projection assembly (GO:0120031)	241	41	10.99	3.73	1.29e-11	4.2e-09
muscle structure development (GO:0061061)	95	16	4.33	3.69	2.53e-05	0.00223
cilium organization (GO:0044782)	250	42	11.4	3.68	1.03e-11	3.52e-09
cell projection assembly (GO:0030031)	252	42	11.49	3.66	1.3e-11	4.06e-09
carbohydrate catabolic process (GO:0016052)	60	10	2.74	3.66	0.000876	0.044
regulation of supramolecular fiber organization (GO:1902903)	111	18	5.06	3.56	1.27e-05	0.00123
chemotaxis (GO:0006935)	157	25	7.16	3.49	3.83e-07	4.55e-05
taxis (GO:0042330)	157	25	7.16	3.49	3.83e-07	4.62e-05
regulation of actin filament organization (GO:0110053)	90	14	4.1	3.41	0.000169	0.0116
negative regulation of developmental process (GO:0051093)	84	13	3.83	3.39	0.000298	0.0187
locomotion (GO:0040011)	182	28	8.3	3.37	1.48e-07	1.99e-05
regulation of cellular component size (GO:0032535)	118	18	5.38	3.35	2.65e-05	0.00231
skeletal system development (GO:0001501)	85	13	3.88	3.35	0.00033	0.0197
plasma membrane bounded cell projection organization (GO:0120036)	544	82	24.8	3.31	4.04e-19	3.96e-16
microtubule-based movement (GO:0007018)	192	29	8.75	3.31	1.26e-07	1.79e-05
negative regulation of cellular component organization (GO:0051129)	133	20	6.06	3.3	1.16e-05	0.00117
negative regulation of multicellular organismal process (GO:0051241)	93	14	4.24	3.3	0.000229	0.0148
cell projection organization (GO:0030030)	558	83	25.44	3.26	5e-19	3.92e-16
microtubule cytoskeleton organization (GO:0000226)	323	47	14.73	3.19	5.2e-11	1.36e-08
neuron projection development (GO:0031175)	284	41	12.95	3.17	1.09e-09	2.31e-07
actin cytoskeleton organization (GO:0030036)	299	43	13.63	3.15	4.77e-10	1.04e-07
neuron projection morphogenesis (GO:0048812)	230	33	10.49	3.15	5.2e-08	8.32e-06
plasma membrane bounded cell projection morphogenesis (GO:0120039)	231	33	10.53	3.13	5.7e-08	8.93e-06
regulation of cytoskeleton organization (GO:0051493)	182	26	8.3	3.13	1.42e-06	0.000159
central nervous system development (GO:0007417)	161	23	7.34	3.13	5.67e-06	0.000584
cell projection morphogenesis (GO:0048858)	232	33	10.58	3.12	6.25e-08	9.6e-06
cell part morphogenesis (GO:0032990)	233	33	10.62	3.11	6.84e-08	1.03e-05
regulation of actin cytoskeleton organization (GO:0032956)	113	16	5.15	3.11	0.000159	0.011
spindle organization (GO:0007051)	85	12	3.88	3.1	0.00104	0.0491
regulation of plasma membrane bounded cell projection organization (GO:0120035)	121	17	5.52	3.08	0.000109	0.00831
regulation of actin filament-based process (GO:0032970)	114	16	5.2	3.08	0.000174	0.0119
brain development (GO:0007420)	93	13	4.24	3.07	0.00071	0.0378
regulation of cell projection organization (GO:0031344)	122	17	5.56	3.06	0.00012	0.00892
head development (GO:0060322)	101	14	4.6	3.04	0.000486	0.0272
actin filament-based process (GO:0030029)	311	43	14.18	3.03	1.4e-09	2.81e-07
cell motility (GO:0048870)	282	39	12.86	3.03	8.09e-09	1.47e-06
cell morphogenesis (GO:0000902)	277	38	12.63	3.01	1.52e-08	2.65e-06
cytoskeleton organization (GO:0007010)	695	95	31.69	3	2.11e-19	2.36e-16
neuron differentiation (GO:0030182)	396	54	18.05	2.99	1.75e-11	5.07e-09
cellular component morphogenesis (GO:0032989)	264	36	12.04	2.99	4.16e-08	6.78e-06
neurogenesis (GO:0022008)	457	62	20.84	2.98	6.57e-13	2.71e-10
microtubule-based process (GO:0007017)	480	65	21.88	2.97	1.93e-13	8.39e-11
embryo development ending in birth or egg hatching (GO:0009792)	96	13	4.38	2.97	0.000926	0.045
neuron development (GO:0048666)	313	42	14.27	2.94	4.8e-09	9.39e-07
generation of neurons (GO:0048699)	416	55	18.97	2.9	3.28e-11	9.18e-09
cell development (GO:0048468)	543	71	24.76	2.87	6.75e-14	3.11e-11
tube morphogenesis (GO:0035239)	107	14	4.88	2.87	0.000812	0.0418
tube development (GO:0035295)	139	18	6.34	2.84	0.000176	0.0118
regulation of anatomical structure size (GO:0090066)	147	19	6.7	2.83	0.00012	0.00886
cell junction organization (GO:0034330)	148	19	6.75	2.82	0.00013	0.00934
tissue development (GO:0009888)	359	45	16.37	2.75	8.95e-09	1.59e-06
organelle assembly (GO:0070925)	434	54	19.79	2.73	3.71e-10	8.3e-08
regulation of anatomical structure morphogenesis (GO:0022603)	145	18	6.61	2.72	0.000281	0.0179
nervous system development (GO:0007399)	680	84	31	2.71	6.64e-15	4.72e-12
regulation of organelle organization (GO:0033043)	307	38	14	2.71	1.7e-07	2.25e-05
supramolecular fiber organization (GO:0097435)	302	37	13.77	2.69	3.09e-07	3.78e-05
anatomical structure formation involved in morphogenesis (GO:0048646)	187	22	8.53	2.58	0.000127	0.00927
purine ribonucleotide metabolic process (GO:0009150)	136	16	6.2	2.58	0.00101	0.0479
regulation of cellular component organization (GO:0051128)	498	58	22.7	2.55	1.15e-09	2.36e-07
epithelium development (GO:0060429)	173	20	7.89	2.54	0.000487	0.027
purine nucleotide metabolic process (GO:0006163)	182	21	8.3	2.53	0.00034	0.0199
nucleoside phosphate metabolic process (GO:0006753)	227	25	10.35	2.42	0.000131	0.00931
regulation of cellular component biogenesis (GO:0044087)	199	22	9.07	2.42	0.000332	0.0197
nucleotide metabolic process (GO:0009117)	214	23	9.76	2.36	0.000324	0.0197
embryonic morphogenesis (GO:0048598)	205	22	9.35	2.35	0.000448	0.0258
embryo development (GO:0009790)	309	33	14.09	2.34	2.21e-05	0.00206
cell differentiation (GO:0030154)	1054	111	48.05	2.31	8.03e-15	5.24e-12
cell migration (GO:0016477)	237	25	10.81	2.31	0.000321	0.0196
cellular developmental process (GO:0048869)	1057	111	48.19	2.3	8.75e-15	5.27e-12
regulation of cell differentiation (GO:0045595)	200	21	9.12	2.3	0.00076	0.0399
animal organ development (GO:0048513)	761	79	34.7	2.28	1.34e-10	3.28e-08
regulation of developmental process (GO:0050793)	363	37	16.55	2.24	1.81e-05	0.00173
system development (GO:0048731)	1172	118	53.43	2.21	1.79e-14	9.37e-12
anatomical structure morphogenesis (GO:0009653)	864	87	39.39	2.21	6.34e-11	1.6e-08
negative regulation of response to stimulus (GO:0048585)	330	33	15.05	2.19	7.36e-05	0.00577
negative regulation of signal transduction (GO:0009968)	261	26	11.9	2.18	0.000408	0.0236
anatomical structure development (GO:0048856)	1809	175	82.48	2.12	7.18e-20	1.12e-16
organophosphate metabolic process (GO:0019637)	500	48	22.8	2.11	5.95e-06	0.000605
organophosphate biosynthetic process (GO:0090407)	281	27	12.81	2.11	0.0006	0.0328
negative regulation of cell communication (GO:0010648)	270	26	12.31	2.11	0.000777	0.0405
negative regulation of signaling (GO:0023057)	271	26	12.36	2.1	0.0008	0.0415
multicellular organism development (GO:0007275)	1427	133	65.06	2.04	6.46e-14	3.16e-11
developmental process (GO:0032502)	2011	186	91.69	2.03	4.26e-19	3.7e-16
cellular component organization (GO:0016043)	2722	240	124.1	1.93	1.56e-22	3.05e-19
organelle organization (GO:0006996)	1640	141	74.77	1.89	3.27e-12	1.28e-09
multicellular organismal process (GO:0032501)	2023	172	92.23	1.86	1.77e-14	9.89e-12
cellular component assembly (GO:0022607)	1010	85	46.05	1.85	2.83e-07	3.63e-05
cellular component organization or biogenesis (GO:0071840)	2897	242	132.08	1.83	1.06e-19	1.38e-16
cell adhesion (GO:0007155)	534	43	24.35	1.77	0.000611	0.0332
cell surface receptor signaling pathway (GO:0007166)	809	60	36.88	1.63	0.000477	0.0269
cellular component biogenesis (GO:0044085)	1191	88	54.3	1.62	2.15e-05	0.00203
regulation of cell communication (GO:0010646)	935	66	42.63	1.55	0.000846	0.043
phosphate-containing compound metabolic process (GO:0006796)	1223	86	55.76	1.54	0.000157	0.011
negative regulation of cellular process (GO:0048523)	1149	80	52.39	1.53	0.00032	0.0198
phosphorus metabolic process (GO:0006793)	1239	86	56.49	1.52	0.000227	0.0148
regulation of cellular process (GO:0050794)	5739	362	261.65	1.38	1.32e-11	3.97e-09
cellular process (GO:0009987)	9887	615	450.77	1.36	1.13e-23	2.95e-20
biological regulation (GO:0065007)	6543	405	298.31	1.36	3.51e-12	1.31e-09
regulation of biological process (GO:0050789)	6245	388	284.72	1.36	1.02e-11	3.62e-09
signaling (GO:0023052)	2417	150	110.2	1.36	0.000179	0.012
cell communication (GO:0007154)	2466	152	112.43	1.35	0.000206	0.0135
signal transduction (GO:0007165)	2245	137	102.35	1.34	0.000694	0.0372
biological_process (GO:0008150)	13686	805	623.97	1.29	3.6e-32	1.41e-28
Unclassified (UNCLASSIFIED)	8818	221	402.03	0.55	3.6e-32	2.82e-28

## Sheet: Filtered
GO biological process complete	Xenopus tropicalis - REFLIST	Input	Input (expected)	Input (fold Enrichment)	Input (raw P-value)	Input (FDR)
anatomical structure development (GO:0048856)	1809	175	82.48	2.12	7.18e-20	1.12e-16
cytoskeleton organization (GO:0007010)	695	95	31.69	3	2.11e-19	2.36e-16
developmental process (GO:0032502)	2011	186	91.69	2.03	4.26e-19	3.7e-16
cell projection organization (GO:0030030)	558	83	25.44	3.26	5e-19	3.92e-16
plasma membrane bounded cell projection organization (GO:0120036)	544	82	24.8	3.31	4.04e-19	3.96e-16
nervous system development (GO:0007399)	680	84	31	2.71	6.64e-15	4.72e-12
cell differentiation (GO:0030154)	1054	111	48.05	2.31	8.03e-15	5.24e-12
cellular developmental process (GO:0048869)	1057	111	48.19	2.3	8.75e-15	5.27e-12
system development (GO:0048731)	1172	118	53.43	2.21	1.79e-14	9.37e-12
cell development (GO:0048468)	543	71	24.76	2.87	6.75e-14	3.11e-11
multicellular organism development (GO:0007275)	1427	133	65.06	2.04	6.46e-14	3.16e-11
microtubule-based process (GO:0007017)	480	65	21.88	2.97	1.93e-13	8.39e-11
neurogenesis (GO:0022008)	457	62	20.84	2.98	6.57e-13	2.71e-10
cilium organization (GO:0044782)	250	42	11.4	3.68	1.03e-11	3.52e-09
cell projection assembly (GO:0030031)	252	42	11.49	3.66	1.3e-11	4.06e-09
plasma membrane bounded cell projection assembly (GO:0120031)	241	41	10.99	3.73	1.29e-11	4.2e-09
neuron differentiation (GO:0030182)	396	54	18.05	2.99	1.75e-11	5.07e-09
generation of neurons (GO:0048699)	416	55	18.97	2.9	3.28e-11	9.18e-09
cilium assembly (GO:0060271)	228	39	10.39	3.75	3.53e-11	9.53e-09
microtubule cytoskeleton organization (GO:0000226)	323	47	14.73	3.19	5.2e-11	1.36e-08
anatomical structure morphogenesis (GO:0009653)	864	87	39.39	2.21	6.34e-11	1.6e-08
animal organ development (GO:0048513)	761	79	34.7	2.28	1.34e-10	3.28e-08
axon development (GO:0061564)	161	31	7.34	4.22	2.9e-10	6.89e-08
cell morphogenesis involved in differentiation (GO:0000904)	162	31	7.39	4.2	3.32e-10	7.64e-08
organelle assembly (GO:0070925)	434	54	19.79	2.73	3.71e-10	8.3e-08
actin cytoskeleton organization (GO:0030036)	299	43	13.63	3.15	4.77e-10	1.04e-07
neuron projection development (GO:0031175)	284	41	12.95	3.17	1.09e-09	2.31e-07
regulation of cellular component organization (GO:0051128)	498	58	22.7	2.55	1.15e-09	2.36e-07
actin filament-based process (GO:0030029)	311	43	14.18	3.03	1.4e-09	2.81e-07
neuron development (GO:0048666)	313	42	14.27	2.94	4.8e-09	9.39e-07
cell morphogenesis involved in neuron differentiation (GO:0048667)	153	28	6.98	4.01	5.6e-09	1.07e-06
axonogenesis (GO:0007409)	145	27	6.61	4.08	7.57e-09	1.41e-06
cell motility (GO:0048870)	282	39	12.86	3.03	8.09e-09	1.47e-06
tissue development (GO:0009888)	359	45	16.37	2.75	8.95e-09	1.59e-06
cell morphogenesis (GO:0000902)	277	38	12.63	3.01	1.52e-08	2.65e-06
axon guidance (GO:0007411)	107	22	4.88	4.51	3.98e-08	6.63e-06
neuron projection guidance (GO:0097485)	107	22	4.88	4.51	3.98e-08	6.77e-06
cellular component morphogenesis (GO:0032989)	264	36	12.04	2.99	4.16e-08	6.78e-06
neuron projection morphogenesis (GO:0048812)	230	33	10.49	3.15	5.2e-08	8.32e-06
plasma membrane bounded cell projection morphogenesis (GO:0120039)	231	33	10.53	3.13	5.7e-08	8.93e-06
cell projection morphogenesis (GO:0048858)	232	33	10.58	3.12	6.25e-08	9.6e-06
cell part morphogenesis (GO:0032990)	233	33	10.62	3.11	6.84e-08	1.03e-05
cilium or flagellum-dependent cell motility (GO:0001539)	35	13	1.6	8.15	8.89e-08	1.29e-05
cilium-dependent cell motility (GO:0060285)	35	13	1.6	8.15	8.89e-08	1.31e-05
microtubule-based movement (GO:0007018)	192	29	8.75	3.31	1.26e-07	1.79e-05
locomotion (GO:0040011)	182	28	8.3	3.37	1.48e-07	1.99e-05
axoneme assembly (GO:0035082)	52	15	2.37	6.33	1.46e-07	2e-05
ameboidal-type cell migration (GO:0001667)	52	15	2.37	6.33	1.46e-07	2.04e-05
regulation of organelle organization (GO:0033043)	307	38	14	2.71	1.7e-07	2.25e-05
extracellular matrix organization (GO:0030198)	132	23	6.02	3.82	2.75e-07	3.59e-05
supramolecular fiber organization (GO:0097435)	302	37	13.77	2.69	3.09e-07	3.78e-05
external encapsulating structure organization (GO:0045229)	133	23	6.06	3.79	3.09e-07	3.84e-05
extracellular structure organization (GO:0043062)	133	23	6.06	3.79	3.09e-07	3.91e-05
chemotaxis (GO:0006935)	157	25	7.16	3.49	3.83e-07	4.55e-05
taxis (GO:0042330)	157	25	7.16	3.49	3.83e-07	4.62e-05
cilium movement (GO:0003341)	59	15	2.69	5.58	5.77e-07	6.75e-05
microtubule bundle formation (GO:0001578)	60	15	2.74	5.48	6.93e-07	7.98e-05
muscle system process (GO:0003012)	55	14	2.51	5.58	1.35e-06	0.000153
regulation of cytoskeleton organization (GO:0051493)	182	26	8.3	3.13	1.42e-06	0.000159
cilium movement involved in cell motility (GO:0060294)	26	10	1.19	8.44	2.15e-06	0.000237
tissue morphogenesis (GO:0048729)	86	17	3.92	4.34	2.18e-06	0.000237
mesenchyme development (GO:0060485)	61	14	2.78	5.03	3.84e-06	0.000401
muscle contraction (GO:0006936)	52	13	2.37	5.48	3.8e-06	0.000403
central nervous system development (GO:0007417)	161	23	7.34	3.13	5.67e-06	0.000584
organophosphate metabolic process (GO:0019637)	500	48	22.8	2.11	5.95e-06	0.000605
stem cell development (GO:0048864)	41	11	1.87	5.88	1.2e-05	0.00117
negative regulation of cellular component organization (GO:0051129)	133	20	6.06	3.3	1.16e-05	0.00117
neural crest cell development (GO:0014032)	41	11	1.87	5.88	1.2e-05	0.00119
regulation of supramolecular fiber organization (GO:1902903)	111	18	5.06	3.56	1.27e-05	0.00123
regulation of developmental process (GO:0050793)	363	37	16.55	2.24	1.81e-05	0.00173
embryo development (GO:0009790)	309	33	14.09	2.34	2.21e-05	0.00206
mesenchymal cell migration (GO:0090497)	36	10	1.64	6.09	2.31e-05	0.00208
neural crest cell migration (GO:0001755)	36	10	1.64	6.09	2.31e-05	0.00211
muscle structure development (GO:0061061)	95	16	4.33	3.69	2.53e-05	0.00223
neural crest cell differentiation (GO:0014033)	45	11	2.05	5.36	2.52e-05	0.00224
regulation of cellular component size (GO:0032535)	118	18	5.38	3.35	2.65e-05	0.00231
mesenchymal cell differentiation (GO:0048762)	58	12	2.64	4.54	4.55e-05	0.00388
pyruvate metabolic process (GO:0006090)	40	10	1.82	5.48	4.98e-05	0.00415
regulation of protein depolymerization (GO:1901879)	40	10	1.82	5.48	4.98e-05	0.00419
stem cell differentiation (GO:0048863)	50	11	2.28	4.83	5.8e-05	0.00463
regulation of protein-containing complex disassembly (GO:0043244)	50	11	2.28	4.83	5.8e-05	0.00468
negative regulation of response to stimulus (GO:0048585)	330	33	15.05	2.19	7.36e-05	0.00577
regulation of plasma membrane bounded cell projection organization (GO:0120035)	121	17	5.52	3.08	0.000109	0.00831
regulation of anatomical structure size (GO:0090066)	147	19	6.7	2.83	0.00012	0.00886
regulation of cell projection organization (GO:0031344)	122	17	5.56	3.06	0.00012	0.00892
anatomical structure formation involved in morphogenesis (GO:0048646)	187	22	8.53	2.58	0.000127	0.00927
nucleoside phosphate metabolic process (GO:0006753)	227	25	10.35	2.42	0.000131	0.00931
cell junction organization (GO:0034330)	148	19	6.75	2.82	0.00013	0.00934
Client input>=10
Enrichment>=2
FDR<=0.01
