# Supplementary material for: SRC Kinase Isoforms Regulate mRNA Splicing during Neural Development
Source: J Neurosci. 2025 Aug 1;45(34):e1705242025. doi: 10.1523/JNEUROSCI.1705-24.2025 (PMC12369926; doi:10.1523/JNEUROSCI.1705-24.2025)
Supplement: Figure 3-1 — Gene ontology analysis of genes significantly up regulated in N1-SRC morphant versus control embryos Sheet 1. Output of PANTHERdb analysis of biological process Gene Ontology (GO) terms for significantly up regulated genes (Extended Data Figure 2-3, Sheet 4). Sheet 2. Additional stringent filtering was undertaken to highlight the most significantly enriched biological process GO terms in up regulated genes (input gene number >=10, enrichment >=2, false discovery rate<=0.01). Red shading indicates terms associated with RNA processing. Download Figure 3-1, XLSX file. [file jneuro-45-e1705242025-s009.xlsx]

## Sheet: Complete
Analysis Type:	PANTHER Overrepresentation Test (Released 20230705)
Annotation Version and Release Date:	GO Ontology database DOI: 10.5281/zenodo.7942786 Released 2023-05-10
Analyzed List:	Client Text Box Input (Xenopus tropicalis)	There are duplicate IDs in the file. The unique set of IDs will be used.
Reference List:	Xenopus tropicalis (all genes in database)
Test Type:	FISHER
Correction:	FDR
GO biological process complete	Xenopus tropicalis - REFLIST (22504)	Client Text Box Input (1079)	Client Text Box Input (expected)	Client Text Box Input (fold Enrichment)	Client Text Box Input (raw P-value)	Client Text Box Input (FDR)
transcription elongation by RNA polymerase II (GO:0006368)	22	8	1.05	7.58	4.45e-05	0.00359
DNA-templated transcription elongation (GO:0006354)	24	8	1.15	6.95	7.37e-05	0.0056
protein targeting to ER (GO:0045047)	24	8	1.15	6.95	7.37e-05	0.00555
establishment of protein localization to endoplasmic reticulum (GO:0072599)	24	8	1.15	6.95	7.37e-05	0.0055
spliceosomal complex assembly (GO:0000245)	26	8	1.25	6.42	0.000117	0.00772
protein localization to endoplasmic reticulum (GO:0070972)	35	10	1.68	5.96	2.85e-05	0.00242
mRNA splicing, via spliceosome (GO:0000398)	147	42	7.05	5.96	8.2e-18	2.92e-15
RNA splicing, via transesterification reactions with bulged adenosine as nucleophile (GO:0000377)	147	42	7.05	5.96	8.2e-18	2.79e-15
RNA splicing, via transesterification reactions (GO:0000375)	147	42	7.05	5.96	8.2e-18	2.68e-15
RNA splicing (GO:0008380)	197	52	9.45	5.51	1.89e-20	7.38e-18
mRNA processing (GO:0006397)	253	62	12.13	5.11	1.03e-22	4.46e-20
transcription by RNA polymerase II (GO:0006366)	77	17	3.69	4.6	1.12e-06	0.000139
mRNA metabolic process (GO:0016071)	331	70	15.87	4.41	2.47e-22	1.02e-19
ERAD pathway (GO:0036503)	54	11	2.59	4.25	0.000162	0.00959
RNA localization (GO:0006403)	81	16	3.88	4.12	7.98e-06	0.000801
response to topologically incorrect protein (GO:0035966)	51	10	2.45	4.09	0.000415	0.0221
signal transduction in response to DNA damage (GO:0042770)	47	9	2.25	3.99	0.000926	0.0448
mRNA transport (GO:0051028)	54	10	2.59	3.86	0.000616	0.0313
ribosomal large subunit biogenesis (GO:0042273)	67	12	3.21	3.74	0.000239	0.0133
RNA export from nucleus (GO:0006405)	56	10	2.69	3.72	0.00079	0.0387
establishment of RNA localization (GO:0051236)	73	13	3.5	3.71	0.00014	0.00876
RNA transport (GO:0050658)	73	13	3.5	3.71	0.00014	0.00869
nucleic acid transport (GO:0050657)	73	13	3.5	3.71	0.00014	0.00862
protein-RNA complex assembly (GO:0022618)	111	19	5.32	3.57	7.36e-06	0.000758
rRNA processing (GO:0006364)	143	24	6.86	3.5	6.63e-07	8.96e-05
RNA processing (GO:0006396)	607	101	29.1	3.47	1.23e-24	5.65e-22
response to endoplasmic reticulum stress (GO:0034976)	92	15	4.41	3.4	0.000107	0.00727
protein-RNA complex organization (GO:0071826)	117	19	5.61	3.39	1.43e-05	0.00131
rRNA metabolic process (GO:0016072)	161	25	7.72	3.24	1.39e-06	0.000168
ribonucleoprotein complex biogenesis (GO:0022613)	300	46	14.38	3.2	8.67e-11	2.12e-08
establishment of protein localization to organelle (GO:0072594)	170	26	8.15	3.19	1.11e-06	0.000143
ribosome biogenesis (GO:0042254)	223	33	10.69	3.09	8.35e-08	1.42e-05
nucleobase-containing compound transport (GO:0015931)	97	14	4.65	3.01	0.000544	0.028
chromatin organization (GO:0006325)	215	31	10.31	3.01	3.4e-07	5.32e-05
RNA metabolic process (GO:0016070)	929	133	44.54	2.99	1.15e-26	1e-23
nuclear transport (GO:0051169)	119	17	5.71	2.98	0.000162	0.00955
nucleocytoplasmic transport (GO:0006913)	119	17	5.71	2.98	0.000162	0.00948
protein-DNA complex organization (GO:0071824)	246	35	11.79	2.97	8.1e-08	1.41e-05
protein targeting (GO:0006605)	134	19	6.42	2.96	7.49e-05	0.00543
chromatin remodeling (GO:0006338)	134	19	6.42	2.96	7.49e-05	0.00538
proteasomal protein catabolic process (GO:0010498)	200	27	9.59	2.82	5.76e-06	0.000627
gene expression (GO:0010467)	1102	147	52.84	2.78	1.99e-26	1.56e-23
regulation of translation (GO:0006417)	160	21	7.67	2.74	8.73e-05	0.0061
nucleic acid metabolic process (GO:0090304)	1325	172	63.53	2.71	7.89e-30	1.54e-26
regulation of cell cycle phase transition (GO:1901987)	125	16	5.99	2.67	0.000742	0.0373
regulation of amide metabolic process (GO:0034248)	167	21	8.01	2.62	0.00015	0.00918
proteasome-mediated ubiquitin-dependent protein catabolic process (GO:0043161)	183	23	8.77	2.62	7.48e-05	0.00547
RNA biosynthetic process (GO:0032774)	208	26	9.97	2.61	4.49e-05	0.00355
DNA replication (GO:0006260)	128	16	6.14	2.61	0.000933	0.0448
DNA-templated transcription (GO:0006351)	204	25	9.78	2.56	7.47e-05	0.00552
post-transcriptional regulation of gene expression (GO:0010608)	197	24	9.45	2.54	0.000112	0.00745
positive regulation of nucleobase-containing compound metabolic process (GO:0045935)	479	57	22.97	2.48	3.44e-09	6.91e-07
cellular response to stress (GO:0033554)	591	70	28.34	2.47	7.23e-11	1.83e-08
ncRNA processing (GO:0034470)	324	38	15.53	2.45	2.54e-06	0.000288
positive regulation of RNA metabolic process (GO:0051254)	436	51	20.9	2.44	3.8e-08	6.92e-06
positive regulation of RNA biosynthetic process (GO:1902680)	381	44	18.27	2.41	4.63e-07	6.59e-05
positive regulation of DNA-templated transcription (GO:0045893)	381	44	18.27	2.41	4.63e-07	6.47e-05
nucleobase-containing compound metabolic process (GO:0006139)	1608	182	77.1	2.36	4.5e-25	2.35e-22
cellular aromatic compound metabolic process (GO:0006725)	1692	191	81.13	2.35	2.09e-26	1.49e-23
heterocycle metabolic process (GO:0046483)	1677	189	80.41	2.35	4.8e-26	2.89e-23
positive regulation of macromolecule biosynthetic process (GO:0010557)	418	47	20.04	2.35	4.25e-07	6.16e-05
DNA damage response (GO:0006974)	376	42	18.03	2.33	2.28e-06	0.000263
positive regulation of cellular biosynthetic process (GO:0031328)	431	48	20.67	2.32	3.78e-07	5.69e-05
positive regulation of biosynthetic process (GO:0009891)	433	48	20.76	2.31	4.18e-07	6.17e-05
cellular nitrogen compound metabolic process (GO:0034641)	1952	215	93.59	2.3	1.6e-28	1.79e-25
organic cyclic compound metabolic process (GO:1901360)	1782	196	85.44	2.29	8.8e-26	4.92e-23
DNA repair (GO:0006281)	295	32	14.14	2.26	7.57e-05	0.00539
protein localization to organelle (GO:0033365)	287	31	13.76	2.25	0.000108	0.00726
translation (GO:0006412)	287	31	13.76	2.25	0.000108	0.0072
negative regulation of transcription by RNA polymerase II (GO:0000122)	204	22	9.78	2.25	0.00102	0.0483
protein-containing complex organization (GO:0043933)	696	75	33.37	2.25	7.1e-10	1.54e-07
ncRNA metabolic process (GO:0034660)	393	42	18.84	2.23	6.77e-06	0.000726
peptide biosynthetic process (GO:0043043)	293	31	14.05	2.21	0.000126	0.00807
negative regulation of macromolecule biosynthetic process (GO:0010558)	390	41	18.7	2.19	1.11e-05	0.00107
positive regulation of transcription by RNA polymerase II (GO:0045944)	268	28	12.85	2.18	0.000344	0.0187
positive regulation of nitrogen compound metabolic process (GO:0051173)	739	77	35.43	2.17	1.99e-09	4.09e-07
intracellular protein transport (GO:0006886)	384	40	18.41	2.17	1.67e-05	0.00151
embryo development (GO:0009790)	309	32	14.82	2.16	0.00012	0.00784
negative regulation of biosynthetic process (GO:0009890)	396	41	18.99	2.16	1.39e-05	0.00131
negative regulation of cellular biosynthetic process (GO:0031327)	388	40	18.6	2.15	1.95e-05	0.00171
modification-dependent macromolecule catabolic process (GO:0043632)	342	35	16.4	2.13	8.53e-05	0.00602
modification-dependent protein catabolic process (GO:0019941)	336	34	16.11	2.11	0.000127	0.00807
positive regulation of cellular metabolic process (GO:0031325)	714	72	34.23	2.1	2.59e-08	4.83e-06
ubiquitin-dependent protein catabolic process (GO:0006511)	329	33	15.77	2.09	0.000183	0.0106
establishment of protein localization (GO:0045184)	575	57	27.57	2.07	1.04e-06	0.000136
negative regulation of RNA biosynthetic process (GO:1902679)	304	30	14.58	2.06	0.000482	0.0252
negative regulation of DNA-templated transcription (GO:0045892)	304	30	14.58	2.06	0.000482	0.025
positive regulation of macromolecule metabolic process (GO:0010604)	785	77	37.64	2.05	2.56e-08	4.89e-06
proteolysis involved in protein catabolic process (GO:0051603)	379	37	18.17	2.04	0.000121	0.00782
peptide metabolic process (GO:0006518)	340	33	16.3	2.02	0.000373	0.02
protein-containing complex assembly (GO:0065003)	444	43	21.29	2.02	3.98e-05	0.00324
DNA metabolic process (GO:0006259)	425	41	20.38	2.01	6.95e-05	0.00533
amide biosynthetic process (GO:0043604)	353	34	16.93	2.01	0.000303	0.0167
protein transport (GO:0015031)	552	53	26.47	2	6.79e-06	0.000718
organic cyclic compound biosynthetic process (GO:1901362)	502	48	24.07	1.99	1.86e-05	0.00165
negative regulation of RNA metabolic process (GO:0051253)	327	31	15.68	1.98	0.000761	0.0377
heterocycle biosynthetic process (GO:0018130)	446	42	21.38	1.96	0.000101	0.00701
aromatic compound biosynthetic process (GO:0019438)	447	42	21.43	1.96	0.000103	0.0071
negative regulation of cellular metabolic process (GO:0031324)	527	49	25.27	1.94	2.96e-05	0.00249
positive regulation of metabolic process (GO:0009893)	872	81	41.81	1.94	7.96e-08	1.42e-05
negative regulation of nitrogen compound metabolic process (GO:0051172)	573	53	27.47	1.93	1.64e-05	0.00149
protein catabolic process (GO:0030163)	401	37	19.23	1.92	0.000445	0.0234
regulation of protein metabolic process (GO:0051246)	613	56	29.39	1.91	1.31e-05	0.00125
cellular nitrogen compound biosynthetic process (GO:0044271)	792	72	37.97	1.9	1.11e-06	0.00014
negative regulation of nucleobase-containing compound metabolic process (GO:0045934)	364	33	17.45	1.89	0.000951	0.0454
intracellular transport (GO:0046907)	774	70	37.11	1.89	1.99e-06	0.000236
nucleobase-containing compound biosynthetic process (GO:0034654)	401	36	19.23	1.87	0.000699	0.0353
macromolecule catabolic process (GO:0009057)	527	47	25.27	1.86	0.000153	0.00921
macromolecule biosynthetic process (GO:0009059)	837	74	40.13	1.84	2.11e-06	0.000247
macromolecule metabolic process (GO:0043170)	3859	340	185.03	1.84	4.11e-29	6.44e-26
nitrogen compound transport (GO:0071705)	776	67	37.21	1.8	1.08e-05	0.00106
cellular metabolic process (GO:0044237)	3733	320	178.99	1.79	4.89e-25	2.39e-22
negative regulation of macromolecule metabolic process (GO:0010605)	713	61	34.19	1.78	3.48e-05	0.0029
nitrogen compound metabolic process (GO:0006807)	4349	367	208.52	1.76	2.2e-28	2.15e-25
negative regulation of metabolic process (GO:0009892)	735	62	35.24	1.76	4.48e-05	0.00358
establishment of localization in cell (GO:0051649)	910	76	43.63	1.74	8.03e-06	0.000796
cellular biosynthetic process (GO:0044249)	1109	90	53.17	1.69	3.49e-06	0.00039
response to stress (GO:0006950)	950	77	45.55	1.69	2.31e-05	0.00201
macromolecule localization (GO:0033036)	1004	81	48.14	1.68	1.41e-05	0.00132
organic substance metabolic process (GO:0071704)	5134	413	246.16	1.68	1.59e-28	2.07e-25
regulation of primary metabolic process (GO:0080090)	2723	219	130.56	1.68	1.18e-13	3.54e-11
primary metabolic process (GO:0044238)	4819	387	231.06	1.67	4.45e-26	2.9e-23
regulation of nitrogen compound metabolic process (GO:0051171)	2678	215	128.4	1.67	2.35e-13	6.57e-11
regulation of cellular biosynthetic process (GO:0031326)	2083	167	99.87	1.67	2.82e-10	6.68e-08
protein localization (GO:0008104)	788	63	37.78	1.67	0.000212	0.0121
regulation of macromolecule biosynthetic process (GO:0010556)	2077	166	99.59	1.67	3.78e-10	8.46e-08
metabolic process (GO:0008152)	5498	439	263.61	1.67	2.6e-30	6.78e-27
biosynthetic process (GO:0009058)	1454	116	69.71	1.66	2.53e-07	4.04e-05
cellular macromolecule localization (GO:0070727)	790	63	37.88	1.66	0.000215	0.0122
regulation of biosynthetic process (GO:0009889)	2111	168	101.22	1.66	3.64e-10	8.37e-08
regulation of gene expression (GO:0010468)	2407	191	115.41	1.65	1.87e-11	4.88e-09
regulation of macromolecule metabolic process (GO:0060255)	2912	230	139.62	1.65	1.41e-13	4.08e-11
cellular component biogenesis (GO:0044085)	1191	94	57.1	1.65	7.01e-06	0.000732
regulation of metabolic process (GO:0019222)	3097	244	148.49	1.64	1.98e-14	6.2e-12
regulation of cellular metabolic process (GO:0031323)	2647	208	126.92	1.64	4.28e-12	1.15e-09
organic substance biosynthetic process (GO:1901576)	1420	111	68.08	1.63	1.32e-06	0.000161
regulation of nucleobase-containing compound metabolic process (GO:0019219)	2145	167	102.85	1.62	1.84e-09	3.89e-07
regulation of RNA metabolic process (GO:0051252)	2044	159	98	1.62	5.81e-09	1.14e-06
positive regulation of cellular process (GO:0048522)	1328	102	63.67	1.6	7.96e-06	0.000809
regulation of RNA biosynthetic process (GO:2001141)	1893	145	90.76	1.6	8.43e-08	1.4e-05
regulation of DNA-templated transcription (GO:0006355)	1893	145	90.76	1.6	8.43e-08	1.38e-05
organic substance catabolic process (GO:1901575)	915	68	43.87	1.55	0.000749	0.0374
cellular localization (GO:0051641)	1224	90	58.69	1.53	0.000132	0.00833
catabolic process (GO:0009056)	1054	77	50.54	1.52	0.000571	0.0292
negative regulation of cellular process (GO:0048523)	1149	83	55.09	1.51	0.000435	0.023
regulation of transcription by RNA polymerase II (GO:0006357)	1490	107	71.44	1.5	6.74e-05	0.00522
organic substance transport (GO:0071702)	1106	79	53.03	1.49	0.000769	0.0379
negative regulation of biological process (GO:0048519)	1388	98	66.55	1.47	0.000246	0.0136
protein metabolic process (GO:0019538)	2589	182	124.13	1.47	3.44e-07	5.28e-05
macromolecule modification (GO:0043412)	1865	131	89.42	1.46	2.5e-05	0.00215
positive regulation of biological process (GO:0048518)	1612	112	77.29	1.45	0.000155	0.00927
protein modification process (GO:0036211)	1717	118	82.33	1.43	0.00015	0.00912
organonitrogen compound metabolic process (GO:1901564)	3165	213	151.75	1.4	5.87e-07	8.06e-05
cellular component organization or biogenesis (GO:0071840)	2897	193	138.9	1.39	4.58e-06	0.000505
cellular process (GO:0009987)	9887	629	474.05	1.33	3.29e-20	1.23e-17
biological_process (GO:0008150)	13686	838	656.2	1.28	1.11e-30	8.69e-27
regulation of biological process (GO:0050789)	6245	363	299.43	1.21	3.56e-05	0.00294
regulation of cellular process (GO:0050794)	5739	329	275.17	1.2	0.000314	0.0172
biological regulation (GO:0065007)	6543	372	313.72	1.19	0.000188	0.0108
Unclassified (UNCLASSIFIED)	8818	241	422.8	0.57	1.11e-30	4.34e-27
G protein-coupled receptor signaling pathway (GO:0007186)	560	10	26.85	0.37	0.000354	0.0191
system process (GO:0003008)	448	6	21.48	0.28	0.000233	0.0131
nervous system process (GO:0050877)	331	4	15.87	0.25	0.000889	0.0433
immune system process (GO:0002376)	511	4	24.5	0.16	1e-06	0.000133
immune response (GO:0006955)	328	2	15.73	0.13	4.86e-05	0.00381

## Sheet: Filtered
GO biological process complete	Xenopus tropicalis - REFLIST (22504)	Client Text Box Input (1079)	Client Text Box Input (expected)	Client Text Box Input (fold Enrichment)	Client Text Box Input (raw P-value)	Client Text Box Input (FDR)
nucleic acid metabolic process (GO:0090304)	1325	172	63.53	2.71	7.89e-30	1.54e-26
cellular nitrogen compound metabolic process (GO:0034641)	1952	215	93.59	2.3	1.6e-28	1.79e-25
RNA metabolic process (GO:0016070)	929	133	44.54	2.99	1.15e-26	1e-23
cellular aromatic compound metabolic process (GO:0006725)	1692	191	81.13	2.35	2.09e-26	1.49e-23
gene expression (GO:0010467)	1102	147	52.84	2.78	1.99e-26	1.56e-23
heterocycle metabolic process (GO:0046483)	1677	189	80.41	2.35	4.8e-26	2.89e-23
organic cyclic compound metabolic process (GO:1901360)	1782	196	85.44	2.29	8.8e-26	4.92e-23
nucleobase-containing compound metabolic process (GO:0006139)	1608	182	77.1	2.36	4.5e-25	2.35e-22
RNA processing (GO:0006396)	607	101	29.1	3.47	1.23e-24	5.65e-22
mRNA processing (GO:0006397)	253	62	12.13	5.11	1.03e-22	4.46e-20
mRNA metabolic process (GO:0016071)	331	70	15.87	4.41	2.47e-22	1.02e-19
RNA splicing (GO:0008380)	197	52	9.45	5.51	1.89e-20	7.38e-18
RNA splicing, via transesterification reactions (GO:0000375)	147	42	7.05	5.96	8.2e-18	2.68e-15
RNA splicing, via transesterification reactions with bulged adenosine as nucleophile (GO:0000377)	147	42	7.05	5.96	8.2e-18	2.79e-15
mRNA splicing, via spliceosome (GO:0000398)	147	42	7.05	5.96	8.2e-18	2.92e-15
cellular response to stress (GO:0033554)	591	70	28.34	2.47	7.23e-11	1.83e-08
ribonucleoprotein complex biogenesis (GO:0022613)	300	46	14.38	3.2	8.67e-11	2.12e-08
protein-containing complex organization (GO:0043933)	696	75	33.37	2.25	7.1e-10	1.54e-07
positive regulation of nitrogen compound metabolic process (GO:0051173)	739	77	35.43	2.17	1.99e-09	4.09e-07
positive regulation of nucleobase-containing compound metabolic process (GO:0045935)	479	57	22.97	2.48	3.44e-09	6.91e-07
positive regulation of cellular metabolic process (GO:0031325)	714	72	34.23	2.1	2.59e-08	4.83e-06
positive regulation of macromolecule metabolic process (GO:0010604)	785	77	37.64	2.05	2.56e-08	4.89e-06
positive regulation of RNA metabolic process (GO:0051254)	436	51	20.9	2.44	3.8e-08	6.92e-06
protein-DNA complex organization (GO:0071824)	246	35	11.79	2.97	8.1e-08	1.41e-05
ribosome biogenesis (GO:0042254)	223	33	10.69	3.09	8.35e-08	1.42e-05
chromatin organization (GO:0006325)	215	31	10.31	3.01	3.4e-07	5.32e-05
positive regulation of cellular biosynthetic process (GO:0031328)	431	48	20.67	2.32	3.78e-07	5.69e-05
positive regulation of macromolecule biosynthetic process (GO:0010557)	418	47	20.04	2.35	4.25e-07	6.16e-05
positive regulation of biosynthetic process (GO:0009891)	433	48	20.76	2.31	4.18e-07	6.17e-05
positive regulation of DNA-templated transcription (GO:0045893)	381	44	18.27	2.41	4.63e-07	6.47e-05
positive regulation of RNA biosynthetic process (GO:1902680)	381	44	18.27	2.41	4.63e-07	6.59e-05
rRNA processing (GO:0006364)	143	24	6.86	3.5	6.63e-07	8.96e-05
establishment of protein localization (GO:0045184)	575	57	27.57	2.07	1.04e-06	0.000136
transcription by RNA polymerase II (GO:0006366)	77	17	3.69	4.6	1.12e-06	0.000139
establishment of protein localization to organelle (GO:0072594)	170	26	8.15	3.19	1.11e-06	0.000143
rRNA metabolic process (GO:0016072)	161	25	7.72	3.24	1.39e-06	0.000168
DNA damage response (GO:0006974)	376	42	18.03	2.33	2.28e-06	0.000263
ncRNA processing (GO:0034470)	324	38	15.53	2.45	2.54e-06	0.000288
proteasomal protein catabolic process (GO:0010498)	200	27	9.59	2.82	5.76e-06	0.000627
protein transport (GO:0015031)	552	53	26.47	2	6.79e-06	0.000718
ncRNA metabolic process (GO:0034660)	393	42	18.84	2.23	6.77e-06	0.000726
protein-RNA complex assembly (GO:0022618)	111	19	5.32	3.57	7.36e-06	0.000758
RNA localization (GO:0006403)	81	16	3.88	4.12	7.98e-06	0.000801
negative regulation of macromolecule biosynthetic process (GO:0010558)	390	41	18.7	2.19	1.11e-05	0.00107
protein-RNA complex organization (GO:0071826)	117	19	5.61	3.39	1.43e-05	0.00131
negative regulation of biosynthetic process (GO:0009890)	396	41	18.99	2.16	1.39e-05	0.00131
intracellular protein transport (GO:0006886)	384	40	18.41	2.17	1.67e-05	0.00151
negative regulation of cellular biosynthetic process (GO:0031327)	388	40	18.6	2.15	1.95e-05	0.00171
protein localization to endoplasmic reticulum (GO:0070972)	35	10	1.68	5.96	2.85e-05	0.00242
protein-containing complex assembly (GO:0065003)	444	43	21.29	2.02	3.98e-05	0.00324
RNA biosynthetic process (GO:0032774)	208	26	9.97	2.61	4.49e-05	0.00355
DNA metabolic process (GO:0006259)	425	41	20.38	2.01	6.95e-05	0.00533
chromatin remodeling (GO:0006338)	134	19	6.42	2.96	7.49e-05	0.00538
DNA repair (GO:0006281)	295	32	14.14	2.26	7.57e-05	0.00539
protein targeting (GO:0006605)	134	19	6.42	2.96	7.49e-05	0.00543
proteasome-mediated ubiquitin-dependent protein catabolic process (GO:0043161)	183	23	8.77	2.62	7.48e-05	0.00547
DNA-templated transcription (GO:0006351)	204	25	9.78	2.56	7.47e-05	0.00552
modification-dependent macromolecule catabolic process (GO:0043632)	342	35	16.4	2.13	8.53e-05	0.00602
regulation of translation (GO:0006417)	160	21	7.67	2.74	8.73e-05	0.0061
translation (GO:0006412)	287	31	13.76	2.25	0.000108	0.0072
protein localization to organelle (GO:0033365)	287	31	13.76	2.25	0.000108	0.00726
response to endoplasmic reticulum stress (GO:0034976)	92	15	4.41	3.4	0.000107	0.00727
post-transcriptional regulation of gene expression (GO:0010608)	197	24	9.45	2.54	0.000112	0.00745
proteolysis involved in protein catabolic process (GO:0051603)	379	37	18.17	2.04	0.000121	0.00782
embryo development (GO:0009790)	309	32	14.82	2.16	0.00012	0.00784
peptide biosynthetic process (GO:0043043)	293	31	14.05	2.21	0.000126	0.00807
modification-dependent protein catabolic process (GO:0019941)	336	34	16.11	2.11	0.000127	0.00807
nucleic acid transport (GO:0050657)	73	13	3.5	3.71	0.00014	0.00862
RNA transport (GO:0050658)	73	13	3.5	3.71	0.00014	0.00869
establishment of RNA localization (GO:0051236)	73	13	3.5	3.71	0.00014	0.00876
regulation of amide metabolic process (GO:0034248)	167	21	8.01	2.62	0.00015	0.00918
nucleocytoplasmic transport (GO:0006913)	119	17	5.71	2.98	0.000162	0.00948
nuclear transport (GO:0051169)	119	17	5.71	2.98	0.000162	0.00955
ERAD pathway (GO:0036503)	54	11	2.59	4.25	0.000162	0.00959
Client input>=10
Enrichment>=2
FDR<=0.01
