# Supplementary material for: SRC Kinase Isoforms Regulate mRNA Splicing during Neural Development
Source: J Neurosci. 2025 Aug 1;45(34):e1705242025. doi: 10.1523/JNEUROSCI.1705-24.2025 (PMC12369926; doi:10.1523/JNEUROSCI.1705-24.2025)
Supplement: Figure 4-1 — Nanopore long read RNA-seq based transcriptome A Nanopore long read transcriptome was assembled using HISAT2 and StringTie. Assembled transcripts were merged back to the reference annotation with gffcompare to link gene names to the assembled StringTie transcripts. The sequence of all StringTie transcripts mapping to known genes are shown. Download Figure 4-1, XLSX file. [file jneuro-45-e1705242025-s010.xlsx]

## Sheet: Mapped transcripts
transcript_name	ref_gene_id_by_overlap	target_id	gene_id	Sequence
37500.1	37500	MSTRG.14285.1	MSTRG.14285	TGAACGGCGCGGCGCTGGACGTTCCGTTTGCGCTGATTGGCTGCACTGGAGTATCGCTGGCATTCGGGCGCCTTTGCTGCTAGTTTGCTACAGGTTGCGGCTTGCGATCAGCGGATCTGTGAGGACCGGAAACCGGGAGttATACTTTATAAAGCTTCAAGATGTCAAAGcaACAGGCTCAGTTCACCAATCCGGAAACACCAGGATATGTCGGGTTTGCCAACCTTCCAAATCAAGTTCACCGCAAGTCTGTAAGGAAAGGCTTCGAGTTCACTCTAATGGTTGTGGggGAGTCTGGACTGGGAAAATCAACTCTGATCAACAGCCTCTTCCTGACAGATCTGTATCCTGAGAGGGTAGTTCCTGGAGCAGCAGATAAAATTGAACGAACAGTGGAAA…
37500.2	37500	MSTRG.14285.2	MSTRG.14285	GGAGTATCGCTGGCATTCGGGCGCCTTTGCTGCTAGTTTGCTACAGGTTGCGGCTTGCGATCAGCGGATCTGTGAGGACCGGAAACCGGGAGttATACTTTATAAAGCTTCAAGATGTCAAAGcaACAGGCTCAGTTCACCAATCCGGAAACACCAGGATATGTCGGGTTTGCCAACCTTCCAAATCAAGTTCACCGCAAGTCTGTAAGGAAAGGCTTCGAGTTCACTCTAATGGTTGTGGggGAGTCTGGACTGGGAAAATCAACTCTGATCAACAGCCTCTTCCTGACAGATCTGTATCCTGAGAGGGTAGTTCCTGGAGCAGCAGATAAAATTGAACGAACAGTGGAAATTGAAGCTTCCACTGTAGAAATAGAAGAGAGGGGTGTGAAGTTACGT…
37681.1	37681	MSTRG.2999.1	MSTRG.2999	ATGGAAATCCAGTACATATGCGGAAGCCATTAGCACTGTAATTGCTGTCTGTCACTATGACAACCAGCCGCTGCAGTCACCTGCCTGAGGTCTTACCAGACTGCACAAGCTCGGCCCCTTCTGGAAAGACAGTGGAAGACTGTAGCAGTCTTGTGAATGGGCAGCCACAGTATGTCATGCAAGTTTCAGCAAAGGACGGTCAGCTGCTTTCAACTGTAGTGCGGACCCTCACAACCCAGAGCTTCAATGACCGCCCAATGTGCAGGATTTGCCATGAAGGAAGTACCCAAGAGGATCTCCTTTCTCCATGTGAATGCACTGGAACGTTAGGAACAATACACCGAAGCTGCCTGGAGCATTGGCTTTCCTCCTCTAACACCAGCTACTGTGAACTCTGTC…
38961.1	38961	MSTRG.19625.1	MSTRG.19625	CTCATGTAGTAGTCTCtcattcccccccaccccaatacaCAAGCGCCACAGCTTCATCCACAGCAAGCAAGTGGAATCCTAATGACATTTTCATTGAGGGGTAGTGCCATTGATTGTGTGTAGCGCCCACCCCCTCCATCTCCTCTCTCACAAACACCCCCAGAGCACAATGCGGCGAGCGTTAGGGACAGAACAGAGCGCTTAGTCTGTGATGTATCGTTCTAGAGCGCACTAGCGAGCGTGGATCCCCCTTCTCTTTGACTTGGTATAACCCACATTGTAACAGTTTCTCTTTGTCGGTCGGTTTCCTGTTCAGTTTTCTTTGAGGGACTGAGTATGGCGGCTACGGAGATTGTGCGACAGATGGGTGAAGGGTGCCGCAACCTTCCTCTTTCGGCC…
38961.2	38961	MSTRG.19625.2	MSTRG.19625	TCATGTAGTAGTCTCtcattcccccccaccccaatacaCAAGCGCCACAGCTTCATCCACAGCAAGCAAGTGGAATCCTAATGACATTTTCATTGAGGGGTAGTGCCATTGATTGTGTGTAGCGCCCACCCCCTCCATCTCCTCTCTCACAAACACCCCCAGAGCACAATGCGGCGAGCGTTAGGGACAGAACAGAGCGCTTAGTCTGTGATGTATCGTTCTAGAGCGCACTAGCGAGCGTGGATCCCCCTTCTCTTTGACTTGGTATAACCCACATTGTAACAGTTTCTCTTTGTCGGTCGGTTTCCTGTTCAGTTTTCTTTGAGGGACTGAGTATGGCGGCTACGGAGATTGTGCGACAGATGGGTGAAGGGTGCCGCAACCTTCCTCTTTCGGCCC…
38961.3	38961	MSTRG.19625.3	MSTRG.19625	ATTTGACAGCTTGCCCGACCAGCTGGTTACCAAATCAGTTAACCATGGCTTTTGTTTTAACATTCTCTGTGTGGgtGAGACTGGCCTTGGTAAATCTACATTGATGGACACCTTGTTTAATACCAAGTTTGAAAGTGAGCCCAATTCACATTCACAACCAGGAGTGCAGCTTAAATCCAGCACATATGATCTTACAGAGAGTAATGTACGTCTGAAACTGACAGTTGTTAACTCAATTGGTTTTGGGGACCAGATTAACAAAGAAGACAGTTACAAATCTATCGTTGAGTTCATTGATTCCCAGTTTGAAGCTTACCTACAGGAGGAACTGAAGATTAAAAGAGTTTTTCATAACTACCATGACTCTCGTATCCATGCCTGTCTCTATTTTATTGCTCC…
39142.1	39142	MSTRG.22705.1	MSTRG.22705	GCGCGTTCTGCGATCACGTGTCTGGAGTGGAAGGGCCGGAGACAATAAGAGAGGACGCCATCTTTCttttacagattttatttttaatttttttctctgagAGTGAGAAGGGCGGGCGGAGACGGCTCCTGGAAGGTTAAAGACAATGGAACCAAAGCCATCAAGACTGCCTCGTAGGATAACTGTACAACCCACCTCCTTGTCCCCCATAACTTCACGGACTCCAAGGGTGGAACGATTAGGTGGAATTAGTGACTCCTATCAGCGAGACGGCTCGAGAAGACATGATCTTGACTTTCAGGATTCCAGTACCTTTCGTACTTCCAGCAGAGACTGGTCCTTCAGAGAAAGGGACAGCTTTGAGCCTTCCTGGAAGACCACCACTTCATCTTACCAGCG…
39326.1	39326	MSTRG.15969.1	MSTRG.15969	CTGTTGAACGTCAGTGTGTGGGCAGTCGCTTCAGCTTCCTTGCCATTCGCCTACGTAACACGTAGAGGAACGTCCCGGGGCTGTGTCAGAGAGTATAGAGGCGCGCAAGGCGAGGCACAGACTCTACAGCACTGTTCGAACCATGGCAACAGAAGAATCTTGAAGGCTATGTCGGGTTTGCCAACCTCCCAAACCAAGTGTACAGAAAATCTGTGAAGAGGGGGTTTGAGTTCACGCTTATGGTAGTAGgagAGTCAGGCTTGGGAAAATCAACTCTCATCAATTCTCTTTTTCTTACGGATTTATATGCACCTGACTACCCTGGTCCATCACACAGAATTAAAAAAACTGTTCAGGTTGAGCAGTCAAAGGTTCTTATCAAAGAAGGGGGAGTTCAGC…
39326.2	39326	MSTRG.15969.2	MSTRG.15969	CTGTTGAACGTCAGTGTGTGGGCAGTCGCTTCAGCTTCCTTGCCATTCGCCTACGTAACACGTAGAGGAACGTCCCGGGGCTGTGTCAGAGAGTATAGAGGCGCGCAAGGCGAGGCACAGACTCTACAGCACTGTTCGAACCATGGCAACAGAAGAATCTTGAAGGCTATGTCGGGTTTGCCAACCTCCCAAACCAAGTGTACAGAAAATCTGTGAAGAGGGGGTTTGAGTTCACGCTTATGGTAGTAGgagAGTCAGGCTTGGGAAAATCAACTCTCATCAATTCTCTTTTTCTTACGGATTTATATGCACCTGACTACCCTGGTCCATCACACAGAATTAAAAAAACTGTTCAGGTTGAGCAGTCAAAGGTTCTTATCAAAGAAGGGGGAGTTCAGC…
39508.1	39508	MSTRG.17350.1	MSTRG.17350	GATTAGCATATGAAGAAAGACGTGTGACTGGCTTTTGTTTTTTGACTGAAAAAAGTACCTGTTTTAAGTAAAAAGTGCCCATTCTAAGAGAGTAATTGAAACATCATTCAAAATGCCATAACAGAACCAAGCACAAGACTGTGTAGTGGCACACCTCATGGTTGGCCAAACTACAGAATAGTACCATATATACAAATGGACCAGCTCTCCCATTTCCTcagatttattttgcaaaatggacTTCTCTGGATAAAGCATGGCTGAAGGAACCATGGTAGCATATATCAGCCAGTTAACAAACTCTTATCTGCATGCAGGTAGGAGTGATTTTTTTGTAGAACAGAACACAATTTTCTGCCTTTAGAGAGCAAATAAGTAattcaaatgcaataaaattgt…
39508.2	39508	MSTRG.17350.2	MSTRG.17350	GGAGGAAGCGCTCTGGCCACTATCCTCTCTGTTAACCCTAGTGGGGCTATAACAAGCCCAGGCAAGTCAACTTTTTCCTATCCCTCTACAGGCAAATGTAGGGCAAGCAGCAGATGTGCTCAGACCTCATCCCGTTAGGCTGGATTACTGGAGTCATGCGAGAGTCGGAATCTCTAAAAAGGATACACTGATGCATTCGTGCTGGAAAATGAAGCTTCAGAATGAAAAAACTCTGGGGCATTCGGTCAGCCGTTCGAGCAATATTTCCAAGGCTGGAAGCCCGACTTCAGTTTCTGCTCCTAGCAGTTTCCCTCGGACATCAGTGACTCCATCCAGCCAAGATATTTGCagGATATGCCACTGTGAAGGCGATGATGAGAGCCCACTTATTACGCCGTG…
39508.3	39508	MSTRG.17350.3	MSTRG.17350	AGTGGAATGTACATCCCTGTTCCACGGAGGAATCTGCTGTGGCGGCAGCCAGTCCTTGTGTGACAGCGGGATCGCTCTTTATTTACCTGTCAGCGACGTGGAACCACTGTAGAGATTGATGCTGCTGGCAGAAACAAGGACAAATGTTCAAAATGGGAAGTGGGAACAGTATTTCATGTGAAAAAGACTGAGTGGGGGGCTGGGATGTTGAACATGCATCAAATCTCGATTATACCACCTCGAGACTTCCCCTCCTCAAGGATTTCTAAGAACAAATCAAAGGAAAGAGAAGATCAGAATGAAAAAACTCTGGGGCATTCGGTCAGCCGTTCGAGCAATATTTCCAAGGCTGGAAGCCCGACTTCAGTTTCTGCTCCTAGCAGTTTCCCTCGGACATCA…
39692.1	39692	MSTRG.7216.1	MSTRG.7216	GTATGTTCTCCACTCCGAGGTGCCGCCAAGCTCAGTGTGCGCTGTGCGATTACCCGTGGGCGGTGGAAAGGACTCTCCGTAATGCAGATGGGAGTTACCAGGAAGTCCAGTGGCCATCTTGGATCCCATTGAGAGCCTCAGTGTTAGGATTAGTGCATCCATTCAGAGGAGGACAGACGCTCGGATATCGCTGCGCTCATCCAGGCCACCATGGCTGCTACTGATGTAGAACGGGTTTCGAATGAAGAGAAACGAAGCCTTGCAATGACTGGCCATGTGGGATTTGATAGCCTTCCGGACCAGcttgttagtaaatctgtcacaCAAGGTTTCTGCTTCAACATTCTCTGTGTGGGTGAAACGGGCATTGGAAAGTCCACGCTAATGAACACTTTGTTT…
40057.1	40057	MSTRG.23781.1	MSTRG.23781	GCCGAGAGTCTCTCCCCGGTGCTGAGGCGCAGCTCCCCTCAGTCAGTGTGTGCGGTGCTTGTTTCGTGTGAATCTGGAGCCTCCTGTGCCGTGTGGGCCGGCTTGGTAGTAAGCGAAGAGCTTCAGGGATACCCAGGCACCATGACGGACGCTATTAGAGACATCGGGGTGAAGCAGCCCCTGCCTGCCCGGGGGGTAGGAGAGAAGCCCGCCACGGAATTCGGATATGTGGGTATAGACGCTATTTTGGAGCAGATGAGGAAAAAGGCCATGAAGCAGGGCTTCGAGCTGAACATTATGGTAGTGGGTCAGAGTGGGCTGGGAAAATCCACATTAATAAATACCCTCTTCAAATCTAAAGTGAGCAGAAAATCCGTGCAGCCAACAGCAGAAGAGCGC…
40057.2	40057	MSTRG.23781.2	MSTRG.23781	ttgtgtttctgactcttattgcaactgcaccttgtatttattgttatactttgtatttatccattatcttaataaccccctgtttgtattaatctattctactgtacagcactgggtacataagtagcactttataaataaagatatacatacatacatacacacagggaTGGCTGGCCTATAATACAGAGATTTGCGAAGCTTTTCCTACATGGGGTCCCCAATACTGGCAGCTCATTACACGTACAGTAACCCTCCCCCAGGGAAGGAAGATCCCGGAGACACAGCCGGTAATACAAGCACTCGGCTCCCCGTACCCTTCCCGGAGGCCACACTAAAGCGCTTCCCGGCTCAGGCCCCGCCTTTGCAACACGTGATGTGGGGTGGGCGGGGCCGAGA…
40422.1	40422	MSTRG.5657.1	MSTRG.5657	GGCTTGTGACTTTTCACTGGAAAAGTTATGGCAGCTTCGCCTGAGCTCTCCCGGCATATGGTTTACCAATCAAATCTTGGAATGAGATCTCCCCAGAACAGCAATCCAGACATTCAAGATGCTCACAGACATAATGAAACTTCTAGGAGCTTGCCTTTATCTGGACACGTTGGATTTGACAGTTTACCTGACCAATTAGTTGAGAAATCAATTCGCCAGGGATTCTGTTTCAACATACTTTGCATTGGGGAAACTGGCATTGGAAAATCAACATTAATTAACACACTATTCAACACTAACTTTGAAGAACAGGAAACCAGCCATTTTGAGTCATCCGTAAAGCTAAAAGCACAAACCTATGACCTCAAGGAAAGCAAAGTTCATTTAAAATTGACTATT…
40787.1	40787	MSTRG.1630.1	MSTRG.1630	TTCCTGAACCGCGCTTTCCATCTTTATAGCATAGAACCGCAGCGAAAACAATCTCAATTCTACAGTCACTGTGGTCTGCACCACTGCGGATCATAGGGttACCCAGTGATGACATTCGAACACTCTCTATGTCTGGTCATGTAGGTTTTGACAGTCTTCCTGACCAGCTGGTCAACAAGTCCACATCTCAGGGCTTCTGCTTCAATATACTCTGCGTTGGTGAGACAGGAATTGGAAAATCAACACTAATGGATACTATTTTTAACACAAAGTTTGAGAATGAGCCAGTTTCTCACAGTGAACCAGCAGTTCAGTTAAAAGCAAGAAGTTACGAACTTCAAGAGAGCAATGTTCGCCTGAAGCTAACCATTGTGGATACCGTAGGATTTGGGGACCAGA…
40787.2	40787	MSTRG.1630.2	MSTRG.1630	GTTGGTTTTGGTTGGAGCAGAAGAGCGCATGGTGTGTGTGATTTCCTTTTCTTGCACAGAGGCAGCATGGCAGTCGCAGTGGGCAGGCAGTCTttACCCAGTGATGACATTCGAACACTCTCTATGTCTGGTCATGTAGGTTTTGACAGTCTTCCTGACCAGCTGGTCAACAAGTCCACATCTCAGGGCTTCTGCTTCAATATACTCTGCGTTGGTGAGACAGGAATTGGAAAATCAACACTAATGGATACTATTTTTAACACAAAGTTTGAGAATGAGCCAGTTTCTCACAGTGAACCAGCAGTTCAGTTAAAAGCAAGAAGTTACGAACTTCAAGAGAGCAATGTTCGCCTGAAGCTAACCATTGTGGATACCGTAGGATTTGGGGACCAGATAAAT…
42248.2	42248	MSTRG.11464.2	MSTRG.11464	GGAAGATGGCGGCAGAGAGGATGCTGCTGTGGTTAGTGACTGTGCTACAGGCGctgtCGTCTTATGGTGCAGAACTCTCTTCAGAAGCATGCAGAGATCTTGGCTTCTCTAGCAATCTTTTGTGCACTTCTTGTGAATTGCTTGGACAGTTTGGTCTGAATGAGATCAACTTATTCTGCAGGCAGTGCTGCCAGGAAGAAGTACACCTAGAGTCTAAAAAGAGATATCCAGGTGCTGTACTTGAAGTCTGTGGATGAAAATTGGGAAGGTTTCCTCAAGTCCAGGCTTTTGTCAGGAGTGAGAAACCCAAACTTTTCAAGGGTCTGCAGATCAAGTATGTACGTGGCTCTGACCCTGTCCTAAAGCTTCTGGATGAAAATGGGAACATATCTGAAGAAC…
42248.3	42248	MSTRG.11464.3	MSTRG.11464	GGAAGATGGCGGCAGAGAGGATGCTGCTGTGGTTAGTGACTGTGCTACAGGCGctgtCGTCTTATGGTGCAGAACTCTCTTCAGAAGCATGCAGAGATCTTGGCTTCTCTAGCAATCTTTTGTGCACTTCTTGTGAATTGCTTGGACAGTTTGGTCTGAATGAGATCAACTTATTCTGCAGGCAGTGCTGCCAGGAAGAAGTACACCTAGAGTCTAAAAAGAGATATCCAGGTGCTGTACTTGAAGTCTGTGGATGAAAATTGGGAAGGTTTCCTCAAGTCCAGGCTTTTGTCAGGAGTGAGAAACCCAAACTTTTCAAGGGTCTGCAGATCAAGGTGATTACTTAGTGTGTCCTGtctttatatacagtgaaagaCTATGTTTTACATACCCAGATAT…
42Sp43.1	42Sp43	MSTRG.22964.1	MSTRG.22964	TTAAGCAGCAATTAGTTGAGATGCATGTTGCACAGAATCCAGTACAGTCTGCGGCAGGCATCTGAATGAACACTGTGGATTTGTGGAACAAACAGAAGCCATGGAAATGTAGCAAAAAAGACTGCGGCAAAGTGTTTGCCCGAAAAAGGCAAATCCAGAAGCACATAAAGTGCCATCTGATACTGAAGAAATACAGCTGTTCCGCTGCTGGCTGCAAGATGGCGTTCAACATCAAGAAAAGCCTGAAGAGCCACACTCTGTATAAACACGGGGATGCCCTGCCCCTTAAGTGCTCGGTGTCGGGGTGCAAAAGAAGCTTCCGGAAGAAAAGTGCGCTGAGAATCCACCTGTCGGAGCACAGTAAGGAGTCGCTGTCTGTCTGTGACCTCCCTGGGTGTG…
42Sp43.2	42Sp43	MSTRG.22964.2	MSTRG.22964	CTGGGGGTGTAAGTAGGGGGTTTTTGGAAGATGAAGAATGTTGGGCAAACTATACCAGGCAAGTTGCAGGCGTTCCGCTGCCCAGCGGcggggtgtatggccacctacagAAAGGAGGGGAAGCTCCGGGACCATATGGCTGGGCACAGTGGACAGAAGCCATGGAAATGTAGCAAAAAAGACTGCGGCAAAGTGTTTGCCCGAAAAAGGCAAATCCAGAAGCACATAAAGTGCCATCTGATACTGAAGAAATACAGCTGTTCCGCTGCTGGCTGCAAGATGGCGTTCAACATCAAGAAAAGCCTGAAGAGCCACACTCTGTATAAACACGGGGATGCCCTGCCCCTTAAGTGCTCGGTGTCGGGGTGCAAAAGAAGCTTCCGGAAGAAAAGTGCGCTG…
aaas.1	aaas	MSTRG.6316.1	MSTRG.6316	CTGAGCCATGGGTGTGGCGTATTGAGGAAGTAGCCCGGAAATGATGTAGCGGCAAGACAAGCGCGGTTTGTGAATCCGTGTCACACAGAGGACTTGGGCTTGCGGCAGAGTCTCAGGATGTGCTCCCTTGATCTGTTCCCTCCTCCTCTTAATGGAGATCAGGTGCCACTTTATGAATATAACAATGAGATGGTGGCCGGGACAGGGTTTGACAATCCACCGCCCTCTTTCCAGTCTGCGTTGGTAAATATTCCAGAGCTTACTATACCTATTGATGCAGTGAAGGCTCCTGGCCGAATGGAGTTGTCAAGTAAAACAGCTTTTATCCATCACAAAGAGTCGATCTGGAAGCGCTGTTTGAATGCATGGCATAATGTGGGACTTGCTGGTTTCCTGGAG…
aaas.2	aaas	MSTRG.6316.2	MSTRG.6316	AAATGATGTAGCGGCAAGACAAGCGCGGTTTGTGAATCCGTGTCACACAGAGGACTTGGGCTTGCGGCAGGTAAGTGAGGAGTAGAAGGTAACACTGTGCCTGGGGCTGTCTGTGTGCAACCTTGCGGCAGGTAAGTGAGGAGTAGGAGGTAACACTGTGCCTGGGGCTGTCTGTGTGCAACCTTGCTGCAGGTAAGTGAGGAGTAGGAGGTAACACTGTGCCTGGGGCTGTCTGTGTGCAACCTTGCGGCAGGTAAGTGAGTAGTAGAAGGTAACACTGTGCCTGGGGCTGTCTGTGTGCAACCTTGCTGCAGGTAAGTGAGGAGTAGGAGGTAACACTGTGCCTGGGGCTGTCTGTGTGCAACCTTGCTGCAGGTAAGTGAGGAGTAGGAGGTAACA…
aaas.3	aaas	MSTRG.6316.3	MSTRG.6316	AAGACAAGCGCGGTTTGTGAATCCGTGTCACACAGAGGACTTGGGCTTGCGGCAGGTAAGTGAGGAGTAGAAGGTAACACTGTGCCTGGGGCTGTCTGTGTGCAACCTTGCGGCAGGTAAGTGAGGAGTAGGAGGTAACACTGTGCCTGGGGCTGTCTGTGTGCAACCTTGCTGCAGGTAAGTGAGGAGTAGGAGGTAACACTGTGCCTGGGGCTGTCTGTGTGCAACCTTGCGGCAGGTAAGTGAGTAGTAGAAGGTAACACTGTGCCTGGGGCTGTCTGTGTGCAACCTTGCTGCAGGTAAGTGAGGAGTAGGAGGTAACACTGTGCCTGGGGCTGTCTGTGTGCAACCTTGCTGCAGGTAAGTGAGGAGTAGGAGGTAACACTGTGCCTGGGGCTG…
aadacl4.1	aadacl4	MSTRG.27957.1	MSTRG.27957	attttaatttaatatatgtaCATCTTTATCTTTTGTAGTTACCGTTTGACTCCAGAACACCGCTACCCAGCAGGATTTGAGGACTGTCTCAATGCTACAGTCCACTTCCTAGAAACAGCACAGGAATATGGTGTTGACCCTTCCTCAGTTATAATAGCCGGTGACAGCGCAGGGGGAAATCTTACTGCTGCGGTTTGTCAGTCTCTCGTAAACAAGACCAACCTTCCAAAACCATTGGCTCAGGTGCTAATATACCCAGCCGTTCAGATGATTGACTTTGATTTACCTTCATATCAACAGAACCGGGCTGTTCCAATTTTGTACAGAGAACGTGCTGTCTTCTATATGTTGAACTATATATGTGATGATTTGAACGTGCTAGAGGAGATGTTGGATGGC…
aadat.1	aadat	MSTRG.603.1	MSTRG.603	ACTTGGCTCTGGGATGGATTGAGTGAGTCTGGCTCCTCTGAGTCCAGCTAATGCCAGCCGGGCAGCTCAGGGAGCCAGCGAGAGAGGCTCAAGCTCAGAGACATGAATTATGCATGCTTTCTCAACGCAGTGAGTGCTGCCAGAAGAGAATCTCCCATAAGAGCACTGACTGATCGTTTGGCAACGTTGCCACCATCTGTGATATCTCTTGCCGGAGGAGTTCCCAATCCAGATACTTTTCCTCTGAAATCAGCCAGTGTGAATCTGAGTGATGGAACGAAGATTGATATTGGGTCAACCTTGATGAAGAGAGCTCTACAGTATTCAGCAACAGCTGGagtTCCGGAATTAATTACTTGGTTAAAAGATCTTCAGAAGAAGTTGCATAACCCACCAACA…
aadat.2	aadat	MSTRG.603.2	MSTRG.603	TGAATTATGCATGCTTTCTCAACGCAGTGAGTGCTGCCAGAAGAGAATCTCCCATAAGAGCACTGAagtTCCGGAATTAATTACTTGGTTAAAAGATCTTCAGAAGAAGTTGCATAACCCACCAACAATGACTTACAGTCCTGACAAAGGGAAAATGGAGCTTTGTGTAACCTCTGGCAGCCAGGAGGGACTCTCTAAGGTATTTGAAATGCTTGTAAGCCCTGGGGACAATGTTCTTTTAGATGCACCAACCTATTCAGGAACAATTGCAGCGCTTAAACCATTGGGCTGCAACCTCATTGGTGTTCCAACTGACCAGCATGGCATTGTACCTCAAGCACTTAAAGATATTCTTTCAAAATGGAGTCCGGAAGATTCAGGCAAACCAGAAAAGAAAAA…
aagab.1	aagab	MSTRG.8994.1	MSTRG.8994	GAAGTGGGGCAAAGTGAAGGGCGGAAGCTGTGGGGGAGCAGAGATGGCTTCCCTTCCCTGTGTGCTGCTGACGAGCTGCGCTCCTGGATTCAGCGAGGAAGAGCTGGTGGCACAAATTATTGGAAAAGATGAGTGTCCGGCCAACACACAAGGAGTGAAGCAGTACCCATGGAGGATAGATAACAAGTACTACTGTGCTGATGTGAATATCTGTGTGGTGCCCAGCACAACCTGTGTCACTGCACAGATAGCAGAGACTGTTCAGGCTTTCATTGTCTACTTTGACAGCAAAACGAAACTGGGTCTAGAGAAGGTGTCTGCATGGCTCCCACTGTTGGAAGACTGGGTGCTGGACGTGATGATCCTGGTGTGCGACCGTGTGTCAGAAGCTGGAGTGAA…
aagab.2	aagab	MSTRG.8994.2	MSTRG.8994	GAAGTGGGGCAAAGTGAAGGGCGGAAGCTGTGGGGGAGCAGAGATGGCTTCCCTTCCCTGTGTGCTGCTGACGAGCTGCGCTCCTGGATTCAGCGAGGAAGAGCTGGTGGCACAAATTATTGGAAAAGATGAGTGTCCGGCCAACACACAAGGAGTGAAGCAGTACCCATGGAGGATAGATAACAAGTACTACTGTGCTGATGTGAATATCTGTGTGGTGCCCAGCACAACCTGTGTCACTGCACAGATAGCAGAGACTGTTCAGGCTTTCATTGTCTACTTTGACAGCAAAACGAAACTGGGTCTAGAGAAGGTGTCTGCATGGCTCCCACTGTTGGAAGACTGGGTGCTGGACGTGATGATCCTGGTGTGCGACCGTGTGTCAGAAGCTGGAGTGAA…
aars.1	aars	MSTRG.10036.1	MSTRG.10036	GGCAATTGCTTAGCAATAGTTGTGCGCCGGTCTGTGCTGACACAACGTGAGTGCTGCTTTGGCAGTGGGTGAAATTTGTCGGGTTTAAGTGATTAAAAGCTCTCACCATGAAGACGTGTATGACAGCCTCTGAAATCCGGCAGAAGTTTATTGACTTCTTTAAAGAAAATGCCCACACATATGTCCATTCTTCTGCCACAGTCCCCCTGGATGACCCAACACTGCTCTTCGCCAATGCTGGAATGAACCAGTTTAAGCCAATCTTCCTGAATACCATTGATCCTTCTCATCCAATGGCAAAGCTAAACCGAGCAGCTAATACACAGAAGTGCATCCGTGCTGGAGGCAAGCACAATGATCTCGATGATGTGGGCAAAGATGTCTATCACCACACATTTT…
aasdh.1	aasdh	MSTRG.454.1	MSTRG.454	ACGTCATCACTGCTGGCCGCGTACTGTTCTGCAGATTTGTGTCACAGCCGCCCCACATGTACAGTAGGGCACACAAGTTTGGCAGGCAACACTACGGGGCTCATATTAGGACGTTCGCCCCTTTAGTACTGTTTATGTAGCCTGTTGGTGCCAGTTATTCGGGTGTGAGTGCGTATTCGGAATGCGGAAGTGAAGGCATGGTGTGTTTGGGCTCCACGATGGACCGTGTTAGTAAACAGAAGGAATGGGAGGGCCGCTGGGATAGAATTACTGCACATTACTGATTTGGACTACGGAGCACTGCAACACTGTTGGGAAGGATTTTCGCTCAAGCCCATTCTGCTACTAGCCTTCCCTTACTATGGAATGCACTGAGCCGCACCTCACTCATAGGAGCAG…
aasdh.2	aasdh	MSTRG.454.2	MSTRG.454	CCCACATGTACAGTAGGGCACACAAGTTTGGCAGGCAACACTACGGGGCTCATATTAGGACGTTCGCCCCTTTAGTACTGTTTATGTAGCCTGTTGGTGCCAGTTATTCGGGTGTGAGTGCGTATTCGGAATGCGGAAGTGAAGGCATGGTGTGTTTGGGCTCCACGATGGACCGTGTTAGTAAACAGAAGGAATGGGAGGGCCGCTGGGATAGAATTACTGCACATTACTGATTTGGACTACGGAGCACTGCAACACTGTTGGGAAGGATTTTCGCTCAAGCCCATTCTGCTACTAGCCTTCCCTTACTATGGAATGCACTGAGCCGCACCTCACTCATAGGAGCAGCTTCTGCCAGGAAAATGGGAAGGTTCCTAATCTCCCAGTTCCATCTACTCT…
aasdh.3	aasdh	MSTRG.454.3	MSTRG.454	TCTGCAGATTTGTGTCACAGCCGCCCCACATGTACAGTAGGGCACACAAGTTTGGCAGGCAACACTACGGGGCTCATATTAGGACGTTCGCCCCTTTAGTACTGTTTATGTAGCCTGTTGGTGCCAGTTATTCGGGTGTGAGTGCGTATTCGGAATGCGGAAGTGAAGGCATGGTGTGTTTGGGCTCCACGATGGACCGTGTTAGTAAACAGAAGGAATGGGAGGGCCGCTGGGATAGAATTACTGCACATTACTGATTTGGACTACGGAGCACTGCAACACTGTTGGGAAGGATTTTCGCTCAAGCCCATTCTGCTACTAGCCTTCCCTTACTATGGAATGCACTGAGCCGCACCTCACTCATAGGAGCAGCTTCTGCCAGGAAAATGGGAAGGTTCC…
aatf.1	aatf	MSTRG.4436.1	MSTRG.4436	caaaaacgccGTAGCGGAAGTCGCGCAGCACCGGCTAATGACGTCATTGTGAAAGGGGTGTATTACTTTGCTTGGCTGTTCGAAAATGGCAGCCTCCTTGTCGCAGGAGTTAGCTAATTTGTTAAACCCGCAGCCAAAGTTTAGGGATCCCGAGGACGATCAGGACGAAGCCACTGTTGCCCGAGTCATTGACAGATTTGAAGAAGATGGAAACGAGGATGATGTACCAATGGTTAGCCAGCTCCGCAGAACTTCTGCAACACTTGTGGATACAGACAAACGATACTTGGGGAAAGCAACATCCCGAAAGGATTTGCAAGCAGATTTTGAAGGAGAGTTATCTGATGAAGATTCTGATGGTGATGAGGCATCTTTGGATGAGGAACTGGAAAGTGCTGG…
aatf.2	aatf	MSTRG.4436.2	MSTRG.4436	aaaaacgccGTAGCGGAAGTCGCGCAGCACCGGCTAATGACGTCATTGTGAAAGGGGTGTATTACTTTGCTTGGCTGTTCGAAAATGGCAGCCTCCTTGTCGCAGGAGTTAGCTAATTTGTTAAACCCGCAGCCAAAGTTTAGGGATCCCGAGGACGATCAGGACGAAGCCACTGTTGCCCGAGTCATTGACAGATTTGAAGAAGATGGAAACGAGGATGATGTACCAATGGTTAGCCAGCTCCGCAGAACTTCTGCAACACTTGTGGATACAGACAAACGATACTTGGGGAAAGCAACATCCCGAAAGGATTTGCAAGCAGATTTTGAAGGAGAGTTATCTGATGAAGATTCTGATGGTGATGAGGCATCTTTGGATGAGGAACTGGAAAGTGCTGGT…
aatf.3	aatf	MSTRG.4436.3	MSTRG.4436	CGGCTAATGACGTCATTGTGAAAGGGGTGTATTACTTTGCTTGGCTGTTCGAAAATGGCAGCCTCCTTGTCGCAGGAGTTAGCTAATTTGTTAAACCCGCAGCCAAAGTTTAGGGATCCCGAGGACGATCAGGACGAAGCCACTGTTGCCCGAGTCATTGACAGATTTGAAGAAGATGGAAACGAGGATGATGTACCAATGGTTAGCCAGCTCCGCAGAACTTCTGCAACACTTGTGGATACAGACAAACGATACTTGGGGAAAGCAACATCCCGAAAGGATTTGCAAGCAGATTTTGAAGGAGAGTTATCTGATGAAGATTCTGATGGTGATGAGGCATCTTTGGATGAGGAACTGGAAAGTGCTGGTGAGTCAGATGATAGTGAAGAGGAAAGTGGA…
abcb5.1	abcb5	MSTRG.15400.1	MSTRG.15400	TCACTCCTCCTCCAAACACTCCAGCTGAGCAATAGATCTCAGGCACAGTCCCTGATACAGCACCGGACAGAGAGGACCTTCAGGCTGcctatgaatataaaaaaaagaaagacatggACACAGAGTATGCAGTCAATACATCCAAAAACACAGACACTTTATTGGATAATGCACAGTATGAAACAACgaaagaaaatgaaaaaaataaacaggaaCAAATAATTGGTCCAATCAGCATTTTCCAGTTTGCAGATTGGCTGGATATTTTCTTAATGATCATTGGAACACTGGGCGCAATTGGATGTGGCTCCTGTTACCCCCTCATGAATGTTGTGTTTGGGGAAATGTCTGACAGCTTCCTGTGCCACAACTCATCTCTTCAGAACTCCTCGGCATGTG…
abcb5.2	abcb5	MSTRG.15400.2	MSTRG.15400	CAAATGCCCAGGAACTGTCCCTAGAGCGGCAGTCACTCCTCCTCCAAACACTCCAGCTGAGCAATAGATCTCAGGCACAGTCCCTGATACAGCACCGGACAGAGAGGACCTTCAGGCTGcctatgaatataaaaaaaagaaagacatggACACAGAGTATGCAGTCAATACATCCAAAAACACAGACACTTTATTGGATAATGCACAGTATGAAACAACgaaagaaaatgaaaaaaataaacaggaaCAAATAATTGGTCCAATCAGCATTTTCCAGTTTGCAGATTGGCTGGATATTTTCTTAATGATCATTGGAACACTGGGCGCAATTGGATGTGGCTCCTGTTACCCCCTCATGAATGTTGTGTTTGGGGAAATGTCTGACAGCTTCCTGTGCCA…
abcb5.3	abcb5	MSTRG.15400.3	MSTRG.15400	CAAATGCCCAGGAACTGTCCCTAGAGCGGCAGTCACTCCTCCTCCAAACACTCCAGCTGAGCAATAGATCTCAGGCACAGTCCCTGATACAGCACCGGACAGAGAGGACCTTCAGGCTGcctatgaatataaaaaaaagaaagacatggACACAGAGTATGCAGTCAATACATCCAAAAACACAGACACTTTATTGGATAATGCACAGTATGAAACAACgaaagaaaatgaaaaaaataaacaggaaCAAATAATTGGTCCAATCAGCATTTTCCAGTTTGCAGATTGGCTGGATATTTTCTTAATGATCATTGGAACACTGGGCGCAATTGGATGTGGCTCCTGTTACCCCCTCATGAATGTTGTGTTTGGGGAAATGTCTGACAGCTTCCTGTGCCA…
abcb5.4	abcb5	MSTRG.15400.4	MSTRG.15400	CAAATGCCCAGGAACTGTCCCTAGAGCGGCAGTCACTCCTCCTCCAAACACTCCAGCTGAGCAATAGATCTCAGGCACAGTCCCTGATACAGCACCGGACAGAGAGGACCTTCAGGCTGcctatgaatataaaaaaaagaaagacatggACACAGAGTATGCAGTCAATACATCCAAAAACACAGACACTTTATTGGATAATGCACAGTATGAAACAACgaaagaaaatgaaaaaaataaacaggaaCAAATAATTGGTCCAATCAGCATTTTCCAGTTTGCAGATTGGCTGGATATTTTCTTAATGATCATTGGAACACTGGGCGCAATTGGATGTGGCTCCTGTTACCCCCTCATGAATGTTGTGTTTGGGGAAATGTCTGACAGCTTCCTGTGCCA…
abcb5.5	abcb5	MSTRG.15400.5	MSTRG.15400	TCACTCCTCCTCCAAACACTCCAGCTGAGCAATAGATCTCAGGCACAGTCCCTGATACAGCACCGGACAGAGAGGTTTGTGCTAATctcatGACCTTCAGGCTGcctatgaatataaaaaaaagaaagacatggACACAGAGTATGCAGTCAATACATCCAAAAACACAGACACTTTATTGGATAATGCACAGTATGAAACAACgaaagaaaatgaaaaaaataaacaggaaCAAATAATTGGTCCAATCAGCATTTTCCAGTTTGCAGATTGGCTGGATATTTTCTTAATGATCATTGGAACACTGGGCGCAATTGGATGTGGCTCCTGTTACCCCCTCATGAATGTTGTGTTTGGGGAAATGTCTGACAGCTTCCTGTGCCACAACTCATCTCTTCA…
abcb5.6	abcb5	MSTRG.15400.6	MSTRG.15400	CAAATGCCCAGGAACTGTCCCTAGAGCGGCAGTCACTCCTCCTCCAAACACTCCAGCTGAGCAATAGATCTCAGGCACAGTCCCTGATACAGCACCGGACAGAGAGGACCTTCAGGCTGcctatgaatataaaaaaaagaaagacatggACACAGAGTATGCAGTCAATACATCCAAAAACACAGACACTTTATTGGATAATGCACAGTATGAAACAACgaaagaaaatgaaaaaaataaacaggaaCAAATAATTGGTCCAATCAGCATTTTCCAGTTTGCAGATTGGCTGGATATTTTCTTAATGATCATTGGAACACTGGGCGCAATTGGATGTGGCTCCTGTTACCCCCTCATGAATGTTGTGTTTGGGGAAATGTCTGACAGCTTCCTGTGCCA…
abcb7.1	abcb7	MSTRG.19443.1	MSTRG.19443	aggactATCCGTGTCCCGCCCACCTTGCTTCATATCCGCAAGTCTGCAGCTGAATGGACTTCACCGTCCCATATCGTTCTTCTATTGCTTATCTGCGCTATTACGCTAGAGGGCGCTGTTTGTAATCTATGGTTCAGTGGCGGGCAGTCCTCCAATGTCCCGGCATGCCCTGCGCTCCCTGTCATGGCGCTGCTCATGTTGCTCACTCTGCCCCGAAAGAGGCCGACAGTGCTGTACCAGTGCAAGCGAACACTAAGTTGCTGGTATTCGCCGGAGCGAGGGAGCAAAGCACTGAGAGACCCGGCACATTGGCGCCAAAGTAAGGTTCTGCACAGACTCCCAGGGAAGACTGCATGGCAGGTTATAAGGAAGGACAATTCAAGGCATTTTTTAGATGCC…
abcb7.1	abcb7	MSTRG.19444.1	MSTRG.19444	tttttttttttttttttaagtttgtttgGTGACTACACATGCCTCCTCCTGTACTGCAAACTGATGCTTTACACATTTAAATGGAGCAGTCAAAGTATATTCCTagacagtaatttttttttcttttgctgctaTGCAAGAATGCCATTCAATTTGGCTCGCTTTTATACAGTTGGCTTTTATCGTCGTGTATTCATGTCTGCTCAGAATAAAGTAAGGGACGCAGATTTAATAATGGCTTCCCAATATATTAGTGGTGAGACAGGcggacctaaaaaaaaaatgttatgtggATCATACTGACAGTGTTTATGTAGTAGCTATTCTTGACACACTGGCTCAGCAGCAACATGCATTGGAAGCACGAGTACAAATAGCAATTAAATGCCTTCTActggc…
abcb7.2	abcb7	MSTRG.19443.2	MSTRG.19443	TCACCGTCCCATATCGTTCTTCTATTGCTTATCTGCGCTATTACGCTAGAGGGCGCTGTTTGTAATCTATGGTTCAGTGGCGGGCAGTCCTCCAATGTCCCGGCATGCCCTGCGCTCCCTGTCATGGCGCTGCTCATGTTGCTCACTCTGCCCCGAAAGAGGCCGACAGTGCTGTACCAGTGCAAGCGAACACTAAGTTGCTGGTATTCGCCGGAGCGAGGGAGCAAAGCACTGAGAGACCCGGCACATTGGCGCCAAAGTAAGGTTCTGCACAGACTCCCAGGGAAGACTGCATGGCAGGTTATAAGGAAGGACAATTCAAGGCATTTTTTAGATGCCGCAAAGGTGCTCTCTGGATGGCAATCAACACAAATACGGACATGCTGGCATGGGAACGCA…
abcd3.1	abcd3	MSTRG.11405.1	MSTRG.11405	CTTTCCCAGCATGCTGCGGGTGGGTGACCGGCTTCCCTTCTGTCTAAGCTCCGCCCTTTCTCCTGACAGTGACCATGGCGCCGGTGTACAGCAAGTACCTGACTGCCCGCAACTCGTCTGTAGCTGGCGCGGCGCTTTTCCTGCTCTACCTGATTAACAAGCGGAGGGGGGCAAGCGGgaaGAAAAATGGCAAGCCATCTGTACAAAACAACGAGaaagatggaaaaaaggaaaaagcagtGGTTGATAGAGTTTTCTTTGCACGGATTGGGCAGATCTTGAAAATACTAGTGCCTAAAACTATCTCCAAGGAGACTGGCTATCTGGTTCTTATAGCTGTGATGCTAATTGCTCGTACATACTGTGATGTTTGGATGATTCAGAATGGCACATTTATTG…
abce1.1	abce1	MSTRG.768.1	MSTRG.768	CACCTCCCCTCTTCTCCCCGGCCAGCAGCGTGGAAGCCACACGATGAGAAACCGGCCAAAATGGCCGGCGCCCCTTTCCTTCTCGCGCTAGCCCGGCGTAGGAAAGCGTTGCGTGCCAGTGTGAAACGCACGACGCGGCTCCTTCTAACATCGCCTGTCAACGTCATCGAGAAGCGCGGAAAGAACAGAGGAGTGGCGGTCTGGTTCAACAACTCAAAGCTACATCTGACTGCCTTTTTCCAAAAAGAACCAGGAAATGACAACACCTAACAAAACTCCCCCTGGCGCTGATCCCAACCAGCTAAAAAGGACTGGCACTGTTAGAGAAATAGGCTCACAAGCTGTTTGGTCTTTATCGTCCTGTAAACCAGGGTTTGGAGTTGACCAATTAAGAGATGA…
abce1.1	abce1	MSTRG.769.1	MSTRG.769	GTGGCTTCCACGCTGCTGGCCGGGGAGAAGAGGGGAGGTGGTAGGCCGCTTTATCTCCCTCCTTCCCCCCAGTGTTTAACATTTCCGCCGTCACCCATAGCTGAATATCTTTTCCTGCGGTGTTAAAGTTGGTGTCCATTGAAAAACAAAGCTACAGTTATACCAGACAATATGGCAGACAAACTAACGAGAATAGCTATTGTCAATCATGACAAATGCAAGCCAAAGAAATGTCGTCAAGAATGCAAAAAGAGTTGCCCTGTTGTAAGGATGGgaaaaTTGTGCATTGAAGTGACTCCACAAAGTAAAATTGTATGGATTTCCGAAACCTTGTGCATTGGATGTGGTATCTGTATCAAGAAATGTCCCTTTGTAGCATTGTCAATTGTCAACTTGCCG…
abce1.1	abce1	MSTRG.770.1	MSTRG.770	ATGGATGCCCTGACTCACACTCGCTGCTGCATGGATGCCCTGACTCACACTTGCTGCTGCATGGATGCCCTGACTCACACTCGCTGCTGCATGGATGCCCTGACTCACACTCGCTGCTGCATGGATGCCCTGACTCACACTCGCTGCTGCATGGATGCCCTGACTCACACTCGCTGCTGCATGGGTGCCCTGACTCACACTCGCTGCTGCATGGGTGCCCTGACTCACACTCGCTGCTGCATGGATGCCCTGACTCACACTCGCTGCTGCATGGATGCCCTGACTCACACTCGCTGCTGCATGGATGCCCTGACTCACACTCGCTGCTGCATGGGTGCCCTGCCTCACACTCGCTGCTGCATGGGTGCCCTGACTCACACTCGCTGCTGCATGGGTGCC…
abcf1.1	abcf1	MSTRG.19927.1	MSTRG.19927	GCGTCGGTTTTGTAAAATCTAATCCAATTGGTTGGCTTGCTAGAAAGGGGCGTTACTTCCCGGATGCTCAGTTCGCCGGTCCTTGGTTTCTCTACGCCACGTGAGGTTTCAGAGCGGCTCCTGACATCACTGGTCTCTTGTTGTGACGTCAAACGTCAGGCTTCCATTGCCCGAACGTCAGCAAGATGCCTCGCGGAGGAAAGCATGAGGTtggagaagaagaggaggaggaggaggtgaaAGGGAAGGAAACAGAAAAAGTGgtgaagaaaggaaaaaaggacaagaaagggaaaaaatcgTTTTTTGAGGAGCTGTCTGCTGATAACAAGCAGGCACAGGAAGAGGAGGCTGCGAAGGAACGGGAAAAGGAAAAGGAGTTGCAACAGCAACAGcaaa…
abcg2.1	abcg2	MSTRG.1079.1	MSTRG.1079	TGTTTCAGTCAGTACCGGTGCTACAGATAATATATAACCACCAGACCGAATCGAGCTTCACCCTAAGGTTACTGGCGACGGTACTGTCTGCCCAAGAACTACAAGGACACTATCAATATGACACACGAGCTGCCCCAGACCGTTGTCCAGATATTGGATCCTACAGGGAATGGTGAAGTTAAGAAAAAAGGTCTTAAAAAAACGCTTTCAGGAGCTGTCTTAAGCTTTTATAACATCAACTACAAAGTAAAGGTGAAAAGTGGATTAATCTGCCGCAGAAAAGTTACGGAGAGAGTAATACTGAATGATGTCAATGGAATTATGAGGCCCGGACTCAATGCGATACTAGGGCCAACTGGCAGTGGCAAATCATCATTGCTGGATGTGCTTGCTGCCAGA…
abhd11.3	abhd11	MSTRG.4177.3	MSTRG.4177	ATTGGGGTTTTCTGTAAGACAGGAGGATATGACCCTGAAGTTGGCAGTTTTGCGGCAGATTTTTCAGGGGTCTAAGGGATGGCACCTGTGGCAACACTGGAGGGCCTTTTATTCCAGCAGCGCTTCTGGAAATGGAAAATTGTGCTGTCAAACAGGAACAACGGATAAAAACACCCATGCAACACGgtctattACCTTTTTGAATGACCAGAGAATCTTACATATTTTGGCTGAAAGGCGAGCAACAGTGCGCCCGTTTGGTCAACAGTTAGGGGTGCAAGTGTGGTGGATCTGTCTTATGATCTGTATGATGGAAGTGCTCCTGGTCCCCCTCTGGTGTTACTTCATGGGCTGTTTGGCAGCAAATCTAACTTTCAATCGATTGCTCGAGCTTTGGTA…
abhd11.4	abhd11	MSTRG.4177.4	MSTRG.4177	AAGACAGGAGGATATGACCCTGAAGTTGGCAGTTTTGCGGCAGATGTAAGTAACGTTGCGGGATGTGTTTGGGAGATCGGCACTGTTGGACTGTGTTAGATAAAGCGGGACTCTTGGGTAGTATGAAGGCTGTAGgggaaagaacatgcaggcacccTAGGGAACGAAAGCATTCCTGAAGTCTGCCGCTCTCTGACAGCAGCAGGGGTAGGATGTGGtaaattgggcaaatttgcaaatgtaaattgTGTCGCTCTCATAAGAAGAGGACATTTTGCCAATTGATCCTCTCCAGAAACCTGAATAGTGATCCCATGTTTTACAACGCTGTGTACCATAAATGATACTGCATGTCAAGGAATCCTACTAATTCATAGAATTCTCTAAAAAAGCTGTGAA…
abhd12b.1	abhd12b	MSTRG.20508.1	MSTRG.20508	TCCCAGTTTTGAAAAAGATTCCCACATTTTACTTGAAGCGCCCACACTTTAGACTTGGAATCATGCACCGAGTTACGCTTTCAAATGACGTTAGGTCACATGATCCTCGCTGGCTCAATCACTTCCCCTCAGAGGGAGCGGTACTAGTTGTAACAGATAGTCCCTAAGGTGGGCGGTACAGGGTTGCCGATACTGATGGTTTTGCTTTGGCGATGGCTCTGCTGTCAACATTGAATTATCCATTGGCCACTGTGTTCGCTGGGGAGGGTGAGGTTCGCCTACGGAGGAAGCAACTAGGGCTTCCCCACCATCAGGGGGGTGGGAGTGAAAGCAGAAACACGGGGTCTTCCTCACGCTGGGCCTTTTACCTGAAAACAAGTGTTGTTGTGCTACTTTGCA…
abhd13.1	abhd13	MSTRG.5767.1	MSTRG.5767	AGCGCTATTGAGGTTACAGTACTGTCATGTTTGACGTTGCGTCCCTGATCCCGGAAGAGCAGCGGGAAGGGGCAGCGGCAGAAGAATAACTGCTATGGGATGAGGAACCGAGAAGAACCTGCAGCCCCCATGCCCCGTGAGCAGCGCCGGCACATCTCCGAGCCAGGTTTTATTTCTTCTGGAAGATTAACTGTTGCACCATACTGGCTGCTTGGCCTAACAACTTAATAGTAGACTTCTTCAGACCCTTGTGGCACTGGACCTGAATATCTTACACTTATCAACTATAAAGggCACACTGAAGAGGCTTCCATAATGGAAAAACATTGGGTTTTGTGGTCATGTGCAGAAAGATGGCTGTTGGCATTAGCATCATGGTCGTGGGGCTTGTGCCGAATT…
abhd14a.1	abhd14a	MSTRG.11938.1	MSTRG.11938	GGGTGGAGAGAAGGAGACTGCGGCTGGGCGGGGACAGCCAATAGACTGACAGTCGTGTCgcacatatacacacagcatATATCCCTATATAAATACACCAGCTAGGGGTAAGttccacacatacacacagctgCCGGGCACTATCTGGGTGTTGATGCCGTGAGAGACTGCGGGTATTGCCTGGGGATGGCACTGGGCCGGCACAAACTGACTTTGCTGGTGCTGGTTTTGTCAGTGTCCGTGCTGCTCTACCTACTGCTGCCCTCCGGCCACTCCGAGCGAGCAATGGAGCAGCAAACCGAGTCCCTTTCCCCCGACCCCCAGAGCAACATCACTGTGCGCAGCGCGACCCTCTCCGGGGACTGGCCCACCTTCTACAGGGAGGCGGTGCCGCGCAAT…
abhd16a.1	abhd16a	MSTRG.19951.1	MSTRG.19951	CAGGCTTCTTGTCAGCTGATTGGACGAGCGCCTAGAAGCACAACATATTCATTCTCCTGCCGGTGACCCTCATAACGTGAGCTGCTAGTTGCTTGAGGGAGTCACAGAAAGTGCTGATATCGCTGGAATGGCGGCTGCTGGGGGGCCGGTGGGGGATGGCTTAATTCGGAGATGTGTAAGGGGAATGGCCCTGCTGTATCTGTGTGTGAAGGGCCCACGGCTCTACCGAGTGTATCGGCAAAACGGAAGGACGGCGGCGATTAGAGGACGGGGCCAGGAGGAGGAAGAGCCCGGGGTTTCCTGGgagtCTTTTTATCAGCCACGAGCACTGGAGAAACACACAGATAGCATTTTAGCTTGGGTTTCAGTCTTGTGGACCATTTCCTATTATTCATCCCC…
abhd16a.2	abhd16a	MSTRG.19951.2	MSTRG.19951	GGACTTTACCGTTTCACAGGCTTCTTGTCAGCTGATTGGACGAGCGCCTAGAAGCACAACATATTCATTCTCCTGCCGGTGACCCTCATAACGTGAGCTGCTAGTTGCTTGAGGGAGTCACAGAAAGTGCTGATATCGCTGGAATGGCGGCTGCTGGGGGGCCGGTGGGGGATGGCTTAATTCGGAGATGTGTAAGGGGAATGGCCCTGCTGTATCTGTGTGTGAAGGGCCCACGGCTCTACCGAGTGTATCGGCAAAACGGAAGGACGGCGGCGATTAGAGGACGGGGCCAGGAGGAGGAAGAGCCCGGGGTTTCCTGGgagtCTTTTTATCAGCCACGAGCACTGGAGAAACACACAGATAGCATTTTAGCTTGGGTTTCAGTCTTGTGGACCATTT…
abhd17b.1	abhd17b	MSTRG.2111.1	MSTRG.2111	AGACGCTAGTGTTTCTCCTTGCGTTGGGAGTAGAGTTTGAGCTCGTGATCGGCTCTTCCCCGCACCGCCTTCCCTTCTGTCCCTGTGGCTCACTCGAAACGGCTTCATATATCGGTTGTGTCTGTGCTTTGTTCTGTGTTTGTCTCTGCAGTGCGTCTTCTTCCTGGATGGACTCCGGACTGATCTTACAAACTGAGAGAGGGGATTGCGTTAGAGCGCAGCTGGGCGTGAACAACTGATTTATATACTGTGTGGGGGCCCGTCGGCTGATTGCAGTGCCGTGCCGTGCATGTGTTCGGAAAAGGGAAAGCTGTCATTCGGGCTATGACGTTTGCTGATGTGAGGACTGAGAATCATTGCTGACGTCATTGTTCCGCACGTAGTGGCCTTACGTTTGTT…
abhd17c.1	abhd17c	MSTRG.8654.1	MSTRG.8654	AGATGAGGAGGTAACTGCGGGCTACCTGGGTGCCAAGGACGGGCACTCCTGAGCCTAAGCGCCGAGCCCCGGTATTGGGTGCTCACCCCCCGTACCCTTCTCCTAGGTCCCGTCCTTTCCTCCGGCCTTGGCCGCCCCAATGCCCGAGCAGGGACCGAGGATGAACGGGTTCTCTTTGGGGGAGCTGTGCTGGCTCTTTTGCTGCCCGCCCTGCCCAAGCCGCATCGCAGCTAAACTGGCCTTCTTGCCCCCGGAGCCCACCTATACCGTGCGGGAGATGGAGGCCCCGGCAGGCACTGCCCAGCCGCCGAGGGAAGAGGGTAGCGGGGAGCCGGCGGCCTGCAGCTTGCACCTGTCGGAGCGGGCGGACTGGCAGTATTCGCAGCGGGAGTTGGACGC…
abi1.1	abi1	MSTRG.14976.1	MSTRG.14976	TGGTGACAGCGGCGAGCTGAAGGGGCGAAGCGCTTTTGAGGGGAGGAGCCTGGGGTGAAAGCGAGGCTGGGAATCCCAGAATACCAGGCTTGAGCAGGCAGGCAGCCTGGCGGGTGTGGACTTAGCTGTTCTTCCCTCAGTGTAAAAGGAGGAAGCGATGCGCAGGGCTGGAAGATGGCTGAGCTACAGATGTTACTAGAGGAGGAGATCCCCGCCGGGAAGAAAGCTCTGATCGAGAGCTTCCACAACCTGACCCGGGTGGCCGACTACTGCGAGTCCAACTATATCCAGGCTCCTGATAAGAGGAAAGCATTAGAAGAAACAAAGGCATACACAACTCAGTCTCTGGCAAGTGTTGCCTATCAGATCAATGCACTGGCCAACAATGTGCTCCAGCTA…
abi1.2	abi1	MSTRG.14976.2	MSTRG.14976	ACAGCGGCGAGCTGAAGGGGCGAAGCGCTTTTGAGGGGAGGAGCCTGGGGTGAAAGCGAGGCTGGGAATCCCAGAATACCAGGCTTGAGCAGGCAGGCAGCCTGGCGGGTGTGGACTTAGCTGTTCTTCCCTCAGTGTAAAAGGAGGAAGCGATGCGCAGGGCTGGAAGATGGCTGAGCTACAGATGTTACTAGAGGAGGAGATCCCCGCCGGGAAGAAAGCTCTGATCGAGAGCTTCCACAACCTGACCCGGGTGGCCGACTACTGCGAGTCCAACTATATCCAGGCTCCTGATAAGAGGAAAGCATTAGAAGAAACAAAGGCATACACAACTCAGTCTCTGGCAAGTGTTGCCTATCAGATCAATGCACTGGCCAACAATGTGCTCCAGCTATTGGA…
abi1.3	abi1	MSTRG.14976.3	MSTRG.14976	AGCGGCGAGCTGAAGGGGCGAAGCGCTTTTGAGGGGAGGAGCCTGGGGTGAAAGCGAGGCTGGGAATCCCAGAATACCAGGCTTGAGCAGGCAGGCAGCCTGGCGGGTGTGGACTTAGCTGTTCTTCCCTCAGTGTAAAAGGAGGAAGCGATGCGCAGGGCTGGAAGATGGCTGAGCTACAGATGTTACTAGAGGAGGAGATCCCCGCCGGGAAGAAAGCTCTGATCGAGAGCTTCCACAACCTGACCCGGGTGGCCGACTACTGCGAGTCCAACTATATCCAGGCTCCTGATAAGAGGAAAGCATTAGAAGAAACAAAGGCATACACAACTCAGTCTCTGGCAAGTGTTGCCTATCAGATCAATGCACTGGCCAACAATGTGCTCCAGCTATTGGATA…
abi1.4	abi1	MSTRG.14976.4	MSTRG.14976	CCAGGCTTGAGCAGGCAGGCAGCCTGGCGGGTGTGGACTTAGCTGTTCTTCCCTCAGTGTAAAAGGAGGAAGCGATGCGCAGGGCTGGAAGATGGCTGAGCTACAGATGTTACTAGAGGAGGAGATCCCCGCCGGGAAGAAAGCTCTGATCGAGAGCTTCCACAACCTGACCCGGGTGGCCGACTACTGCGAGTCCAACTATATCCAGGCTCCTGATAAGAGGAAAGCATTAGAAGAAACAAAGGCATACACAACTCAGTCTCTGGCAAGTGTTGCCTATCAGATCAATGCACTGGCCAACAATGTGCTCCAGCTATTGGATATTCAAGCCTCCCAGCTGCGGAGAATGGAGTCCTCCATCAACCATATCTCCCAGacTGTGGATATTCATAAAGAAAA…
abi2.3	abi2	MSTRG.22366.3	MSTRG.22366	GCGCGCTCCCGAGGATCGCTTCACCATTCCATCTCTCCGCAGTGTAGCGGGGCTCCAAAAGGAGGAGGATGTGGTGAAAAAGATGGCGGAGCTGCAGATGCTGCTGGAGGAAGAGATTCCGGGCGGCCGGCGGGCCCTGCTGGACAGCTACACAAACCTAGAGAGGGTGGCCGACTACTGCGAGAACAATTACATACAGTCTCCAGACAAGCAGAGAGCCCTAGAAGAAACCAAAGCCTATACAACACAGTCTCTAGCTAGCGTGGCTTATCTGATCAACACCTTAGCCAACAATGTCCTTCAGATGTTGGATATACAGGCTTCACAGCTTAGACGAATGGAGTCATCCATCAATCATATTTCACAGACTGTGGACATTCATAAAGAAAAAGTAGCTAG…
abl1.1	abl1	MSTRG.18969.1	MSTRG.18969	CTTGTGCGAAACTGCGCAGGCGCCGGGTGTCACCCGGAAGTGACGCCTCGTACGTCACGGCGTCTCCCAGGGCAGCAGGAGCGGCGGCCAGGGCCTATCATGGCGGCGGATAGGGTTGAATCTCCTGGCCGCTGAGTGTGAGGggacccgctccgtcctgtcccctCCGGTTGGGGGGCGGCGTCCCGGTAGGCTCTGCATGCAAGGCCGGAGCGGGGGAGGGAGTGAAGAGGTCGCACCATTGCCAGTCATTCCGGAACGTCTTAAAGGAGCCGCTTCCCTATTTGGGGTCACTGTGGTTCCCTGCTTGGGGTGATGACCAAGGAAGGGAAAGCGGGGCTGCTGTAAAGGGACTGCCGTAAAGGGACTGCCGTAAAGGGACTGCTGTAAAGGGACAGT…
abl1.2	abl1	MSTRG.18969.2	MSTRG.18969	CTTGTGCGAAACTGCGCAGGCGCCGGGTGTCACCCGGAAGTGACGCCTCGTACGTCACGGCGTCTCCCAGGGCAGCAGGAGCGGCGGCCAGGGCCTATCATGGCGGCGGATAGGGTTGAATCTCCTGGCCGCTGAGTGTGAGGggacccgctccgtcctgtcccctCCGGTTGGGGGGCGGCGTCCCGGTAGGCTCTGCATGCAAGGCCGGAGCGGGGGAGGGAGTGAAGAGGTCGCACCATTGCCAGTCATTCCGGAACGTCTTAAAGGAGCCGCTTCCCTATTTGGGGTCACTGTGGTTCCCTGCTTGGGGTGATGACCAAGGAAGGGAAAGCGGGGCTGCTGTAAAGGGACTGCCGTAAAGGGACTGCCGTAAAGGGACTGCTGTAAAGGGACAGT…
abl2.1	abl2	MSTRG.11344.1	MSTRG.11344	AGCCTTTTATGCTCCTTTAAGCCTTAACACACTTGGTGACTAATTTCACTAAATGACACAGGACCTGGGCTCTTAACGTCGCCATGATGTTTGGGGCGTTGCTGGAATCAGCCGAAGTGGGCGCTGTAGATTTTCGTCATGGGACCCAGGAGGCGCACTGCCTAATTTCTCTAGCTTCTCGATGATTAAGATGGCGGCGGCCTGGGCTGCGGCTGAGGCGCGGAGCCAGAGCTTGTGACTGTGGGATTGCTAAGCCGCAGCCCGGCTGTGACTCGGAACTGTATTATCTTGGGCGAGTCGGAAAGGAGGAAATATTTTCTGGCTTGGGGGAACCGGACGTAAACCTGTTAGCAACGAGAGGGATGTGACCGGCCTGCCTTGGGCCATCCCGGTGGGGGC…
abo.1	abo	MSTRG.24898.1	MSTRG.24898	CCAACCCTTCCTTTCAGGTCAGTTAGTCGCCAAGTGTCCACTTGTAACTCATTCCCTTCCCTCTCCTACCTGCTAGCCCAAGCCCAACATTCTTATCGAGAAGCCCCTCAACATTTTTATCGAGAAGCCCCTCAACATTCTTATCTAGAAGCCCCTCAACATTCTTATCGAGAAGCCCCTCAACATTTTTATCGAGAAGCCCCTCAACATTCTGATTGAGAAGATCTTATTTTTGGATCTGTTGTCTTTTTTGCATCAAGAAACCCACCTACAAAATCAGCAGGTCAATATCCGCCCAACAGCTCTGTAGCTTCCAACCTCAATGGCATTCCTGGAAGGTTTCCAACGAAGCAGACGCTTCTTTCTGATTGGCGGTTTTATGGTGGCTTTCTTCTGTTC…
abo.2	abo	MSTRG.24898.2	MSTRG.24898	CCAACCCTTCCTTTCAGGTCAGTTAGTCGCCAAGTGTCCACTTGTAACTCATTCCCTTCCCTCTCCTACCTGCTAGCCCAAGCCCAACATTCTTATCGAGAAGCCCCTCAACATTTTTATCGAGAAGCCCCTCAACATTCTTATCTAGAAGCCCCTCAACATTCTTATCGAGAAGCCCCTCAACATTTTTATCGAGAAGCCCCTCAACATTCTGATTGAGAAGATCTTATTTTTGGATCTGTTGTCTTTTTTGCATCAAGAAACCCACCTACAAAATCAGCAGGTCAATATCCGCCCAACAGCTCTGTAGCTTCCAACCTCAATGGCATTCCTGGAAGGTTTCCAACGAAGCAGACGCTTCTTTCTGATTGGCGGTTTTATGGTGGCTTTCTTCTGTTC…
abo.3	abo	MSTRG.24898.3	MSTRG.24898	CTACCTGCTAGCCCAAGCCCAACATTCTTATCGAGAAGCCCCTCAACATTTTTATCGAGAAGCCCCTCAACATTCTTATCTAGAAGCCCCTCAACATTCTTATCGAGAAGCCCCTCAACATTTTTATCGAGAAGCCCCTCAACATTCTGATTGAGAAGATCTTATTTTTGGATCTGTTGTCTTTTTTGCATCAAGAAACCCACCTACAAAATCAGCAGGTCAATATCCGCCCAACAGCTCTGTAGCTTCCAACCTCAATGGCATTCCTGGAAGGTTTCCAACGAAGCAGACGCTTCTTTCTGATTGGCGGTTTTATGGTGGCTTTCTTCTGTTCGCTGAGCTGGTATGCTGTGAAGGACAGAAAATGGGATCCCAGTATTCAGCATTCCTGCGAAGAAT…
abr.1	abr	MSTRG.3949.1	MSTRG.3949	CAGATTGACAGCAACACTTATTCTGAGGGGGCGGGGCTGCCGTGACGCCCAGCCCAGCCAAGCCTGCTCGCCTGGCGGAAGCTCAGGAAGAAAGTTTGGAGAGGCTGGTGGGATGAGAGGAGAGTGCGGCTGCCGCTCTACCTGACTCGCCTGACAGACCCCTCCCACTGTTCGGGAGCCAGGAGCCGGAGTTGTCATTCCCGCCTGTGCCGGGGCGTGTGGCTGCCGCCTGACATGTGGGACCCGAAGGATTTCGCGCAGCACTGGCACACGGAGTTCCCCGGGGAACCGGCTCCGGAGATGCGCTTGAACTCGGCGCAGGAGGTGCAGCAGGAACTGGAGCGCTGCCGAGCGAAACTGAAGAAGCTGCAACAGGAGCTGAACGAGGAGCGCTTTAAA…
abracl.1	abracl	MSTRG.13293.1	MSTRG.13293	cccccacagCAGCAATCGGCAACTGTTTCCTCCTCCCCAGCTCCTATACGATTGGCTTTTCCTTTGCTTGGGAGCGGCTTCTTATCACTAAGCTCTGTCCTACACAAAGGATTTCCGTTCTTCCTTGTTTCGGTAAAGCGCGATCTTGCAGTCCTCCCTTGTCCAATCTGTTGGTTGGTCATTGCAGAACCAGTCTGTTGCATCATCTAAGAAACCATTTCGTGGACACTGAAGTGGTTTAGTTAAACGACAATGAATGTAGACCATGAAGTTAACCTGCTCGTAGAAGAGATTCGACGACTCGGTTCAAAAGGTATATGGAATGGCTTGGGAGCAGCCGAGGGATTGAAGCACCCTATGgaagtatgTAATGATGGAAAGCTAAGCGTGAAATTTGGT…
abracl.2	abracl	MSTRG.13293.2	MSTRG.13293	CGCGATCTTGCAGTCCTCCCTTGTCCAATCTGTTGGTTGGTCATTGCAGAACCAGTCTGTTGCATCATCTAAGAAACCATTTCGTGGACACTGAAGTGGTTTAGTTAAACGACAATGAATGTAGACCATGAAGTTAACCTGCTCGTAGAAGAGATTCGACGACTCGGTTCAAAAGgTAATGATGGAAAGCTAAGCGTGAAATTTGGTGTGTTGTTTTCTGATGACAAATGTGCCAACCTATTTGAAGCTTTAGTAGGAACTCTGAAAGCTGCCAAAAAGAGGAAGATCGTAACATATCAAGGAGAGCTTCTTTTACAAGGAGTGCATGACAATGTAGACATAGTACTTCTGCAGGATTAAAATGTCTTTGCTAATGCCATTGGGACTTCCCTAAATCCT…
abtb2.1	abtb2	MSTRG.9674.1	MSTRG.9674	GGACGTTGCGCCGGTAGATTTCAGTGGAATCGCTTCCCTGCTGTGGATTATCCCTTGCtgctactattattattattattattattgcactgGTTTTATATCCTTGGATCAGCAACAATCGGGGATTTGTGTCCATAGCGGGATCATGTAGCTACTTTGTCGCAACTTCAGCATCTGACAGTACTATGGGAATCTACACTTCTGAAGGGAAGGCAATGCCCATGGAGTGCCCAGTGTAAGGCAGACGATTCCCAGGTGTTACAGGACCCCCCCCATCAGCCCCCATGGCTGGGATGTACAACTCTACCTTGAAGACCCTGGAGGACCTGACTCTAGACTCAGGCTATGGAGCAGAAGACTCATGTAGGTCCCTCAGCCTTTCCTCTTCCAAATCAACCT…
acaa1.1	acaa1	MSTRG.24045.1	MSTRG.24045	GGTGTCTATGGTAGGAGATCATGTGACCTCTCTGCCTACTGACTGGCGGCGCTGCGCTCTCTGGGGCAGGGAGGAATCTGACAGGGACGCCATGCACAGGGTTCGGGTAGTGCTGGGACACCTGCCGGCAAACTCTAGGGGAATATGGGCCGAGAACAGCTCAGCGGCCGCGGACAAGTCCCAGGACATTGTCATAGTTGCCGGCCGGAGGACCCCCATCTGCAAAGCTAAAAGAGGGGGCTTTAAGGAGACCACCCCCGATGAGCTGCTTTCTGCTGTCATGACTGCTGTCCTGAACGATGTGAATCTGAACCCTGAACTGCTGGGGGATATCTGTGTGGGAAATGTATTACAGCCGGGAGCAGGGGCATTGGTGGCAAGGATTGGCCAGTTCTTAAG…
acaa2.1	acaa2	MSTRG.3549.1	MSTRG.3549	GGCCCGGGGCGTGGCCATGACAATGGGAAGTGGGGCAGGCTGGGCTAGTGTTGTGTGACCTTCCCTTGTGAGAGTGACAGCAGCAAAGTACAATGGCTCTGCTCAGAGGAATTTTTGTTGTTGGTGCCAAAAGAACCCCCTTCGGTACATATGGGGGGCTGCTAAAAGACCACACAGCAACTGACCTGGGGGAGATAGCCGCGAAGGCTGCCCTTGCAGCCGGGAAGGTGTCCCCTGAGGTTGTGGATAGCGTGATATTTGGTAACGTTGCTCAGACCGCCACCGATGCCATCTACCTGGCCAGGCACGTAGGTCTGCGGGCAGGCGTCCCTATCCCTGTACCTGCACTAACAGTTAACCGGCTCTGTGGCTCTGGATTCCAGTCAATTGTCAACGGAT…
acad8.1	acad8	MSTRG.17649.1	MSTRG.17649	GCATCGCTCTGTGGGCGTCTAAACATGGCGCTGTGCTGCAGAACAGGAGTCGTACTCTCCCGGCGTTTGAAAGGCGCTGCCAGCCAATGGACGCTGCCGTTCTCCAGACGAATTGCTTCCTGCATAGATCCTTCAGTTGGCCTCAGTGAAGAGCAAAAAGAGTTTCAGAAAGTAGCCTTTGATTTTGCTGCTAAAGAAATGGCACCTTGCATGGCTTTATGGGATGAAAAGGAAGTGTTTCCAGTGGAGACAATGAGAAAGGCAGCACATCTGGGTTTTGGGGGAATATATGCACAGACTGATGTCGGAGGATCAGGGCTTTCTCGTCTAGACACATCTATAATATTTGAGGCACTATCAACAGGTTGTGTAAGCACTACTGCATATATGAGCATTCAC…
acad8.3	acad8	MSTRG.17648.3	MSTRG.17648	AGAGCGATGCAGTGCGGGAGATGTAGTTCTACGTTAATCTCAATCCCTTAAGGAAGCGGAAGTGaaaaactacaactcccttcGGTACAAataaaaTTGCTAATCATGAGGCAGACTAAACGGAAGCGGGGAACTTCTCCTGTCTTGGAAGAACCAAAGGAGGTTACTGAAGGTGCAGAACAAGACCGTAAAAGCATCACCAAGCATAAAAAACATAAAGCTGTAAAGGCTAACCCAAGAGAGAAGAAACCCCAAGAAGAGTACAAATGTTGGCTGATGAAATCAGAGCCAGAGACCAGAATAGAAAAAGGACTGGATATGAAGtttggAATTGAAGATTTAATGGCACAGCCCAGCCAGACAGCTTGCTGGGATGGCGTCAGGAATTATCAGGCTCGT…
acadl.1	acadl	MSTRG.22391.1	MSTRG.22391	AGGAATTGGGCAGCCAGCTGTTAGCCCATCCAGGTTCCAGTCTCCGCCTCCCTATAGAAGTGACTGCTTCCTGCCTAAGTCCTGTCACCTCTGCAAATTCGGTCCGAGCACTGAGTAGTAAGAACAATGGCAGCCCGGCTAAGGTTTTTGGGAAAATCTGTTCAACAGCTAAATGGCATCAGTGGCAAGCATGTCTCTGGTACAGCTAGAGCCGCCTCAGTGCCTGCCAGgtaccaGCACACCCAGCCCAAATCCAGTGATGAGAGGCCACGCTTAGAAACTTCTCAAGCCAAGTCTTTAATGGACATAGGCACAAGGCGCATCTTTAGCTCAGACCATGACATCTTCAGAGAAAGCGCAAGAAAATTCTTTCAGCAGGAAGTGGTCCCCTACCATGCT…
acadl.1	acadl	MSTRG.22392.1	MSTRG.22392	GGGTGAGTGAGAAAAACACAAGCAAGAGGCGGCTCAATGCGAGGTGACCCTGTCCGGTCACACAGACACTTAGCTTGAAGGGGTAGAGCACAGGCACAGGCTCTGTCAAACCAGCAGCGAACCCGCCCCTTCCAGCCTCTCTACTGACTCTACAGACACATTATTCATGATGCCGATCAGGAGACATTTGCTGCTTATTTCTAACTCCACATTGCACGGAGGGGGTTATCTGGAGCACTGCCAAGAGCACATACTAAAGTTTCTTGGGACACAAGTGAAACGCGTGCTGTTTATTCCGTATGCTCTCCATGACAGAGACTCCTATGCCAAAACTGCAAGACAGAAGTTTGAAGCACTGGGATATGGTTTGGACAGTGTGCATGAAAGCCCTGACCCTGT…
acadl.2	acadl	MSTRG.22392.2	MSTRG.22392	TGCCCAATTCCTCTGGATATTGAGCGCCTCCTAGTGGCAGTacgagatatagatatatatatatatatacacaccactagggccaaacgatcagaacACAAACACAGCGACAGGGATACAGGCCATCAGGCTTCCAGCCTCTCTACTGACTCTACAGACACATTATTCATGATGCCGATCAGGAGACATTTGCTGCTTATTTCTAACTCCACATTGCACGGAGGGGGTTATCTGGAGCACTGCCAAGAGCACATACTAAAGTTTCTTGGGACACAAGTGAAACGCGTGCTGTTTATTCCGTATGCTCTCCATGACAGAGACTCCTATGCCAAAACTGCAAGACAGAAGTTTGAAGCACTGGGATATGGTTTGGACAGTGTGCATGAAAGCCCTGACCCT…
acadm.1	acadm	MSTRG.10922.1	MSTRG.10922	AAACTCCTGCCCTCGATGTCTCCCTTGATGCCTCTCAgatccagcagggggcagcagagTTCAGCGCTAGCAGCGCCTAAGGCAGAAAGGACATCCTTGCTTACGTTTCTATCGAGAGAAAATCGTGACGTGACGTACGTAACTAGCGACAGGGGCTGCGTCTACTTGCAAGAATCAGCAGAGGGCAACATGTCGGCTTTGAAAGTGCAGAGGGTGCTTCAGCACATAACAAGGTGTGGGTGGAGAACTCACTCTACTGCTCCTAATGCTGCTGCCGCTGCCTCCTCCCAAGGATCTCTTGGCTTTAACTTCGAACTCAGTGAACAGCAGAAAGAGTTCAAAGCCACTGCACGGAAATTTGCAAGGGAAGAAATCATGCCATTAGCCGCACACTATGAT…
acads.1	acads	MSTRG.2611.1	MSTRG.2611	GAGAAAGTTCTGCTCAGTGGGAAGAAACCGGGTCGGGATGCTGCGCGGAAGTGTTTTGCTGGGCCTGTGCCACAGGGCCGCCCGGGCGGCGCTCCGGCCCTTGCACACGGTGTATCAGACTGCAGAACTGCCGGAAACTCACCAGATGTTGCGCGACACTTGTAGGGAATTTGCAGAAAAGGAGCTGCAGCCGATAGCAGCCGGGCTGGACCGGGAGCATCGATTTCCCCGGGATCAGgtcCGACAGATGGGGCAGATAGGACTGCTGGCAGTTGAGGTCCCAGAGGAGCTTGGAGGGGCCGGACTTGATTATCTGGCATATTCAATCGCAGTGGAAGAGATCAGCCGTGGGTGTGCATCTACAGGGGTCATTATGAGTGTAAATAATTCTCTTTATTT…
acadsb.1	acadsb	MSTRG.17017.1	MSTRG.17017	GGTGTAGCAATATGGAACCACACACCGTAGCGTATGAGCCGTAGGCGAAGCGCAACAAAGCCGTACATTGTGTAAACTAGGGGGCGCAGACTCTTTAAAGGAACTTCCGGCCGCGGAGCTGTCATTCTTAAAGCTGCATCTGTTATGGCTGGTGTTCTGTGCCGGAGAGCCCAGTTGCTGGCCAGAAGCATCAGACAGTCTATCTGCGGGTCTCAGGCTGTATCCCACCGATGGCAGTCGTCAGTTGCAGATCCCTTGGATCAGGCATTGAGGGAAGGCACAATATACGCCCCCCTGCAGACATTCACAGAAGAGGAGACCATGATAAAAGAAATGGTGAAGAAATATGCCCAGGAGCGCATTGCCCCGCTGGTCAAAACTATGGACGCCAATTCCAAA…
acadvl.2	acadvl	MSTRG.26512.2	MSTRG.26512	GGCCCCAGCCCCGAATCCAgcccagtaaccaatcagtgccaATCCTTTACTCCGCAAGCAAAGAGCGGGGAATTGGCTGTCGCGGCACTGGAAGACTTTGGAGGTACCGTGGAGGAGGTGCTGGTGAAATATGGCAAGAGGATTGTGGATGAGCAGTTCGTGCTGCAGAGAGTGGCAGACTGCGCCATTGATCTCTATGCCATGATAGTGGTGCTGTCCAGGGCGTCTCGCTCGCTCTCTCAGGGACTCCCGGCGTCGGCGCATGAGAAGATTCTGTGTGACATCTGGTGCTCTGAGGCCCAGTCCCGTATCCACAGGAACCTGCAGAGCTTGCGCTCCGGTGGGGATGGAGCCGCTCTCTTCCGCAACCTGCGCTCTGTCTCGTCGGCTCTGACGGAG…
acadvl.3	acadvl	MSTRG.26512.3	MSTRG.26512	AAGAGCGGGGAATTGGCTGTCGCGGCACTGGAAGACTTTGGAGGTACCGTGGAGGAGGTGCTGGTGAAATATGGCAAGAGGATTGTGGATGAGCAGTTCGTGCTGCAGAGAGTGGCAGACTGCGCCATTGATCTCTATGCCATGATAGTGGTGCTGTCCAGGGCGTCTCGCTCGCTCTCTCAGGGACTCCCGGCGTCGGCGCATGAGAAGATTCTGTGTGACATCTGGTGCTCTGAGGTGAGTTATTGCCCCATCTGCCCCCCCAATTCCCTGAGCCCCACCCTGTGACCCACGGCTCTCTCCCTCCATCCCAGGCCCAGTCCCGTATCCACAGGAACCTGCAGAGCTTGCGCTCCGGTGGGGATGGAGCCGCTCTCTTCCGCAACCTGCGCTCTGTCT…
acap2.1	acap2	MSTRG.13835.1	MSTRG.13835	TTATGAGtaaaaaatgtagtttatttaatccatataaaacaacaagggaagccttacgcgtttcgtatcaatagggtacttaatcataggctcttcCGGTCTTCCagtgattttgtattatgatgagcagTATTATACCCACCGCCCCTGGtgttgtcttgcttgaaaccggtccgtggtgcaaaaaaggttggagactaCTGGGCTAGGGCACTAGAGATAGGATAATGTATAGGCTAAAATGTAGTAGTGTAATAACTAAATGAGCTATATCTGCACTAGGATCTAACCCCTTTATGCACACCAGGCTAGATTCTATGCCTGTCCATGTTaagataaaggggtggttcaccttttgattaacttttagcatgatgtagacattcatattctaagact…
acat1.2	acat1	MSTRG.6588.2	MSTRG.6588	ATTAAAAATGGCTGCCTGCCAGTTTCCTTTTCATCGCCTTCGTTACCGTCAGCTCATGACAATCCGCTTGCTTGTCAGCTGTAGCCAATAGTATCCGGGGGCTGGTCAGAAGCGCTATATGATTGGCTGTTGAAGAGGGCGCTGTTCTTTGGCTAGAGGTGACTCGGAGGTGCCCAGAGCGGGGTGACAGTGTCCCACAGCCATGGCTTTCTGCGGCCCTCGTACAGCTGCTCGCCTCTCACACTCCACTCGGGCATTGCACTACACACACAGGGGCCATGTCTCCCAGCGTACCTTAAATGTAAGTCTTCTATCCGCAATCTCAGTATTTGCACtcatgttcataaatgagcccttttatgtATAAGGTGCTGCAGTTGGATATTTGTGCCATTCACT…
acbd3.1	acbd3	MSTRG.12284.1	MSTRG.12284	GCGGCCCCGCGTAGCCGAAGTGGTGGAGCCGGAAGTCGGGACGTGGCCGGCGCTGTGAGGGCAGTAGGATGGCGGTGGTGAGCGGCGCAGAGCGGCTGGAGGTGTCTATAGACGGGTTAACCCTGAGCCCGGACTCCGAGGAACTGGGCCGCCCCGGCCTGGGGGATGTCCCACTCGGGGAGGAGGGGGAAGGCTTGAGCCTGGAGCTGCGGGCACAGACAGAGGCGGCGGCCCTTAGTATGGAGCAGCGCTGGGGCTTCAGCCTGGGGGAGCTCTATGGCCTCGCCCTCAGGTTCTTTAAAGAGAAGGACGGCAAGGCTTTCCACCCGACCTATGAAGAGAAGCTGAGGCTGGTGGCCCTACACAAGCAGGTGCTCCTGGGCCCCTATAACCCTGACA…
acbd5.1	acbd5	MSTRG.14975.1	MSTRG.14975	GGGCGGTGCTATTGGTAGTGGGGGAGTCACGTGATGCGGCGAGGTTGTTGTGACAGGAACTTGGAGGCTGGTCATTAGTGGCTATGTAAGAGTGATGGCTCCTGGGCTGCTGCAGGTGGAATGAGAGGTGACCGAGCCCTTCCCGCACTCCTTACTCTGTGACCCGCACGAATAACCCCTGACTTCTGAGTGCCTGGGACTCCCCTAACCATGGCAGACTGGCGGCGCAGGTTTAAGCTTTGTTGGTAGAAGCATTGTTTTGACCCTTTCAAAAACGACAACATGGCGGACACCAAACCTCTTCACCAGACACGATTTGAAGCAGCAGTCAGCGTGATACAGAGTTTGCCCAAAAATGGTTCATTCCAGCCTTCTAATGAAATGATGCTGAAGTTCTAT…
acbd5.2	acbd5	MSTRG.14975.2	MSTRG.14975	GCTACAATTCCCAGCGGGCGGTGCTATTGGTAGTGGGGGAGTCACGTGATGCGGCGAGGTTGTTGTGACAGGAACTTGGAGGCTGGTCATTAGTGGCTATGTAAGAGTGATGGCTCCTGGGCTGCTGCAGGTGGAATGAGAGTTTAAGCTTTGTTGGTAGAAGCATTGTTTTGACCCTTTCAAAAACGACAACATGGCGGACACCAAACCTCTTCACCAGACACGATTTGAAGCAGCAGTCAGCGTGATACAGAGTTTGCCCAAAAATGGTTCATTCCAGCCTTCTAATGAAATGATGCTGAAGTTCTATAGCTTCTATAAGCAGGCAACCTTAGGACCATGTAATACTCCAAGACCTGGATTTTGGGATCCTGTTGGGCGATACAAGTGggaTGCCTG…
acbd5.3	acbd5	MSTRG.14975.3	MSTRG.14975	GTGACAGGAACTTGGAGGCTGGTCATTAGTGGCTATGTAAGAGTGATGGCTCCTGGGCTGCTGCAGGTGGAATGAGAGGTGACCGAGCCCTTCCCGCACTCCTTACTCTGTGACCCGCACGAATAACCCCTGACTTCTGAGTGCCTGGGACTCCCCTAACCATGGCAGACTGGCGGCGCAGGGTAAAGAGCAAATGTCAGGCTGctgaagagattagtcgcccaatgGCTCTAAGCTAGGGCAGTAGGGGGATGCAAGCGGCGGCCCTTATCAACTGCAACTTTTGGCATAATCAAGGGGAATGGGAGTTTAAGCTTTGTTGGTAGAAGCATTGTTTTGACCCTTTCAAAAACGACAACATGGCGGACACCAAACCTCTTCACCAGACACGATTTGAAG…
acbd6.1	acbd6	MSTRG.11370.1	MSTRG.11370	TGAAAGGGACCTTTGGCGATGCTTTTTGAAAGAATCGGCAGATACAACAACAAACaccttgctgaactacaacaaaTAAGGTCGTGCATGGAAACGTGAGAGAGAGTGAAGGCACTGTAAAAGCCCGGGGGAGTAAGGAAGCGAGAGTTCAGCTGATTGATGGTCTTGGTGTCTGTGGAAGAGTGAGGAGAAGGACAGACTCAGTGCTTATTTAACGCTGCTACAGAGAAGCTTCTAGTGCGAGAGTCAGCAGCCATGGCTTCCCCTGGGGTACTGGAAGAGTCCAGCTCCGGAGAAGCCTGTTCTGGGGGCTGCCCAGAGCAGTGGGAAGAGAAGACAGAGGAAGAGCTGCAGGGCCAGTTTGAGCAGGCAGCCAaacatgtacagaatgtggccAGT…
acer2.1	acer2	MSTRG.1920.1	MSTRG.1920	CATAGGCGGGGAGGcccctttgtatttattattatccgCACTAGCCAGATGGCAGGGAGAAGCTGGGCAAGTAGCAGCAGTGTGCTGCCTGTATGGTACTGCTGGCTGGACGTTTCTTTCTCACGTATCTCAGCCAGCCGGTGCTGACACTCACGGCTACAGAGCCAGGAACTCTCCGGCAGCTTGGCGCAGCATCCGGCACTCGCATCGCAGATTTACCAGGCGTTTTATGTGCCTGTTGATAGGCGCTAATTTAGAAAGGTTCTTTGTCTTTTGCACAAGCGGCTATGGGCTCGTTAAAGATCTGGGAGCATCTTCAGGCAGGCAGCTCAGAAGTGGACTGGTGCGAGGATAATTACACCATAGTGCCTACCATCGCTGAGTTCTACAATACGatca…
acer2.2	acer2	MSTRG.1920.2	MSTRG.1920	GGAGGcccctttgtatttattattatccgCACTAGCCAGATGGCAGGGAGAAGCTGGGCAAGTAGCAGCAGTGTGCTGCCTGTATGGTACTGCTGGCTGGACGTTTCTTTCTCACGTATCTCAGCCAGCCGGTGCTGACACTCACGGCTACAGAGCCAGGAACTCTCCGGCAGCTTGGCGCAGCATCCGGCACTCGCATCGCAGATTTACCAGGCGTTTTATGTGCCTGTTGATAGGCGCTAATTTAGAAAGGTTCTTTGTCTTTTGTGAGTATTCTGTGTGGAGGTGGCCATACAGACCCGCACTTAGCGGTAGGCTAGCTGTATCCTAGCGGTACGTGAGGCACAATAGCATGCTGGGAAACTAGCCTGGAACTCTCAGTTGGACTTGTCACTGGCT…
acer3.1	acer3	MSTRG.6743.1	MSTRG.6743	GGCTCTGAGTGGTACAGGCAGTGCGATGGCTCCGGCGCTGGACAGGCCCGGTTACTGGGGGCCCCCGACCTCCACCCTGGAGTGGTGTGAGGAGAATTACGCAGTCAGCTTCTACATCGCCGAGTTCTGGAACACTGTGAGCAACCTGATAATGATCCTACCTCCTATCTACGGTGCAATTCAGACTGTAAGGGATGGACTAGAGACCCGCTATTTGGTTTCCTTTTTGGGACTCGCAGGTAGGTGTGTGACTGGGGGGGGGACTGACTCCTCCCACGTTGGGGCTCTTCCTTTTATCGGTGTTCCTGTTGTAGGGCTGTCCCTGTCTCTATAAAGGGAATGTAAAGTTCAGCCGAGGAGTCAATTATAGATATTAAACCCCCATGCACCGTGCGTATG…
acer3.2	acer3	MSTRG.6743.2	MSTRG.6743	GTAGGCGTGGTAGCCGGTCCCTACACTCCCCGGCTCGGCCCTGTGCGGTCCCTCCCTCCCCGGCCGGCTCTGAGTGGTACAGGCAGTGCGATGGCTCCGGCGCTGGACAGGCCCGGTTACTGGGGGCCCCCGACCTCCACCCTGGAGTGGTGTGAGGAGAATTACGCAGTCAGCTTCTACATCGCCGAGTTCTGGAACACTGTGAGCAACCTGATAATGATCCTACCTCCTATCTACGGTGCAATTCAGACTGTAAGGGATGGACTAGAGACCCGCTATTTGGTTTCCTTTTTGGGACTCGCAGCCGTGGGACTGGGTTCCTGGTGTTTCCACATGACGTTGCAGTATGAAATGCAGCTGCTGGATGAGCTGCCCATGATCTACAGCTGCAGCGTCTTT…
acin1.1	acin1	MSTRG.2342.1	MSTRG.2342	CCGAGCTTGGAGGCGGAAGTGCCCGAGGCTGACGTCACGCAGCGGGTTCAGCGGAGCTCGGTCGTGCAGTGCCCCGCGGCCGGTGCATCTTTTTCCCCGGTCAGTGGGGCTCTAGGAAGCAAACCATGGCAGAGCTCGAAGACGTAACGCTGGACGGAAGGCCGCTTGACAGCCTACGGGTCACCGATTTGAGAGCCGCGCTAGAGGAGCGGGGACTGGCCAAAAGCGGCCAAAAAAGCGCACTTATGAAGCGTCTTAAAGGGGCATTGATGCTGGAAAATCTACAGAAACACTCTACTCCCCATGCTGGTTTCCAGCCAAATTCACAGatGGGAGAGGAGATGGGACAAAACAGTTTTATTAAACAGTATCTAGAGAAGCAACAAGAGTTACTTCGCC…
acin1.2	acin1	MSTRG.2342.2	MSTRG.2342	CCCACCCTCTGCCCGCCTCTGAGAACCTTCCTCTCTGCGCTGGGGGCTGCTGGGTAATAATCAAGATGGCTGCCGAGCATGTTTGAGTGTAGCTCCCCTGCCGGAGAGCGAGCTAAATTTGGTAGTACCGGGAGGAAGACCAGGCCAGAGACCCGCGGCTGCCTTCGATCTTCTCTCTCGCTTTTTACTCCCCCCTTTCACCGCTGCTTCTTTTCCCCTTCTCCCTCTAACCTACTCCATTCGACCTCCAAAGGTTCCTCCCATCCCTCCCCCCCTTTCCTTTCAGCCGGCTGCCAGGGAAATGTTATCAGAAAACAAAGACTGcacGCCAGAGAGTGAGGACGTGGTGATGGAGGCTTCAGAGTGTCAAACAGAGGGTGAGACTCGAGAGGCTGCACC…
acin1.3	acin1	MSTRG.2342.3	MSTRG.2342	GTACACTGCATGTTCAAATTTGATAACAGAGAAACTCGCCAAGGCCAAGATACTTGAAACCTAAAAGGTAGGCATCATTATGCAGGTGAGTGataattctgcctgctgattggttgctatgggttactgccttttGTTATATAACACCATTTGATCCTTGTCTGGCtgttgtaaatgagtcctatgaTGTGATGTTGCTGTCAATTGCAGCCATTGCCTCCCAGCTGTGAGGTGTATGTGTAACATTATTAAGTATTACATGAAATAACATGCTACATATAAGCTTCACTAGAGCAGAAAAAATGCCTTTTGCCGGTGGAATTAATTGTTATTGGTATATGTAAtctacattatatttcattcctCCTCCCCCTGCACATTCTAAACAGTTTAGAAGAT…
acot12.1	acot12	MSTRG.3171.1	MSTRG.3171	GAGGTGCATAAGAGGCTGCGAGTGGGACTGGGAGAGCCATGTGACGGGTGCAGGGAAAGTGGGTGCCGGTTGAGGGGTGGCTGGGTGCCACCTGGGAGAGCTGCCAACCTCTAATCCTGTGACTGAGGGCTGCCGGCTCAGCCGCGACACAGAGCAGCAGGAGTCAGATACGGAGGCACTTGGCTGCGCTGCTCCACTTGCTCCCAGGCTACCTGCTGCCCCATTACTCTAACCTGCCGGCGCTAATACTGCGGCTGCGCTGCCCCATTACTCTAACCTGCCGGCGCTAATACTGCGGCTGCGCTGCCCCATTACTCTAACCTGCCGGCGCTAATACTGCGGCTGCGCTGCCCCATTACTCTAACCTGCCGGCGCTAATACTGCGGCTGCGCTGCCCCA…
acot13.1	acot13	MSTRG.15185.1	MSTRG.15185	GGAAGGCTGGGACACGAACTGCATGCAACACTAAGCGAGGTGTTTGCTATAAGTAGAGGTCACCTAAAGTGAGAATTGCTGTACAACGTCCCAGGGAGACAAGGATTTGTTCTCTTGTGGTCCGGGTAAATACGTCTCCCAGCGATGAGTTCACTGTCAACGAGCACCGTACGGGCGATTTTCAAAGCTTTAGGTGATGGCCCCGGATTCGATCGAGTTTTGAGTAAGCTGAACCTGGTGTCTGCTGCTCCAGGGAAAGTTGTCTGCGAACTCCAAGTTGAAGAAGAGCATACAAACAGAGGTGGCACTTTACACGGAGGACTGACTGCTACTCTAGTTGATACGGTTTCCACAGTTGCCCTTCTGCACACAGAAAGAGGTGCTCCTGGAGTTAGCGTT…
acp1.1	acp1	MSTRG.14440.1	MSTRG.14440	GCGCCGTAAAGCAGCCGGCTCCGCCAATGAGCGAGCAGAAGAGACAGAAAGAGGAAGCCGGGTATTCGGCCAGTGGAAACTTACTTACCAGGCGACATGGCGCAGGGCAGCGGCAAGTCCGTGTTATTCGTATGCTTGGGTAATATCTGTCGATCTCCAATAGCTGAAGCTGTTTTTCGGAAGTTGGTTACCGATGCAGGAACATCTAAGGAGTGGACTATAgacagtgcagcaacatctacaTATGAAATCGGAAACCCACCCGATTATCGAGGGCAAGCCTGCATGAGGAAGCATGACATACCAATGAGCCACACTGCCAGGCAGATTACAAGAGATGATTTTCTTTCTTATGACTATATTCTGTGCATGGATGAAAGTAATCTACGAGATTTGAAG…
acp1.2	acp1	MSTRG.14440.2	MSTRG.14440	GGAAACTTACTTACCAGGCGACATGGCGCAGGGCAGCGGCAAGTCCGTGTTATTCGTATGCTTGGGTAATATCTGTCGATCTCCAATAGCTGAAGCTGTTTTTCGGAAGTTGGTTACCGATGCAGGAACATCTAAGGAGTGGTCCATAGACAGCGCTGCAACTTCAGACTGGAATGTGGGTTCTTCCCCAGATTCACGGGCCCTAAAGTGCTTAAAAAGCCATGGTATCGAAACAGCTCATAGAGCACAGCAGATTACAAGAGATGATTTTCTTTCTTATGACTATATTCTGTGCATGGATGAAAGTAATCTACGAGATTTGAAGAGAAAAGGCAGCCAGGTGCAAAACAGCAAAGCTAAAATTGAACTGCTTGGTAGCTACGACCCACAAAAAAAGCT…
acp5.1	acp5	MSTRG.9330.1	MSTRG.9330	AGTCTGAAAACAATCGCACTGAAAGGAACTTCTCTGCTGGGAGGGAGGTTCCCTCAACAGAATGGATATTTTCCTGCTCTTCTTCATCTCATCCCTCCTGCCTGGGATCTGCACTTACGCGGTCCCTGGTCAGAACCCCTCCCTTCGCTTTGTGGCTCTCGGAGATTGGGGGGGACTGCCCCTTCCCCCCTATACTACAAGACAGCAGGAACTGGTGGCTGAAGAAATGGGCAAAACCGTGGCCAAACTGGGTGCAGACTTTATTCTGTCTTTGGGTGACAATTTCTACTATGACGGTGTCACTGATGTGTCTGACCCTAGATTCAAGATCACTTTCGAGTCGGTGTACAATGCTGAGTCCCTCATCAACCTACCTTGGTACATACTGGCGGGAAATCA…
acp5.2	acp5	MSTRG.9330.2	MSTRG.9330	AGTCTGAAAACAATCGCACTGAAAGGAACTTCTCTGCTGGGAGGGAGGTTCCCTCAACAGAATGGATATTTTCCTGCTCTTCTTCATCTCATCCCTCCTGCCTGGGATCTGCACTTACGCGGTCCCTGGTCAGAACCCCTCCCTTCGCTTTGTGGCTCTCGGAGATTGGGGGGGACTGCCCCTTCCCCCCTATACTACAAGACAGCAGGAACTGGTGGCTGAAGAAATGGGCAAAACCGTGGCCAAACTGGGTGCAGACTTTATTCTGTCTTTGGGTGACAATTTCTACTATGACGGTGTCACTGATGTGTCTGACCCTAGATTCAAGATCACTTTCGAGTCGGTGTACAATGCTGAGTCCCTCATCAACCTACCTTGGTACATACTGGCGGGAAATCA…
acp6.1	acp6	MSTRG.3668.1	MSTRG.3668	AGGGGGGCACGTTCCCGGGGCAACTCACCACCGTGGGCATGGAGCAGATGTTTAACCTGGGGGCGCGGCTCAGACGGAATTACGTGGAGGAGCAACACTTCCTCTCGCCCGTGTATAAACCCTCTGAAGTCTTCGTCCGTTCCACCAACATCGTGCGCAACTTGGAATCCACGCGCTGTTTGCTGGCCGGCCTCTTCCAACAGCAGCAAGAAGGGCCAGCGACCATCGTCACCGCCGACGCCAACAGCGAGATTCTGTATCCCAACTACCACGGCTGCCACGAGCTCAAACAGCTCACCAGTACTCTGACGCCCGGCGCCGCCGCCCAGCCCGGAATGGCCGACGATCTGAACCAGTTGCGACAGGAAATGAACATCGACGCCACAAAGGAAGTGGATT…
acp6.2	acp6	MSTRG.3668.2	MSTRG.3668	tccaccatctagtgggaaccttcccagaagggcaggggcagttatagcagcaaggggcggggcaacttcatattaaccccTTGGTTTGGGCAGGGGCCCTGATACTTTCAGTAACATTATGGATATAATTTAGGCCTCTGTGTTTATATCTTGCCCAGGTCCATGGATTTCCCTgcccattaaaggacaagtcgaACCTGCAGAGGATTGAAGAGCGAACTATCGATATCTTCTGTTATGTTATAGGGCCCAGTAACAGGTATTTAATAGCAGGAGTTTGTTCTTCTGAGACTTTCTGTGAGGAGGCAGAATGCTCAGATTTGTGCCACAAGCCTTAGAGTAGAGCAGTTGGGGGTCACTAGGGATGAATAACCCCCATGTTTCCCCATTAGGAAGGTG…
acrc.1	acrc	MSTRG.19299.1	MSTRG.19299	CATATCTGCTAAGCATTTCCGGCGGAAGTGGTAATATTCTTCCGTGTCGCGGCAATTTTGAATTTCAGAGCTGCGGGGCAGCTTGTTGCTATTATTCTTGGTCGTTCTCTCACTTACATGCATGATATTGTAATAACATGGCAGCCGAGTGTCGGAGTTTAATGGAGAGGATCTGTGCAAGGGGCGGCTGGAGCGGAAAGGCGGCGGACGGGCAGCAAGCTAAAAAGTTTCTTAGTAACTCCCATGTACGAGATGTGATGAGCCCAGACCTTGATGGTGCTGATAGTCCATTGCTGCGGCCCTGTGCTGAGAAATTGGACCTCTCAAGCTCGGACACAGAAAGTGATGGCAAACAGGAAGAAGCTTCAAAGTTTGAGCTGAAGAAGAATAAAGAAACAA…
acsbg2.2	acsbg2	MSTRG.1371.2	MSTRG.1371	gACTGCTCTATGCTGGCCCCaggtggtcagcatctactctataTATACTCATTCAGAGAGGCTGCCtacccctttaggaagtggcttttctgagagctccagGAAATCTGTCAACATCTGATATGAAGCTGTGGACAACACGGAGGGACAATGCAGTGGAACTGCGAATGGAAGATTCAGGTGTTGCCAGCTTGCCCCCTGTTACCATTCACCAGTTGTTCCAAGACACTGTTAAGAAGTATGGAGATTATGTGGCCCTTGCATCTAAGCAGGGAGATCAGTGGCACAAAATGACATACGAGCAATATTATGAGCAGTGCAGAATAGCAGCAAAAGGTTTCCTTAAGTTGGGTTTGGAAAGATACCATGGTGTGGGCATCCTGGGGTTTAACTCTGCAG…
acsbg2.3	acsbg2	MSTRG.1371.3	MSTRG.1371	GCTCTATGCTGGCCCCaggtggtcagcatctactctataTATACTCATTCAGAGAGGCTGCCtacccctttaggaagtggcttttctgagagctccagAAGGAAATCTGTCAACATCTGATATGAAGCTGTGGACAACACGGAGGGACAATGCAGTGGAACTGCGAATGGAAGATTCAGGTGTTGCCAGCTTGCCCCCTGTTACCATTCACCAGTTGTTCCAAGACACTGTTAAGAAGTATGGAGATTATGTGGCCCTTGCATCTAAGCAGGGAGATCAGTGGCACAAAATGACATACGAGCAATATTATGAGCAGTGCAGAATAGCAGCAAAAGGTTTCCTTAAGTTGGGTTTGGAAAGATACCATGGTGTGGGCATCCTGGGGTTTAACTCTGCAGA…
acsf2.1	acsf2	MSTRG.23681.1	MSTRG.23681	GGGCGTGGGTTAACAAAAGAACTCCCTGTTACTGTACTATTCGGGTTCCTTCAGGCGAGCTTGGGCTCTTTGCGCTGCACCTCGTTATGGCGCCTGTCAGGCTGGTCCAAGTCCTGACCCGGGAGGTTGTGGGTGCAGGCTGGAGGCGGGTGTGCTACCGCGGCATTCATCGGGGCAGCTCTTTGCTGTCAGACGCCCCACCTCCCAGGCCTGTTACCAACACCAGTTATGTTCATGGAACCAGCGAGCTGCCCCTCACCAGCAGGACCGTGCACCAGTGCCTACTGGAGACCACCCATCGGACCCCCGACCAGGAGGCCGTCATTTTCCCCACCAGCGACACACGCAAAACCTTCAGCCAGCTGATCAAGGATGTCGATACACTTGCCGCCGGGCTAG…
acsf2.2	acsf2	MSTRG.23681.2	MSTRG.23681	TACTGTACTATTCGGGTTCCTTCAGGCGAGCTTGGGCTCTTTGCGCTGCACCTCGTTATGGCGCCTGTCAGGCTGGTCCAAGTCCTGACCCGGGAGGTTGTGGGTGCAGGCTGGAGGCGGGTGTGCTACCGCGGCATTCATCGGGGCAGCTCTTTGCTGTCAGACGCCCCACCTCCCAGGCCTGTTACCAACACCAGTTATGTTCATGGAACCAGCGAGCTGCCCCTCACCAGCAGGACCGTGCACCAGTGCCTACTGGAGACCACCCATCGGACCCCCGACCAGGAGGCCGTCATTTTCCCCACCAGCGACACACGCAAAACCTTCAGCCAGCTGATCAAGGATGTCGATACACTTGCCGCCGGGCTAGTAGCTCTTGGCCTCAAGAGAGGAGATCGC…
acsf2.3	acsf2	MSTRG.23681.3	MSTRG.23681	GGCAACTCCCTAGGTTTACTTAGAACTTCTTGAAGAATTGAGTTAAGTTGTAATGGCTTGAAAGTGCTTCTGCAGGTACCTTTCAAGCAGTAGTCTGGTCCTCTCCATATTTTTTTAACATCCATGTTCTATTTGTGCTCGTACAGATAGGATACGGAACTACAGAAAACAGCCCTGTCACATTCATGGGGTTCCCACATGATGACTTTACACGCAAGACGGAGACTGTTGGTCACGTTGTATCCCACACTGAGGCAAAGGTGGTGGATACTACTACAGGCCAGATTGCCCCACTGAATACCCCTGGTGAGCTGCTGATCCGTGGCTACTGTGTGATGTTGGGGTACTGGGGAGACCCTGAAAGGACTAAAGAAGTTATAACCCCTGAAAACTGGTACA…
acsl1.1	acsl1	MSTRG.516.1	MSTRG.516	GGATATGATGGGAGGCCGCTGGCTATGTAGATAAGCTGGGAGTGTGCTTTGGGCGGTGCATGAGACCAAACATACAGCACGGCCCAGCTCGCTGCTTCTGTATATAAATAGCCGGGCCGGAATGCGCGCTGTCCTACAGTCCTGCTAAGGGGGAAGGCTTAAAGAGCAAACGTAACGATGCAGGCACACGAGATCCTCAGAAACCTCCGGATACCAGAGCTGGGAGATGTACGGCAGTATGTGCGGACTCTGCCCACCAACACCTTGATGGGCTTTGGTGCCTTTGCAGCTCTAACAACATATTGGTATGCAACAAGACCCAAGGCTCTGAAACCCCCGTGTGACTTGGCCATGCAGTCTGTGGAGACACAGGGAGGTGAACACGCTCGCAGATCCACC…
acsl1.2	acsl1	MSTRG.516.2	MSTRG.516	GGATATGATGGGAGGCCGCTGGCTATGTAGATAAGCTGGGAGTGTGCTTTGGGCGGTGCATGAGACCAAACATACAGCACGGCCCAGCTCGCTGCTTCTGTATATAAATAGCCGGGCCGGAATGCGCGCTGTCCTACAGTCCTGCTAAGGGGGAAGGCTTAAAGAGCAAACGTAACGATGCAGGCACACGAGATCCTCAGAAACCTCCGGATACCAGAGCTGGGAGATGTACGGCAGTATGTGCGGACTCTGCCCACCAACACCTTGATGGGCTTTGGTGCCTTTGCAGCTCTAACAACATATTGGTATGCAACAAGACCCAAGGCTCTGAAACCCCCGTGTGACTTGGCCATGCAGTCTGTGGAGACACAGGGAGGTGAACACGCTCGCAGATCCACC…
acsl3.1	acsl3	MSTRG.14259.1	MSTRG.14259	GAGCAGTGCGTGGATCAGTCCCAGCAAACCCAGTGTCCAGGGCTCTCAGCCCTCCTCCCCCTTcggtagcagcagcagcagcagcgctaTTAAAGGATTTTGCCAAGCACCTCGTCACCTTTCGTCTTCTTTCACCGTCAAAATGCAGATAAAGGAAGATATGAATCCAGTTCTTCTCTACCTTCTACATTTTTTCATGTGGCTTTATGGGGTTGTTACATTTGTGCCGTGGTTCTTGCTGTCAGGTGCCCGAGACAGGCAGGCCCGGGCCAGTCGTGTAAAGGCAAAATCTGTGGCCGACAAGCCAGAGAGTGCGTATAGATCAGTGGACAGCTTCCATTCGCTCGCCTCTTCTCTGTACACAGGATGTGACACCCTTGACAAGGTCTTTAAACATGG…
acsl4.1	acsl4	MSTRG.19503.1	MSTRG.19503	AGGGCGGCAGCTTTGGAGTACGTTCCTATTGGTTGCGTGCTATCGAATCAGATGACGTGTCGGGTTTCCGGCGCTGGAGGTTACTGTCGGTCATTTACCTGAAGAGGAGGCGGCAGTGGCGGCGTCAGTGGAGTTGCTGTTCGTGTTGCGCGATACAGGGAAGAGCTCGCTATTCAGAGCAAGTAAAGGGGCAGCTGTGTGTCCTGCTAACCCACCGGCACTGCTACTTGGCTGTGACCCATTCATGAGCTGCTCTCTGTAGATTCTCTTGAATATTTGAAGGTCTTGTcccaaaacaaaagaaatATCCCTGCAAGTCTTGGCTTCCAAAGATTAAACTAGTTGTCACATTAACACAGAGAGATCACTCCAATTTTGTGCTTTCACTACTGCCTTGGT…
acsl4.1	acsl4	MSTRG.19504.1	MSTRG.19504	gtgactttttcagcacattttgggtgctgaaaagctaggcttatactcgagtatatacagtatatctattgaGTTTAAATGCATACAAGAATTGAAGCACAGTGCTCCCCAGGAGGTTCAAAATGTCTGTTACTCAGTTATAGGCACAGAAGCTTACTTTACATACTAGCTAACGGATGGTCATAAAATGGAACTATTTTAGTGAAAGAATTATCATCTAGAAATTTCATACATGTGACTAataaaccagcgtttttcaacccctgttccgcggcacactagtgtgccgcgggaTGTTACCTGGTGTGCCGCCTAGCCctagactcccccggtcccctctgggacaccttcacTTCCTGGCTCCccgatgcccggaaatcgtcactgcctgtgacgtca…
acsl4.2	acsl4	MSTRG.19503.2	MSTRG.19503	CGGCAGCTTTGGAGTACGTTCCTATTGGTTGCGTGCTATCGAATCAGATGACGTGTCGGGTTTCCGGCGCTGGAGGTTACTGTCGGTCATTTACCTGAAGAGGAGGCGGCAGTGGCGGCGTCAGTGGAGTTGCTGTTCGTGTTGCGCGATACAGGGAAGAGCTCGCTATTCAGAGCAAGTAAAGGGGCAGCTGTGTGTCCTGCTAACCCACCGGCACTGCTACTTGGCTGTGACCCATTCATGAGCTGCTCTCTGTAGATTCTCTTGAATATTTGAAGGTCTTGTcccaaaacaaaagaaatAAAATAGAAATGGCAAATCGACTAAAAGCAAAGCCTGTGTCTGACAAACCTGGAAGTCCATACCGGACTGTTAGCCATTTTGAGACGCTGGCCACCA…
acsl4.3	acsl4	MSTRG.19503.3	MSTRG.19503	AGGGCGGCAGCTTTGGAGTACGTTCCTATTGGTTGCGTGCTATCGAATCAGATGACGTGTCGGGTTTCCGGCGCTGGAGGTTACTGTCGGTCATTTACCTGAAGAGGAGGCGGCAGTGGCGGCGTCAGTGGAGTTGCTGTTCGTGTTGCGCGATACAGGGAAGAGCTCGCTATTCAGAGCAAGTAAAGGGGCAGCTGTGTGTCCTGCTAACCCACCGGCACTGCTACTTGGCTGTGACCCATTCATGAGCTGCTCTCTGTAGATTCTCTTGAATATTTGAAGGTCTTGTcccaaaacaaaagaaatAAGAAAATAGAAATGGCAAATCGACTAAAAGCAAAGCCTGTGTCTGACAAACCTGGAAGTCCATACCGGACTGTTAGCCATTTTGAGACGCTG…
acss3.1	acss3	MSTRG.7545.1	MSTRG.7545	TAAACTTTTCCTCCCCAGCCTCTCCCTCTTGCCCCTCCCAATGGCAGTCAGCCTGGGGGAGTGACTGTTTAAGAAAGGAGACCTCACCATTTAGCAGCTTGGTTCTTCTGCAGATTCACTTCTgctCAGAACGCTTGGCATTACTGCAAAGAATGCACTGAGTTTCCATTTTAATACAGAAAACCTATTGGTGAGTGTGCAGTTTCCAAGAGGAttcataaatattgtttttctgcCATTGCATCTGCATTACGCACAGACTTTGAAATCACTCATAGGAACTCATTTGGAACATAAAATGTTGATAACGTGGTTCTCAAAACAGGCTtccaaaagcaaaaaaattaaaagcaacGTATTCAGCTTATCTGGACTCTCTTCTGTAAAAAGGTCATGTAA…
actb_1.3	actb_1	MSTRG.22155.3	MSTRG.22155	TCTACGCGCCCCCTTCGCCCGCAGTTCCTACAGCCAATCAGCTTCCCAGTTCCTGGAACGCTCCTTATATGGTGCAGCCGGCTGGGGCGCGCAGCATAAAACCGGCGCCCTAGCCCGACAACTGCTCAGTGACCCGCCCGCACAGAAACAGGACAGTGTGTGTGTCGTACTCTCAGatTACAATGGACGACGATATTGCTGCACTGGTCGTTGACAATGGTTCTGGTATGTGCAAAGCCGGCTTTGCAGGTGATGATGCACCCCGTGCTGTTTTCCCATCCATTGTTGGTCGCCCAAGACATCAGGGTGTCATGGTTGGAATGGGACAGAAAGATAGCTACGTAGGAGACGAAGCTCAAAGCAAAAGAGGTATTCTTACACTCAAATATCCTATTGAGC…
actc1.1	actc1	MSTRG.20901.1	MSTRG.20901	GGGCAGGCCGCCTGCCTTTCCCTCTGGAGCTCCCACTGACTCCTCATCTCTAGGCAGGGTATAAATTGACAGCTCAGTCCCCAAGGCAGCACCCAGCCAATTTAATCACAGCAACCAGCTCTCCTGTGCTGACCAGAACCTAACCTGCCACTATGTGTGACGACGAGGAGACTACCGCCTTGGTGTGCGACAATGGCTCCGGGCTGGTGAAGGCTGGGTTCGCTGGGGATGATGCCCCACGTGCTGTGTTCCCCTCCATCGTTGGTCGCCCCCGTCACCAGGGTGTCATGGTGGGTATGGGTCAGAAAGACTCCTACGTAGGTGATGAAGCTCAGAGCAAGAGAGGTATCCTGACCCTGAAGTACCCCATTGAACACGGTATCATCACCAACTGGGATG…
actg1.1	actg1	MSTRG.23386.1	MSTRG.23386	CAGCGGACTTGACAGCTACTCCCCGCTCTTTGTAACAACTTGCCAGCTTTGCATTTCTCCTCTTAAGGAAACCTCCAGCACCAAGAAATAAAATGGATGAGGAAATTGCAGCACTCGTCGTTGACAATGGCTCTGGAATGTGCAAAGCCGGCTTTGCTGGAGATGATGCTCCCCGTGCTGTGTTCCCCTCTATTGTTGGACGCCCAAGACACCAGGGTGTAATGGTTGGTATGGGCCAGAAGGACAGCTATGTAGGTGATGAAGCCCAAAGCAAGAGGGGTATCCTTACCCTTAAGTATCCAATTGAACACGGAATTGTTACAAACTGGGATGATATGGAGAAGATTTGGCATCACACCTTCTACAATGAGCTTCGTGTAGCCCCTGAAGAGCACCCAG…
actg1.2	actg1	MSTRG.23386.2	MSTRG.23386	TTCTCCCAACCAAGCAACCAATGGCGAGGCGTGTTTCTGAAAGATGCCCATATTTGGCGATCTTCTGTCTGTGCGGCAGCAGGCGGGGCTGGAAGCCTGTGACGTTAAATAGAGATAACGGCCGCTACTGGGTTCTCATTCAGCCGGTGGCAGCGGACTTGACAGCTACTCCCCGCTCTTTGTAACAACTTGCCAGCTTTGCATTTCTCCTCTTAAGGAAACCTCCAGCACCAAGAAATAAAATGGATGAGGAAATTGCAGCACTCGTCGTTGACAATGGCTCTGGAATGTGCAAAGCCGGCTTTGCTGGAGATGATGCTCCCCGTGCTGTGTTCCCCTCTATTGTTGGACGCCCAAGACACCAGGGTGTAATGGTTGGTATGGGCCAGAAGGACAGCT…
actg1.3	actg1	MSTRG.23386.3	MSTRG.23386	CAGCGGACTTGACAGCTACTCCCCGCTCTTTGTAACAACTTGCCAGCTTTGCATTTCTCCTCTTAAGGAAACCTCCAGCACCAAGGTAAGACCTTAGACAATGTCTTACGGCTGTGTGTGGGTGGTGGGCGGAAGAAGTCTTATGGGGTACCGTTGGCCGGGATAGCGTGTGGTAGTGTTCTGTCTATATATTGTTACATGACCGTATTGTCTGTGGCTTGGATATTTGTAAGTCTCCAGTAATGCACGCTTAACTTGTTCTCCTAAAAAGCTGCTGTTGATCTTAATGTGTTACAATGCCCTGCGATATTCTATTTTAAAATAGGCATATTCTATATACATATCTGGCCCTTGTCATACTTCTGGTTACCCTGGGTGCCGAATGATGTTAATATGGCT…
actg1.4	actg1	MSTRG.23386.4	MSTRG.23386	TTCTCCCAACCAAGCAACCAATGGCGAGGCGTGTTTCTGAAAGATGCCCATATTTGGCGATCTTCTGTCTGTGCGGCAGCAGGCGGGGCTGGAAGCCTGTGACGTTAAATAGAGATAACGGCCGCTACTGGGTTCTCATTCAGCCGGTGGCAGCGGACTTGACAGCTACTCCCCGCTCTTTGTAACAACTTGCCAGCTTTGCATTTCTCCTCTTAAGGAAACCTCCAGCACCAAGAAATAAAATGGATGAGGAAATTGCAGCACTCGTCGTTGACAATGGCTCTGGAATGTGCAAAGCCGGCTTTGCTGGAGATGATGCTCCCCGTGCTGTGTTCCCCTCTATTGTTGGACGCCCAAGACACCAGGGTGTAATGGTTGGTATGGGCCAGAAGGACAGCT…
actl6a.1	actl6a	MSTRG.13780.1	MSTRG.13780	ACAGGCCCGGTACTGTACTGTGTGAGGTAACAAGCTGGATATGAGCGGGGGCGTCTATGGCGGAGATGAGGTTGGAGCTTTGGTATTTGACATTGGCTCATATTCTGTGCGTGCTGGATACGCAGGGGAGGACTGTCCAAAGGTAGATTTTCCCACAACAATAGGTGTGGTTATTGACAGGGAAGATGGCAGCACACCAATGGAGACAGATGGAGATCAAAATAAATCAAGAAGCCCAACGTATTACATCGATACCAACTCACTCAGGGTTCCAAGAGAAAATATGGAGGCTTTTTCCCCTCTTAAAAATGGAATGATTGAAGACTGGGACAGTTTTCAAGCCATTATAGACCATACATACAAGACACACATCAAGTCTGAAACCAATTTACATCCAGT…
actl6a.2	actl6a	MSTRG.13780.2	MSTRG.13780	ACAGGCCCGGTACTGTACTGTGTGAGGTAACAAGCTGGATATGAGCGGGGGCGTCTATGGCGGAGATGAGGTTGGAGCTTTGGTATTTGACATTGGCTCATATTCTGTGCGTGCTGGATACGCAGGGGAGGACTGTCCAAAGGTAGATTTTCCCACAACAATAGGTGTGGTTATTGACAGGGAAGATGGCAGCACACCAATGGAGACAGATGGAGATCAAAATAAATCAAGAAGCCCAACGTATTACATCGATACCAACTCACTCAGGGTTCCAAGAGAAAATATGGAGGCTTTTTCCCCTCTTAAAAATGGAATGATTGAAGACTGGGACAGTTTTCAAGCCATTATAGACCATACATACAAGACACACATCAAGTCTGAAACCAATTTACATCCAGT…
actn1.1	actn1	MSTRG.20860.1	MSTRG.20860	CTCCCCCCCCTTCCCAGGCAGTGAGTGATCTCTCACTTGGTTACATTGTAGCGCTGGCTCCACGCTCGGCTCTGCAGGCTGCTGCAGCTACACTGGGGAATCCACAGCCACAAGTACAGCGATCGCGGCGGGGAATATCATAGGCAGCAGCTCAGGATGGATCATTATGACTCCCAGAATAACTATATGCAGCAGGAAGACGattgggacagggacctcctgtTGGATCCAGCCTGGGAGAAGCAGCAAAGAAAGACATTTACAGCATGGTGCAACTCACATCTCCGGAAAGCTGGGACACAGATTGAGAACATAGATGAGGATTTCAGGGATGGCCTTAAACTCATGTTATTACTTGAAGTCATTTCAGGTGAGCGTTTGGCCAAACCTGAACGAGGC…
actn1.2	actn1	MSTRG.20860.2	MSTRG.20860	CTCCCCCCCCTTCCCAGGCAGTGAGTGATCTCTCACTTGGTTACATTGTAGCGCTGGCTCCACGCTCGGCTCTGCAGGCTGCTGCAGCTACACTGGGGAATCCACAGCCACAAGTACAGCGATCGCGGCGGGGAATATCATAGGCAGCAGCTCAGGATGGATCATTATGACTCCCAGAATAACTATATGCAGCAGGAAGACGattgggacagggacctcctgtTGGATCCAGCCTGGGAGAAGCAGCAAAGAAAGACATTTACAGCATGGTGCAACTCACATCTCCGGAAAGCTGGGACACAGATTGAGAACATAGATGAGGATTTCAGGGATGGCCTTAAACTCATGTTATTACTTGAAGTCATTTCAGGTGAGCGTTTGGCCAAACCTGAACGAGGC…
actn3.1	actn3	MSTRG.10203.1	MSTRG.10203	GACTCAGCTGGCAAGATTGGCATTATCAGTGTGTTAGGGTGCACAAAAGCCACATAAAGTAGTCTTAACAACTTTTGTCAAATTAACATGGAGAGCAAAGTCAGGCAGCAGATTGGCCGGGAGGAGCAAAGCCAGACCACCCACTCGCCATTTATGGATGGCTATCTGGACACATGGTACCCAGCTGATGGTACATATGGGGTTTAGATCACGTGTTTCACTTTTGACCAGGGGCAGCAGGCTGGAAGAAGGAAGCAAGGAGCTGAAGGAGGGGATTCCTGGTTAGATCTCCCAGCTATAAAACACTTAGGGCAATTGCAGTTTAAGAAATTGATACCTGCTGGCCGGGGGCTGCAGGAGGCATAGAAGGTGTGAAACTCAGAACCTGGCATATTTGTA…
actn4.1	actn4	MSTRG.20144.1	MSTRG.20144	CAGCGGCAGGACAGCGCCCGGTCACACGTATTAATACTACTGCCAGCGGGTAGTGGAGGAGTGCAAGGCTGCTAGAGCACCGCGGCCCGGGCACGCATCCCGCTTCCTTCCATCTTCTGCACTCCTGTTCTGCATAAGCTTCCTGCTTTGATTTCTCCGTTTCGCACCGCCATGGTGGATTATCACATGACCAGCGGAGGGGCGCCCCCTCACATGGGCCAGCTGGGACAAGACCAACGGTATATGGAACAAGAGGAGGACTGGGATCGGGACCTGTTGTTGGACCCAGCATGGGAAAAGCAGCAGAGGAAGACTTTTACAGCATGGTGCAACTCCCATCTAAGGAAGGCCGGCACACAAATAGAAAATATTGATGAAGATTTCAGAGATGGGTTGAAG…
actn4.2	actn4	MSTRG.20144.2	MSTRG.20144	TAAATGGATTTTGAGAGCAAAAACTCCCTTTCTCCTCCATTGGCCTATATTTTTCCGGGCGTGTTCCTCCCCTTCGGCAACCTCAGTTCTATTGGTTGGCAGACTTGAGGTGAGCGGTTGAGGGAGGTGTCCTGCACATGCGCACATCTAGTTACTAACAGCAGAGGTAGGACAGCGGCAGGACAGCGCCCGGTCACACGTATTAATACTACTGCCAGCGGGTAGTGGAGGAGTGCAAGGCTGCTAGAGCACCGCGGCCCGGGCACGCATCCCGCTTCCTTCCATCTTCTGCACTCCTGTTCTGCATAAGCTTCCTGCTTTGATTTCTCCGTTTCGCACCGCCATGGTGGATTATCACATGACCAGCGGAGGGGCGCCCCCTCACATGGGCCAGCTGGG…
actn4.3	actn4	MSTRG.20144.3	MSTRG.20144	TAAATGGATTTTGAGAGCAAAAACTCCCTTTCTCCTCCATTGGCCTATATTTTTCCGGGCGTGTTCCTCCCCTTCGGCAACCTCAGTTCTATTGGTTGGCAGACTTGAGGTGAGCGGTTGAGGGAGGTGTCCTGCACATGCGCACATCTAGTTACTAACAGCAGAGGTAGGACAGCGGCAGGACAGCGCCCGGTCACACGTATTAATACTACTGCCAGCGGGTAGTGGAGGAGTGCAAGGCTGCTAGAGCACCGCGGCCCGGGCACGCATCCCGCTTCCTTCCATCTTCTGCACTCCTGTTCTGCATAAGCTTCCTGCTTTGATTTCTCCGTTTCGCACCGCCATGGTGGATTATCACATGACCAGCGGAGGGGCGCCCCCTCACATGGGCCAGCTGGG…
actr2.1	actr2	MSTRG.12697.1	MSTRG.12697	GCAGAAGTGGTGGTGCCTGGGCGGTGGGCGCACTTCCGGTCTATTGACTGACTGATAGATTGCTCTCAGGCTCCGGTGCCGGCGGAGGAGGGAAACAACATAATGGACAGCCAAGGCAGGAAGGTAGTGGTGTGCGACAACGGCACCGGGTTTGTAAAATGTGGATATGCCGGCTCAAACTTTCCAGAGCACATCTTCCCGGCTTTGGTTGGGCGACCTGTGATCCGATCTACTGCCAAAGTGGGAAACATTGAGATTAAGGATCTGATGGTCGGTGATGAAGCCAGCGAGTTGCGTTCAATGCTGGAAGTGAACTACCCCATGGAGAATGGTATAGTGCGGAATTGGGATGATATGAAGCACCTTTGGGACTATACCTTTGGACCAGAAAAACTGAAC…
actr5.1	actr5	MSTRG.23577.1	MSTRG.23577	CATCCCGCATCACCTGCAGCTTAGGCTCCTTGACTCCTCCTTTAAGGCGGGGCCTATCCCACAGGACCACGCCTCAATATGGCGGCGCCCATTCCAGCAAGTAATGTTTATACTTTCCGCGATGCCCGGGCGGTTCCAGACCCGGTTTACAGCCCGGTATCACAAGGACCGGCGGTGTTGGTGTTGGATAATGGTTCTTTCCAGCTGCGGGCGGGTTGGGCAGGGGCCGGGCCGGCGTTACAGCTCCGCTCGGTGGTGGCTCGGAGCCGGGGGGGTCCCCGCAGTTTGAGCCGGGTGGGCAATGATATCCCCAGCCTTGAGCCTCTCCGCTGGCTCCTCCGGACTCCGTTCGACCGCAATGTGCCGGTGAATTTAGAGCTGCAGGAACTGCTCTGTGAT…
actr5.2	actr5	MSTRG.23577.2	MSTRG.23577	CATCCCGCATCACCTGCAGCTTAGGCTCCTTGACTCCTCCTTTAAGGCGGGGCCTATCCCACAGGACCACGCCTCAATATGGCGGCGCCCATTCCAGCAAGTAATGTTTATACTTTCCGCGATGCCCGGGCGGTTCCAGACCCGGTTTACAGCCCGGTATCACAAGGACCGGCGGTGTTGGTGTTGGATAATGGTTCTTTCCAGCTGCGGGCGGGTTGGGCAGGGGCCGGGCCGGCGTTACAGCTCCGCTCGGTGGTGGCTCGGAGCCGGGGGGGTCCCCGCAGTTTGAGCCGGGTGGGCAATGATATCCCCAGCCTTGAGCCTCTCCGCTGGCTCCTCCGGACTCCGTTCGACCGCAATGTGCCGGTGAATTTAGAGCTGCAGGAACTGCTCTGTGAT…
actr5.3	actr5	MSTRG.23577.3	MSTRG.23577	CATCCCGCATCACCTGCAGCTTAGGCTCCTTGACTCCTCCTTTAAGGCGGGGCCTATCCCACAGGACCACGCCTCAATATGGCGGCGCCCATTCCAGCAAGTAATGTTTATACTTTCCGCGATGCCCGGGCGGTTCCAGACCCGGTTTACAGCCCGGTATCACAAGGACCGGCGGTGTTGGTGTTGGATAATGGTTCTTTCCAGCTGCGGGCGGGTTGGGCAGGGGCCGGGCCGGCGTTACAGCTCCGCTCGGTGGTGGCTCGGAGCCGGGGGGGTCCCCGCAGTTTGAGCCGGGTGGGCAATGATATCCCCAGCCTTGAGCCTCTCCGCTGGCTCCTCCGGACTCCGTTCGACCGCAATGTGCCGGTGAATTTAGAGCTGCAGGAACTGCTCTGTGAT…
actr6.1	actr6	MSTRG.7490.1	MSTRG.7490	CTTGTCTCCCTTCCCTGTTACCTTCTATTCCGCGCCTACTCTGTTCGGATATTTTTGGcacaaaactacaaaaatacGCAACTACGAAAGTCCTCCCacatcccacaatgcactgttctGCGGTATTGGCAGGTTCTTGCCGGATATCCGCTTGTTCCCGTACAGTGATATGTGATTGTTAGTTCAAGCTTTGTGAGTGGCGGGCAAGATGACCACACTTGTTCTGGACAACGGGGCTTATAATGCAAAGATTGGTTACAGCCACGGACAAGTGAGTGTAATTCCCAACTGTCAGTTCAGAACCAAAACAGCACGTTTAAAAACATTTACAGCTAATCAGATTGATGAAATAAAGGATCCATCAGGCTTATTTTATATTCTCCCATATCAAAAGGGTTA…
actr6.2	actr6	MSTRG.7490.2	MSTRG.7490	TTGTTCCCGTACAGTGATATGTGATTGTTAGTTCAAGCTTTGTGAGTGGCGGGCAAGATGACCACACTTGTTCTGGACAACGGGGCTTATAATGCAAAGATTGGTTACAGCCACGGACAAGTGAGTGTAATTCCCAACTGTCAGTTCAGAACCAAAACAGCACGTTTAAAAACATTTACAGCTAATCAGATTGATGAAATAAAGGATCCATCAGGCTTATTTTATATTCTCCCATATCAAAAGGGTTATTTGGTCAACTGGGATGTCCAGAGACAAGTTTGGGACTACCTTTTTGGGAAGGAAATGTTTCAGGTGGACTTTCCTGATTCTAATATAATTATTACAGAACCTTATTTTAACTTCAGTTCTATTCAAGAATCCATGAATGAAATTTTGTTT…
actr8.1	actr8	MSTRG.28210.1	MSTRG.28210	AAACCAGAAAGCAACGAACAAAGACAAAATGGGTTGAAAATGGTGGATCAGGCAATTTGGTCCAAGAAAATGTCGAATGGAACCAGGCGGATCCCAGTGATGCCGGAGCAGGCTCGCTCTTACAATAAACAAATCCGACCTGCAATATTGGATCACGACTCCGGTGCCAAATGGACGGACACATCACATCACCCAGAATACCTTGTAGGGGAAGAGGCTTTGTACGTGAATCCATCAGACTGCTACAATCTTCACTATCCCATCCGGCGGGGCCAGCTGAATCTACACTCCGGGCCTGGAGGTTCCCTCACCGCGGTACTGGCCGATCTGGAAACCATTTGGTCCCACGTCCTACAGAAAATGCTGGAAATCCAATTGAAAGATCTGAAGTATTACAGG…
acvr1.1	acvr1	MSTRG.22716.1	MSTRG.22716	GGCCGCCCCACCCCTCGCCCGTCCCTGGATActcccctcccccctcccagGCCGGGGAGGAAATGATGTGCTAACGCCGCTCCATTCCAGCCCCAGACACCCATTGGAGGAGCCCGGGCAGCCAGCCACTTCCTCCCGCAGTAGCAGCCCCGGACTCAGCGCTGTTCAGCCGCCGGCCATTCCCCCCGCACAACTTTCTCCGCTTCCCACTCGCACTATATCGCCCTGCGCTTCTGTCGCACTGAGATCGGATCTGTCCCCCCGGTGCGGGGAAGGGGGGAGGTGCGCTGCCTGGGTGCGGGGGGAGGTGTCCTGCCTGGAAGATGAGGCTGCCTGCTGGGGAGAGAAGCCGCCTGCCCTGCGGAATGCTTCGCTGATTGCACCGGGGATCTATGGCTG…
acvr1.2	acvr1	MSTRG.22716.2	MSTRG.22716	CCCCGGACTCAGCGCTGTTCAGCCGCCGGCCATTCCCCCCGCACAACTTTCTCCGCTTCCCACTCGCACTATATCGCCCTGCGCTTCTGTCGCACTGAGATCGGATCTGTCCCCCCGGTGCGGGGAAGGGGGGAGGTGCGCTGCCTGGGTGCGGGGGGAGGTGTCCTGCCTGGAAGATGAGGCTGCCTGCTGGGGAGAGAAGCCGCCTGCCCTGCGGAATGCTTCGCTGATTGCACCGGGGATCTATGGCTGCTTTGTCGCAACGCTAGCACCTCGCCTCGGCCCGACCCTCTCCGGAAACCCCATTCGCTCCAGAGCACTAGCCCGACCCCGGCTGGAGAGCAGTACAATGGTGGATGGTGTTATGATTCTTCCTATCCTTATGATGGTGGCTTTTTC…
acvr1b.2	acvr1b	MSTRG.5997.2	MSTRG.5997	CTGGAGGCGTCGTGCGGACGCGCTCCCGGAATACGCTTGTCTGTCTGGGTCGTTCGTGGTCGCGCAGGTTGTGGGCGCTGTGCGGCTATTACTATGGCGGAGCTACCGGCCTTCTTTATCGCCTTCAGCCTCCTTCTCTTTGGAGGGGGCCCCAGCTTTGCGTTTGaGCTTAAATGTATGTGCTCTAACTGCATTCAGTCAAACTTCACCTGTGTTACGGATGGTGCCTGCATGGTTTCTATCTCCAATGTCAAGGGTAAAGAATATCATTTGCGAGCTTGCATTGGTCATGAGGATCTCGTACCTCCCGGAAAACCATTTTATTGTCTTAGCTCAGAGGATATTCGCAACACCCACTGCTGTTACTCAGATTACTGCAACAAAATCGATTTAGGAGTG…
acy1.1.1	acy1.1	MSTRG.11954.1	MSTRG.11954	CACATATCCCCCCACTTACTTTTTCAGGTCTTGCAAACCCCTCAGAAGAATTCAGTGTTTTCTATGGGGAGAAATGTCCCTGGTGGATAACGGTTCATTGCGGGGGTGACCCTGGACATGGTTCCCGCTTCATAGAAAACACAGCAGCAGCCAAATTACACTCAGTGATATCAAGATTTTTGGAGttcagagaaaaagagaaaaaaagGCTATTGACAGATCCTAAACTCACACTCGGAGATGTTACCACGGTGAACATGACACAAGTTAGTGGTGGAGTCTCTTTCAATGTTGTGCCATCAGAGATGACGGCAACCTTTGACCTACGCATACCACCTACTGTGAATCTAAAGGAGTTTGAGCGTCAGCTTGAGGGTTGGTGCCGAGCAGCTGGAGATA…
acy3.1	acy3	MSTRG.5337.1	MSTRG.5337	GCAACTATAAGGCTGACTGTTTGTTCCCCCTAAAGCAAAACCTGTTTTGTTCAGACTAGAATTTGTAGTTCTGTTTGCTTGCagtcttgctctctctctctctatacacacatatatagtaAGTGTATTGTTTCTGTTAAGTTGTAGCATAACAACATGAGCCCTACTGTCCAGTGTGGTGCTGTTTCCCAAGTGGTGGTTGTTGGTGGAACACATGGCAATGAGATGTCAGGAGTCTGTCTGGCTAAACACTGGCTTCAGGACCCTTCAGAACTGCATAGAAAATCCTTTACTGCTGAGGTATTGTTAGCAAATCCTATTGCAGTGGAACGCTGTGTACGCTATATAGACAGGGACCTCAACCGTTCCTTTTCACATGAACTCCTAAGTGCCTCAGGT…
acyp1.1	acyp1	MSTRG.20202.1	MSTRG.20202	GTTAGTTCTTACAAGACTGGCTGCATCTAACAAATTACTCTAGCtactgaaaaaaattaatttgggatATTATTTTCGTTTAACAAACATAGTTTCCATTGCCCTTTTATCTATACGTTAAAACACGTAGAAAATAGGGTTGATGTTTTGCACCTGTgaagtagaagaagaaaagaCGCTAGCCATTTAACAGTGTCAATATTATCGGTGCAAAACTGCATATTTTCATCTATAAATAATGGAAATCAGCGTACCCTATAATTTCTTGAATACTATTTGAACTCATTGGATGCAGGAAGTGGGGGGTGTTTTCATGCAGGACTGTGTCAAAACGTTTGGCAAAGTAGATCACATCTACTACATTTGTCCTCATGATGATATGGCTGCAGCTGCTGTGGA…
adad2.1	adad2	MSTRG.20179.1	MSTRG.20179	CTTTGCGCATGTTCCCACAATTCCCCGCTCCCGCCATCCTCCTTCGCTTGAAGAGGCCTGCGCCCAATCAAAGCGTCTTTTTGCGTTCCTAGCCTAGGTGCTGTAGTGTACTGTCTCAaggcaacattttttgttttatcatCTGTGGAACGTGGGTGTCGTGCGGTTAATTTTGGGTTATCTTTTACGGTTTCCTACAGTAAGGTGGGAGTGTCTCCTATTTATTTTCAAGAGATGGATAAAGAACAAGATGAAAATCCCAAACAGCAGGCGGCTATCCTCCCACTTCAAAGCCAACAACAATTAGGAATTGTCCCAGATTTAGAGGAAATGAATGAGGAAGGGACTAAAACTTCAAGTGAAGTCAGTCaagACAAGCTTCCACATTGGCAGAGATGT…
adal.1	adal	MSTRG.8439.1	MSTRG.8439	AGTATGTGAGAGACACAGGGGAATAGCGCTGTAAGCAGCACCATGGCTGGAGAGGATGCGCTGCAGTTTTACCGAGACCTCCCTAAAGTGGAGCTTCATGCACATCTGAATGGTTCTATAAGTACAGCTACTATGAAGAAACTGATGGCCCGCAAACCACATCTAGATATCCAGCATGGAATGACTATGATTGACAAAGGGCAGAAAAGGACACTTGAAGAATGTTTTCAGATGTTTCGAATAATACACCAAATCACAGATACTGCTGAAGATATTTTATTGGTAACAAAGGATGTCATTAAAGAATTTGCTACTGACGGCGTGAAGTATTTAGAACTGCGAAGTACACCTAGAGATACTCCTGCTGGTTTAACAAAACGGGCCTATGTGGAGACTGTA…
adam10.1	adam10	MSTRG.8463.1	MSTRG.8463	GCGCCGTTCGGGACACCGGGAGCTTCCGCTTCCCCAGCAGCTGGAGGGGTGGAGAGAGAAAGCTGATAGAGAATACGCGTTTGGCTGctgttttgggggtcaatgtgcgagtgctgctgctgctcctcccTGATCATGGCACTGCTGAGGCTCGTGTTCCTGCTGTCCTGGGCTGCCTGTTCGGGAGGTCACTATGGCAACCCATTGAATAAATACATAAGGCATTATGAAGGATTAAACTACAATATGGATTCCTTGCACCAAAAACACCAACGTGCCAAAAGAGCTGTGTCTCAGGAGGATCAGTTTGTGCACTTGGATTTTCAGGCTCATGGCAGgcAGTTCAACCTTCGAATGAAGAGGGACACATCTTTATTTTCACCTGATTTTAAATTGGAG…
adam33.1	adam33	MSTRG.91.1	MSTRG.91	GGAGTAGGGGCTGAGAGCGGACTGAGCCGGGGATGGGGACGGAGGGTTGGCTGCACACATGGCTGGGACTGGGGACTGTGTTTGTGGGGCTGCTCCTGGCTCCGGTGGCGGCACTGGGGGCCCACCAAGGAGAGCGGGTGACTGCCCTCTGGCTACAGAATGAAAGAGCTAAGAGATCAGTAGAGCTGCTGGATAAGGTCAGTGGGACTCCAGACCGGGGAGAAATACTGGTGACATCAGAAGGAAGGCGGTTGATCCTGAAAGTGGAGAGAAATCACCGCCTGTTTGCGCCCGGCTACACTGAGACACATTACACTGATGGGCAGATGGTCACATTGTCTCCCAATCACACGGAGCATTGCTATTACCATGGACAAGTGCAAGGCTATGATGACTCCT…
adam33.2	adam33	MSTRG.91.2	MSTRG.91	GGACTGAGCCGGGGATGGGGACGGAGGGTTGGCTGCACACATGGCTGGGACTGGGGACTGTGTTTGTGGGGCTGCTCCTGGCTCCGGTGGCGGCACTGGGGGCCCACCAAGGAGAGCGGGTGACTGCCCTCTGGCTACAGAATGAAAGAGCTAAGAGATCAGTAGAGCTGCTGGATAAGGTCAGTGGGACTCCAGACCGGGGAGAAATACTGGTGACATCAGAAGGAAGGCGGTTGATCCTGAAAGTGGAGAGAAATCACCGCCTGTTTGCGCCCGGCTACACTGAGACACATTACACTGATGGGCAGATGGTCACATTGTCTCCCAATCACACGGAGCATTGCTATTACCATGGACAAGTGCAAGGCTATGATGACTCCTCTGTCGCTCTCACCACCT…
adamts1.1	adamts1	MSTRG.3829.1	MSTRG.3829	GCCCATAAATAGGCGCAGAGAGCGCCGGGCTCCAGCACAAGTCCCCCAGCTACGACCCGCTGCGACTGAGAAGCAGGACTAGAGCAGCCTGGGCAGCTAACACACCGGGGACAGATCTGCACTTTACAGTAACTTTTATCTGCTGCAGCGCCACCAACTTCTGCTACAAATCGCACAACTTTGTTTCTGCGGCAGTTTGCACAAATCCTGCGTTTAGTCGCCCACATCTGCAACCACTTCTTATCCACTTGGCTAAAATGATGGGGTACCTGCTGCCCTGGATGGCGGCGTTGCTCTGTGCCAGGAATGCCCTGGGCATGGGCACCGCTTTGGAGGAAGAACTGGTGGCTCCTGTCAGACTGGATCCCGGTACCACCCAAGGGGAATCTGGGAATGGGA…
adamts1.2	adamts1	MSTRG.3829.2	MSTRG.3829	AATTTCAGATTCTTGGAAAATGCAGAGCAGATTGGAGAGGGCTGCTGCGCATGGAAAGGGCCGGTCACAAGTACTGGACTGGGATTCCACGTGGAAGCTAAAATCCAcagatttaaagcaaaaaaaatgaagtGGCTCATTGACTGatattaaagggcatataaacccaAAACTGTTCCCTAAGAAAGTCATGCTCAGCAACTTTCCTTTGTATATTCATTGCTAGTGGCTATTCTGCTCTCTGCACTGCCAGTTCCGACCTTTGGAACAAGGTAGCACCAGCTGAAGCTGTAAGAGCCACGCAAGGCTGTgacttctgctactttgtttcaagaGCCAGAACCAGCAATGCTGAAAAGTAAaagaaagctacaaaaaaaagtgcattagaCTTAATCA…
adamtsl4.1	adamtsl4	MSTRG.21137.1	MSTRG.21137	GGGGAAGGAGGCGGATTCCTGGGACCTTAAGCACAAGAGCCCACCATGCAGCAGGCAGAGAGAGCAAGGCGAGCAGGGCAGCTCCTACATTCCCCAGTGGAGCCAATGTGATCGGGAGAGCAGGAGGCGCTGGGCTGACTCACTGCATTGCCATAAAGCTCTGCTGGATCTGTAAGGGACTTCCTTGGAACTGATAGGGGATTTACTATCTGTGCGCAGCCAGTGCCCCTACCGGAGCATTAACCTTCTGTCATCTCCAGCATGAGTTACCCCGGGGGCACAAACTGGATGTCTCAGGTTTAGCCTATCCTTGCGTGTAACCAActctgctgggaggctgttccctgttcGTTCTCAGGCTGGGAAGGGAGTCAGCGGAGCTCCCCATTTTAATGAAGG…
adamtsl4.1	adamtsl4	MSTRG.21138.1	MSTRG.21138	tttttttttctttagcaacaCTATAGCCATAGCAGTATTAAatacaaatgcaattttttaggCTGATGAACATAAACAtgatactggccctttaagggtTCATGGAAAGGCTTCTCTGCAGCGAGGAACCTTGAGGGATTGGATACAGATGCAAAGGAAACATGTGTGTTTAGGAATAAAAGAGAACTCTTTCGTATGTCAGTCCCAAATACCCCATTAGCATTCCTGATTTAACAAGAATACAGTTGTCAGTTCATTTATATTGCACTTTGTGATGATACTGTGGCCCATAATATCAACATCGGCAATATGATCCGAGCTTTCTCATGCTGTGTATCCTGGGATAGGGATATATAACTTTATAGCACAGATGTCCTTCCTGAGCAGGGCAGTTACATG…
adamtsl4.1	adamtsl4	MSTRG.21139.1	MSTRG.21139	gaacagggggtggggcttagggaactgttccaaaccatattattacattaaaaatcatgaaaaggctgcatattttttattgatgtatattacaaagttgtttgaaatgtttacttatgtttacttttcaaaaaagctGAAGTTTgggtgtttgggtggagttcccctttaatataaaaaagaatttCATGTCAACTTATGTTCACTTAAAGATTCACAGAAACATACAAACTGACTAGAGGTGCCTCAACAGTATATAATATGTCAAACGCATACAAGATTTGCAACATACAGGCAGGTATTTAGAATGACTGATCATAACAGGTACTAGGTGCCTTTGGCAAAACGCACTAAAACATGTGTCTATCTgagttagccaataaaagcatCACATGAACA…
adap1.1	adap1	MSTRG.11812.1	MSTRG.11812	AGATTCCTCCCTACTGTGTCCGGAGCACAAAAGAATTGAAACAGCAAAGCCTTTTAGTTCCTGCTCGTTATCATACAGAGAGAACATAGTTCGGTGGCACCCTGTGCTCTGGGCACACCCTTACCTTGAGGATCCCCTGCTGTGCCTGTGCATGTAACATACTGCAGCAACACTGATACACACTTGTGGCTCTGCGTGGGGACGCCCTGGGTGTTTCTACAGGTAGAGAACACTGGCCTAACACCCCGAGTAAGCATGTCTGGAGAACATAACTGGAATGCAGCAACTGTCAAGAATTTAACTGCAAGAGAAGGAAATGGAACCTGTGCAGACTGCAGAGCTCCAGATCCTCAGTGGGCTTCCCACACACTGGGCATCTTCCTTTGCGTGGATTGCTCA…
adap1.2	adap1	MSTRG.11812.2	MSTRG.11812	GATTCCTCCCTACTGTGTCCGGAGCACAAAAGAATTGAAACAGCAAAGCCTTTTAGTTCCTGCTCGTTATCATACAGAGAGAACATAGTTCGGTGGCACCCTGTGCTCTGGGCACACCCTTACCTTGAGGATCCCCTGCTGTGCCTGTGCATGTAACATACTGCAGCAACACTGATACACACTTGTGGCTCTGCGTGGGGACGCCCTGGGTGTTTCTACAGGTAGAGAACACTGGCCTAACACCCCGAGTAAGCATGTCTGGAGAACATAACTGGAATGCAGCAACTGTCAAGAATTTAACTGCAAGAGAAGGAAATGGAACCTGTGCAGACTGCAGAGCTCCAGGGTGGAATTCTGCCTGACTAAACATGCCTTGAAGCAAGATTGGAACATTAAGGC…
adap1.3	adap1	MSTRG.11812.3	MSTRG.11812	ATTCCTCCCTACTGTGTCCGGAGCACAAAAGAATTGAAACAGCAAAGCCTTTTAGTTCCTGCTCGTTATCATACAGAGAGAACATAGTTCGGTGGCACCCTGTGCTCTGGGCACACCCTTACCTTGAGGATCCCCTGCTGTGCCTGTGCATGTAACATACTGCAGCAACACTGATACACACTTGTGGCTCTGCGTGGGGACGCCCTGGGTGTTTCTACAGGTAGAGAACACTGGCCTAACACCCCGAGTAAGCATGTCTGGAGAACATAACTGGAATGCAGCAACTGTCAAGAATTTAACTGCAAGAGAAGGAAATGGAACCTGTGCAGACTGCAGAGCTCCAGATCCTCAGTGGGCTTCCCACACACTGGGCATCTTCCTTTGCGTGGATTGCTCAGG…
adap1.4	adap1	MSTRG.11812.4	MSTRG.11812	ATTCCTCCCTACTGTGTCCGGAGCACAAAAGAATTGAAACAGCAAAGCCTTTTAGTTCCTGCTCGTTATCATACAGAGAGAACATAGTTCGGTGGCACCCTGTGCTCTGGGCACACCCTTACCTTGAGGATCCCCTGCTGTGCCTGTGCATGTAACATACTGCAGCAACACTGATACACACTTGTGGCTCTGCGTGGGGACGCCCTGGGTGTTTCTACAGGTAGAGAACACTGGCCTAACACCCCGAGTAAGCATGTCTGGAGAACATAACTGGAATGCAGCAACTGTCAAGAATTTAACTGCAAGAGAAGGAAATGGAACCTGTGCAGACTGCAGAGCTCCAGTTCCTAGCCAGCCACGGGAATATTGCAGCCAAAGCAATATATGAGGCTCATGTGC…
adap1.5	adap1	MSTRG.11812.5	MSTRG.11812	CCCTACTGTGTCCGGAGCACAAAAGAATTGAAACAGCAAAGCCTTTTAGTTCCTGCTCGTTATCATACAGAGAGAACATAGTTCGGTGGCACCCTGTGCTCTGGGCACACCCTTACCTTGAGGATCCCCTGCTGTGCCTGTGCATGTAACATACTGCAGCAACACTGATACACACTTGTGGCTCTGCGTGGGGACGCCCTGGGTGTTTCTACAGGTAGAGAACACTGGCCTAACACCCCGAGTAAGCATGTCTGGAGAACATAACTGGAATGCAGCAACTGTCAAGAATTTAACTGCAAGAGAAGGAAATGGAACCTGTGCAGACTGCAGAGCTCCAGATCCTCAGTGGGCTTCCCACACACTGGGCATCTTCCTTTGCGTGGATTGCTCAGGGATCCA…
adap1.6	adap1	MSTRG.11812.6	MSTRG.11812	ATCCCCTGCTGTGCCTGTGCATGTAACATACTGCAGCAACACTGATACACACTTGTGGCTCTGCGTGGGGACGCCCTGGGTGTTTCTACAGGTAGAGAACACTGGCCTAACACCCCGAGTAAGCATGTCTGGAGAACATAACTGGAATGCAGCAACTGTCAAGAATTTAACTGCAAGAGAAGGAAATGGAACCTGTGCAGACTGCAGAGCTCCAGATCCTCAGTGGGCTTCCCACACACTGGGCATCTTCCTTTGCGTGGATTGCTCAGGGATCCACCGCAATCTGCCAGAAATCAGTAAAGTGAAGTCTTTGATTATGGACAACTGGGATGACACCCAAGTTCAGTTCCTAGCCAGCCACGGGAATATTGCAGCCAAAGCAATATATGAGGCTCATGT…
adarb1.1	adarb1	MSTRG.22384.1	MSTRG.22384	GCTGTGCACACGCAAAGGGCGGGGTCGGCCTTTAGGGCAGCTGTGCCTGATTGGTTGTTGTCATGAACGCGCGTTGGGGGGAGGAGCTGGTTGGTCTGACTGCCTGGGAGCTGACAGAGTGTACGCAGCACCGGGAGGCATAGACACCGTGTTTCGGCGGACTGGAAAAGGACCGGGGATCTCGGGCATCAGCAGAGACAGACAAAAAGGTGGAGTTCTCATTCACTGGAAACGAAGCAGCGGGGTGCAAGAAGCTGGTTGAGGAGAGCCGCCAGAATCCCTCCGTCTGCTGAAGAGCAAGCACGTTTCAGCTAAGGGACCCGGCACGACCCTGCACATCTCTGCTGTCCAAATCCTGCCAGGCCTGTGCCCTGCTGAGCATTAGGAGGCATTCTCATC…
adat1.1	adat1	MSTRG.10839.1	MSTRG.10839	ATGCGCATGGATATTGAGCAGGACACAAGGCTCCCGCCCACATTTTGGTCACATGTCCGTGACATCATGACTTCCTCAATCCTCCTCTGCAACTGCTACAGAACGTAGTGTGATATGTTATGGTCTGCAGACGAGATTGCTGCTTTGAGTTGTGGACATTACACTACTCAGTTACCTAAGCAGGGATTACCTGATCCAAGCAGAGAATGGACGCTGATGGCTGCAGTAATACAAATAGAGTCTGTGGAAGAcacaaaagttataaaaaaagTTGTTGCTATGGGAACTGGAACTAAATGTATTGGGCAAGCAAAGCTACGAAAGACAGGTGATGTTCTCCAAGACAGTCATGCAGAGATAATTGCAAAAAGAAGTTTTCAAAGATATCTCCTTCACCAG…
adat2.1	adat2	MSTRG.13337.1	MSTRG.13337	CTGGTTCCGGGGCGGCACTTCGCCAAACGTGAGCAGGTTGAGGCTGTGGGAGAGAGAATCCTATTACTCCTGAAATGACAGTAGGCCAAACCTAGCATCCAATGGAGCCTCTACAAATGACAGAAGAAATACAAAACTGGATGCACAAGGCTTTTCAAATGGCCCAAGATGCCTTGAATAATGGAGAGGTTCCGGTTGGCTGCCTTATGGTTTATGACAACCAGGTTGTTGGAAAAGGAAGAAATGAAGTTAACGAAAccaaaaatGCCACGCGACATGCAGAAATGGTTGCAATTGATCAAGTGCTGGATTGGTGTGAAAAGAACAGCAAGAAATCCAGAGACGTGTTTGAAAATATAGTTCTGTATGTAACAGTAGAACCCTGCATTATGTGCGCTG…
adat2.2	adat2	MSTRG.13336.2	MSTRG.13336	AGAGAGCAAAGTAGTCCTTAATTATTGAGCAATTTTGTAAACAAGTCAACAGGATATAAACAGTCCATCCTGTTGGTGTTTCGAACACAAACATTTCAGTGGAAAATAGCAAGCCACCCTGCTCAACATCAATTCACAGTATCCTCCGATAAAAACGTATAGCTGAAAGATCACCGAGGATATATGACGCCTTGTTAGTTTTGggcagttttttctttttgcaaattcGCGCTTACTAAACCCACGACTACACCGTACGCTACAGACTGGCTATAGGGCGGTGTGCCCTTAAAAACATTGTATGTAGCACTGAACGCTCTTTGGTAGTGAAACTTTTCTATGGATTCGGTCACTATTACGTAGGATCTTCTCCTCACCTCTCCCACAGCCTCAACCTGC…
adck3.1	adck3	MSTRG.12268.1	MSTRG.12268	ACCCATATCTGCTTTTCCCAACAGGCGTTGGAAAGGATAAGCAATGATGGCGGGGGACGCACTGATGCTGATGAGAGGCCTGGCCAAGCTGAGCAAGGCTGTACTGGAGGTGCAGGCAGGGCAGCTGCGCCAGCCGACACTTGGAGTCAATGGCATTGGATTTGCCAGGAGTTGGCAGGTAGCAGTGGAGGAGCGTTTCAGTGCTGCTATGGGAAAGATGCAGGAGCTGGGCAAGCAGCAAGAGAACCTTGCTGGGCAGGATATGGAAACAGAATACAGCTTCTCTGGGCCGGCATCGGAGATTGCTGGCATGGAGTATTCCCCGTCTTCCAGCCAGACTCAGGAACTGCACCGCAGTGAGGCAGATGCACAGAACATGGATACATCTTACAGGAGTCA…
add1.1	add1	MSTRG.131.1	MSTRG.131	ATCCCGCCTTTTCAGCATCTATCTTGCCCCGCCCACTTTCTCCTCTCTTCAATAGGAGCCAATGGAAGCCTCCCATGCTTTCAAACTCTGCGATCCCCTAGCCAATCGGCTGCTTGCTTGTTGTTTCCCCGCAAAGCCGCGCCTTTGGCTGAGGGAGTGAAGTGGGAGCGGAGAGGGCTCGCAGTGAGGGCTCGCAGGGAGGCGGCGTATGTTCCTGCGAGGAGGGAAAGGAGGCGCTGTTGGGCCGAGCTGTCAGGGCCGTAGCTGAGGGGGCGGGTGTATTTACATGAAGGCCCTGGAAGGAGTGATACGCAGAGGGTGACCCTGCGAGAGATAGCGGAGGGCTTGGAAGGAGGAGCCGGGGAGGTGTCCATGCTCATCGGGTGGGAGTCCCGGACA…
add1.2	add1	MSTRG.131.2	MSTRG.131	ATCCCGCCTTTTCAGCATCTATCTTGCCCCGCCCACTTTCTCCTCTCTTCAATAGGAGCCAATGGAAGCCTCCCATGCTTTCAAACTCTGCGATCCCCTAGCCAATCGGCTGCTTGCTTGTTGTTTCCCCGCAAAGCCGCGCCTTTGGCTGAGGGAGTGAAGTGGGAGCGGAGAGGGCTCGCAGTGAGGGCTCGCAGGGAGGCGGCGTATGTTCCTGCGAGGAGGGAAAGGAGGCGCTGTTGGGCCGAGCTGTCAGGGCCGTAGCTGAGGGGGCGGGTGTATTTACATGAAGGCCCTGGAAGGAGTGATACGCAGAGGGTGACCCTGCGAGAGATAGCGGAGGGCTTGGAAGGAGGAGCCGGGGAGGTGTCCATGCTCATCGGGTGGGAGTCCCGGACA…
add1.3	add1	MSTRG.131.3	MSTRG.131	ATCCCGCCTTTTCAGCATCTATCTTGCCCCGCCCACTTTCTCCTCTCTTCAATAGGAGCCAATGGAAGCCTCCCATGCTTTCAAACTCTGCGATCCCCTAGCCAATCGGCTGCTTGCTTGTTGTTTCCCCGCAAAGCCGCGCCTTTGGCTGAGGGAGTGAAGTGGGAGCGGAGAGGGCTCGCAGTGAGGGCTCGCAGGGAGGCGGCGTATGTTCCTGCGAGGAGGGAAAGGAGGCGCTGTTGGGCCGAGCTGTCAGGGCCGTAGCTGAGGGGGCGGGTGTATTTACATGAAGGCCCTGGAAGGAGTGATACGCAGAGGGTGACCCTGCGAGAGATAGCGGAGGGCTTGGAAGGAGGAGCCGGGGAGGTGTCCATGCTCATCGGGTGGGAGTCCCGGACA…
add1.4	add1	MSTRG.131.4	MSTRG.131	ATCCCGCCTTTTCAGCATCTATCTTGCCCCGCCCACTTTCTCCTCTCTTCAATAGGAGCCAATGGAAGCCTCCCATGCTTTCAAACTCTGCGATCCCCTAGCCAATCGGCTGCTTGCTTGTTGTTTCCCCGCAAAGCCGCGCCTTTGGCTGAGGGAGTGAAGTGGGAGCGGAGAGGGCTCGCAGTGAGGGCTCGCAGGGAGGCGGCGTATGTTCCTGCGAGGAGGGAAAGGAGGCGCTGTTGGGCCGAGCTGTCAGGGCCGTAGCTGAGGGGGCGGGTGTATTTACATGAAGGCCCTGGAAGGAGTGATACGCAGAGGGTGACCCTGCGAGAGATAGCGGAGGGCTTGGAAGGAGGAGCCGGGGAGGTGTCCATGCTCATCGGGTGGGAGTCCCGGACA…
add1.5	add1	MSTRG.131.5	MSTRG.131	ATCCCGCCTTTTCAGCATCTATCTTGCCCCGCCCACTTTCTCCTCTCTTCAATAGGAGCCAATGGAAGCCTCCCATGCTTTCAAACTCTGCGATCCCCTAGCCAATCGGCTGCTTGCTTGTTGTTTCCCCGCAAAGCCGCGCCTTTGGCTGAGGGAGTGAAGTGGGAGCGGAGAGGGCTCGCAGTGAGGGCTCGCAGGGAGGCGGCGTATGTTCCTGCGAGGAGGGAAAGGAGGCGCTGTTGGGCCGAGCTGTCAGGGCCGTAGCTGAGGGGGCGGGTGTATTTACATGAAGGCCCTGGAAGGAGTGATACGCAGAGGGTGACCCTGCGAGAGATAGCGGAGGGCTTGGAAGGAGGAGCCGGGGAGGTGTCCATGCTCATCGGGTGGGAGTCCCGGACA…
add1.6	add1	MSTRG.131.6	MSTRG.131	ATCCCGCCTTTTCAGCATCTATCTTGCCCCGCCCACTTTCTCCTCTCTTCAATAGGAGCCAATGGAAGCCTCCCATGCTTTCAAACTCTGCGATCCCCTAGCCAATCGGCTGCTTGCTTGTTGTTTCCCCGCAAAGCCGCGCCTTTGGCTGAGGGAGTGAAGTGGGAGCGGAGAGGGCTCGCAGTGAGGGCTCGCAGGGAGGCGGCGTATGTTCCTGCGAGGAGGGAAAGGAGGCGCTGTTGGGCCGAGCTGTCAGGGCCGTAGCTGAGGGGGCGGGTGTATTTACATGAAGGCCCTGGAAGGAGTGATACGCAGAGGGTGACCCTGCGAGAGATAGCGGAGGGCTTGGAAGGAGGAGCCGGGGAGGTGTCCATGCTCATCGGGTGGGAGTCCCGGACA…
add1.7	add1	MSTRG.131.7	MSTRG.131	GGAGGTGTCCATGCTCATCGGGTGGGAGTCCCGGACAGTCTCACAGGAGTGGGGGCCAGAGGAGCGGACGGATTAGGGGAGCGCCTGATACACTATTTGGGCTTCACCCAACCGGAGCATCGCTGCAGCCTTGGGATTGATCCGTACGCGGGCAGGTTAGCATCCTGCTATGAATGGTGATTCAAATGCAGGGGTGGTGACCACACCACCCCCAACCAATCCCCCTCACAAGGAGAAATACTTCGACAGAGTCGATGAAAACAACCCGGAGTATTTGCGAGAGAGGAACATGGCTCCAGACCTTCGCCAAGACTTCAACATGATGGAGCAAAAGAAAAGGGTCTCCATGATACTGCAAAGCCCTGCATTTTGTGATGAACTTGAATCTTTGATCCAGGA…
add1.8	add1	MSTRG.131.8	MSTRG.131	ATCCCGCCTTTTCAGCATCTATCTTGCCCCGCCCACTTTCTCCTCTCTTCAATAGGAGCCAATGGAAGCCTCCCATGCTTTCAAACTCTGCGATCCCCTAGCCAATCGGCTGCTTGCTTGTTGTTTCCCCGCAAAGCCGCGCCTTTGGCTGAGGGAGTGAAGTGGGAGCGGAGAGGGCTCGCAGTGAGGGCTCGCAGGGAGGCGGCGTATGTTCCTGCGAGGAGGGAAAGGAGGCGCTGTTGGGCCGAGCTGTCAGGGCCGTAGCTGAGGGGGCGGGTGTATTTACATGAAGGCCCTGGAAGGAGTGATACGCAGAGGGTGACCCTGCGAGAGATAGCGGAGGGCTTGGAAGGAGGAGCCGGGGAGGTGTCCATGCTCATCGGGTGGGAGTCCCGGACA…
add3.1	add3	MSTRG.15116.1	MSTRG.15116	GGTGGCACCCAGCCCCCCCCAGACTGGAGCATGACGTCTGCCCTCAGCCAAGGAGTGATCACGGCCCCTCCccttcccagcatgcctcacaaAGAGCGCTACTTTGACCGCATTGATGAAAATGACCCCAGCTACCTCCGCGAGAGGAACATGTCCCCCGACCTGCGCCAGGACTTCAACATGATGGAACAGAAGAAGCGGGTCACTCAGATGCTAAAGAGCCCGGCTTTCCGTGACGACCTGGAGACCCTGATCCAGGAGCAGATGAATAAGGGCAACACCCCCACGGAGCTCCTGGCGCTGCAGCAAATCTCCGACTATATCATGGCCAGCTCCTTCTCTGGCTCCTCCCAACTCGGTGTCGCCCCAATTAATGACATTCACCCCGCCATGGAAGCC…
add3_1.1	add3_1	MSTRG.25516.1	MSTRG.25516	AGAGCATGTGTTGGAGTTTATGCTGCAGTTGGAGTCCCCCCCGGTGGTGCTGAATGGGAAGGAGAGCGGGGAGCACCGGGAGGAGCTGTCGGTGCAGGTGGGGCAGCTGAGTGTGGGGGAGACGGTGGAGATCACAGTGCGGCCCTCAGACAAGATTATAGAAGGGGAGTTAACCCCCGAGGGCTCCCCCTCCAAGTCTCCcagcaagaagaagaagaagttcCGCACCCCGTCCTTTCTCAAGAAGAACAAAAAGAAGGAGAAGCTGGAGGCCTAACTGGGGCCACTGGGGGACACATCCACTATATTTTGGGGAGCAGGTTCACCCCCTTCTccagtgttggggggggggggggggctcctgcATTTGGTAAAACCTGCTTCATTTCCTGGAACACC…
add3_1.2	add3_1	MSTRG.25516.2	MSTRG.25516	AGAGCATGTGTTGGAGTTTATGCTGCAGTTGGAGTCCCCCCCGGTGGTGCTGAATGGGAAGGAGAGCGGGGAGCACCGGGAGGAGCTGTCGGTGCAGGTGGGGCAGCTGAGTGTGGGGGAGACGGTGGAGATCACAGTGCGGCCCTCAGACAAGATTATAGAAGGGGAGTTAACCCCCGAGGGCTCCCCCTCCAAGTCTCCcagcaagaagaagaagaagttcCGCACCCCGTCCTTTCTCAAGAAGAACAAAAAGAAGGAGAAGCTGGAGGCCTAACTGGGGCCACTGGGGGACACATCCACTATATTTTGGGGAGCAGGTTCACCCCCTTCTccagtgttggggggggggggggggctcctgcATTTGGTAAAACCTGCTTCATTTCCTGGAACACC…
adgra3.1	adgra3	MSTRG.307.1	MSTRG.307	CTTCCCACTCGGCAGCCAGCAGGATCCCGGCCAACAGGAGCAGCAGCACCGACTCCCGGCTCGCCATCCCCAGGCTTACAGTCCAACAGGCAGGCCGATCTCTCCGTATCCCAGGGTCGGTTGCTCAGAAGTTTTGAATTTTTCACATGGTTGATACATCAGAGATGGAGAATTATAGTTTTCCGGCGTCATTTGCGTGGGGTGCCGCAACTGCTGCTTATCAAGTTGAAGGAGGATGGGATGCAGATGGGAAAGGCCCCAGTGTCTGGGATACATTCACCCATCAGGGAGGAGATAGAGTTTTCAAGAACCAGACTGGAGATGTAGCTTGTGGCAGCTATACTCTGTGGGAGGAAGATTTGAAATGCATCAAACAGCTTGGATTGACTCATTACCGCT…
adgra3.1	adgra3	MSTRG.308.1	MSTRG.308	TGTGATCCCATTGTGTGTGTCCGGCAGCTTTCCCCCCTCCCCGGGAGCATGTCTGTGCATGGAGACGCAGGGGGAGGAGAGGATGCCGGGACAGGAGGCTTGTGTGTGAGGCCAGTGCAACTTATATCTGTGTATAGAGGCCCCACGGCGGAAAGCTAGCCCCTCACACTGAGAGACGGGTATCTGGGTGGCGATACAGGCGCTAGGGGGAGCGTCCTACAAACACCCCCTCCCCACACGTACCGACCCTGGGATACGGAGAGATCGGCCTGCCTGTTGGACTGTAAGCCTGGGGATGGCGAGCCGGGAGTCGGTGCTGCTGCTCCTGTTGGCCGGGATCCTGCTGGCTGCCGAGTGGGAAGGAGGAGGCGGAGGGAGCGGCCTGGTGGTATCTCTGCC…
adgre2.1	adgre2	MSTRG.16813.1	MSTRG.16813	GTGTTGCCTGCAGGTAGGAAGGTGGGGAGGAGACGCTGCCGGAGACCCCTCGGCTCAGGGAACATCAAGTCTAAACATGAGGCTCAGTCTCACTCTATTTGTGCTGCTTCTTCTCACATGTTATGGCTCCCAGTCTGTGCCGGAGCAGCCGCCCCGTAATGCCGGGCCCTCAGTACCTGGCCCACATCAACCAGAACCAGGGAAATCTACTGTTCTGTCTGGGATCCGGCCGCCAACTCCTGGGCTAGGATTTAATCGTGGGGCCCAGCCACTCACTGCAACTGAACATGGCAACCAACCAAACTCAGGGGTAGCCCAGCAGGGCACAGGGGACCTGCCCCACGGAACTGTGGGTAATCCTGCTCTGAAAACTGCAAAGCCTCTAGGAGTCCAGACCTC…
adgre2.2	adgre2	MSTRG.16813.2	MSTRG.16813	AGGCTCAGTCTCACTCTATTTGTGCTGCTTCTTCTCACATGTTATGGCTCCCAGTCTGTGCCGGAGCAGCCGCCCCGTAATGCCGGGCCCTCAGTACCTGGCCCACATCAACCAGAACCAGGGAAATCTACTGTTCTGTCTGGGATCCGGCCGCCAACTCCTGGGCTAGGATTTAATCGTGGGGCCCAGCCACTCACTGCAACTGAACATGGCAACCAACCAAACTCAGGGGTAGCCCAGCAGGGCACAGGGGACCTGCCCCACGGAACTGTGGGTAATCCTGCTCTGAAAACTGCAAAGCCTCTAGGAGTCCAGACCTCGGGTGGCAAGGCTGATTCCAGCAGCTCCCCAAATTCAGATGTGGATGAATGTGCGGGTCCAGAGCCCCCCTGCGGGTTA…
adgre2.3	adgre2	MSTRG.16813.3	MSTRG.16813	ACTGTTCTGTCTGGGATCCGGCCGCCAACTCCTGGGCTAGGATTTAATCGTGGGGCCCAGCCACTCACTGCAACTGAACATGGCAACCAACCAAACTCAGGGGTAGCCCAGCAGGGCACAGGGGACCTGCCCCACGGAACTGTGGGTAATCCTGCTCTGAAAACTGCAAAGCCTCTAGGAGTCCAGACCTCGGGTGGCAAGGCTGATTCCAGCAGCTCCCCAAATTCAGTTGCAGATGTGGATGAATGTGCGGGTCCAGAGCCCCCCTGCGGGTTATACTCCAACTGCACCAACACTGTGGGTTCCTACCTGTGCCGCTGCCTCCGGGGCTTCCTTAGAGGTCCAAATGGGTGTGAGGACGTAGATGAGTGCCAGTTGGCGGAGGCAACCGGCCTGCAG…
adgrl2.1	adgrl2	MSTRG.10124.1	MSTRG.10124	CTGTGCACTGAAAAGAAAACAAGGGCTTCAGTCCATTCTGATAGGCAGGACTTTGGTATGTGGCAGCCAGTAAACTCAAACTGgtagaaagacaaaaaaaataatatgattaAACCCATGAGCTGCAATGAGGCTGGCTAGGGTTAGGCATCACTGACACCATCATCCCAGAGATGAGACTGACAGCTCAGTAAAGCCCCATTCACCCTCCTTCGGCCACTGGCTTTGTTGCTCTGTTGCAGCCAGCTGCTAAATCTCCTGCACCAGCGAAATCAGAAACACACTGTGTGATACAGATCTCAAAGTCTGGCGGGGGGAGAGAGAAAGAACGAGTGGTAGAGCAAAGAAAGTCCAGGTTACGCTCTCTAGCGGTGgttgaactacaagtcccacaaTGCC…
adgrl2.2	adgrl2	MSTRG.10124.2	MSTRG.10124	ACTGTGCACTGAAAAGAAAACAAGGGCTTCAGTCCATTCTGATAGGCAGGACTTTGGTATGTGGCAGCCAGTAAACTCAAACTGgtagaaagacaaaaaaaataatatgattaAACCCATGAGCTGCAATGAGGCTGGCTAGGGTTAGGCATCACTGACACCATCATCCCAGAGATGAGACTGACAGCTCAGTAAAGCCCCATTCACCCTCCTTCGGCCACTGGCTTTGTTGCTCTGTTGCAGCCAGCTGCTAAATCTCCTGCACCAGCGAAATCAGAAACACACTGTGTGATACAGATCTCAAAGTCTGGCGGGGGGAGAGAGAAAGAACGAGTGGTAGAGCAAAGAAAGTCCAGGTTACGCTCTCTAGCGGTGgttgaactacaagtcccacaaTGC…
adhfe1.1	adhfe1	MSTRG.16366.1	MSTRG.16366	TGTCTATGCTGTACATAGTCACAACCCTCTTTGAGCAGTGGAGGGTGGGACTCTCCCAGTCAGTATAAGATCACGTTACTGCCAGGCAGGATTCAACAGCCGGATAAACACAGAGAAAGTACTGCACTCAGGGGCCAGCCCTCCAGAAGGAGCCAAGGGAGCACTGAAACTGGTGTGTGCACAGTGTATAATCAGTTCCCATACAGAGGCGTTTTAGTGCGATGGCTGCAAGACGGGACCAAGTGATCCATTTATTGAGGCAACTGCAGCGAGCATCATGCAAGTGTCCGGCTCATTCTCACACTTATTCTCAAGCTCCAGTTACTGGGAGAAAAACAGAGTATGCATTTGagATGGCAGTTTCAAACATTAGATATGGAGAAAATGTTACCCAGGAAA…
adi1.1	adi1	MSTRG.14450.1	MSTRG.14450	CTGCTGGATTGACCCAGTTGTGTAAGTGGCAGAGGGGATTGGGTCACCATGGTGCAGGCCTGGTACATGGACGATTCCACGGAGGATCAGAGGAAACCGCACCACCTGCAGCCGGAGCAGCCCGTAAGCTTGGAGCAGCTGAAGGCAGTCGGGGTGCACTCATTCTCATTGGATGCTGACAGATACGAGTCTGATCCCGAGCTTGCCAAGATCCGCCAGGAAAACAACTACACCTGGATGGATATCATAACCATACACAAGGATACGCTGCCCAATTACGAGGAGAAGCTGAAAATCTTCTACGAGGAACACTTACACCTCGATGATGAAATTCGCTACATCCTTGAGGGCAGCGGGTACTTTGATGTTCGAGACAAGGAGGACAGGTGGATCCGGATC…
adi1.1	adi1	MSTRG.14451.1	MSTRG.14451	ttttacagagcgtatctgttatctactatataACCTATGCCTTCATTGCTACACAatggctttgtttatataaactgtagtagcgCAGGGCTAAAGTACATtataattttaattacttttaaacaatttcttgtttttgtgatactgttcctttattaAACCCCAAGCATTGCTGAAGTTATTGTGGATATGGGCCCTGGGGGATGAACCATGGGCAGCAGTAGAACAGAAACATCTAACACTATAAACCAGGGGTGcccaactacaattcccagcattccccctTGCCCAGGCATGCAGCAGCAGGGACATAGCGCTAATATAAATAGGCGAGGGGAGAAAGGTTAGCGTGTAGCCCAGCCTGCAATCCCCACATGAAGATTTGGGATTAGACCAAAC…
adipor1.1	adipor1	MSTRG.4432.1	MSTRG.4432	CGTAACGGCGCTCCCATACGTTAGTGTGACGCCAAGTCACGCGAGATTAGCCTTGTGACATCTCACTTCGCTCTCAGGAAGGAGCCGAGGAGCTAAATGTAACGACGCTGCGGGATTTTTAGTCGGTGATTCTGGGCTGCCAGATGTATTAAGAAAATCGGGACTGTTGGGCGGTATGATCTAGAACATTGATTCAATGGCCACTTGCAAGCCTTTGTCATCTGGGCAGGAAAGTGCCCtatccagcagcagcagcagaggagAAACCGATGATTTGGAACTTGCTGAACTAGGTCCTCTCCTGGAAGCTAGAAGAGAAAGAATTGGGCAGACCTCTTCCTCTGGAGATGAGAATCAGGCAAGTAAAGTGTCTCcggaagaggaggaagaggaagaagt…
adk.1	adk	MSTRG.17784.1	MSTRG.17784	ACATGGGGAGGGGCGCTGTGTGTGGGGAGGTGAATTTCAACAAAAGGAGGCGGTGATTCGCGCTCGGAAGGTTGGACGGAGCCATTGGTCAGTTACAGACACGTAAAGTGGGGACGTACGGGACCGCGTGTGGAAGCCAGCAACGTTATTCCAACTTCTGTTCAGGAATTAGAAGAGAACGAGACGTTGGAGGCAGCGGCTTCTGCAGTCATTTTATAGCCCACAGAGAGACCTCAATTAAACAAGGATGAAGGTGGCTTCGGAAGAGCCTAAGGCCAAGAAACAGAAGCTGCAGGCGATAGAACTAAGgGAGAATCTACTCTTTGGTATGGGTAATCCTCTTCTGGATATCTGTGCAGTGGTGGACAAAGACTTTCTTGATAAATATGGCTTAAAAGC…
admp.1	admp	MSTRG.1427.1	MSTRG.1427	GTCATTCAGTCACAAGAAACCACAAGAGCTGCAACTTGATGAGATGGACCTAAGGAAGATGTTGGGTTTTATATTCCTGTTTGTTATCATACAAGACTGCACCTCCAGACCTACTGATATAGTGGACACTACTGACCTTGAATTAGAAGACCCTGAGCTTGTAAGATCTCAAGCTCTTAAAAGACTTTTGGAAGTATTTGGTATTGAGGAACCACCACATCCTCTTCAGCATGTCAAACAACCACCTCAGTACATGGTGGACCTTTACAACACAGTAGCTGATGAAGATGGTGTAACCAAGGACCCAGACCTTCTAGAAGGGAATACAGTCAGGAGTTTTTTTGACAAAAGTAAGACATTATCATTATTTCCTATAGCTTAATCTGTCATTTCATTGAC…
admp.2	admp	MSTRG.1427.2	MSTRG.1427	ATTCAGTCACAAGAAACCACAAGAGCTGCAACTTGATGAGATGGACCTAAGGAAGATGTTGGGTTTTATATTCCTGTTTGTTATCATACAAGACTGCACCTCCAGACCTACTGATATAGTGGACACTACTGACCTTGAATTAGAAGACCCTGAGCTTGTAAGATCTCAAGCTCTTAAAAGACTTTTGGAAGTATTTGGTATTGAGGAACCACCACATCCTCTTCAGCATGTCAAACAACCACCTCAGTACATGGTGGACCTTTACAACACAGTAGCTGATGAAGATGGTGTAACCAAGGACCCAGACCTTCTAGAAGGGAATACAGTCAGGAGTTTTTTTGACAAAATTCACAGTGACCATATGCATTTCCTGTTTAACCTCTCAACTGTGGCCAGAAA…
admp.3	admp	MSTRG.1427.3	MSTRG.1427	AAGAGCTGCAACTTGATGAGATGGACCTAAGGAAGATGTTGGGTTTTATATTCCTGTTTGTTATCATACAAGACTGCACCTCCAGACCTACTGATATAGTGGACACTACTGACCTTGAATTAGAAGACCCTGAGCTTGTAAGATCTCAAGCTCTTAAAAGACTTTTGGAAGTATTTGGTATTGAGGAACCACCACATCCTCTTCAGCATGTCAAACAACCACCTCAGTACATGGTGGACCTTTACAACACAGTAGCTGATGAAGATGGTGTAACCAAGGACCCAGACCTTCTAGAAGGGAATACAGTCAGGAGTTTTTTTGACAAAATTCACAGTGACCATATGCATTTCCTGTTTAACCTCTCAACTGTGGCCAGAAACGAGAAGATTCTAACAGCAG…
admp2.1	admp2	MSTRG.17457.1	MSTRG.17457	ATGCAAGCCTGACTAGCCTAGGTGACACTTGACTACTGGAAAGTTAAAGGGGAGATCTGACAGTCTGCCAAGTACATTAGTACTTGTATATATGTAATTCTGATATAGATACAACATCTATACACAGTGGTTTAACCAGGTAGATCAGGCTCAAATTTAGGAATAGGAGCTAAATAAGAACTCTTTCAATGTGATTGTTACAAACAATTGCTAAGGTGGAGATTTTTGTGTATGGTAAGCAAAACACGAGAAATGAAGTCTGATGCTTTTGGAACTTCGGAACTACAGAATATGTCTCAGAAGACAACTTTCACCCAAGTTGCAAGGATTCACATAGTGTATATCTTACTTCTGGTGCTCCTAAATATTTTGCCAGTGGCTCTGCTTCCCTTATCTCTG…
adnp.1	adnp	MSTRG.23477.1	MSTRG.23477	AATTTTTCAATCAATTCAATCAAATGCTTAAAtacatttgcctatttttttttataataaataggcctgttggtagtgcccatacagatGCGCTGCTAAATTGGTCTGAAATTGGCAACTTAAATAGGCATGTGTATTGTTACCTTTAGTCTAGAAAATCAGAAGCCCCAAGAATAGAAGGGCAATGGCAAACCAAAACTACTTTAGTTGAAAGAAAATATTCCAGGTCCCCAAACATACCATGAAATAGGGTCCTGATTGTATCAGAGAATGACTTTAATGCTTGGCTGTTGACCATAGAAAGCAGCTAATTGGCTTTGAGGGCACCTATATGCACAATGGGTTACTAACTAGCAATCAGTTCTGCTAAAGGTGCTGATGCTTTGCAACTGCCAGAGG…
adnp.2	adnp	MSTRG.23477.2	MSTRG.23477	CCCTCCCTTGTCTGGCTGCTTCTGCTGCAAAAAGGCGCGATCCTGTAGGAGGAACCTTTAAACCAGCATGCTCCCCTCTCCCCAGGTGGATAAATTCATTGGCACTTACACTTTTTCCTTGGATTCCTATCTGCAGCACCTTGCACTGTGTGGGACATACAGCAACAAACTGGCGCTCGGATCATCATTTCAATCTTCCTTAACTTTATTTTGACATAAAAGgtagAAATTATGTTCCAGCTTCCCGTTAATAACCTTGGCAGTTTAAGAAAGGCCAGGAAGACTGTAAAGAAGATATTGGGGGACATTGGTTTGGAATACTGCAAAGAGCATGTAGATGAGTTCAAACAATTTGAACCAAATGACTTCTATGTAAAGAACACATCATGGGAtgatgtg…
adnp2.1	adnp2	MSTRG.15175.1	MSTRG.15175	ATATTGAGTGAAGGAAAGGCGTGGTCTAATTGGACACTAGTCTGTATGTAAATTGTAGGGTATTTGACGTCACTTCCTTGCGCTCAACTCGGCCGCCATTTTGCGGCGGAGTGATTGGGGGGGAAGGAGGATCGTTGGCGGGACCGGGCAATAGCGAAGCGGGCGTTATCCCAATTCGCGCACATCCACCCACACGGTGTAGGGGGCAGATAGGAgacgtacacacacacacagcaggggTGGGGCGTTTGATGTCACTGGTCCATTAAGAGTGAGTAGAACGAATAGAATAATAAAGGAAGAGGCGGACCCGAGTCCCACACACAGAAGAAGAGCAGCCGCCTCACCAGCGCTGTTGGCTCCGCTGCCAAAATGTTCCAACCACCTGTTAACAGCCTG…
adnp2.2	adnp2	MSTRG.15175.2	MSTRG.15175	CGGAGTGATTGGGGGGGAAGGAGGATCGTTGGCGGGACCGGGCAATAGCGAAGCGGGCGTTATCCCAATTCGCGCACATCCACCCACACGGTGTAGGGGGCAGATAGGAgacgtacacacacacacagcaggggTGGGGCGTTTGATGTCACTGGTCCATTAAGAGTGAGTAGAACGAATAGAATAATAAAGGAAGAGGCGGACCCGAGTCCCACACACAGAAGAAGAGCAGCCGCCTCACCAGCGCTGTTGGCTCCGCTGCCAAAATGTTCCAACCACCTGTTAACAGCCTGGAAAAAAtcagaaaagcaagaaaaagggTTAAACAAATTCTGCTTCAGATTGGCCTTGAAAGCTGCAGAGAATTATTAGAGGAAATCAACAGTTATAATCCAGGAG…
adora2a.1	adora2a	MSTRG.2639.1	MSTRG.2639	GGACGAAGAGGAGGGGGAGTCTGGGAGCCGGAGAGCGGGTCCCTCACTCGCAGACACACTGCTCAGTGACTGAAGCGAcacagagagatacagagtggCACAGCCACTTACCGGCCCGCAGCTTCAGAGATGAACTTTACTGATACAGAGGGAAACCTATCAAGAGCCTGATCAAACACAGCTCAAGAGATTGCGGATCCGGGTGTTACTGGTTGAGCCCCTTGCATACATCTCGAGTCACACGTGTCTGAATTGCCGCTATGACCACTGACGCGCCACCACTCTATTACCCCATACCAATATTACCATGGTAACGGTGTCAAATCTTAAGAACCCAGAGGACCTGGTATATATAGTTCTTGAGGTGGCTATTGCTGTTCTGTCCATTCTTGGCAACGT…
adora2a.2	adora2a	MSTRG.2639.2	MSTRG.2639	CCTCACTCGCAGACACACTGCTCAGTGACTGAAGCGAcacagagagatacagagtggCACAGCCACTTACCGGCCCGCAGAAACAGCTTCAGAGATGAACTTTACTGATACAGAGGGAAACCTATCAAGAGCCTGATCAAACACAGCTCAAGAGATTGCGGATCCGGGTGTTACTGGTTGAGCCCCTTGCATACATCTCGAGTCACACGTGTCTGAATTGCCGCTATGACCACTGACGCGCCACCACTCTATTACCCCATACCAATATTACCATGGTAACGGTGTCAAATCTTAAGAACCCAGAGGACCTGGTATATATAGTTCTTGAGGTGGCTATTGCTGTTCTGTCCATTCTTGGCAACGTGCTGGTGTGCTGGGCTGTATGCATCAACAGCAACC…
adprh.1	adprh	MSTRG.22401.1	MSTRG.22401	CAGCTCCACACTAGGGACCTGGTGCCTGCTGCTACTGCCGcTGATATTTACCGGTCTTTGCTGGAGATCCACCTTTTGGACAAGTATGTGCTCAGGTCTGGTGGAAAACTATGTGGCTGCCATGGTCCTTAGTGGTGCAGGAGATGCCCTCGGCTATAATCGTGGCAAGTGGGAATTCAGCAGACAAGGACTAAAAATCCATAATGAGCTGGCCGAACTGGGAGGCATAGAGAACATTGATGTGAATCACTGGCTCGTAAGCGATGACACAGTAATGCACATTGCAACGGCTGAGGCCTTGGTGGAGGCAGGCAAAAACACAGACCCAGCTACACTTTATCCCTTGCTGGCAAAGAAATACAAAGAATGCATGCATGACATGAATGGCAGGGCTCCTgg…
adprh.2	adprh	MSTRG.22401.2	MSTRG.22401	atcatacactgctgtgtctcTGATATTTACCGGTCTTTGCTGGAGATCCACCTTTTGGACAAGTATGTGCTCAGGTCTGGTGGAAAACTATGTGGCTGCCATGGTCCTTAGTGGTGCAGGAGATGCCCTCGGCTATAATCGTGGCAAGTGGGAATTCAGCAGACAAGGACTAAAAATCCATAATGAGCTGGCCGAACTGGGAGGCATAGAGAACATTGATGTGAATCACTGGCTCGTAAGCGATGACACAGTAATGCACATTGCAACGGCTGAGGCCTTGGTGGAGGCAGGCAAAAACACAGACCCAGCTACACTTTATCCCTTGCTGGCAAAGAAATACAAAGAATGCATGCATGACATGAATGGCAGGGCTCCTgGCAACACTTGTATGGATAGTGC…
adprh_1.1	adprh_1	MSTRG.28286.1	MSTRG.28286	CAGGGTACCTGGGCTCTCTGGCTTCGGCTCTCTTTACCGCCCTCTCGGTGCAGGGGGTCCCCCTGGAGTTATGGGGGTGCCGCCTACTAGAAGCCACCCCACTGGCCCTGAAGTACGTGCAGAGCACGGAGACCGACCCGGGGCAACATGAGCAAGTCTGGGGGTATTTCCAAGAGTCCTGGAAGAGGTACCTATCTGAGCGGGGTCTGTCTCAGGGTTTGGGCCCAGCAGCCTTTCCAGCCGCTTACGGAGCCGCAGAGCGGGATGTGGAGTATAACAAGTGGAGCCTGGATGGTTGGCCCGGGAGGAGTGGCCACGATGCACCAATGATAGCCTACGATGCGCTGCTGGGGGGCGGAGCCTCCTGGGAGGAGCTGTGCAGCAGATCAATGTTCCATG…
adprhl2.1	adprhl2	MSTRG.4594.1	MSTRG.4594	GGTCAGGCCGGATAGTGGCTGCCAGCCTACTCCTGTCATTTCTCTGATTCTGGTTTCCCGGAAGTCTTTTGGAGAGAGTGAAGCTTATTTGCTATCCGAAAGGTTTCTGCGGGACTAAAGATGATGGCGGCTGGAGTATCTCGCTTCCGAGGGTCGCTTCTTGGGGCCCTGCTCGGAGACTGCATAGGGGCTGTGTTTGAAGGGCATACTAACGTGACCAAGGAATTTTTGTTCGATTATATGAAGTCGCTGGACAAGGGGGAGAGGCTAAAAAGGGTTTTAACATACACGGATGACACAGCCATGGCAAGATCGATTGTGCAGTCAGTACTTGAAAACTATGAATTTAATATTGAAGATCTTGCAAACAGGTTTACCACAGAGTATAATCGTGACCCT…
adra2c.1	adra2c	MSTRG.24312.1	MSTRG.24312	CTCAACTGCAAGAGCAGTCGCTTCGGATTTAAGCGCAAGATCTTCAGCCCAGtgccacctcctcctcctccctggcATACTCTAGCGCACTGCCCCTGCTGGAGCACTATGTCCAACAGAAGCCAGGAGACCAGGGTGCTAAAATCCACATTAGCTTCACGCCTGGGGTATGTGGAACATCATGACACCACTTAGGAGGAAAGGGTTCCGCTTAAGAGCCGGGGGGTTCCCCTAGAGAGCCGGCGGGTTCCGCAGCTGGGCACAGACGATGGCTGGAGACGAGGGTTGAGGAGACTTGTGACTTTGGAAAGAAAGCTGGGGGGGTTTTGGTCTGGGCACCACTTTCCTATGAGACCTACCAGCATGGAGGCGCTTGAGAACTCAACGACCACCAACAGC…
adrbk2.1	adrbk2	MSTRG.2532.1	MSTRG.2532	ttatttcatgtaggttttttttgtcaaaaatgtctaaaaacagcTTGGCAGTAGATATTTTTAAGACAAATCGcttggcagtgaatgggttaaggTAGAACTCGTTTCCTATTGATCTACTTGTCAGCCTTCCAGATCCTGTGCAAGTGGGAATCCAGAGCCGCAGTTTAGCAGTGcctctcgcacacacacacacacgggagAGGAAGTAACCAGAGACATCACACAGCCTCTCTGCTAATGTTAATAGATCGTTGCACAGAAGCACAAGGCTGTCAGCAGTGGAAGAAAAAGGGATCTTGCACGTTGCAGGAAAATAAATACACTGACCCCCTCACCCCCGCCCGACCGTAAGAACAGGACGTTTGGGCCCTTTATTGTGCCAGGGAAGCCTGAAGG…
adrm1.1	adrm1	MSTRG.22918.1	MSTRG.22918	AATCTTGATATGGAGCAGCCTAACTCTGTTTCTGTTTGGGTGACGGGCACTATAACTAGCCAATCACAGTGTGCAATAGCGATCCGGGTTCTGTAAATCTGAGGCAGCAGCCAATGGGGAGCAGGGAGGCGTGTTTCTTAGTGTCGTCAGAGGCCGGAGACTCACAGTTCCGATACTGTTTCATTTGAGAGGTTCGGAGCGGATTAAGAATGTCGTCCGGAGCGCTGTTTCCCAGTTTGGTCCCCGGCTCTCGGGGTTCCTCCAGCAAATACCTCGTGGAGTTCCGAGCCGGCAAAATGTCCCTAAAGGGCAGCACGGTGACGCCGGACAAAAGGAAGGGTCTCGTTTACATCCAGCAAACGGACGACTCTCTCATTCACTTCTGCTGGAAGGACAGAA…
adsl.1	adsl	MSTRG.11770.1	MSTRG.11770	GCAGTTTCCCTCATTCGATGTGTCTCCTGTGCAAGCAGAACAGCTTGAGGCATGGACGGGAGCAGCGGGTTAAGTGGGGAGAGCAATCCCCGAGTTACGGGCAGCGTGTCCCCGCTGACTCCCGGGCCCGAAGAGGTTATGAGGTATAGGTCGCCGCTGGTCTCCAGGTACGCCAGCCGGGAAATGGCCTTCAATTTCAGTGACAGCAAGAAATTTCAGACGTGGAGACGGCTTTGGTTATGGCTGGGGCAGGCCCAACGGAGTTTGGGGCTACCCATTACAGAAGAACAGATCCAGGAGATGGAGGCCAACCTGGAAAATATTGACTTTAAGATGGCAGCGGAGGAAGAAAAGCGCTTGCGGCATGATGTTATGGCACATGTACACACGTTTGCACAC…
adsl.2	adsl	MSTRG.11770.2	MSTRG.11770	ttttttttttttcttataaggGGCCTATGTGCTTGGACCATTAATAGATCTTTTAACCCTGAGAAATTAACATTAATGTTGTTTTTCTCTGCAGACGAGTATGTTTGGCAGAAGCCTTTCTCACTGCAGATATCATTCTTAGCACTCTGCAGAACATTTCGGAAGGATTGGTGGTGTATCCAAAAGTAAGATGGTACCCATTTATAAATATCCATTGCCTTTTCTTCTCCGTGTTCCATATATTGTAAACTGTGGTTAAGTTGTTTGGCTAAATGAAAACCAAAATAATTTTGGTCAAAATTTATTTGGTCAATTTTTTGTGTGTATGTCTTTAAAGGTTAGTTGCTTATTTCATGATACAACAGAAAGTTATAAAGTAGCACTTTTTTGCTTTGTATG…
adss.1	adss	MSTRG.13200.1	MSTRG.13200	GGAGTAGGAAGGGAAAGTGGCATTTTGTATAGAAGCGTGTCAGGTTTGAGAGTTctacaggaagtagtgttataGGTTGCTCTGTACTTCTCCCAGCCTTTCGGCCATATCCTTTGTAAGCTTAACCCACTGTCAGTAATCATGTCGGCAGAAAACGGATCGCCTGGGCTGCCAAACGGCGGAGTATGCTGCGCCACTGACAGTGGACGTTGCTCCCTCGTCGGGAACAAAGTCACAGTTGTGCTTGGGGCTCAGTGGGGAGACGAAGGGAAGGGTAAAGTTGTGGATCTTCTGGCTCAGGATGCGGATATCGTGTGCCGCTGCCAGGGAGGAAACAATGCAGGCCACACGGTTGTTGTGGATTCAGTTGAATATGATTTTCACCTTTTGCCAAGTGGA…
aen.1	aen	MSTRG.8690.1	MSTRG.8690	TGATCAACTTTCACTGgttgggctgcttttgtaagtaatttttacttgaagttcctaaacctgactgtcccttctcagcctgtcagttatagcttctaatgctaacggactcctgctgcacaaatatggcagccccctcatagaggaacatgggggatcagactggtaatgtaaaagcattgggcaaatttggGTTCacccaaacccccgaatccatgtaAAGGGATTCCCAAAACCAAATCCTTTTGGCCCTTTTGGGGTGTGGGGGAGGCAGCCGGCGtgagcacctgcagggcccctgggacggtagccctggtgggccctgcaccccccaagtccAACCctaagcaaagacaggcttcagttcacAATCAGGTAAGCCTagcagctgattggttc…
aen.2	aen	MSTRG.8690.2	MSTRG.8690	ACTATTAGTCATATTATGATCAGACCAGTAGAAAAAGTTGTACTTTGAGTACCTAGACCAATAAAAACAACACCCTAAACAAACTTAAAATCAGTGAGAATATCTAACTTTATAAACTAGCGCCTGTACAACACTTAAACACACCCGCCTCGGTTTATACACAAAAGCAGGGTGGGCTTTTAGACTTTATTTCGGCACACGTTGCAATGCCGTACACGCTGTAAATACATGGGCACAACGAGACTAGCTCACTCCGCACCCATTTCTGCTCCCACCCCCCTCACCGTGCGTTACTCATCTCATACTTACGTCATATAACCCCGACTGCACAGGACACGCTTTGACAACTTGTCTGACGTTCTTTGGAGATCAGGGCCAATCAGAAAGGAGAGAGGCGGG…
aes.1	aes	MSTRG.1851.1	MSTRG.1851	CTCAGGGGTGGGGGAGCATTACCGGGTTAGAGATCAAGAAGGGACGAGGCCAAGGGGACAGTAGAGGTCCTGGTTGACAGCACACAGAGCGGCCAGAAGATCATCTGGGGTTTGCGGATCACATATCTGGGCCCAAAGCAGTAGTGCCGGCTGAGAAGCAGAGCGAAGCCTTCCCAAAGTGCACTGAGCCCTTGGATAAAGCGCACAGGAAGCCGGGCCTTGGATACTGAGCCTGTGCGTAGCGCCGTACATACCGGGGCCGGGTGGGATATGATGTTTCCTCAAAGCAGCAGCCGGCACTCGggcTCTTCGCATTTGCCCCAGCAACTCAAATTCACAACCTCAGATTCATGTGATAGAATTAAGGATGAATTTCAACTGCTGCAGGCACAGTATCAC…
aes.2	aes	MSTRG.1851.2	MSTRG.1851	CATATATCTGCTTAAGCACAGACGCCATTAAACAAAAGGCTCCTGAGTGGGTAGAGAGCTAGGAGATCGTGTAGTGAAGCAGGGCAGGCCGTAGCCTCAGGGGTGGGGGAGCATTACCGGGTTAGAGATCAAGAAGGGACGAGGCCAAGGGGACAGTAGAGGTCCTGGTTGACAGCACACAGAGCGGCCAGAAGATCATCTGGGGTTTGCGGATCACATATCTGGGCCCAAAGCAGTAGTGCCGGCTGAGAAGCAGAGCGAAGCCTTCCCAAAGTGCACTGAGCCCTTGGATAAAGCGCACAGGAAGCCGGGCCTTGGATACTGAGCCTGTGCGTAGCGCCGTACATACCGGGGCCGGGTGGGATATGATGTTTCCTCAAAGCAGCAGCCGGCACTCGg…
aes.3	aes	MSTRG.1851.3	MSTRG.1851	CCATATATCTGCTTAAGCACAGACGCCATTAAACAAAAGGCTCCTGAGTGGGTAGAGAGCTAGGAGATCGTGTAGTGAAGCAGGGCAGGCCGTAGCCTCAGGGGTGGGGGAGCATTACCGGGTTAGAGATCAAGAAGGGACGAGGCCAAGGGGACAGTAGAGGTCCTGGTTGACAGCACACAGAGCGGCCAGAAGATCATCTGGGGTTTGCGGATCACATATCTGGGCCCAAAGCAGTAGTGCCGGCTGAGAAGCAGAGCGAAGCCTTCCCAAAGTGCACTGAGCCCTTGGATAAAGCGCACAGGAAGCCGGGCCTTGGATACTGAGCCTGTGCGTAGCGCCGTACATACCGGGGCCGGGTGGGATATGATGTTTCCTCAAAGCAGCAGCCGGCACTCG…
aes.4	aes	MSTRG.1851.4	MSTRG.1851	CTGCTTAAGCACAGACGCCATTAAACAAAAGGCTCCTGAGTGGGTAGAGAGCTAGGAGATCGTGTAGTGAAGCAGGGCAGGCCGTAGCCTCAGGGGTGGGGGAGCATTACCGGGTTAGAGATCAAGAAGGGACGAGGCCAAGGGGACAGTAGAGGTCCTGGTTGACAGCACACAGAGCGGCCAGAAGATCATCTGGGGTTTGCGGATCACATATCTGGGCCCAAAGCAGTAGTGCCGGCTGAGAAGCAGAGCGAAGCCTTCCCAAAGTGCACTGAGCCCTTGGATAAAGCGCACAGGAAGCCGGGCCTTGGATACTGAGCCTGTGCGTAGCGCCGTACATACCGGGGCCGGGTGGGATATGATGTTTCCTCAAAGCAGCAGCCGGCACTCGggcTCTTC…
afg3l2.2	afg3l2	MSTRG.16103.2	MSTRG.16103	GCACAGTGAAGTGCACTTTTAGGCAGACGCAAAATCTATTGGTGTTGTGCTGCGGGTACTGAATGGCGCATCGCTGTCTGCTGCTCCCCTGCGCTGGGCGGGCACTGACGGGGACCCTTGTACAACTTCTACCCCGACCTGCTACTGGCAGAGCAGGGGCCTGCTGTTTGGGCAGAATTCACACCCAAGTAAATTCATTTGGGAAAGAAAAGACATGGGCCAATATTCTAGCTGCTTACAGAAGACTCACTTCTCAACCCCCAAAAGGTTTTGAGAAATATTTCCCTAATGGCAAAAATGGCAAGAAAGCCAATGATAGCAAGGGGACATCAAGTGGTTTAAAAGATGCCAAACGAAACGATAGCCAACAGTCCACAGGAGGGAACAGTAATTCTGGTG…
afg3l2.3	afg3l2	MSTRG.16103.3	MSTRG.16103	GGTGCTGTTCTGACTGGTCCTCCTGGCACAGGGAAGACTTTGCTGGCAAAAGCTACAGCAGGAGAAGCCAATGTCCCTTTCATCACAGTCAATGGCTCAGAGTTCCTAGAGATGTTTGTTGGTGTTGGGCCTGCCAGAGTGCGTGATTTATTTGTACTGGCAAGAAAAAATGCCCCTTGTATCCTATTCATTGATGAGATCGATGCAGTTGGTAGAAAAAGAGGACGTGGAAACTTTGGTGGTCAAAGCGAGCAGGAGAACACACTCAACCAGCTCCTGGTAGAAATGGATGGTTTTAACACAACAACAAATGTAGTTGTTTTAGCTGGCACAAATAGACCAGATATTTTAGATCCCGCACTCTTGCGGCCTGGGCGGTTTGACAGACAGATCTATATA…
aftph.1	aftph	MSTRG.12688.1	MSTRG.12688	CTGAAGGGGTCTCACACGCACGGTGACATTACCTGAGCAGCTGGCGGCTGAGCTGGGACCGGCCATGAGCTGCACCGCCGAGCTCTGCGGCCCCGGGGAAGGCGACATGGTGTAAACTGTTTTCACTAAGGAAGCTATTACACTATGGAGCCTGAAATTATCCGAATGTATTCATCTTCCCCTCCTCCTCTTGACTGTGTGGCAGACGATGATGACGAAGATGAGTTTGGAGAATTTGGGGGTTTCTCTGGAGTCAGTAACTCTGGAATGGGTTTTGGTGAATTTGAAACTGTTAATTGTTCCAAAACCCAAGAGGAGTTTATTTCAGCTAAACATGTTTTGCCTATTCAGGACTACTCTGACAGTTTGAACAACTTCACTAGCCTTACTGCTGTCAAA…
ag1.1	ag1	MSTRG.22475.1	MSTRG.22475	CTATCTGCCACTTGCAGCACTGTCTCCGAGGAGCTGATCTGAAACTACCTGGATAAGCAACACATCCATAGACATAATGCAGACTGGCCTGTCCCTTGTTTGCCTTGTCCTCCTGTGCTCAGCGCTGGGAGAGGCTGCCCTGAGAAAAACAAAGAAGCAGGCAGTAGTAACTGATACTGGTAACTCTGCCAAGTCTGATCCAGAGCCCGTACCAATAAAAACGAAAGGCCTCAAGACCCTGGACAGAGGCTGGGGAGAAGAGATTGAGTGGGTACAGACCTATGAAGAAGGACTGGCCAAGGCTAGAGAAAACAACAAACCTCTGATGGTGATTCACCACCTGGAAGATTGTCCTTACAGCATAGCTCTTAAAAAGGCATTTGTGGCTGACCGTCTGGC…
agfg1.1	agfg1	MSTRG.14361.1	MSTRG.14361	CATCATCTTAGTGTTGCCCCGCCCCGCTTAGCGTCAGACGTCACGCCAATCCCGCCCCCTCCCACACGTCACTGGCCCTTGGCTGTGCCCGCTTGGTGCCGCCCGGTGTTTCCCGGTGTGAGTTGCCCCCAAGGATGGCGGCCAGCGCGAAACGAAAGCAGGAGGAGAAGCATCTCAAAATGCTTCGGGAGATGACCAGCCTCCCGCACAACCGCAAATGTTTCGACTGTGATCAGCGCGGCCCGACATACGCCAATATGACTACGGGGGCCTTCGTGTGCACGTCCTGTTCCGGAATCCTGCGCGGTCTTAACCCACCCCACAGAGTGAAGTCAATCTCTATGACTACGTTTACACAGCAAGAAATAGAATTCCTACAGAAGCATGGCAATGATGTAT…
agfg1.2	agfg1	MSTRG.14361.2	MSTRG.14361	ATCATCTTAGTGTTGCCCCGCCCCGCTTAGCGTCAGACGTCACGCCAATCCCGCCCCCTCCCACACGTCACTGGCCCTTGGCTGTGCCCGCTTGGTGCCGCCCGGTGTTTCCCGGTGTGAGTTGCCCCCAAGGATGGCGGCCAGCGCGAAACGAAAGCAGGAGGAGAAGCATCTCAAAATGCTTCGGGAGATGACCAGCCTCCCGCACAACCGCAAATGTTTCGACTGTGATCAGCGCGGCCCGACATACGCCAATATGACTACGGGGGCCTTCGTGTGCACGTCCTGTTCCGGAATCCTGCGCGGTCTTAACCCACCCCACAGAGTGAAGTCAATCTCTATGACTACGTTTACACAGCAAGAAATAGAATTCCTACAGAAGCATGGCAATGATGTATG…
agfg1.3	agfg1	MSTRG.14361.3	MSTRG.14361	TTTCCCGGTGTGAGTTGCCCCCAAGGATGGCGGCCAGCGCGAAACGAAAGCAGGAGGAGAAGCATCTCAAAATGCTTCGGGAGATGACCAGCCTCCCGCACAACCGCAAATGTTTCGACTGTGATCAGCGCGGCCCGACATACGCCAATATGACTACGGGGGCCTTCGTGTGCACGTCCTGTTCCGGAATCCTGCGCGGTCTTAACCCACCCCACAGAGTGAAGTCAATCTCTATGACTACGTTTACACAGCAAGAAATAGAATTCCTACAGAAGCATGGCAATGATGTATGCAAACAGATATGGCTAGGATTATTTGATGACAGATCTTCTGCAATCCCAGATTTTAGAGACCCACAGAAAGTAAAAGAATTCCTCCAGGAAAAGTATGAAAAGAAGA…
aggf1.1	aggf1	MSTRG.3097.1	MSTRG.3097	GCCGTGCGTGACGTTCAAGTGACGTCACGGGAGTACGAGTCGCCGCTAGGAACAAACTGCAAGCCTACCAATTCCTTTCCGTGAAAGTGGCGTGTGATGTTCACAGGTCCATAGAGACTAGGGAAGGTTTCCAATGTGAAAGTTGTTGTTCCTCCTGCTTCTCACTCCGCCATGGTGCGGCACGGAGAGCTACCTACCGCGGAAAGCAGCGACCCCGCTGAGCTATCCCCTCTCCCCACAGCACCTGTTACATTGCAGCCGGATACCCTGCAAGTTCCCTCGTCATGGGAAAGCCCGGAGGGGTCTCCCAAGGCCTCCCCTCTGCCCCAGGGCCCAGAATCCGCATTGGCCCCATCTGGGGACACCACAGCCGCCCTGTGCCTCAGGGTAAGGACCCTG…
aggf1.2	aggf1	MSTRG.3097.2	MSTRG.3097	gatacagagaaaatggaacaTGAGCCAGTAAGCCCCCCTGAAAGGGAAGAATTGGCTGCTGAGAGAAAGAAAGCTAGGATGGGCAGTTTAGTAGAATCTTATGAAAGAGAGAGCTCATCCTCAGATGAGAGTGAACCAGAGGAGGGAGAAATCACTGACTCTGACAATGAGAAGACTTCCAGTGATGATGACAGGTCAAGTGGACTAAGCGTCACTTCCCACACCTCAGAGCCTGAAGACCCAGAAAGAATTTGGCCTCCATGTATAAGAGTAACTGTTGTTCGATCACCAGTGCTTCAGAAGGGAACCCTATTTATCATCACAGCTGATAAAACTGCCACCATTGGAAGagaaaaagaTTTGGGGCATACAATCCGTATTCCAGAGCTTGGCATCAGT…
agk.1	agk	MSTRG.25605.1	MSTRG.25605	CACAGTGATAACCTACTGAGGAGAGCCGCATGTGAAGAAGCGCAGgTGTTTGGAAACCACCGGATTCTCCCCAATTCGGCAATAAAGAAAGCGACTGTGTTTCTAAACCCTGCGGCATGTAAAGGGAAAGCGAGGACCCTCTTTGAGAAGAACGCAGCCCCCGTCCTACATTTAGCCGGCATAGACATCACTGTTGTAAAGACAGATTATGAAGGGCAGGCAAAGAAGCTGCTGGAACTCATGGAAAAGACTGACCTGATCATTGTTGCTGGAGGGGATGGAACTCTGCAAGAGGTTATCACGGGGCTCCTACGCAGAGAGGATCAGGCCTCCTTCAGTAAGGTCCCCATCGGATTCATCCCTCTAGGAGGCACCAACACACTCAGTCGGACCCTCTAT…
ago2.1	ago2	MSTRG.16745.1	MSTRG.16745	TGACGTCACCCCCTTCCCTCCAATGCGCCGAGTTCCCGCCCCTTGACGTTGCGTGTCCCGCCCCCCAGCCTCTGTCCGCCGGCCGTTTTCCCCTCAGTTCATGTCGcgcaaaagaaagagaaaaaaaaggaaagaagcgAGAGAAGCGAGAGGCGGGAACTCGGCGTATTCCCTCCCACACACCGTGCCTTACACCATGGAGCCCTAACGGACTGACTGGCCGCtctctgaggggttctgtgcaCAGCGAAGGGGGCGGGACTGGCTGCGTTACCCCCTGTGTCTGGAACTTTATTTTCCCCCTCGCACTTCGCTCTTGGGGCCGCAGACATGTACGCCGGGGCCGGGCCGGtGCTCGTTCCACCAACCCCAACACCACCTCTCCCAATGCCGGCGTAT…
ago2.2	ago2	MSTRG.16745.2	MSTRG.16745	CTCAGTTCATGTCGcgcaaaagaaagagaaaaaaaaggaaagaagcgAGAGAAGCGAGAGGCGGGAACTCGGCGTATTCCCTCCCACACACCGTGCCTTACACCATGGAGCCCTAACGGACTGACTGGCCGCtctctgaggggttctgtgcaCAGCGAAGGGGGCGGGACTGGCTGCGTTACCCCCTGTGTCTGGAACTTTATTTTCCCCCTCGCACTTCGCTCTTGGGGCCGCAGACATGTACGCCGGGGCCGGGCCGGtGCTCGTTCCACCAACCCCAACACCACCTCTCCCAATGCCGGCGTATACCTTCAAGCCTCCGCCACGGCCAGATTTTGGTACCTCAGGGAGGACCATCAAGCTCCAGGCCAACTTTTTTGAAATGGACATTCCCAAAAT…
ago2.3	ago2	MSTRG.16745.3	MSTRG.16745	CTCAGTTCATGTCGcgcaaaagaaagagaaaaaaaaggaaagaagcgAGAGAAGCGAGAGGCGGGAACTCGGCGTATTCCCTCCCACACACCGTGCCTTACACCATGGAGCCCTAACGGACTGACTGGCCGCtctctgaggggttctgtgcaCAGCGAAGGGGGCGGGACTGGCTGCGTTACCCCCTGTGTCTGGAACTTTATTTTCCCCCTCGCACTTCGCTCTTGGGGCCGCAGACATGTACGCCGGGGCCGGGCCGGtGCTCGTTCCACCAACCCCAACACCACCTCTCCCAATGCCGGCGTATACCTTCAAGCCTCCGCCACGGCCAGATTTTGGTACCTCAGGGAGGACCATCAAGCTCCAGGCCAACTTTTTTGAAATGGACATTCCCAAAAT…
ago4.1	ago4	MSTRG.4606.1	MSTRG.4606	ATCCAATATAAGCAGGTGTGGTGAAGTTGCTAAAGTTTGCTCTTTTTAAGTGATTTATTTGAGGCAGAAGGGGAGAATGGGCAGAAAAACTTTGTGCAAAAGTGAAACTGTCTGCCGAGATGTTACTATAAATGGAAGTGCTGAGTGCCTGCAAAATGTTGACTTACTTCCAGGCCCTCCACCGACGAACCTCTTCCAGCCTCCGCGGCGTCCTGGACTGGGAACGCTGGGAAAGCCAATTCGGCTACTGGCCAATCATTTTCAGGTTCAGATCCCGAAGATAGATGTCTACCATTATGATGTGGACATCAAACCAGAGAAAAGGCCAAGGAGAGTCAACAGGGAGGTGGTGGATACAATGGTGCGTCATTTCAAGATGCCGATTTTTGGAGATCGCCA…
ago4.2	ago4	MSTRG.4606.2	MSTRG.4606	TCCAATATAAGCAGGTGTGGTGAAGTTGCTAAAGTTTGCTCTTTTTAAGTGATTTATTTGAGGCAGAAGGGGAGAATGGGCAGAAAAACTTTGTGCAAAAGTGAAACTGTCTGCCGAGATGTTACTATAAATGGAAGTGCTGAGTGCCTGCAAAATGTTGGCCCTCCACCGACGAACCTCTTCCAGCCTCCGCGGCGTCCTGGACTGGGAACGCTGGGAAAGCCAATTCGGCTACTGGCCAATCATTTTCAGGTTCAGATCCCGAAGATAGATGTCTACCATTATGATGTGGACATCAAACCAGAGAAAAGGCCAAGGAGAGTCAACAGGGAGGTGGTGGATACAATGGTGCGTCATTTCAAGATGCCGATTTTTGGAGATCGCCAGCCAGGTTATGAT…
agpat1.1	agpat1	MSTRG.19986.1	MSTRG.19986	ACTTTATTCCTTGTTAAAAGAAGGCAATAATGAACAATCCTTATTTGTAATCGGAGGTGAAGACTGTTATGGCTCTGCTGAAATATTACAGAAAGACAGGAGACTGACAGATAGACCTCTGTGCAGGTTTCACGCTGGGATGTCCTCAAATGTCGTCAAAGCTGCATCTCCTTTGGCTAGCGCTGTGACAGGTAAGTTGCAGTTTCCATGGCAGTGCAACCTTCAAAGTGGTAGACCCTTCTGCAATAActttgctaatacagGTGCAATGGAACTTTCTGTGGCTCAGTGGCTTCTCGTGGTCTGTCTTGTGGCTTTTCCTCTCCTCTATGAATGGAGTGTCTGCTTCAAATACTTTTGTAAAATGGCATTTTACAATGGCTGGATCTTGACACTAGC…
agpat1.2	agpat1	MSTRG.19986.2	MSTRG.19986	GAATACACGTTccgggcccacagggtttttttttgttgtaggtTAAAAACTTTATTCCTTGTTAAAAGAAGGCAATAATGAACAATCCTTATTTGTAATCGGAGGTGAAGACTGTTATGGCTCTGCTGAAATATTACAGAAAGACAGGAGACTGACAGATAGACCTCTGTGCAGGTTTCACGCTGGGATGTCCTCAAATGTCGTCAAAGCTGCATCTCCTTTGGCTAGCGCTGTGACAGGTGCAATGGAACTTTCTGTGGCTCAGTGGCTTCTCGTGGTCTGTCTTGTGGCTTTTCCTCTCCTCTATGAATGGAGTGTCTGCTTCAAATACTTTTGTAAAATGGCATTTTACAATGGCTGGATCTTGACACTAGCCATACTGGCAATTCCCATATGTGC…
agpat3.1	agpat3	MSTRG.26701.1	MSTRG.26701	AGAGCTGGTGATGCTGTTGGAGTGGTGGTCCGGCACCCAGTGCACCCTCTTCACTGACCAGGAGACCATCGACCACTTTGGGAAGGAGCACGTGATCATCATCCTCAATCACAACTACGAAATCGACTTCCTGTGCGGCTGGACTATGTGCGAGCGCTACGGCGTCCTGGGGAGCTCCAAGGTACTGGCAAAGAAGGAGCTGCTGATGGTGCCGCTGATTGGCTGGACCTGGTACTTCCTGGAAATCGTATTCTGCAAGCGGAAGTGGGAAGAGGACAGGGACATGGTGATCCAGGGGCTCCGGAACCTCAGGGACTACCCAGAGTACATGTGGTTCCTGCTGTACTGCGAGGGCACCCGATTCACAGAGACCAAGCACAAAATCAGCATGGAGGTGGC…
agpat5.1	agpat5	MSTRG.14126.1	MSTRG.14126	gcttctcTCACGTGTTGCCGGTTGTCAGTCGGTGTGTGTTCGGTGTGAGTGCCTATGAGCTGCAGCCATGCTGCTTTCCGCTGTGCTGTATACGTATGCCCTGCGCCACATGGTGCCCACAGCTTTCATGCTGGGCACGGCTCCCACCTACCTACTGGCCTGGGGTTGCTGGAGGGCCCTGAGCGCCGTTCTACCCGAGCGAATCTACCGGAGCGTGGATGACAGACTGTACACCCTGTACCAGAGCATGGTGCTCTTCTTCTTTCAGAATTACACTGGGGTGGAGATAATCATTTATGGGGATTTGCCAAAGAAGGAGAATATCTTATACATCTCCAATCACCAGTGTACAGTTGATTGGATTGTTGCAGATATGTTGGCTGTTCAGCAAAATGCCTT…
agps.1	agps	MSTRG.22588.1	MSTRG.22588	CCCTCCGCCGCGCAACACGGAAGCATGGAGGCAGCCCAGGGCTCCCCGGTGTCCGCTCTGTCCCAGCAGCGCAGGCTGAGAGTCATTTCGGGACACCTGCAAGCGGGAGCTGCGCCTGGAATTTCCCTGAATGAATGCAAGGCCCCGGCAGCTCCCTCCTCCGCTGCTCCCTCCATTCCCAAGAAGAGgcaaGAAGCCCTGAAGTGGAATGGTTGGGGATACAATGATTCCAAATTCACTTTCAATAAAAAGGGCCAAGCCGAGTTTACTGGCAAAAGATACAAACTTAGTGGTATGGTGCTACCAGCTTTAAGAGAATGGATGGAGAAAACATTCGGTGCCAGTCTGGATCAAAAAACTACCTCCCGAGCATCTTTAAATGTAAGCGATGCCCCACCA…
agr2.1	agr2	MSTRG.15426.1	MSTRG.15426	TTCTGATGTGGTGGGAGGGGCCCAGGTGTGCTCAGGTGTATAAATACCAGAGGAGCCTTCTCAGCAGGTACTGACAGAAGCTGAACACTCTCCTGCCTCTGGACTAAAGCACTGCTAACTATGGAGACAGTTCTCAAGACCCTGTTTGTTCTCCTTGTGGCTACCTCATTGACTTTAGCCAAGGATTTACCACAAGCTACCAGAGTCTTACAAACACTCTCCAGAGgatggGGTGACAATCTCGAGTGGGTTCAGACATACGAGGAAGGCTTGTACAAAGCAAAAACAGAAAACAAACCATTGATTCTCATTAACCACAGAAACGACTGCCCCCATTCTCTAGCTCTGAAGAAAGCATTTGCTGAACACCAAGGTATCCAGAAACTGGCAGAAGAGTTT…
agr3.1	agr3	MSTRG.15425.1	MSTRG.15425	AGCAACGGAAAGCCACAGGTCAGGTGTCCAAGGTACGCCTATAAAACTCCCTTATCTTAGCTATTTCCAATCAGACAGCCTCTAACCAAAGACTCGCCCTGTAGTTCTGAAGGCAACTGACAATATCCACAATGTATTTTCCAATGATAGAACTGACACTTGTGCTGCTTGCATCCTCCAACTTAGCCATGTCGGTCAGAAAAGAAATCCGGGCCCCGCAGACACTATCAAGAGgtTGGGGAGATGATATCTCATGGGTGCAAACATATGAAGAAGGACTTTACAATGCAAAGAAAAGaaataagCCCTTAATGGTAATTCATCATTTAGAAGATTGTCAGTATTGCCAAGCATTGAAGAAAGTATTTGCAGAAAGTGATGAAGCTCAGACATTAGCCC…
agr3.2	agr3	MSTRG.15425.2	MSTRG.15425	AACCAAAGACTCGCCCTGTGTAAGTAAAAGATTTTATATTTACTTCTCTCCAAATAAAGTCCAAACTTCACCCGGACAAGCAGAGAAACCAGATTTTAATCAAAGCAGAGTTCTGAAGGCAACTGACAATATCCACAATGTATTTTCCAATGATAGAACTGACACTTGTGCTGCTTGCATCCTCCAACTTAGCCATGTCGGTCAGAAAAGAAATCCGGGCCCCGCAGACACTATCAAGAGgtTGGGGAGATGATATCTCATGGGTGCAAACATATGAAGAAGGACTTTACAATGCAAAGAAAAGaaataagCCCTTAATGGTAATTCATCATTTAGAAGATTGTCAGTATTGCCAAGCATTGAAGAAAGTATTTGCAGAAAGTGATGAAGCTCAGACAT…
ahctf1.1	ahctf1	MSTRG.12864.1	MSTRG.12864	TTACCTATCCAAACTCAGGGACGCTCGATGTGACGTAACCAGATCGCTCCCCCAGGGAGGAGGAAATTCCGGGGCAAGGGGCGGGGCTTAGAGTGCAGAGATGGCGGACGTGCTGCTACAGCCACATTAGTGGGCCTGCGAAATAAGGCATTTCTCTGTAGCTGCTCGCTCGTCGCATGTCACCTGGTTCTCTGTGTTGTACATATAGGCGGGTTGTCAAACTTCTTTATTGTGTCGCTCTTGTAACGTGCTTCGTCTGTTTATAGCCTGGGAAAGTCAAAGTAGGGGAGGCCGAATTGGTTCCGCGCTGAGTTCGCTTGGAGATGTACTGCTCCATTTAGCAAGAAGAACTTTAGTCGGGAGGTATTAGGCTGAACCGGCACCATACAGAAAATGCAA…
ahctf1.2	ahctf1	MSTRG.12864.2	MSTRG.12864	TTACCTATCCAAACTCAGGGACGCTCGATGTGACGTAACCAGATCGCTCCCCCAGGGAGGAGGAAATTCCGGGGCAAGGGGCGGGGCTTAGAGTGCAGAGATGGCGGACGTGCTGCTACAGCCACATTAGTGGGCCTGCGAAATAAGGCATTTCTCTGTAGCTGCTCGCTCGTCGCATGTCACCTGGTTCTCTGTGTTGTACATATAGGCGGGTTGTCAAACTTCTTTATTGTGTCGCTCTTGTAACGTGCTTCGTCTGTTTATAGCCTGGGAAAGTCAAAGTAGGGGAGGCCGAATTGGTTCCGCGCTGAGTTCGCTTGGAGATGTACTGCTCCATTTAGCAAGAAGAACTTTAGTCGGGAGGTATTAGGCTGAACCGGCACCATACAGAAAATGCAA…
ahcyl2.1	ahcyl2	MSTRG.8170.1	MSTRG.8170	ACATGGATTTGGCCCTCAACTATTATCTGGCCTTAGATATCGcgcaaaaataaatatagctatTCCAGCAGGTTATTCCGCCTACCATTGCAATGCAACGCATCCAACGCTAAGCGGCTGGGAACTAAATCACCAGCTGCATTACACGATCTCTTTCGCACAGATACAGTGTGCACTATGGGAATGGTAGTTCGAATAAATTCTTTCTTAGCCGTAGGAGGTGATGGCTGGAACTACGCATCCCGTAATGCACTGCGCGTAGGCGGTCAATGCTAACAGGGGCGTGTTGGTGGCTGCCGGTGGCAGCGTGTTAGTGTTTGTGTGCGGTAAGCAGGGAGCAGTGAGGACAAGAGGAGAGTTCGAACTGTGAATAGCCATGTCTGTGCAGGTCGCTACCGT…
ahcyl2.2	ahcyl2	MSTRG.8170.2	MSTRG.8170	ACATGGATTTGGCCCTCAACTATTATCTGGCCTTAGATATCGcgcaaaaataaatatagctatTCCAGCAGGTTATTCCGCCTACCATTGCAATGCAACGCATCCAACGCTAAGCGGCTGGGAACTAAATCACCAGCTGCATTACACGATCTCTTTCGCACAGATACAGTGTGCACTATGGGAATGGTAGTTCGAATAAATTCTTTCTTAGCCGTAGGAGGTGATGGCTGGAACTACGCATCCCGTAATGCACTGCGCGTAGGCGGTCAATGCTAACAGGGGCGTGTTGGTGGCTGCCGGTGGCAGCGTGTTAGTGTTTGTGTGCGGTAAGCAGGGAGCAGTGAGGACAAGAGGAGAGTTCGAACTGTGAATAGCCATGTCTGTGCAGGTCGCTACCGT…
ahcyl2.3	ahcyl2	MSTRG.8170.3	MSTRG.8170	ACATGGATTTGGCCCTCAACTATTATCTGGCCTTAGATATCGcgcaaaaataaatatagctatTCCAGCAGGTTATTCCGCCTACCATTGCAATGCAACGCATCCAACGCTAAGCGGCTGGGAACTAAATCACCAGCTGCATTACACGATCTCTTTCGCACAGATACAGTGTGCACTATGGGAATGGTAGTTCGAATAAATTCTTTCTTAGCCGTAGGAGGTGATGGCTGGAACTACGCATCCCGTAATGCACTGCGCGTAGGCGGTCAATGCTAACAGGGGCGTGTTGGTGGCTGCCGGTGGCAGCGTGTTAGTGTTTGTGTGCGGTAAGCAGGGAGCAGTGAGGACAAGAGGAGAGTTCGAACTGTGAATAGCCATGTCTGTGCAGGTCGCTACCGT…
ahdc1.1	ahdc1	MSTRG.4510.1	MSTRG.4510	CAGCAGCGGGCGGAGGCGGCTCAGACACACTCAGCGCAGAGACACGGAGGAGGAGAGAGAGTCGCGGAAAAAACGGGGATTTACCGGAGAGCAGTAAGGGCGCACCGTGTAATTCCGAGAACAAACAACCCCCCTGGAGTGTATAGAGCAGCGGGTGACCAAAGAGAGGCGCAACAAGGGCCTGGGGGAaggagagatagagagagaaattcccgtgtgtgtgtgtgcgactGGGGTGAGAGCCAGATCCCTCGCACGGGCAGCCGGGACTATCTGGACTACAGCCTTATATCTGGGGGTGCCACCTGGGAATTGGATCGCCGAGGCCGAGAGATGATGTGACTATGCTGAGCGTGACCGGAGCCGGAGCAGCCATGAGTGGCCGAGAGGAGCAGGAGC…
ahi1.1	ahi1	MSTRG.12748.1	MSTRG.12748	ccctagtacgtGTAGTTGTGACGCCGCATTCTCGCGAGATGAGAATTGGGGATTAGCTGTTCTGAGGTAGTCAAGGAGCAGGACGTAAACAGTGTTGCGGGACATTTAAGCTGCGACCCGGGCTGCGGGCTGCGTTGAGAAAAAGCGGGACTATTGGGCGGAATGCAATACCTTGACGTGCAGATGTGGTGATAATGTCTGAATAAAAAAGCCTCATTGAACAGAAAATGTTGGATCTTGGGCAAAAATGCCGGCCATAGAGAGTGAGGCTAAATTAAGGACAAAGGCAAGGTTTGAAGAAGTTTTCCAGAGCTATGCTGGATTGCCAGGTACCAAAAACAAGTCTCGCAAGAAGACAACCCCTGAAGAACACATAGTGcttgagTCATTTAAAGGTCA…
ahi1.2	ahi1	MSTRG.12748.2	MSTRG.12748	GTGACATTATCCATGTGTTGTACAAAGATAATGACAATTGGTGGTTTGGCAGTCTAGCAAATGGACAACAAGGTTATTTTCCAGCAAATTATGTGGCTTCTGAGAGTAAGTGTGCATCTCCTTACAAAGTAGGGTAATGTGGGTTTAACTGATTGTTTTGCCCCAGACAGCAGAATTTATTCTAATTAAGATAGTCTCAcctctgtccttttttttttttcccccagatgaGCATAATGATAGTTTCTCACCTGCAGTGGCACATGATTTGGATGATCGTAATATGGAACAATATGACATTGATCAATCTTACAGTTCTAACATGATGTCAGCAGTCTCCAGCACGTCAAAGGATCTGAAATTTATGCCACAGACTGACACAGATGCAGACTCACCTGT…
ahsa1.1	ahsa1	MSTRG.20236.1	MSTRG.20236	CCAGGCGTTTCTAGTAATTTCTACTGAGGCTGGTACATATATGAGGAACCTGGGGAGGAGAGCAAAGTGAGCACGGCGTGGGGCGGGAGAGAATGTATCGCAGCTCCTAAGAGGTTCTGGTCTGGGGATAGCTGGATCTGAAGTGTAAACCATAGAGAGAGGCTAGTGGCAGGGAAAGGAGCAAAGCACAATATAGCAGAGCGGTGACAGGCAGTGGTGCAGACGGCAAAGACACGCTGATTGAGGCCTTTCTCGCAGCGGCGCTGAAGGTACCAGAATAGTTTCTTGCATTTAGATCTTCACTTGTTTAGCCATGGCGAAGTGGGGAGAGGGGGATCCGCGGTGGATCGTTGAGATGAGAGCAGATGCCACCAACGTTAACAATTGGCACTGgACTGA…
ahsa1.2	ahsa1	MSTRG.20236.2	MSTRG.20236	GCCGGCTTTCCAGGCGTTTCTAGTAATTTCTACTGAGGCTGGTACATATATGAGGAACCTGGGGAGGAGAGCAAAGTGAGCACGGCGTGGGGCGGGAGAGAATGTATCGCAGCTCCTAAGAGGTTCTGGTCTGGGGATAGCTGGATCTGAAGTGTAAACCATAGAGAGAGGCTAGTGGCAGGGAAAGGAGCAAAGCACAATATAGCAGAGCGGTGACAGGCAGTGGTGCAGACGGCAAAGACACGCTGATTGAGGCCTTTCTCGCAGCGGCGCTGAAGGTACCAGAATAGTTTCTTGCATTTAGATCTTCACTTGTTTAGCCATGGCGAAGTGGGGAGAGGGGGATCCGCGGTGGATCGTTGAGATGAGAGCAGATGCCACCAACGTTAACAATTGGCA…
aida.1	aida	MSTRG.12339.1	MSTRG.12339	CAAATGGTAGTAAGGGAAGGGCTGGGCTGTGAGGGGCTTGGCCGCGGATGCAGGCTGCTGGGTTTTGGGTGGGGGTCAGGGGATCTGCTACTCTTGCAGCTGAATGGCACAGTGCGGCTGGCAGCGCCCGGGAAACATGCGGAGCTGAGCTGCCCCTCATCCCTTTCTGCCCCGGGAGGGGCGTCAGCTCCCAGCCATGACTGACCTGAACAAGATCCTGCACAAATGGAGCGCCAGCCTCAAGAAGGGCACTGACTTCGACTCATGGGGGCAGCTGGTGGAGGCCATTGATGAGTACCAGATATTAGCACGGCAGCTCCAGAAGGAAGCCCAGTCTCCAGCCAACTCCTCAGACTTTACAGAGGATCAGAAGAAAACCATTGGGAAGATTGCAACATG…
aida.2	aida	MSTRG.12339.2	MSTRG.12339	CACAGTGCGGCTGGCAGCGCCCGGGAAACATGCGGAGCTGAGCTGCCCCTCATCCCTTTCTGCCCCGGGAGGGGCGTCAGCTCCCAGCCATGACTGACCTGAACAAGATCCTGCACAAATGGAGCGCCAGCCTCAAGAAGGGCACTGACTTCGACTCATGGGGGCAGCTGGTGGAGGCCATTGATGAGTACCAGATATTAGCACGGCAGCTCCAGAAGGAAGCCCAGTCTCCAGCCAACTCCTCAGACTTTACAGAGGATCAGAAGAAAACCATTGGGAAGATTGCAACATGCCTAGAGCTCCGCAGCGCCGCCCTACAGTTCTAAGCTCCATTCTCACCTTCAACAAAGAATTCCCCTTTGATGTTCAGCCCATTCCATTAAGGAGGATTTTAGCGCC…
aifm1.1	aifm1	MSTRG.19191.1	MSTRG.19191	CGTAGGTTAGTTCCTTCCCCCGGAAGCGGAGGAGTAGGTGTGCGCTCCAGCTGGTTGGGTGTCATGGCGCTGTGCAGAGTGTCCGTCCTGGGCTTGCGGGCTGCCCGCGGGGGGAATCAAATAAGTCAAAGATTGCGGCTCAGAAGCACCGAGAAGAGAGTAGCCGGAGATTTCCTTCACCAGCAGTCCTTACTTCCCCATCAAACATTCAGAAATGCAGGGGGTCCTGCAGGGGTCCCAGGACCAGGAGGTGACAGCTCACTGTATGCTCTGATCGTGGGAGTGAGCGCCCTGGGGGCCGGAATCTATGTGTACAGGACACTTCAAGGAGATAAAGCACGTTTTCGTGAACGGAACTCCTACCTTTCCAGAAGACAAACAGATTTAAAAGAGGAAGTC…
aifm1.2	aifm1	MSTRG.19191.2	MSTRG.19191	CTGGTTGGGTGTCATGGCGCTGTGCAGAGTGTCCGTCCTGGGCTTGCGGGCTGCCCGCGGGGGGAATCAAATAAGTCAAAGATTGCGGCTCAGAAGCACCGAGAAGAGAGTAGCCGGAGATTTCCTTCACCAGCAGTCCTTACTTCCCCATCAAACATTCAGAAATGCAGGGGGTCCTGCAGGGGTCCCAGGACCAGGAGGTGACAGCTCACTGTATGCTCTGATCGTGGGAGTGAGCGCCCTGGGGGCCGGAATCTATGTGTACAGGACACTTCAAGGAGATAAAGCACGTTTTCGTGAACGGAACTCCTACCTTTCCAGAAGACAAACAGATTTAAAAGAGGAAGTCAAGGCAACTGAGACTATAGATGAGCAAAAAGCAGTAAAAGAAGTAGAAGC…
aifm2.1	aifm2	MSTRG.17669.1	MSTRG.17669	ATTCCGTTTCCCCAGTATCCCCACCAGGTGGCAGCAGTCCCTGCAGACCAACAAACTATTTTTGCCAAGTCACGGTTGCTGGGCTTTTCtgagttctctctctctctatttttaTTCCATCGCTAGGAGAGTTCTGACTCGCTCCTGCCCACAGCGAAAGTGGGATCTGTGCAGCTCACACCCAGCACCTTTACACATTGGAACTAAAGCACCGCGCATGTTTGTCACATGACAAAAGAAAAACTGAACTGGTGTAATTAGTTTTGCATTCCTGACATTCAAGATACAAATATGGGCTCCAAGGTCTCCGTGGAGGAATCGGTTCGAGTAGTGATTGTCGGTGGTGGATTTGCCGGCATTGCAGCTGCCACTCAATTGAAATCCTTTGGAATTCCTTTT…
aifm2.2	aifm2	MSTRG.17669.2	MSTRG.17669	AACAAACTATTTTTGCCAAGTCACGGTTGCTGGGCTTTTCtgagttctctctctctctatttttaTTCCATCGCTAGGAGAGTTCTGACTCGCTCCTGCCCACAGCGAAAGTGGGATCTGTGCAGCTCACACCCAGCACCTTTACACATTGGAACTAAAGCACCGCGCATGTTTGTCACATGACAAAAGAAAAACTGAACTGGTGTAATTAGTTTTGCATTCCTGACATTCAAGATACAAATATGGGCTCCAAGGTCTCCGTGGAGGAATCGGTTCGAGTAGTGATTGTCGGTGGTGGATTTGCCGGCATTGCAGCTGCCACTCAATTGAAATCCTTTGGAATTCCTTTTGTGCTGGTTGATTTGAAGGATGCATTTCATCATAACGTAGCTGCTCTGC…
aifm3.1	aifm3	MSTRG.2984.1	MSTRG.2984	TTGTATTTAAAAAAGGCTGTCTTTGGTCTCTGATGTTTTGGTGAAATAGTCTCCAGACCTAGAAAGGGAAAACCAAGAGTCAGTTTCATATACTCCAAGTGGAATACAATGTTAAGAATTTTCAGATCTTTCACCATTAGTCTCAGTGAGCAGTCTGCAGGATCCCAGCACTTCTCCCTGTAACATACTTGCTCTATTCCAAGGGTATAAAGACTGCTTGCGCAATGACAACAGTGGCTGTCTCTCTCATGTGGATGTCTCAGATTTCCTGCAATCAATATGATCTCTTATAGTCTCTGCTCAATTAAAATATGGCTTAGCATCCCCCGCGAGATCCATGTGTGGGGGAACTTTGGTTGTTCTGGATTTCCTAGTTTCATGCGTTTAACTCACCATGGG…
aifm3.1	aifm3	MSTRG.2985.1	MSTRG.2985	ctttttttttttttttttaattatcatgtCATTTCATAACTGCTGTCGACTTGCCAAGTAAGAGAGAGTATCATGCAAGGAAATATGCAAACAAGGTAGTCTGTTTATTGAGCTGCACTTGTCTTAATGCAGGGCTTGGAGTCTACCAGAATGCAGGTGCCTGTAGTATCCCAAATGGTACAGCGCTGGCTATAAATGTTATATAGTTTCATGTGATATATAGCCTAGACTACATAAGGAACAGATGTTTGACCTGGCATTTCTTCATTTCTGTCTTGATACATGTGCTTCAGTTATCAGAGTGAATCAGTGAATGATTTATAACATAATAATCCTAAAGCCATCCTTCTTTCCAAATCCAATTCAGATTGTTAGCCTGTAATGAAGATAGAAAAATCT…
aifm3.2	aifm3	MSTRG.2984.2	MSTRG.2984	cagtctttcatttaaaccactacccagttgctagggtaaagttggccctagcaactaggtagctgctgaaattccaaactgtagagctccTGAACCAaaaggtaaaaatgaaaaaaaaaaatttaaattttctcAGATTATCACggtctacatcctactaaaatttaatttgaaggtgaaccacctttttaaataCATAATTCTGGTCTTAAATGGCGTTAAACTATgtaattataatgtatatatttccaGGCTCTTCAGTCACAGAGAAGGACAAAGGTTATGGCTAAATGTATAGCACTCAGTAACTACAGTGCAGCAATTACCAACATTCTAATCATTGGAGCAGGTAATGGTTTGGTATATCTGTGGGTCTCTTCCATCTGAGTGTGGCTGATG…
aim1.1	aim1	MSTRG.13479.1	MSTRG.13479	gagtctcttccccactacacaggtagcaggagctgcgctgcatgggaaagtcTAGGGCACAGCCAACCGAGTCTCCTAAGAAAGACGGCACTAAAAAACCTGTTCTTGGAAAGATTGGAAATCTCTTCAAttccaacagaaagaggcaaggcaAATCCATTCCAGACTCTCCCACAAGCCCTACTAATGAAAAGACTGGAACTACTACCAGGACCACAGAACGTAAAAGAGCTTCAGGGACTGTCGGAACGAAAGCCCCGAATCAAGAAAACACAACCTCCCCTACAGAAGCTGTATTAGGTAATATTTCACGGCAGCTTTTCCAGGAGGGAGACAGTCCAAGTGTTAGTCCGAGTGGGAATCCGATTACTAACGGTAACTTTGACAATGGATTGTCTA…
aim1.2	aim1	MSTRG.13479.2	MSTRG.13479	aggcacagcaatcaattaaatggcaatgctaagaagcgggacatctaacagtgaatccgggacagcgggcagtgctataaatatcgggactgtcccgcttgggacggttgggagGTCCTATGAAAGCCAAGATAGTGAAGAAGTCCAGTCCTCTTCAATGGCTTCATCCTCTCAAGAAGGGACTGAGGGGACTTCATTTTGCCAGAGGGAGCTACCTCTGCCTTTAGAAGAAAATGTAGAACACCTGCAAGGATCTGTGACACAAACCCATGAGtcTAGGGCACAGCCAACCGAGTCTCCTAAGAAAGACGGCACTAAAAAACCTGTTCTTGGAAAGATTGGAAATCTCTTCAAttccaacagaaagaggcaaggcaAATCCATTCCAGACTCTCCCAC…
aimp1.1	aimp1	MSTRG.975.1	MSTRG.975	TGTCCGTATGACTTCCGTGGGAAGGGAGCCGCTACAGCCTAGCCAGAGAAGTGAGGGGAGATTTAAATGTAGCTAAATCTCCCACTCCTTCTCTAAAAGGACAGCAACACTAGGGAAAGGATAGGACCTATCCAGTCACATGCTTTAACACCACGCCCTAATCAAAGGCAAATTTCAGCGTCTACTTTTATCTACGCTAAGTCTGGGCGAAGAGGAAAGCCCAATCACGTTGTCTGTGACGTCAATCCTAAGCGACCGTCCCTGCCAAATCGCCTCCGGGAGAGGGTGTAAACTCCTGTAAAAGAAAGCTTTCTGAAGAGTCCTAGTTGCCATTTCATgTTTTTAGCCCGTTCAGTAACAAAGATGGCTACCAGCAATCCCGTAATAAACAGACTGGAC…
aimp1.2	aimp1	MSTRG.975.2	MSTRG.975	CACAGACTCATTTTGAATTTAGTGTCTGTTCTCTTTCCAGCTTCGACTAAATGCTTCTGATTTAAAGgTTTTTAGCCCGTTCAGTAACAAAGATGGCTACCAGCAATCCCGTAATAAACAGACTGGACCAGAGAGCCGCAGAAGCTGATCAGATCATTGAATACCTCAAACAACAAGTTGCACTTCTCAAGGAAAAAGCAATTCTACAGGCCTCTCTACGGGAGGAGAAGAAGCTTCGTGTAGAAAATGCCAAGTTGAAGAAAGAAATCGAAACCCTAAAAGAACAGCTAGTAAAAACTGAAGTAAAAAATGGAGTGAAACAGATTGGCATCCCGGCTAGCACATCTGCTGACTCCAGTGCTTCCATACCAGTAAGTGCTCCCCAGCCACCTCCTGTGA…
aip.2	aip	MSTRG.24054.2	MSTRG.24054	CCATAACAACGCCTGTCTATTGCGCTTGCGCAACCTACCATACAGAGAACGGGCTGCGGAGCAAATTAAGCACCATCTTTCCTGGTGCGCATGTGCAGTGTTAAACGGCAGTTTCCGTAGAAGATGGCGAGCGAGGTTTCGGGTGTTGGCAAAGGAATTAGAAAACGAGTAACGACAGCTGGAAGCGGTACTTTATCCGACTTTAGAGATGGTACAAAAGCAATATTCCATTATCGTACCGTTCTTTGTGATCAAAACCGCACAGTCATTGATGATAGCTCTGAAAAAGGCAAACCCATGGAGCTTATAATCGGCAAGAAATTCAAACTTCCAGTGTGGGAGACAATCATACGGACCATGAAGCAGGGCGAAGTTGCTGAGTTTCTTTGTGATAAGTCG…
ak2.1	ak2	MSTRG.5245.1	MSTRG.5245	CAGCAGTTTCCTGGCTAAATAGGGCGCTTGATAAACTCACCCCTTGTCCAATAGAAAAAGTACAACCCGCCTTTCGCACTAGCAGGTCAGAGCCTGACTGGGCGGAGCTTGGTGTTAACGTGACCTGCTGTGGTGCTGAGGGTTCTGTAACTAGTTATGGCTCCTAGGGAAGCTGCGCCCGCAGAGCGGGGATCGGTGATGGAAGGGATTCGTGCCATCTTGCTAGGGCCACCGGGGGCCGGGAAGGGGACCCAGGCTCCAAAGCTTGCAGAGAAGTACTGTGTGTGTCACCTCGCCACAGGGGATATGTTAAGGGCAATGGTGGCTTCAGGGTCAGAACTGGGCATGCGTTTAAAGGCCACAATGGATGCAGGCAAACTGGTCAGTGATGAGATGGTG…
ak3.2	ak3	MSTRG.2049.2	MSTRG.2049	TTGGAGCGTCAGCAGCTGCAGGGGAGGAGGTTGGTGTAAAAGTGAGAAAAAGCAAAAGAAGTGGGAGGAATAACTTACGGGAGGGGGAGGCTGAAAGAAGGGATTCTACGTGTGCTCTTTAGTTATTTGCGCTCCAAGCAGGGGTCGTCCGACCTCCATTGATTTTAAATGTTCTATTTCATATGCCAAAGCGTGAGCTGGCAGCAGCCGCAGATTTTATTTCATTGCGCACTGTAAAACCCTCAGCGGCCGCTAACCTACAGGCCAGACTGCttttatacattgttttaaaCTTACTCGACCGCGATCTCACTTTGCATCATGGTGACTCGAATGCTATTCCGGGCTGTGATCATGGGCCCCCCGGGCTCTGGGAAGGGCACAGTGTCGGACCGGATC…
ak6.1	ak6	MSTRG.3155.1	MSTRG.3155	GGGGGGGTGCCACATGGTACAGAGCGTGTGCGTATAGTGCAAGTCCCGTGAGTGGAAGCTCCGCCACCATGCGCTCCCCGAATATCCTTCTGACAGGTACTCCAGGAGTTGGCAAGACCACACTTGGCAAAGAACTTTCATCCAGAACTGGACTGGAATATATCAATGTTGGTGACCTGGCAAAAGAAGGAAATTTATATGAAGGTTATGATGAAGAGTATGATTGTCCTATTTTAGATGAAGACAGAGTGGTCGATGAGCTGGAAGACAAGATGACTGAAGGTGGAGTCATTCTTGACTATCACGGTTGTGACTTTTTTCCTGAGCGTTGGTTCAACATTGTGTTTGTGCTGAGGACTGATAATGGTTTATTGTACGAGCGTCTAGAGAGCAGGGGAT…
ak7.1	ak7	MSTRG.20378.1	MSTRG.20378	ACAATGGCTGCAGCAGGGGAGAAAACTGTGAGACCAAAGCGGATTTTCATTAACCAGATTGATTCATTTGTAGGGAAAAATATTGGCAAGTATTTATCTGGCTGTATAGTTGGTGCCACACTTGAACAACCTGCTGAAGAGGCTGAAGAAGATGATAACAAGTCGGTTAATGAGGATACACCTTCTAAACCAAAAGAAGGACTATTCCAGATAGTGGGAACACTGTCAAACCCTAATGGCAAAAAACTGAACTTTCCAGCGGAAACTTACACAgtTTCTAGTAGAGAAGAATTATTAGGTCGGCTTCTGGAATGTGATGTTATTGTCTACAATATCACCGAGGACATTTCTCAGCTTGATGATGCATCATGGGCAGTTTCTGcaTTACATACTGAAATA…
ak7.2	ak7	MSTRG.20378.2	MSTRG.20378	CTTAGCAACTGCCTGAGACAAGACATACAATAGGTACAATGGCTAAAGCAGGAGAGAAAACTGTCAGACCGAAGCGAATTTTCATTAACCAGATCGACTCATTCACAGGCAAAAATATCAGCAAGTATTTATCTGGCTGTATAGTTGGTGCCACACTTGAACAACCTGCTGAAGAGGCTGAAGAAGATGATAACAAGTCGGTTAATGAGGATACACCTTCTAAACCAAAAGAAGGACTATTCCAGATAGTGGGAACACTGTCAAACCCTAATGGCAAAAAACTGAACTTTCCAGCGGAAACTTACACAgtTTCTAGTAGAGAAGAATTATTAGGTCGGCTTCTGGAATGTGATGTTATTGTCTACAATATCACCGAGGACATTTCTCAGCTTGATGATG…
akap1.1	akap1	MSTRG.5525.1	MSTRG.5525	gtaaaccttcatttaaaaactgcattttgtgttcaattatgttatctttgactaatagttaacggtttttgatgagcagaaacatttaagtgtgacaaacatgcaaaagaataagaaatcaggaagggggcaaatagtttttcacaccactgtatctatcTCCACTTTATTTTGTCATTCTCAACACATTTTCTGAATTCCCCCATAGAGTAGCTCCAGTTTCTCTGATGTTTTGTGatacaaaaagtatgtttagcctAAGCCCTAGTCATTGCACCCAGTGTCAAACACTAAATCTCCAGCTAAGCCCTAAAGAGGCAGCCTGTGGCAGGCAGAAAGCACGTGTCCTAGTGACTGGCTGTGAGTATAAACATTGCCTCCCTGTTTGAGCCCAGCCTA…
akap1.2	akap1	MSTRG.5525.2	MSTRG.5525	GTTCCCTTGCAGACCACTTCTAAAGATGGCTTTGCGTATGCGCTTGATCTTTCCCTATGCAGTATCTGGCGTGCTAGCTCTTATTGGTTGCTGGTGGTTGTTTTCTCGGAAAAAAGATCAGCGCAGTAAAAAACATAAGAGTATAACTGCCCCATCAGATAAAGTGCAGGTAGATGATGAACAAAAAGAATTTGTTCTCACACAAGACATAGTAAGTTGTTTAAGGGAGCAACCTGTGCACCTGAATAGAACAGACACACCAAATGCCAGCTCTTTAGCATCTGAAGAATTAGGGAATTTCTTGATTGAGTGCAGCTCACTGGAGACCATTGAAAGTGAGCCCATGACTGAAAATATAGTTGAATGTTCCTTGAATGAGATTGTGGATCCTTCTGAATG…
akap10.1	akap10	MSTRG.4083.1	MSTRG.4083	taataaaatgaggAGCTATAAGAGTAGAAGACTGTAATTGGCGGAAGGTATACGAATCAATATGACAGACCGGTTACTTCCCGTCCCAGCTGCGCCCTCAGTACGCATGGATTCCACAGCTTCGCTCACATAGCATTACCCAGGTTGCACTGCGGCCCCGGAAGGCCGCGCTGTTGTCAATATGGCTGGGGCTGTACCTGCGgctgcaggaaggaggaagtctCATTCATGGTAGAGTTGCCGGGTTTCTCTCCGCTCGCCCATCACAGACAGCGGTGCCCCCGGCGTCCCGTGCCTCGGAAGGAGGGAAGCCGGGGCGCCCCAGCATGCACTGATTGGATTGGCCGAGCCAGGGAGCTGGAGGCACCATGTCCTTCTTCCGCAGGAAAGgcAAAGGAA…
akap10.2	akap10	MSTRG.4083.2	MSTRG.4083	GTTGTCAATATGGCTGGGGCTGTACCTGCGgctgcaggaaggaggaagtctCATTCATGGTAGAGTTGCCGGGTTTCTCTCCGCTCGCCCATCACAGACAGCGGTGCCCCCGGCGTCCCGTGCCTCGGAAGGAGGGAAGCCGGGGCGCCCCAGCATGCACTGATTGGATTGGCCGAGCCAGGGAGCTGGAGGCACCATGTCCTTCTTCCGCAGGAAAGgcAAAGGAAAAGATCAAGATAAGCCAGATGTAAAGATATTTAGAGCTCAAGCACCGGCATCAGTACATTCCCCTTCAAGAAGTCCGAAAAACAATGCTTTGTTGGAGGCTGCGGGACCCAGCTATGTGGCTATCAATGCCATCTCAGCTAACATGGACTCCTATTCAAGTAGCAGAACTGC…
akap10.3	akap10	MSTRG.4083.3	MSTRG.4083	TGTCAATATGGCTGGGGCTGTACCTGCGgctgcaggaaggaggaagtctCATTCATGGTAGAGTTGCCGGGTTTCTCTCCGCTCGCCCATCACAGACAGCGGTGCCCCCGGCGTCCCGTGCCTCGGAAGGAGGGAAGCCGGGGCGCCCCAGCATGCACTGATTGGATTGGCCGAGCCAGGGAGCTGGAGGCACCATGTCCTTCTTCCGCAGGAAAGgcAAAGGAAAAGATCAAGATAAGCCAGATGTAAAGATATTTAGAGCTCAAGCACCGGCATCAGTACATTCCCCTTCAAGAAGTCCGAAAAACAATGCTTTGTTGGAGGCTGCGGGACCCAGCTATGTGGCTATCAATGCCATCTCAGCTAACATGGACTCCTATTCAAGTAGCAGAACTGCAG…
akap10.4	akap10	MSTRG.4083.4	MSTRG.4083	TGCTGTTTATTAAATGTGCTTGCTCCCAAACACGCTTCTTACACTTCCACATTGTTGTGCTAATTACTTGTTCCTTTGCGAAAATCAGATACAAGGGGACCCTGGACCTATCACCACCCTGaacatggctgtatttacagggttcccacagtgggctACGTCTGTAGGTGCAACAGACTTGTTCCCGAAGAATCGCACCTTAATGTCTTATTTAGTAATGAACACCAAGTTGACTGTGTCAGATACAATCGTGCTGAACACAACACTGATCTTTGCTGCAGAGATTTTGAATATAGGGGGGGAAactatgcattgtgggtaaaaaaacatttgtctGAAACTGCTCTGAACTTTTGTATGTAAATAACCTTAATTATATAAGTTTAGCTTTATGTGTCT…
akap12.1	akap12	MSTRG.13114.1	MSTRG.13114	ACAGCCAGAAAAAGTGGTTAAAGTGGGATGTAAGGAAATTCTTCCCTTTCATTTCACTGAGGCCAGGAAGGAAAGCAGAGGGGACTACACTGGGATATCTTGTTTTCCTCTTTCCAAGTAGCTGGGATTCTTATGTAATTCTTGTGCTGGCTATCCATctccgcacaagccacacaggaCATCTGCTGCCTGCTCTTCTATAGCAGAGGAACTAGTTACTTGTGGCCAGACGTGTATTCCTGAAGAGAGCTTCATTACTTGTGAAAATAGGGGGCACCGAGGCACAAACCAAGATATCACTAGAGGAAACAGATAATCATGCTTGGCACAATAACCTTAACCGtgGTAGAAGAAGATTACTCAGCTTCAACACAAAATGAAGAGCCAGCTGAAAACATG…
akap17a.1	akap17a	MSTRG.4125.1	MSTRG.4125	GGCGGAACGTTGGAGTTGGCTGTACGGCAGGATCTAGAGAGTAGGGCGCTAATGGCGTTTCGGGACGTTTAAGCAGCCGTCTGGGACTCCGGGTTGTGTTACGGAAAGCGGGAGAGCGCCCCTTCAAGATTATGGCTGCAGCTACGATAGTGCATGATACATCGGAAGCTGTAGAGCTGTGTGGCTCTTGTGGGCTTTACTTGAAGCCTATCACAAAGATGATTATCAGCGTGGCACTACCGCAGCTGAAGCAACCTGGAAAGTCCATTTCTAACTGGGAAGTAATGGAACGTCTGAAAGGCATGGTGAACAACCATCAATTTTCCACCTTACGCATTTCAAAAAGCACCATGGACTTCATCAGATTTGAAGGGGAAGTAGAGAACAAAAGTTTAGTAA…
akap7_1.1	akap7_1	MSTRG.12948.1	MSTRG.12948	TCACACATTCGTAAGATTTTGCACAGAAAGAGCAGAGCAGCAAGTTATAAAACAAAGCTCACTGCCTGACGCCTGAATAAAGGGTTAAAAAGGAGCCCAACGGGGGAGGAGGGAGAAAGAGAAGAGAGCAGCAGCCTTGTTAGATCATTACTAAATGCTGCAGCTCCAACTCGTACGGCTAATAAGGAATCTCTCCTCTCACACTGACTCCATACAGACCACCCACATGCAGGTCCGTTCTGCCTCTCTTCCTCATCCTGCCGCAGGAGGAAATATCGTGAGAGAATGCTAcatcccataatgctttgcactCCGAGAGGAAAGTCGTAACTCTAGTGTGTCGTGCACATTTTGAACAGCAGGCATTTTTTCTAAATGTAAACAGATTAGTATAGGTGG…
akap7_1.2	akap7_1	MSTRG.12948.2	MSTRG.12948	ATCCTGCCGCAGGAGGAAATATCGTGAGAGAATGCTAcatcccataatgctttgcactCCGAGAGGAAAGTCGTAACTCTAGTGTGTCGTGCACATTTTGAACAGCAGGCATTTTTTCTAAATGTAAACAGATTAGTATAGGTGGCCTGAGATGAACTAGAAAATGTACAGACAGAGGAGGCGCAAATGAAGAAAACAGGTAgatataaagaaaagaaacaaaatcgGAATAACGAATCAATGGAGAACTTGTTAACGGAGCTTCCTTTTGCAAATGCTGACATTTGTTCTGTGTTTgaattGATTAGAACAccggacaaaaaaataaaaaagaaaagaaaaagaaaaggtattGAAGAAAATGAAGATGGtggtgaaaataaaaaacagaaaagggcC…
akap7_1.3	akap7_1	MSTRG.12948.3	MSTRG.12948	tcgcaacaatttatgaaaaaaacgcaaaatgttcatttccaatccgattttttcccattcgggattcggattcgtggattagtaaatcagcccccttggcTAGAAattttgtaaattatgttttctgcttCTGTAGCaccccaaggcaaccacagccctttagcagggaagatctgtgcctctgaaggtgcccccagtagcaccccatcttcttttttggcAATTCACTgcactgtcagttactgagtttagggaccaacgcacaatatatatatacaggatataaatgtcacaatataaagctaatgccacacgaagcctacggtgcatattttcggcaaaaCGAGAATATGCGACATATATTCAAAACTCCccctccctgtgcctgcacccaaaata…
akap8.1	akap8	MSTRG.9137.1	MSTRG.9137	CAATGGCCTGAGGCCATTCCGTCACCTCGCAAATCTATCCAATAGGAAGGGGGCGCTCAGTGCGCAGGCGCAGATCTTGTTCATCCGGAAGTCATTGCACTGCGCTGTGCTGGGAGCTATGGATCCTGGGTACCGCGCGTATGGAACATGGGGCTCAGTGACAGGCCCGCAAGGCTCCTTCATGCAGACCTCTGTGCATTGGGAAGGCTTTAATATCCCTCAACTTCCTCTGTACGGCCCTCAGTGGAGTAGAAGCTGTGCCCCTGTCGGGCCCCAATACAAGAGCTTTGAAACCAGCAGTGATGAGCCCCAGGCTGCACACAGTACAACACTCCCCTGGCCGCCGGAGTGCAGCAGTTCCAACTGGGGAAGCCATCAGGGAGCCCAGAGCCAAGGAAC…
akap8.2	akap8	MSTRG.9137.2	MSTRG.9137	CAATGGCCTGAGGCCATTCCGTCACCTCGCAAATCTATCCAATAGGAAGGGGGCGCTCAGTGCGCAGGCGCAGATCTTGTTCATCCGGAAGTCATTGCACTGCGCTGTGCTGGGAGCTATGGATCCTGGGTACCGCGCGTATGGAACATGGGGCTCAGTGACAGGCCCGCAAGGCTCCTTCATGCAGACCTCTGTGCATTGGGAAGGCTTTAATATCCCTCAACTTCCTCTGTACGGCCCTCAGTGGAGTAGAAGCTGTGCCCCTGTCGGGCCCCAATACAAGAGCTTTGAAACCAGCAGTGATGAGCCCCAGGCTGCACACAGAGATCCTGATTTTAGTACAACACTCCCCTGGCCGCCGGAGTGCAGCAGTTCCAACTGGGGAAGCCATCAGGGAGC…
akap8.3	akap8	MSTRG.9137.3	MSTRG.9137	CAATGGCCTGAGGCCATTCCGTCACCTCGCAAATCTATCCAATAGGAAGGGGGCGCTCAGTGCGCAGGCGCAGATCTTGTTCATCCGGAAGTCATTGCACTGCGCTGTGCTGGGAGCTATGGATCCTGGGTACCGCGGCTCCTTCATGCAGACCTCTGTGCATTGGGAAGGCTTTAATATCCCTCAACTTCCTCTGTACGGCCCTCAGTGGAGTAGAAGCTGTGCCCCTGTCGGGCCCCAATACAAGAGCTTTGAAACCAGCAGTGATGAGCCCCAGGCTGCACACAGTACAACACTCCCCTGGCCGCCGGAGTGCAGCAGTTCCAACTGGGGAAGCCATCAGGGAGCCCAGAGCCAAGGAACACCCGCTGTTGGATGGCAAGGCTTTGGAGACGACAC…
akap8.4	akap8	MSTRG.9137.4	MSTRG.9137	CCAATGGCCTGAGGCCATTCCGTCACCTCGCAAATCTATCCAATAGGAAGGGGGCGCTCAGTGCGCAGGCGCAGATCTTGTTCATCCGGAAGTCATTGCACTGCGCTGTGCTGGGAGCTATGGATCCTGGGTACCGCGCGTATGGAACATGGGGCTCAGTGACAGGCCCGCAAGGCTCCTTCATGCAGACCTCTGTGCATTGGGAAGGCTTTAATATCCCTCAACTTCCTCTGTACGGCCCTCAGTGGAGTAGAAGCTGTGCCCCTGTCGGGCCCCAATACAAGAGCTTTGAAACCAGCAGTGATGAGCCCCAGGCTGCACACAGTACAACACTCCCCTGGCCGCCGGAGTGCAGCAGTTCCAACTGGGGAAGCCATCAGGGAGCCCAGAGCCAAGGAA…
akap8.5	akap8	MSTRG.9137.5	MSTRG.9137	CCAATGGCCTGAGGCCATTCCGTCACCTCGCAAATCTATCCAATAGGAAGGGGGCGCTCAGTGCGCAGGCGCAGATCTTGTTCATCCGGAAGTCATTGCACTGCGCTGTGCTGGGAGCTATGGATCCTGGGTACCGCGCGTATGGAACATGGGGCTCAGTGACAGGCCCGCAAGGCTCCTTCATGCAGACCTCTGTGCATTGGGAAGGCTTTAATATCCCTCAACTTCCTCTGTACGGCCCTCAGTGGAGTAGAAGCTGTGCCCCTGTCGGGCCCCAATACAAGAGCTTTGAAACCAGCAGTGATGAGCCCCAGGCTGCACACAGAGATCCTGATTTTAGTACAACACTCCCCTGGCCGCCGGAGTGCAGCAGTTCCAACTGGGGAAGCCATCAGGGAG…
akap8l.1	akap8l	MSTRG.9139.1	MSTRG.9139	CGGACCAAAAGAGATACCCGTCGGCCAATGCGAAATCACTTCGATGAGTGACCGCAAAAAGTGCCAATCATGAGCAGGCGTGTGTAGGAGGACATGGCCTGTCGCCCATAGCAGCACCCAGAAGGCGGGGCAAGAGCAGGAAGCCAGAGAGGGGCGTTTCGCTGGCGGCTTCAGCGGAGGAATGGATGACAGAGGAGGAGCTGGGTATATGGGAGGCTATGACTCCTACAGATATGATTATGGGCAAGACTCGGGGCACAGCTATAGCTCAAAATCCTGGCAGACGTCCTACCCTATGTCCTCCAGTGATGATCCTGGTGATGGCACAGAGGCCCACCACATGACAAGCAGATACAGTTCCTACGACATGAGTGATCGGATGGGGTTTGGCTCCTCTGA…
akirin2.1	akirin2	MSTRG.13643.1	MSTRG.13643	TTCTGGATAGCTGTTGTGGGTGTAGATACGGCGACAGGATCTCTTTCCATCCTAGTTCGTGAACGCTTGGAAGGCCCCTTCAACTGCGGAAAACTGATCCGGGATCGCTAACGAGTAGAACTGTCTGGTTCTCGGGTGTGAAGGCGACCGGCAGTGCTGCAAAGAGCGCCCTAAGAGAGGCCCCTGGGAACCTTCCCTAATAGTGTTTGTACCCGTTGTGGCAATTGTGCCGTGTGTTTAGGTGCCTGTGCCATGGCGTGCGGAGCCACACTTAAAAGGACTATCGAATTCGATCCTCTGTTGAGCCCAGCAGCATCCCCCAAGAGAAGAAGATGCGCCCCACTCTCTCCCCCGGGGCCCTCCCCACAGAAGTATCTTCGTATGGAGCCTTCACCCTTT…
akr1a1.1	akr1a1	MSTRG.10973.1	MSTRG.10973	ACATAGGAAGTACACATCAGTGTCAGCAGATGGAAAACTCAGAGGAAGCAATAGGGTTAATCCCCGTTCCTGTTTCCTTCCCTCAAATGAGCTGACGGTGCAGGATTAGATCGAGTTACAGAGTTACTTTTTGGGTTAGAAATTGTTCGCTTTATTCCACACAGTCTGCCCTGCCCTCTTGCCTTCCACTGACTCTCCCGTACCCACGTATCCCCGGAGCAGCCGGCCCTCTCCCGTACCCACGTATCCCCCGAGCAGCCGGCCCTCTCCCGTACCCACGTATCCCCCGAGCAGCCGGCCCTCTCCCGTACCCACGTATCCCCCGAGCAGCCGGCCCTCTCCCGTACCCACGTATCCCCCGAGCAGCCGGCCCGCCAGCCATTCTGTCACGTGAGGCGG…
akr1a1.2	akr1a1	MSTRG.10973.2	MSTRG.10973	CGTGAGTGTGTGGGGCTGGGGAGGAGACTGGCTCTTGTCATTGGCAATAGGTCTTCTGTACGTGGGAAAGCAAAAATGGCAACAGCTGTCGAATATGAAACTCTGTACACCGGACAGAAGATACCACTGATTGGGTTAGGTACTTGGAAGAGTGCACCTGGCCAAGTAAAAGATGCAGTGAAATATGCCCTTGGAGTTGGGTATCGTCACATTGATTGTGCCTTTGTTTATGGGAATGAAACTGAAGTGGGAGAAGCCATAAAAGAGAGTGTTGGATCTGATAAGGGTTTATCAAGAGAAGAAGTATTTGTTACCTCCAAGCTTTGGAATAATAAACATCATCCAGATGATGTGGAATGTGCATTAAGGAAAACGCTGCAAGATCTTCAACTGGATTAT…
akr7a2.1	akr7a2	MSTRG.25328.1	MSTRG.25328	CTCCTGGGAAGCAAACACGTGACTGGGGTATGTCAGTGCTCCGCTCCCGGCTGTCTCCCCGTACTGTCACCGGTCCCGTCCGTGCCCTCATGTCTCTCTCTGCAGCCGCCGCCCCCCAGCTGCCCGGCACCGTACTGGGCACCATGGAGTTCGGGAGGCGGATGGACGAGAAGTGCAGCGGTGAGACGGTGCGGGACTTTCTCAGGCGCGGCCATGAGGAGTTGGACACGGCGCTAATGTACGCGGAGGGAGAGACGGAGCGGATACTGGGGCGAATGGAACTCGGCTCCCAAGtCAAAATGGCAACCAAAGCAAATCCCTGGGGAGGGAATACCCTGAAGCCCGAGAGTGTGCGCCAACAACTGGAGAAGTCTCTTCAGCAACTGCAAACTCCCAGCG…
akt1.1	akt1	MSTRG.20592.1	MSTRG.20592	atattactACAAAAACCATACTGGGGCAACCCTGTTATAGTGGGCCCAGGAACACAGCATAAATAGTATTGAATTGAATTTATAATAGGGCAAGAATGTGGCTTTgaggtacaactcccagcactctcAGGGAGAGTCCTATGTCATACAGATAACAGGGCCTCGCAGTTTTCCTAAATATTTATTAACTTCCCTCACATATTGCAAAAGCCAAATACCAATAGTTAAATACAAAGCTTAGGGTGGTTATATGTACATTAACAAAGAATTTTAGCTGATTTTCCTGCACTGCATTACTGCGTGTGTATTTGCCTGCTTATAGAATAGAAGTTGCTCTGTGTCAATATACATACACGTAGCGACTTTAGTCAATGCCCTTCCATAGAATAGTGAAGAGTG…
akt1.2	akt1	MSTRG.20592.2	MSTRG.20592	ctACAAAAACCATACTGGGGCAACCCTGTTATAGTGGGCCCAGGAACACAGCATAAATAGTATTGAATTGAATTTATAATAGGGCAAGAATGTGGCTTTgaggtacaactcccagcactctcAGGGAGAGTCCTATGTCATACAGATAACAGGGCCTCGCAGTTTTCCTAAATATTTATTAACTTCCCTCACATATTGCAAAAGCCAAATACCAATAGTTAAATACAAAGCTTAGGGTGGTTATATGTACATTAACAAAGAATTTTAGCTGATTTTCCTGCACTGCATTACTGCGTGTGTATTTGCCTGCTTATAGAATAGAAGTTGCTCTGTGTCAATATACATACACGTAGCGACTTTAGTCAATGCCCTTCCATAGAATAGTGAAGAGTGAGGCCC…
akt1s1.1	akt1s1	MSTRG.18595.1	MSTRG.18595	GGTGACGTCTGTAGCTGTGCGACCCGGGGGGCTCTGGTTCGGCTCAGTGAGGGCTGCAGGGTTAGACACATCTCACCAACATGACTGACATGGCTGACAATCACCAGGAGGCTTGGGAGGTGTTGGTTAATGCTGCAGAAAAATACCGCAGACTGACTGGAAATGATATAGTGCTAATAACTGCTTACAAACCCAAACTGCTTTCCTCCTTCGAATATTCTATTCACGGGAGTGGGATGCTCTTGGAGGCCACTCAACGCTACCTTGATGACATTTCTGTAGTGCACAAAACCACTGCCTTTACCAGCCCTATGCCCATCTACACAACAAATGAGACCTCATCGGGCAGACAGAACTCATACTCAAAGAGCTACCCTTCTATTTACGGCCGAGAAGGGT…
akt1s1.2	akt1s1	MSTRG.18595.2	MSTRG.18595	GGTGACGTCTGTAGCTGTGCGACCCGGGGGGCTCTGGTTCGGCTCAGTGAGGGCTGCAGGGTTAGACACATCTCACCAACATGACTGACATGGCTGACAATCACCAGGAGGCTTGGGAGGTGTTGGTTAATGCTGCAGAAAAATACCGCAGACTGACTGGAAATGATATAGTGCTAATAACTGCTTACAAACCCAAACTGCTTTCCTCCTTCGAATATTCTATTCACGGGAGTGGGATGCTCTTGGAGGCCACTCAACGCTACCTTGATGACATTTCTGTAGTGCACAAAACCACTGCCTTTACCAGCCCTATGCCCATCTACACAACAAATGAGACCTCATCGGGCAGACAGAACTCATACTCAAAGAGCTACCCTTCTATTTACGGCCGAGAAGGGT…
akt2.1	akt2	MSTRG.20043.1	MSTRG.20043	AGGCTATAGTGCGTCACTGCGCTTACGTCTCTGcgccagtctcgcgtgatgagagcTGCGGTGTTGGGGCTGTAGGAGAAAGAACTTGCAGGCACCCTAGCAACCGCCCTCCCTTCCGAAGTAGGCAGCTCTGTGACAGCAGGGAACCTGAtaatccaaAGTGACCATTGCGTTCATAACCAGCTTCCTAGGGATTGATTGGGCTCAAGTCTGTTCAGCCTGTTCTTACCAACATGAATGAAGTGATGGTGATTAAAGAAGGTTGGCTTCAGAAAAGAGGGGAGTATATCAAAACATGGAGACCACGATATTTCCTTCTAAAAAGTGATGGTTCATTTATTGGCTATAAGGAAAAGCCAGAGTCCACAGAGCACAGTTCGATTCCGCCCCTCAATAACT…
akt2.2	akt2	MSTRG.20043.2	MSTRG.20043	tttttttttttttttttttttttactttgtgggTAATATTATTGCAATTATTTAGTGGTTACATTGAAGTAAATGTAAAAACTGAGGCATCTTTCATATTCTGTCATATTgcagccctcttcacctcttgtatcgattattgattgctttatatgttactctgtatgtccatgtatgtaacccacttattgtacagcgctgcggaatatgttggcgctttataaataaatgttaatgtaatgtaattgcatGTAATTATTAGAAACTGATTGTTTAGGTCTGCATCCACTGGATCACATGTAACCAGGGAGTGCATTTTATATTTCTTGGTAGAAACATGCCTTACAGCAAAAGCTAAAAGATAATTTTCCCTTCAGAAAATTCTGTGTTGGTATGTAT…
aktip.1	aktip	MSTRG.9995.1	MSTRG.9995	CCAGAAGGCGGCTACGTGACGCGTCACTGCGCTTACGTGTAGTCGTGAcgccagtctcgcgtgatgagacttgtagCGTTGGGATTCTCTGTAAGACGGGAGGCTGGGAACCTGCAGCTGCAGTTTTGCGGGAGGTGGAAAAAGACACCTCTCAAAATCTCAAATGCACATTTTATGATTGTTAAAGCATGTGGATGTAAAAGCAAGATCTCAAATGATGATGAACCCTTTCTGGAACATGTCGTCAGCTGCTGTTCGCAAGAGATCTGATAATGATGAGAAGATTGCGACAGGAGACCAAAAGATAAGCCCGCCTCGTTCTTCTTCTGCCAAGAAACAACTACCTTCTATACCCAAGAATGCAGTTCCTATCACAAagcccatatccccatccccatC…
aktip.2	aktip	MSTRG.9995.2	MSTRG.9995	AGAAGGCGGCTACGTGACGCGTCACTGCGCTTACGTGTAGTCGTGAcgccagtctcgcgtgatgagacttgtagCGTTGGGATTCTCTGTAAGACGGGAGGCTGGGAACCTGCAGCTGCAGTTTTGCGGGAGGTGGAAAAAGACACCTCTCAAAATCTCAAATGCACATTTTATGATTGTTAAAGCATGTGGATGTAAAAGCAAGATCTCAAATGATGATGAACCCTTTCTGGAACATGTCGTCAGCTGCTGTTCGCAAGAGATCTGATAATGATGAGAAGATTGCGACAGGAGACCAAAAGATAAGCCCGCCTCGTTCTTCTTCTGCCAAGAAACAACTACCTTCTATACCCAAGAATGCAGTTCCTATCACAAagcccatatccccatccccatCTG…
alad.1	alad	MSTRG.25951.1	MSTRG.25951	GGTTTCGGAGCAGGAAGCGCAATATTCGCTGGAGCTGCGTTACTCTTATTCCGCCACTAGATGGCGCTCACACACCAAAGCCGTTCCCAGCATTGCGAAGACTGGCGCTTCTTGGGGGCGTGGTTTGGCCGCCGCTTCCGGGTCACATGGTGGAACCTTGTACATGTGAGACAGAGGGCAGCAGCGCAGAGGGATCAGAAGTTGTTGGGCACTGGGAGAGCGTGAAAATATGCAAGTCAGCTCCATCCTACACAGCGGGTATTTCCACCCTGTTCTGCGGGCCTGGCAGTGCTCTGCTACCAGCCTCGATGCCAACAACCTCATGTACCCCATCTTCATCACGGATAACCCGGATGCCATAGAGGAGATTCCCAGCCTGCCCGGCCAAGCCAGGTACGG…
alcam.1	alcam	MSTRG.5502.1	MSTRG.5502	AGCAGTATGGTACCCCCAGCTTTAATCTCTTATTAGTTAAAGGCGAGACAAGCTTATAGTAAGTACTATTTATGTGTAAGCCACGGGTGCTCGCTCTATATTGTAGTGGGACTAGTGCCCAGCAATTACTAGTTGCCGGAACCGGACTGTTGCTAACTGGTTGGCTAGCAACTGCTAAACTTGGTGGCCCCGAGTACGCGCTTTGTGCCCCGCACATTCTAGCAAGTGGGTTCCAGCGCGTTCACGGTCCACACGGGGCCGCGCCTGAACCGGTTAGCTTGGCTAGAGAGGAGGGAGTGAGTGGTAATAGGGGAAGCAGCCGTCAGAGGAGACAGACAGTCAAGTCACAGGGACCAGCGACTGAGGAACTGAGTGCTCCTGAGCTAACATCCCGCCGAG…
alcam.2	alcam	MSTRG.5502.2	MSTRG.5502	CTTGTGCATCCTCTCTGCGCTGCCACCTGCCCGGACCTACCATTCCCACCCGCGGCTGCTGTTGCTGTGCGAGAACTTCTCTCCTGAGTGGAAGTTGGTTGCGCTGCTTCTAGAGGGATCCCTCAAATTCCTTCCAGATTCTTTCGTTGGGTTGTTCTTTTAGTTATTTCCCCTACCTTTGTGAATCATTGCCAGGAGCAGCCCTGCTGGGAAGGGCAGACTGCGTGCCTGTTTGGGGAGTCTTTCTCACAGCGAACTGCCAGGGTTACTGACTGGCACTTCATTACCGGGAGCTGCCATTTGATATCCGGGCCATTTCAGGTGTAGGTGGCCCAGGCTAGGTTGGGCAGCTCCTCCAGCGTTGGCATATCGGATCTTGGAATATGGAAGCAAGTGCAA…
aldh1a2.1	aldh1a2	MSTRG.8466.1	MSTRG.8466	TTTTGGTTTTCCGCTGTAGTGCACACAACAGCAAGGTGCTAATTCGCCTTTAATTACTGCACGAATGGAAAACTTCTGGGAGGCTCCGACAAACTTTTAGGCAGTTGTGGGAGCTCGCAGCGAGCAGTCAGGGATTGCATTGCGCCCACATGGGGGCTGGCTGCTCGTCTCTAGAAGTTCCAGCCCGTCCCGGGGAATGTTAAAGAGAAATACCAACTCAAATGCCTCTATAGCTCCGCGTTATGTAAATACACGTTTGTAATTATATCATCGTAGGATGAACCGCCCcccctcctctctccctatgtccAATGAGAAGAGAGGCAGCTTGACACCTGCCTATATACAGGGGAAAGGAGGAGAGGCTGGAGCATACTCATCTGTCCCTCACCGCAAAGC…
aldh3a2.1	aldh3a2	MSTRG.5322.1	MSTRG.5322	ATGTATGGGAAAGCTGGGACCTGCCATCACAAATTAAGAGCTGAGCCGATTGCGTAACTGACTTAGTAGGGTGAATTGGACGGGCGGGATCGGTCCGCACAAAGGATTTCTCTGGATTGTTTGTTCTGCTTGACAGCCTCAGAAATGAGCAACATGAAGCAAATAGTGGACAAAGCAAGGAAAGCCTTTCTTACAGGGAAGACGCAGTCTATAGACTTCAGAATACAGCAACTGCAAGCCATGGAAAGAATGCTCACTGAAAATGAAGCTGGCTTTGTTGAAGCACTGAAAGCAGACTTGCACAAGAATGAATGCACTGCTTACAGCTATGAGATTATGGGATTGCTGGGTGAAATTCACTTGGCCATTGACAATCTAACGAAGTGGACAGAGCCTAAG…
aldh3a2.2	aldh3a2	MSTRG.5322.2	MSTRG.5322	CTGCAGGGGGCGGGGCGGAAGGCAGCTCTGGGTTATGTGTTTGGTGCTGCCTGCTGTCACTATTTTGTGCTTCCTGATCTGAGGGGCAGGGTTCATTGGCATTTGGACTCTACTTACACAGCAGGGATTTCTCTGGATTGTTTGTTCTGCTTGACAGCCTCAGAAATGAGCAACATGAAGCAAATAGTGGACAAAGCAAGGAAAGCCTTTCTTACAGGGAAGACGCAGTCTATAGACTTCAGAATACAGCAACTGCAAGCCATGGAAAGAATGCTCACTGAAAATGAAGCTGGCTTTGTTGAAGCACTGAAAGCAGACTTGCACAAGAATGAATGCACTGCTTACAGCTATGAGATTATGGGATTGCTGGGTGAAATTCACTTGGCCATTGACAATCTA…
aldh3a2.3	aldh3a2	MSTRG.5322.3	MSTRG.5322	TGCAGGGGGCGGGGCGGAAGGCAGCTCTGGGTTATGTGTTTGGTGCTGCCTGCTGTCACTATTTTGTGCTTCCTGATCTGAGGGGCAGGGTTCATTGGCATTTGGACTCTACTTACACAGCAGGGATTTCTCTGGATTGTTTGTTCTGCTTGACAGCCTCAGAAATGAGCAACATGAAGCAAATAGTGGACAAAGCAAGGAAAGCCTTTCTTACAGGGAAGACGCAGTCTATAGACTTCAGAATACAGCAACTGCAAGCCATGGAAAGAATGCTCACTGAAAATGAAGCTGGCTTTGTTGAAGCACTGAAAGCAGACTTGCACAAGAATGAATGCACTGCTTACAGCTATGAGATTATGGGATTGCTGGGTGAAATTCACTTGGCCATTGACAATCTAA…
aldh3a2.4	aldh3a2	MSTRG.5322.4	MSTRG.5322	CACTATTTTGTGCTTCCTGATCTGAGGGGCAGGGTTCATTGGCATTTGGACTCTACTTACACAGCAGGTAACAGGGATTTCTCTGGATTGTTTGTTCTGCTTGACAGCCTCAGAAATGAGCAACATGAAGCAAATAGTGGACAAAGCAAGGAAAGCCTTTCTTACAGGGAAGACGCAGTCTATAGACTTCAGAATACAGCAACTGCAAGCCATGGAAAGAATGCTCACTGAAAATGAAGCTGGCTTTGTTGAAGCACTGAAAGCAGACTTGCACAAGAATGAATGCACTGCTTACAGCTATGAGATTATGGGATTGCTGGGTGAAATTCACTTGGCCATTGACAATCTAACGAAGTGGACAGAGCCTAAGCACGTTAAAAAGAACATAATGACTATGCG…
aldh5a1.1	aldh5a1	MSTRG.15202.1	MSTRG.15202	CGCCCGGACTGTGGATGTCAACATGGTGGAAAGGAACAGTTAGGGATTGTTATGTAAATTGGCCTGTGGGGCTCGCCAGGAACGCATAGCACAGGCCAGAGGCCCCATTCTTGCTCTGTATGTATGTGCTGCCTTCACATCGTCTGATCGCATTTACTCCAAAGCTTTAGTGGCATCCGGGCCATTATCGTGCTTGTAGTGAGCAGATCTCGGCTGCAGTGGGAGATATGTTAGTCAGGCTGCCTGTGTCTGGCATCCTCTACCTTCCTTGTAGGATGTCTTCCTCCCTGGCATCTTCGCTGCTGCGATCTGCTGCTTATGTCGGCGGCTCTTGGGTGCGGGCCTCTGACTCTGTGACCTTTCCTGTGCTGGATCCGGCTACTGGGGCAGAACTGGCGC…
aldh6a1.1	aldh6a1	MSTRG.20186.1	MSTRG.20186	GGCATCATCAGCCAATGGCGGGGTAGAGGTGTGGCTTCTTGTCATTCAGTCTCTGAGAAGCTCAGGGATTCTGAAGGAAGCATGATGCGGATCAGAGGAATAGTGAGGgctTCAGCCCACCTCAGACAGGCACATTTCTCTTCTTCTGCAGCAGTGCCTCGGACCAAACTTTTCATCAATGGACAATTTGTGGATTCTGAGACCTCAGAATGGATTGATGTTCACAACCCGGCAACCAATGAGGTGATTGGAAGAGTTCCCCAGGCAACACAGAGTGAGATGGAGGCAGCGGTAAATGCATGTCAGCGTACTTTTCCAGCCTGGTCTGAGACTTCCATTTTAAACCGACAACAGATCTTTTTACGCTACCAGCAACTCATAAAAGACAATCTGAAAGAG…
aldh9a1.1	aldh9a1	MSTRG.11696.1	MSTRG.11696	ggcagaccgggttgcctagggcgcccggtcggcttggcccgcccctgggagAGAGAAAACCTCTTCCACCGCAAGCTACTAGCGGAGGGAGGGCCGAGCAGGGGCACAGAATGGGCGTGGGGAAGAGGGAAAGGGGCGGGGCAGTTCGCTCCATAATACCTTATCCAACCCGGACTGAGAGGGCAGATCCGGTGGAAGCTGCGCAGAGCGGTGGGATTCGCTAATGGCTCATGATCTCTGAATGAGTCTCCTGCGATCTGTaccaatttttaaattgtttgtgcCCAACCTCCAATTTGCCATGAGCCGTTCGCTGACCACCGGGACTTTCCAGAACACCCTACCCCTCAACTACCGAGGGGGTAGTCGCGTGCAGCCAGTTGACTCAGTAGGAGAGGA…
aldh9a1.2	aldh9a1	MSTRG.11696.2	MSTRG.11696	ATACCTTATCCAACCCGGACTGAGAGGGCAGATCCGGTGGAAGCTGCGCAGAGCGGTGGGATTCGCTAATGGCTCATGGTATTTGCTTTGGGGCAGGAGAAGCTGTAGTGTCAGAGCTCGGCCTGGGAGGGCAGTTCTAGCCAGGGCTCCACACTGCGAGTTGTGCTGATTTAAAATTCTGACTTCTTATAACAGTTATCCATAGTGAGGCCCTCCAGCTGCTCTTGCCCTGTCAGTCACGGACATAGACATATCTGGTATCAGAGAGAGTTTTTGATttacagcagctggagggccacacagTGTGCAGGCACAATAAGAGAAGCTGGAACTCTAcgtggatttaaaggggaacctttGCTATAATCTCTGAATGAGTCTCCTGCGATCTGTaccaat…
aldh9a1.3	aldh9a1	MSTRG.11696.3	MSTRG.11696	ctgggagAGAGAAAACCTCTTCCACCGCAAGCTACTAGCGGAGGGAGGGCCGAGCAGGGGCACAGAATGGGCGTGGGGAAGAGGGAAAGGGGCGGGGCAGTTCGCTCCATAATACCTTATCCAACCCGGACTGAGAGGGCAGATCCGGTGGAAGCTGCGCAGAGCGATCTCTGAATGAGTCTCCTGCGATCTGTaccaatttttaaattgtttgtgcCCAACCTCCAATTTGCCATGAGCCGTTCGCTGACCACCGGGACTTTCCAGAACACCCTACCCCTCAACTACCGAGGGGGTAGTCGCGTGCAGCCAGTTGACTCAGTAGGAGAGGAGAAGGCTTATGAACCTTCTACAGGTCGTGTTATTTCAACATTCGCTTGCTCTGGGGAGAAGGAGGTA…
aldoa.1	aldoa	MSTRG.26914.1	MSTRG.26914	CAGCATTCCATGGGGGAGGCTTTATAAACCTTCCCAAGGCAACGAGTGGCACTCAGAGCTGAGACCTCCCCTGAGCACCCTGCCCGCTTCCTACAGCACCCGCTCTCAGATAGTAGCACCATGCCTCACCAGTACCCAGCACTGACCCCCGAGCAGAAGAAGGAGCTCCATGACATCGCCAAACGCATTGTGGCCACTGGCAAGGGCATCCTGGCAGCCGATGAGTCCACAGGCAGCATCGCTAAGCGCTTGAGTTCCATCGGGGCAGAGAACACCGAGGAGAACCGCCGCTTATACCGCCAGCTGCTCTTCACCGCCGACGACAGAGTGAACCCCTGCATTGGGGGCGTCATCACCTTCCACGAGACTCTCTACCACAAGAGCGACGATGGCGTCGCC…
aldoa.2	aldoa	MSTRG.26914.2	MSTRG.26914	AATTAGTCAGTGGCGACTTTTCTGTTTCGCGCCATTGGAGTGTATGGGCGCATTTCCCGGTACCCGGTGAGGCGTTTCGGGCGCCCCTTACCCTTACCCAGCGGGACATGCATTGGGTACCCTGCAGGCTGGGCATTTATCCCCCCGGTACCGCCCATGCCTGACTGTGCCGCAGTACCgggaccgggggggggggtctctagCGCAGAGTGTGACCCTGACTGACCTCCAGCGGCCCCGCCCACTCACTCACGCAGCCCCTGTACCTTTAAAAGCTGGCCCCGCCCCTGTCGGTACATGACGCGCTGATTCAGAACATTGGGGATCAGTCCGGCTCCGAGCGCGGAAGAGATAGTAGCACCATGCCTCACCAGTACCCAGCACTGACCCCCGAGCAGA…
aldoa.3	aldoa	MSTRG.26914.3	MSTRG.26914	TGGCCCCGCCCCTGTCGGTACATGACGCGCTGATTCAGAACATTGGGGATCAGTCCGGCTCCGAGCGCGGAAGAGCAGATAGTAGCACCATGCCTCACCAGTACCCAGCACTGACCCCCGAGCAGAAGAAGGAGCTCCATGACATCGCCAAACGCATTGTGGCCACTGGCAAGGGCATCCTGGCAGCCGATGAGTCCACAGGCAGCATCGCTAAGCGCTTGAGTTCCATCGGGGCAGAGAACACCGAGGAGAACCGCCGCTTATACCGCCAGCTGCTCTTCACCGCCGACGACAGAGTGAACCCCTGCATTGGGGGCGTCATCACCTTCCACGAGACTCTCTACCACAAGAGCGACGATGGCGTCGCCTTCACCGAAGTCATCAAGAAAAAAGGGGGTG…
aldob.1	aldob	MSTRG.21844.1	MSTRG.21844	CCGCCCATAGGGCTATAGGTGACAGTGAATAAAAGGAAGCTGATGTGGCCACTTCTGTCTCGTCACACCTAGGAGTTTCTACTGGCGACTTCTCTCACAGCAAATTAAGCACAATGGCCCCGGTATTCCCAGCACTAACTGCAGAGCAGAAGAAGGAGCTGTCTGAGATTGCCCAGCGTATTGTGGCACCAGGCAAAGGAATCCTTGCAGCAGATGAGTCTGTGGGGACTATGGGAAGCCGCCTCAAGCGCATCAATGTGGAGAACATAGAAGAGAACAGACGTCTCTATCGAGAGCTTCTTTTCACTGCAGATCCCTCTATAAAAGACAGCATTGGAGGTGTCATTCTTTTCCATGAAACTCTCTACCAGAAGTCTCGAGATGGAGTTCTTTTTCCCA…
aldob.2	aldob	MSTRG.21844.2	MSTRG.21844	TATAGGTGACAGTGAATAAAAGGAAGCTGATGTGGCCACTTCTGTCTCGTCACACCTAGGAGTTTCTACTGGCGACTTCTCTCACAGCAGTAAGTACAGTGAAATTAAGCACAATGGCCCCGGTATTCCCAGCACTAACTGCAGAGCAGAAGAAGGAGCTGTCTGAGATTGCCCAGCGTATTGTGGCACCAGGCAAAGGAATCCTTGCAGCAGATGAGTCTGTGGGGACTATGGGAAGCCGCCTCAAGCGCATCAATGTGGAGAACATAGAAGAGAACAGACGTCTCTATCGAGAGCTTCTTTTCACTGCAGATCCCTCTATAAAAGACAGCATTGGAGGTGTCATTCTTTTCCATGAAACTCTCTACCAGAAGTCTCGAGATGGAGTTCTTTTTCCCA…
aldob.3	aldob	MSTRG.21844.3	MSTRG.21844	TATAGGTGACAGTGAATAAAAGGAAGCTGATGTGGCCACTTCTGTCTCGTCACACCTAGGAGTTTCTACTGGCGACTTCTCTCACAGCAGTAAGTACAAATTAAGCACAATGGCCCCGGTATTCCCAGCACTAACTGCAGAGCAGAAGAAGGAGCTGTCTGAGATTGCCCAGCGTATTGTGGCACCAGGCAAAGGAATCCTTGCAGCAGATGAGTCTGTGGGGACTATGGGAAGCCGCCTCAAGCGCATCAATGTGGAGAACATAGAAGAGAACAGACGTCTCTATCGAGAGCTTCTTTTCACTGCAGATCCCTCTATAAAAGACAGCATTGGAGGTGTCATTCTTTTCCATGAAACTCTCTACCAGAAGTCTCGAGATGGAGTTCTTTTTCCCAAAAT…
alg12.1	alg12	MSTRG.7921.1	MSTRG.7921	CGTACTATTCGGTTCCGGGACTGGAACCTGTTACGAAGTGGTGTTATCAAGAGGTACCCGGCTATTTGAATGGATATGAGGTTCAGGATAAAAACAATTCCCATTACTATGAAGTAGCCGGGAAGCAGCGCATTTGTTCCTGTCACGTCTTGTTTACCCGTGTCCTTGTTAAAGACTGGTTGGTGACAGACAGGCTTTAGCACTAAAGAGAAAGGGGCATGTGATATACAAAGTGTACATAAGCCTCCCAAAGCCTCAGACACAGCCGTAGCCTACTGAAACGCCTATTGCAAGGAATCATTTCGTACTTCGCTCACACACCGACCCGCAGCTCCCACATCAGCCTCTCAACCTGAGCCGCAGGAATGGGTAGGAGCTGCAGTTTTTCTGCGACTCAGT…
alg12.2	alg12	MSTRG.7921.2	MSTRG.7921	ACATGGCTTCCAAGAAGCTGAGGGGGAGACAGACTTTGCTGTTGCTTCTTCTAGTATGTGTGGCTGCTGTGCATTTAATGGCCTGTCCATTCACTAAGGTGGAGGAGAGTTTCAATCTGCAAGCCACTCATGATATCCTTTACCACGCACTTGATCTGGATAAGGTAAAACGCTACTGACGCGCTGTGCTGCTCTGTGACTGTACCAATGCCAGCTCACATCTCAGTTTTTGCTTTTATCCACAGTACGATCATCATGACTTCCCGGGGGTGGTGCCAAGGACGTTCCTCGGGCCGCTCTTCCTTTCTGCCCTGAGCGCCCCCGCGGTGTGCTTGCTCTCTGTCTTGGAAGTGTCAAAGTTCTACTCTCAGCTGATTGTGAGAGGATCGTTGGGAATGA…
alg13.1	alg13	MSTRG.10791.1	MSTRG.10791	ACCAATCAGAGAACTGCTTTTATTACATGAGGAAATTACCCACTGAAGCCGGCTCTAAGCGCACGGAAGAACTGCAGTAGAGTATGGGCAAAACTGTGTTTGTTACAGTGGGGACTACAAGCTTTGACGATCTGATCTCCTGTGTGTCTGCAAAAGAAACAGTCAGGATCCTCAAAGGCCTTGGTTATAATAGACTGATTCTTCAGATTGGTAGAGGAACTATAGAACCAGCGCCATGTTGTACTTCTGACTTCTTGCTGGAGTTTTTTCGATACAAAGACTCTCTTGTGGAAGACATCAAGAGTGCAGATCTTGTAATAAGCCATGCAGGTGCTGGGAGCTGTTTAGAGACACTTGGGGAGGGGAAACCCCTTATTGTTGTGATAAATGAGCAGCTAA…
alg14.1	alg14	MSTRG.11388.1	MSTRG.11388	TGAAGAAGAAGCCGAATGGGCGCCGAATGTCACGTGTTGGAGACGTTTCTCCGAGCCGGTCACATGTGCGTGACGTCACTTGCGGACTATTGGGAACTAGGAACTGGCTGCGGTCCTTTGCTTGAATGGATGGAGCAGTTATGGTTGTTGGTGGTGCTAGCTGTGCTCTGTTTGTTAGCCCTGCTTTTGGCACTTCGGGTATGGCTGGTTCTACGGCAGGGTGTTGAGTGCAGGCCTGGGAGGAAAGGTTGTGTCAGTCTCATGGTAGTTGCTGGTTCAGGTGGACACACAACTGAAATATTGAGGCTGCTGAGCAGCCTGTCCAAATCCTACTCCCCAACACACTATGTCCTTGCTGAAACAGACAAAATGAGTGaagacaaaatacatttgtttgaa…
alg14.1	alg14	MSTRG.11389.1	MSTRG.11389	ACAGCATCTCCAGCCCAGCTCTGATCGCCACCTCGTCTGCCAGGCTCTGAGAGGGAACCCCGGCAGGCACGTATTGGCTTCCGTCTGGGATTCTGCAGCTTCCAAACCTCCCTCCTTCCAGGGCCAGTCAGTAAGAACAGCATCCAGCATGGCCATCTGCAGCTAGACACAAGCTGGGGGCTGCGAATGAGCCCACTTACAGACACACACAGGCCTGGATGTAGGACCCATTGGTGCAGgTTACCATGGCTAGCTTCAGCCCCCTGACTGTCTTTATCTCAGCGACAAGCTTAGCAGTGTTTCAGTTCCTGTTCCATGTTGGAAGCTCTTGGCTCTCTGCTCGTTTAACTTGTGGATTCAGCAAGCTGAGTGCGAGGCAGAAGATTGAATGGAATTCCA…
alg14.2	alg14	MSTRG.11388.2	MSTRG.11388	GACTACAGAGAGATCTGCTGAGAGAATAAGCTGCCTTTTTCTTGCATTTCCCTGCAGTGGAGCACAGGAGAGATCCCGTGTAAGAGTTCTAAGGGTGTCTTGCCCTGGGTTTACCCGAGTACAGCATGCTGCATTCCACCTGTGTTCGgcacttacatgcacctgtgtcagTACCATCACGTTTCAAAGAATGAAATGCATTTCATCCTGCTGTTCCCTGCAGTGGGACACAGAGGCACTCCACCGCAGGGAAACACAGGGTGCAGCACCTGTGGACACACAACTGAAATATTGAGGCTGCTGAGCAGCCTGTCCAAATCCTACTCCCCAACACACTATGTCCTTGCTGAAACAGACAAAATGAGTGaagacaaaatacatttgtttgaaaATACAAGA…
alg2.1	alg2	MSTRG.15989.1	MSTRG.15989	CGcggatgttaaaaaaaagaaaaaaaaatatcgtACAGGTTACATTACATTGTGTGacatatatgtttattttatctATTGGCCTGTGTGAGTTTGTACGTATCGAGAGCTGTGTAATAATTGCGCCTTCCCCACTGCCTTTAGATTCCCTAACCATGATTCAACTAATAGGAGTGTCTGTTATTGCTTGACTTGATGCTGAACAAACTGCGTTTGGCTGTGCGCAGTGTACGCTGAGAGATTATGGGCCCTTCGGTTCTGTTTGTTCACCCAGACCTCGGCATTGGGGGCGCTGAAAGGCTGGTGGTGGATGCGGCTTTGGCATTGAAGTCCCGTGGCTGTCATGTTCAGGTGTGGACAAGTCATTACGACCCTGATCACTGCTTCTCGGAGACTCGT…
alg3.2	alg3	MSTRG.14087.2	MSTRG.14087	GTCATCCAGAGAGTCCCCTGTGAGTTAGAAAGGGGTGGAACAGGTTCTTATTACACTTCAGAAGCGTCACTTTGTTGCCGGCAGGGGATGCCGGGAAATACAGGCCACTAAGAGCTGCAGGTAGCTTCCTAATATTGAGTATGCGTTAATAAGTTGAGGAGGAGTGACTAATGTGGAGACAAGTTCAAGGTAGGAGTTTGGCTTAGAGGCTCAGAGACCCCCCATTTACTTCGACTAAACCGCTATACCGCCAATTGTCCCAGCAGCTTCCCAGTCTCCTGCTGTACCTCTATGTTCCCTTGCAGATAAGGGAGGTCAGTATATAGCAGGGATCCCAAccattttttacttgtgagcaacactcagatttaaaaagtgttggtgagccacacaaccatg…
alg5.1	alg5	MSTRG.6426.1	MSTRG.6426	CAGTGCCATAGGTTCCGGCAGATGCAGTCAGTGGACTTACCGCAGACCGGAAAGGGCTCAGCCGTGGCTTTGGGCTACGACTCTTCTCCCCAGAGCGCTGTGCCAGGGATGCTGCTGCCGCCATGCATTGCTGTCTGTGTGAGATCCTGCTGCTCCTGGCTGGCCTGGCAGCTCTTCTATTAACTCTTCTGCTTATTGTAGCACATGTAACAGCTAAGAAAATGCCAAATCTCCACCGTTCGGAGGAAGAAAAGTATTTCACTGACAGCAAAGGCAAGAAGGAGCCTTTCCCCTCCATCCATGATCCACCCACAAAAGACCTGTCAGTGGTTGTCCCTTCATACAACGAAGAAGAACGATtgcccgtCATGATGGATGAAGCAATGGAATTTCTGGAAC…
alg6.1	alg6	MSTRG.11077.1	MSTRG.11077	GGAAGTAGTGTGCTGAGAGAGTGTTTTAGAGCCATGGAGACTTGTTCGCTAGCAGCTTTAGCTGTGCTTTTGGCGCTTTATGTGCGCTGGACAGTGTCACTCGGTCCTTACTCAGGAGCCCATAAGCCACCAATGTTTGGAGATTATGAAGCCCAGAGGCACTGGCAGGAAATAACATTCAGTTTACCAGTTAAACAGTGGTATTTTAATTCTACAGACAACAATCTTCAGTACTGGGGCCTTGATTACCCACCTCTGACTGCATACCACAGTTTTCTTTGTGGGCAAATtgctcATCTACTAAATCCAGACTGGGTGGCCCTGAACGCATCCCGAGGTTACGAATCTCTCCAACACAAGCTGTTTATGCGGGCTACTGTTTTAGTAGCTGACTTGATC…
alg9.1	alg9	MSTRG.18063.1	MSTRG.18063	CTCCAAAGTCGCGTCACTGTTTAGAAACTCTCGCGAGATGTGCCTGTGACGAGACTGTGGGAAAGTTGGCCTGTGGGAGCTTTGGAGCTGGATATTTAAACGGTGATAAGGGACTGTCGGCTGTAACATGAAAAGCGGGGCTGTCCCACGGAAAGCGGGACTGTTGGGCGGTACGGGGTCTAATGCCACGTCTGGTGGTGTTTCTCCCACGGCTGCAAACAGTAAAGCAGGTCAAGTGTGGGCACCAGAGGGATCCACTGCTTTTAAGTGCTTAGTCTCCGCAAGGTTCTGTGCAGCATTGCTGAGCAACATCTCAGATTGTGATGAAACCTTCAACTACTGGGAGCCTACTCATTACCTGGTGTATGGAAAAGGTTTCCAGACATGGGAGTATTCACC…
alg9.2	alg9	MSTRG.18063.2	MSTRG.18063	CTCCAAAGTCGCGTCACTGTTTAGAAACTCTCGCGAGATGTGCCTGTGACGAGACTGTGGGAAAGTTGGCCTGTGGGAGCTTTGGAGCTGGATATTTAAACGGTGATAAGGGACTGTCGGCTGTAACATGAAAAGCGGGGCTGTCCCACGGAAAGCGGGACTGTTGGGCGGTACGGGGTCTAATGCCACGTCTGGTGGTGTTTCTCCCACGGCTGCAAACAGTAAAGCAGGTCAAGTGTGGGCACCAGAGGGATCCACTGCTTTTAAGTGCTTAGTCTCCGCAAGGTTCTGTGCAGCATTGCTGAGCAACATCTCAGATTGTGATGAAACCTTCAACTACTGGGAGCCTACTCATTACCTGGTGTATGGAAAAGGTTTCCAGACATGGGAGTATTCACC…
alkbh1.1	alkbh1	MSTRG.20246.1	MSTRG.20246	ATGTCTGAATTGCGTGTGCGTGCCTGTACGGAAGATGGCGGCGCCCTGTTGGGATATTCCAATATGGCGGCCTACAGATTGGAGCAAGGGGAGGATGCGTTTAGGAAGCTGTTTCGTTTGTACAAGAGCAGGAACCCGCCAGCTGATTTGAGCGGAGTGATAGATTTTAGTCAGGGACACCCAAAGGTTCAAAGCAAAAAGCTTGGTCTCGGCTTACTAAATGACCAGGATGCTAGCAGAGCTGGTTTACAGCCACTGCGCCAATGGAAAGTGTATAGCCTGGATGGCTATCCAGGGTTCCTTTTTATTTCAAATCCCTTTCTACCTGGCTGGCAGCATCACTGGGTGGGGCAATGTCTAAAGTTCTATCCTCGCAAGCCCAATGTGTGCAATCTTGAC…
alkbh1.1	alkbh1	MSTRG.20247.1	MSTRG.20247	CAGCTTCCTAAACGCATCCTCCCCTTGCTCCAATCTGTAGGCCGCCATATTGGAATATCCCAACAGGGCGCCGCCATCTTCCGTACAGGCACGCACACGCAATTCAGACATCCTCCAGaacgtgtgtttttttttctgcctgtgtgCGTGAGGTAGGGGTCACATTATCCAACATGGCAGCGCCGGCAAAGAAATCGTTTGAGGTTTTTGTGTCCCGAGTGCCGTGGACAGTAGCGAGCAGAGAACTAAAGGAATATTTTTCACAGTATGGAGTTGTAAAGAAATGCCTTTTGCCATTTGATAAAGAAACTGGTTTTCATCGTGGATATTGCTGGGTTGGTTTTGCCTCAGAAGAAGGTTTGCAGAATGCATTACAGAAGGATGCACATCTTCTGGAAG…
alkbh3.1	alkbh3	MSTRG.9584.1	MSTRG.9584	ATATACAGACTCACTCTAGCGGGGTAGAACCTTCCCTTATAAGCAGAGCGGAGGGGTTTCTTGGGACACCGGAAGCGGAAGCAGCATGCCCTAGTGCTGGCAGACTTGCCCCGGTGGCACAGTGACATGGACAACAAGCGGCAGAGAGCCCGGGTACAGGGGGGCTGGGCAGGAGGCGCCAGGCCGGGCAGTCGACCAGGGTTCCCAGCGGTGCCCCCGGCCCAGAGACCCCCAGCGTGGGGCAAAGAGCAACCCACCCAGGAGAAGCATTTTGTGTACTCGGAACCTGCAGAGGCGGTACGGAGAGTTCCGGAACCCCAGGTGATCGaTGCTGCTGGGACCCATGAAATAAGCTTCTCCCCCTCGGGGGTCTCCAGGCTGCGCTTGTTCCGCTCCTTT…
alkbh3.2	alkbh3	MSTRG.9584.2	MSTRG.9584	TTCCCTGGAACGCAAGGCGCAGTTATACTTGCCCCGGTGGCACAGTGACATGGACAACAAGCGGCAGAGAGCCCGGGTACAGGGGGGCTGGGCAGGAGGCGCCAGGCCGGGCAGTCGACCAGGGTTCCCAGCGGTGCCCCCGGCCCAGAGACCCCCAGCGTGGGGCAAAGAGCAACCCACCCAGGAGAAGCATTTTGTGTACTCGGAACCTGCAGAGGTAACTGTAAGCCCCGCCCTTTCCCTCCCGCCGGCCCTGTACATCCCtgtgactctctctctctcctcatAGGCGGTACGGAGAGTTCCGGAACCCCAGGTGATCGaTGCTGCTGGGACCCATGAAATAAGCTTCTCCCCCTCGGGGGTCTCCAGGCTGCGCTTGTTCCGCTCCTTTATTGA…
alkbh3.3	alkbh3	MSTRG.9584.3	MSTRG.9584	ATGGATCTTACCAGGAACCCCGGCTGACCTGCTGGTACGGGGAGCTTCCGTACACTTACTCGCGCTCTATGATGCAAGCGAATCCTCACGTgagcatctcccccccccccccacccccccattgtTATTGGTTATTGACtttcaactcccagcatgctcagctaaGGGCTCTAGTAAGTCCCATGATGGAGAGGCCCTAGGCTACTACTGTCTTTCTATGCTAGCTTGCTGAATATAGTCACCGTGCCATTTGGGGCAAGGACAATTCCCAAGCTTTTGAGACCAGGCAGTAATCACCTGACCCACCAGCAGGGGGCAGGCAATTACCATTAGCGTCAGGGGAGGGGCAGTTATTAACATTTTGCCACTCGGAATCTGTCCATattctgttttggggca…
alkbh4.1	alkbh4	MSTRG.4268.1	MSTRG.4268	ATGCAATTGCTGTGTTTTAGTGTGTTTAGTCGCCTATGGCCGAGGTTGTTTGCGATGCCTGGAAGGGCTGTGGGTGTAAAGGGATCCGGTCCTGTTTATTGTaaattacCTTTCATATACAGTCCATTAGAAGGCATAGCAAAGGGACTTGATGGCTGCTGGTTTCATTTCCCAGGTGTGTATCTGATACAAGACTTTGTGACGGAGGATGAGGAACAACACTTGGTAAATTTTATGGATCAAGAAGAGTGGCGGCTTTCGCAGTCTGGACGAAGGAAGCAGGACTTTGGTCCAAAGGTGAACTTCAAGAAACAGAAGCTAAGAGTTGGTAATTTCTCAGGTCTTCCTAATGTTAGCCAAGTGATTTGGGAAAGGATGAAGCAGCACACTGTCCTTGAA…
alkbh4.2	alkbh4	MSTRG.4268.2	MSTRG.4268	GCAATTGCTGTGTTTTAGTGTGTTTAGTCGCCTATGGCCGAGGTTGTTTGCGATGCCTGGAAGGGCTGTGGGTGTAAAGGGATCCGGTCCTGTTTATTGTGTGAGCGTGGGGCAACGGGGGCACCTAAGGGGCTTCATAAGaaattacCTTTCATATACAGTCCATTAGAAGGCATAGCAAAGGGACTTGATGGCTGCTGGTTTCATTTCCCAGGTGTGTATCTGATACAAGACTTTGTGACGGAGGATGAGGAACAACACTTGGTAAATTTTATGGATCAAGAAGAGTGGCGGCTTTCGCAGTCTGGACGAAGGAAGCAGGTAAAATATTTTGCACATACTGGACGTTGTTTGATTTTACAGATTTTAgcagatttgctttttttctatacGAAGTAA…
alkbh4.3	alkbh4	MSTRG.4268.3	MSTRG.4268	TGTTTTAGTGTGTTTAGTCGCCTATGGCCGAGGTTGTTTGCGATGCCTGGAAGGGCTGTGGGTGTAAAGGGATCCGGTCCTGTTTATTGTGTGAGCGTGGGGCAACGGGGGCACCTAAGGGGCTTCATAAGaaattacCTTTCATATACAGTCCATTAGAAGGCATAGCAAAGGGACTTGATGGCTGCTGGTTTCATTTCCCAGGTGTGTATCTGATACAAGACTTTGTGACGGAGGATGAGGAACAACACTTGGTAAATTTTATGGATCAAGAAGAGTGGCGGCTTTCGCAGTCTGGACGAAGGAAGCAGGACTTTGGTCCAAAGGTGAACTTCAAGAAACAGAAGCTAAGAGTTGGTAATTTCTCAGGTCTTCCTAATGTTAGCCAAGTGATTTGGG…
alkbh5.1	alkbh5	MSTRG.21618.1	MSTRG.21618	CGGAGCATGAAGTTTCCGTCCCCCCTGTGACTTCTCAGTCTCCCTTTCTTGTGGGGGCCATGCCCGGTGCCTGCTCCCCGCAGACCGGTCCTGGCTGAGTCTCCCCACGCCCCCCAAGCGAGCCATGTCCGCCACCTACACTGACCTGAGGGAGAAGCTGCAGTCCCTGTACCGGGACAGCCCGAAGGAAGTGCGGAAACGGAAGCAGCCGACCTCGGACACGGAGGAGGAGGAAGCGGCGTCTGAGccggaggaagaggaggaggcgCGGAAGGTGCGGAGCGGGATCCGCCAGGTGCGGCTGTTTAGCCCGGACGAGTGCGCCCGAATTGAGGCGAAGATAGACGAGGTGGTGTCCCGGGCCGAGAAGGGCCTGTACCGGGAACACACGGTGGATCG…
alkbh6.1	alkbh6	MSTRG.20132.1	MSTRG.20132	atgcgcatgcgcacaCCAAACGTCATTAAAAAAATACTCTGCGTGACTTCCTTGAAGCTGCCAACgtattctgggggctgtagttCTGCTGCAGACTCGACTGTGTTACAGAAGGGGCGGAGATACAAGAAGCAGCGTGGAGGAAGGACTGTACATAGCATAGAGAAACTGGAGAAAAGACTTGGGAAATGCCAAACTGCCATAATTTATCTGACCTGGAGAAATTTCTTGTTGAAAAGGTCCCCCGTGCAGCATACTATGTTCCAGAGTACATAAGTAAAGCAGAAGAGGAGTATCTGCTCAGGCAGGTTTATAATGCTCCAAAGCCTAAATGGACACAGCTGTCAGGGCGGAAATTGCAGAACTGGGGGGGAATCCCACATGTTCGGGGTATGGTGC…
alkbh6.2	alkbh6	MSTRG.20132.2	MSTRG.20132	AGCTGCCAACgtattctgggggctgtagttCTGCTGCAGACTCGACTGTGTTACAGAAGGGGCGGAGATACAAGAAGCAGCGTGGAGGAAGGACTGTACATAGCATAGAGAAACTGGAGAAAAGGTCCCCCGTGCAGCATACTATGTTCCAGAGTACATAAGTAAAGCAGAAGAGGAGTATCTGCTCAGGCAGGTTTATAATGCTCCAAAGCCTAAATGGACACAGCTGTCAGGGCGGAAATTGCAGAACTGGGGGGGAATCCCACATGTTCGGGGTATGGTGCAGGAAAAGCTTCCCTCGTGGCTTCAAACATACGCTGACCAAATTTCATCGCTGGGTGtatttggggatcactgtgccaaCCATGTGCTAGTGAATGAATATAATGCCGGGGAGGG…
alkbh7.1	alkbh7	MSTRG.9368.1	MSTRG.9368	TTTTAGGTCACAAATCCCTAGGAATGGATTCTTGTAACAAATTCGCCTTCAGGTTGCAGTAAAACGAATCgtcaaaagtatattttttatctcTGGAAATGTAAAGCACAGGGGCCATAGCGTCATAACTGCATGGGGTCTTTATTATATGCTTGCCATAATACAATTATTCTATGCAGTTAACTAAGAACCCATGGACATTTTCCAAAGCAACACCTGTGTCCTCGGACATTTGTTAAAGGTGACAGTTTTATGGAAGGCTGTAAAAAGAACTATGGAATTCGGCTGCGGTAATTTCCCGCACTTTGTGGTTCTGCCCTTAACTAATATGGCCGTAAGAAATACGCGCGCAGCTGTTTCAGCCAATCACAGCGCCACCCTCTACTACCGCTTCCCATA…
alms1.1	alms1	MSTRG.98.1	MSTRG.98	CCATCCTGCAGGTGTCTCCCGCCTCTCCCGGCGCGCTTCCGCTCCCTCCGCAGTTCCCGCTCTTACTGGCGCGTCCGTAGTAACGCTCGGGGGGCGGGGCCACGGTTGGAGAGGTGAGTGAGCCGCTGGCCCGGGCATGGCGGGGGAAGCTGAGAAGCCGCTGGGAACGGAGGAACCTACCCTAATTGCCACCACTCCTCCAGTTTCACGGTTTTATCTCCTTGAGGAAGACGTGAGTCAGAGCAGCAGCCCTGGAACCCAGATCTCCAGCGCCAGCGGCATCTCTCTGGGGGAAGCCATCCGGCAGTCTGCCAGTAAGGGTATGGAGTCCTGGTACCAGCTGCCAGCAGAGGAGGATGCCAGTAGCATTATGCCGCCACTTAGTGAGACAGGGGCTCT…
alms1.2	alms1	MSTRG.98.2	MSTRG.98	CCATCCTGCAGGTGTCTCCCGCCTCTCCCGGCGCGCTTCCGCTCCCTCCGCAGTTCCCGCTCTTACTGGCGCGTCCGTAGTAACGCTCGGGGGGCGGGGCCACGGTTGGAGAGGTGAGTGAGCCGCTGGCCCGGGCATGGCGGGGGAAGCTGAGAAGCCGCTGGGAACGGAGGAACCTACCGGTATGGAGTCCTGGTACCAGCTGCCAGCAGAGGAGGATGCCAGTAGCATTATGCCGCCACTTAGTGAGACAGGGGCTCTTGCCGAGCAGACGGAGTTCCCTACATTAGAGGAAGGAACGTTACATTCAGAACCAGATGAGACAAAGGGACATGCTTTGGGCCTCGTGCACTCAATACAATTTGAGACCCAGGACAGCCGCCTTTCTCCTTGTCTCCC…
alpk1.2	alpk1	MSTRG.920.2	MSTRG.920	gcagggacctctttcctactgtgtctcatataCAATAACTTATTATtgcattatattctaattattgCTATTTTATCCAATTTTTAGAACATTCGGGGCACCTGTCTTTTATCTTACAGTCTCTCAAAGGATTGTCCAATGGAGCTTAAACCACAGTATCTCACAGAGGCAAAAGAGGCTTTTGAGATTGGTCTCCTCACAAAGAAAGAAGGAGACAAAGTTACAAGCAAACAAGAGCTGCATTGCTTTGTGAAATCAGCATTTTGCCTTGCAAATGTGCACAAGTGGCTTCACAATGAGAATGTTAGATATGAACATGCAAGTCAACTATGTAGAGAGGCAGTAGAAAAACTGGCAAATTACAGTCGATTGTCTGAAAAACAAGACAAAGGGAATCTT…
alpk1.3	alpk1	MSTRG.920.3	MSTRG.920	TTATTCCTGAGTCGACATTTAATTTATCTCCACGTTCATCTAATCTTGGAAATATCTTTAGATCTAAGCACTCTGGCTCATCCTCTGAAGGAAGATCTTTTGATACAGACCAAGCAACAGATACCAAGGATGAGAAGAAAACACATGTTCTTCAACAACAAATTTCTACAGATAGCTCATCTTCAAAAAGATCTCTCCTTCTACAGAAGAGTAAAAGCAGTGCAAAGTCAACAGATTCTCCCATAAGCCTTGACTATGCATGTGAGTCCACAGAAGAAGGGGAAAATAACAGTCTAAACAGCAGCCATGGATCCAACTCTTGGAAAACATCACAATTTTCAAGACATTCATCTGAGTCAATGTCTTGGCTTAATTCTAGTTCAAGTTCTTATGTTTTTC…
alpl.1	alpl	MSTRG.27086.1	MSTRG.27086	CTGCACGAACGGCTACTGGGGGTTCAGATCCTGGAACCAATTGGGAGGGAAGGATCAGCTGGAGCCCAGGACTAACCCTTCCCAGTATCAGGCTCCGCTGTGGCCACAGCACCAGTAGGGCGGCCAATAGAAACTTTGAGTTGTTCTGAGCAGCAGATCCGAGTGCCAGCCTTGTGGCCGAGGGGAGAGAACGATGGTGAAACTGTGGGTGCTGCTCCTGCTGGGGACCCTCTCTGAGTCTGTCACGTTCCCAGAACAAGAGAAGGACCCAAAGTACTGGCGGCGCCAGGCCCAAGACACACTGAGGGatgcgctgctgctgctgcagaacctcaACACCAACGTGGCAAAGAACGTCATCATGTTCCTGGGTGATGGTATGGGGGTGCCCACAGTAAC…
alpl.2	alpl	MSTRG.27086.2	MSTRG.27086	GTCCCAAAACATTCTGTTTCCTATGATTAACCCATTGGACTCTGCCCAAGTCCATGAGCATTACAAGGGCAGTCCAAATCCGGGACAGATTGCCTAAGTAGTGCACAGTCAGCCCTAGTCCCTATTCTTTTCCCTATACTGACGGGCAGAACCGGCCTCAAGGTCCAGATGGAACTGAATCAGCTTTGGTCATGTGATGAGCAGCTTTGGGCCCCATACAATTGCCCCTTACAATTGCCCGCCGACTTGTACAAAAACAGATCTAAAACCCAACAAGACGCCGGGGCCCGGTATTGGCCTTCACTCACCTCTCCAGGAGTCCCGGAGCCAAATCCCAGTTCCAGCAGAACCCGTTTCACTAGAACAGAACACAGGGATTATTAGTTCTGTGCTGCGGAA…
alx1.1	alx1	MSTRG.7568.1	MSTRG.7568	TCATTAGTGATGGGAGGCTGCTTGGGGGGGTCCTGCTGAGTCCTATAGTATAAGAGCACCCTCTGGTCCCCCCTTACAGACAAGTACAAATTATCAGGCTCAGCGGCACAAGCAGCCCCCCAGTCTGTCCCTGCCTGCGCTCCCAGACTTTGCCTCTGTAGGATTGAACAGGCGGCCGCTAATTCATTATGGAATTTCTCACTGAGAAGTTTGCTCTAAAGAACCAGCCAAGCAAAGCCAGCGATTTCTACATGGGGGCAGCGGGCACACTGGAGCATGTTATGGACTCCATGGACACTGATTCGTTTTACAATAAGAGCCCAGCAGGCAAGTGTGTGCAGGCCTTCAGTGCCATCCAGAGGGCTGAGCACCATGTCAGAATGGAGCGGGCATCCCCCT…
amacr.1	amacr	MSTRG.3458.1	MSTRG.3458	GCCCACCTCTCAGTTCAGCCCAGACAGTGAGTTGGGGGAACTGCTGGCAGCTCTAATAGATTTACATGAATAAGAGGAATGGCTTTAGCTGGGGTTCGTGTTCTGGAACTGGCAGGTCTTGCTCCTGCGCCATTTTGCGGAATGATTCTagcagattttggtgccaaaGTGATCCGAGTGGATAAAAGTAGTAGCAATGTAATAATGGACACCATGGCACGAGGAAAAAAATCTATAGTTGTGAACCTCAAGAACCAGGAAGGGATCAGTGTATTGAAGAAATTATGCAAAAAGTCTGATGTCTTGATTGAGCCTTTCCGTCATGGTGTCATGGAGAGCCTTGGGCTCGGACCCGATATTATGCTTAAAGAAAACCCACAGCTTATTTACGCAAGACTC…
ambp.1	ambp	MSTRG.27912.1	MSTRG.27912	agctGCCTGTCGGTTGCCCATTACCCCCGGCCCATGTAAAGCGGCCAAGACTCATTGGGCCTTTGATGCGGCACAAGGAAAGTGCGTGACATTCGCCTACGGTGGTTGCCAGGGTAACGGAAACCAGTTCTACACCGAGAAGGAGTGCAAGGAGTACTGCGGGGTAGTGAAGGATGtgAGTGACGagttactgtaatttataaaccAATCAGCAAGCCGTGAACCCACTGGGGGGGCGCTATCCCCCCATTCGCCAGAGGAACCCGCAAAACAGCCAATTGgcagccgcccccccccccctgtaaatCTGATGGGAGGAAACAAGATGATCTTTGGCCTTGGGGGGTCTGTGATGTTTGGGGGGGCAGCTTGAAGCCAAATACCCTTAATAAACTGTTA…
ambra1.1	ambra1	MSTRG.9630.1	MSTRG.9630	TTTTTGTTTTCGGTGGTCGCTTGCTTCGGTCTGGCGGCCGCCATTGCCCGGTTCGCTGCTATACTCTGGCTTCGTCCCACCGGATTATCTTTCATTTATTTCCTTCGTAGCCCTCGGCCGTGCTTGTTCAGTCCGGGGCACGGTAGTTTTTCTCACACTCTGGGACCCAGACGCGGCCCTGACAGGCCTCATTCCCACATACGGGCTGGAGCTCAGGCCTTATCCGCCCGAGAGGCGATTGCCCAGCTGGCTTTATAGGCTTCCATGAAGTCCGCCTGCTCCTGGATGTCAGCTCCTGCATCTAGTTCCAAGAGCTTGCTGTGACGGCACTGGTGGTGTCATGAAGGTAGTGCCTGAGAAGAATGCTGTCCGGATCCTGGCTGGACGGGAGAGGGGATT…
ambra1.2	ambra1	MSTRG.9630.2	MSTRG.9630	TCGCTTGCTTCGGTCTGGCGGCCGCCATTGCCCGGTTCGCTGCTATACTCTGGCTTCGTCCCACCGGATTATCTTTCATTTATTTCCTTCGTAGCCCTCGGCCGTGCTTGTTCAGTCCGGGGCACGGTAGTTTTTCTCACACTCTGGGACCCAGACGCGGCCCTGACAGGCCTCATTCCCACATACGGGCTGGAGCTCAGGCCTTATCCGCCCGAGAGGCGATTGCCCAGCTGGCTTTATAGGCTTCCATGAAGTCCGCCTGCTCCTGGATGTCAGCTCCTGCATCTAGTTCCAAGAGCTTGCTGTGACGGCACTGGTGGTGTCATGAAGGTAGTGCCTGAGAAGAATGCTGTCCGGATCCTGGCTGGACGGGAGAGGGGATTGCAAGCTCAGGGAGCC…
ambra1.3	ambra1	MSTRG.9630.3	MSTRG.9630	TCGCTTGCTTCGGTCTGGCGGCCGCCATTGCCCGGTTCGCTGCTATACTCTGGCTTCGTCCCACCGGATTATCTTTCATTTATTTCCTTCGTAGCCCTCGGCCGTGCTTGTTCAGTCCGGGGCACGGTAGTTTTTCTCACACTCTGGGACCCAGACGCGGCCCTGACAGGCCTCATTCCCACATACGGGCTGGAGCTCAGGCCTTATCCGCCCGAGAGGCGATTGCCCAGCTGGCTTTATAGGCTTCCATGAAGTCCGCCTGCTCCTGGATGTCAGCTCCTGCATCTAGTTCCAAGAGCTTGCTGTGACGGCACTGGTGGTGTCATGAAGGTAGTGCCTGAGAAGAATGCTGTCCGGATCCTGGCTGGACGGGAGAGGGGATTGCAAGCTCAGGGAGCC…
amd1.1	amd1	MSTRG.13428.1	MSTRG.13428	GAGGGGACAAATTTGATAGACATTGGAAAGAGCCAATCGACTACAAGTTAGCAGCACGTGTATAGGCTGAGGGACTGCAGAACCATATTAACCAATCCGATAAGGGTTACGTCACTCCCACTGACGCGCCGGGTATAAAACGCAGCTCCTGGATGCTAATCTTCGCTTTACACAGTATGGCCGGCGATATTAGCTAGCGCTCGCTCAGCCGCGTTCTCTGTAACAGGgaataaaacaggaaaaaaagagacTTTACCGGAGAAATTAACTATCCATCGTTAACAACACCTCCTAGAAATCAACGATAATATTCGAATGCCACCTTCCAAaattataataaagtaattatcgACGTAAAATATTTAAAGGCTAAATTTCAAATCTAATATAATTAGAAAC…
amd1.2	amd1	MSTRG.13428.2	MSTRG.13428	GCTAATCTTCGCTTTACACAGTATGGCCGGCGATATTAGCTAGCGCTCGCTCAGCCGCGTTCTCTGTAACAGGgaataaaacaggaaaaaaagagacTTTACCGGAGAAATTAACTATCCATCGTTAACAACACCTCCTAGAAATCAACGATAATATTCGAATGCCACCTTCCAAaattataataaagtaattatcgACGTAAAATATTTAAAGGCTAAATTTCAAATCTAATATAATTAGAAACTACGAATTATTTTAAGTAAAGGACCAGAAAAAAAGAACCGGGAAGGACATTAtcagcaggtagttatttttttccGTTTGAAGTTATTTTCTGCGTTGTCGGTGGGTCTCCGGCTGCCCGAGGAGGGAGAGGCGGGCGAGAAGATGAAGATGGA…
amd1.3	amd1	MSTRG.13428.3	MSTRG.13428	GAGGGGACAAATTTGATAGACATTGGAAAGAGCCAATCGACTACAAGTTAGCAGCACGTGTATAGGCTGAGGGACTGCAGAACCATATTAACCAATCCGATAAGGGTTACGTCACTCCCACTGACGCGCCGGGTATAAAACGCAGCTCCTGGATGCTAATCTTCGCTTTACACAGTATGGCCGGCGATATTAGCTAGCGCTCGCTCAGCCGCGTTCTCTGTAACAGGgaataaaacaggaaaaaaagagacTTTACCGGAGAAATTAACTATCCATCGTTAACAACACCTCCTAGAAATCAACGATAATATTCGAATGCCACCTTCCAAaattataataaagtaattatcgACGTAAAATATTTAAAGGCTAAATTTCAAATCTAATATAATTAGAAAC…
amdhd1.1	amdhd1	MSTRG.7646.1	MSTRG.7646	AGTGATCAAACTGCTTCCTGCAGTCGCTTTAACTTTCTCATGTGTCTCACTAGAGAAGAAGCAACCGTGCTGCTAGCTACTTGCTGCTACAATGGCCTGCAAATTTAGATTGCTCTTGGAAAACGCTGAGCAGATTGTAGTCGTCTGCAGTAAAGAGGAAGAATATCTGCTTGAAGATGGAATGCAACATTTGGCAATACTGGAAAAAGCCAGCCTGGTGATTGGAAATGATGGATTCATAAAAGATGTGGGACCTGCTGAGACCATCCGCAACCAGTTTTCTAATGCTTCATTTGAGAATATAATTGACTGCTCAGGGAAATGTGTTCTTCCAGgCTTTGTAGATGCACACACTCACCCTGTGTGGGCTGGGGACAGGGTGCACGAGTTTGCAATGAA…
amer1.1	amer1	MSTRG.19415.1	MSTRG.19415	ATCTGGGCCCTTTGTAAGTCTGGCTGAGGAAGCAGGGATAGTCATTGCTCTCGATGGTCATAAGCATTTGGGGTAGGAGGTGTGATGCAGCCACCACTGATCACCTCACAGCAGGATGGGGGATCAGGGGCTTGTCTTGGTGCCCATTTTCGTTGACAATCTACGCCCCATAGATAAAAATGCTGCCTAGCGAAATCAGAGGGAGCCACTGGAACGCAGACCAAATAATGGGAATGTTGATTGGTTGGCCAAATTGTATCTTTCGCATCTGATCCAATGAGCAGATTGTTTTCATCTCCGCCGCTGCTCGCTGATTGGCTAAAAGGATTCCCATTAAAAAAAGAGATATGAAATTACATCATCGGAGCAACTTGTTATGGTGGGGACCTGTGAATTTAC…
amer1.2	amer1	MSTRG.19415.2	MSTRG.19415	AAAAAAAGAGGTATGTGGCTTTCTAAATGGCTGCTGCGAGTGTCAATCATAGTAGGTTGCGGGTTTGTGGGCAGGTACAGGCCGTGCGGTTTCGTAGCAGCTTGCGCTGAGCAGGAATGGAGGAGACCTGGGGAAGCAAAGGGAGACGAGCCAAGGTTTGAGGCCTACTACCGTGCGGGGCAGATATGAAATTACATCATCGGAGCAACTTGTTATGGTGGGGACCTGTGAATTTACAAAGCATTTGCTGTATGTTCCAGGGAAAGACACCATGTCTTGGGCTGAGATTGCCTACCCATGGGAGCATGTACACTGCCTAGAAAGAATGTTTGTTTATCTTTGATAACCAAACCCCTGGTACCTCATCTGCCTCAGCCTTCAACTAAGAATACCTGTTAA…
amfr.2	amfr	MSTRG.10635.2	MSTRG.10635	tgcagttccgGCAGCCACGGGTTGGATATGCCCGGCTTGTAGTCATGCGTCTGGCGGCCGGCAGGGGGCACAGACGTATAGAACACACACTAAGTAGGGCTGTAATGGCTACGGGCAAAGCCTACTAGACCACAGCGTCCAAATAGGGCCAGCAGCAAGCGGTGCGAGCTGCTCCCACCCGCGGCGGGCCCTCCCTTCGGTGTGACAGGCCCTTTGGACTAAGGCAAGATGCCGCTGTTATTCCTGGAGCGATTCCCCTGGCCCAGCCTGCGCACTTACACCGGCCTGAGCGGCCTGTTGCTGGGCCTCAGCCTGCTAAGCGCCTATCGGAGCCTGAGCGGGGAGGCGGCAGAACGGAGCATGCTGGAAGGAGAGGAAGCTGGGGCACAGCTGCCACCT…
amfr.3	amfr	MSTRG.10635.3	MSTRG.10635	GGCACAGACGTATAGAACACACACTAAGTAGGGCTGTAATGGCTACGGGCAAAGCCTACTAGACCACAGCGTCCAAATAGGGCCAGCAGCAAGCGGTGCGAGCTGCTCCCACCCGCGGCGGGCCCTCCCTTCGGTGTGACAGGCCCTTTGGACTAAGGCAAGATGCCGCTGTTATTCCTGGAGCGATTCCCCTGGCCCAGCCTGCGCACTTACACCGGCCTGAGCGGCCTGTTGCTGGGCCTCAGCCTGCTAAGCGCCTATCGGAGCCTGAGCGGGGAGGCGGCAGAACGGAGCATGCTGGAAGGAGAGGAAGCTGGGGCACAGCTGCCACCTGAGCCCGTGGACTTAGTTGAGCTGTTCCGGTACCTGGTCTCTGACAGTCTTGGGGTGTGGGTTCTA…
ammecr1.1	ammecr1	MSTRG.19506.1	MSTRG.19506	GTTTAGGCGGAATCTGCAGCTAGAAGGCGGTGTTTTTTGTAACCGGACTTACAGTACGGGGCGGGGCTCCGGGAGACGACGTGTGACGTCATCACGCAGTGAAGGAGGACGCCCCGGAGCATGGGTCGGAAGCGGTGCGTGGGAGATTGTTCCAAGATGGCGGCGGGCTGCTGCGGGGTGAAGAAGCAGAAACTCTCCAGCTCTCCGCCTTCTGGATCAGGGGGTCCGGGCGGCCCGCACTGTAGTGGGGAGAGCCAGTGCCGCGGGGCCGAGCTGGGGCTAGGAGGCTCAGGAAGCGGGCCTGGGGGAAGCAGCCGAGTGAACGGCCTGGGCTGTAATAACAGCCTTTCACCGGGCTGCGGGACTCTCTCCCCTGGCTGTGGCTCCAGCCTCAGCCCC…
ammecr1.2	ammecr1	MSTRG.19506.2	MSTRG.19506	GTTTAGGCGGAATCTGCAGCTAGAAGGCGGTGTTTTTTGTAACCGGACTTACAGTACGGGGCGGGGCTCCGGGAGACGACGTGTGACGTCATCACGCAGTGAAGGAGGACGCCCCGGAGCATGGGTCGGAAGCGGTGCGTGGGAGATTGTTCCAAGATGGCGGCGGGCTGCTGCGGGGTGAAGAAGCAGAAACTCTCCAGCTCTCCGCCTTCTGGATCAGGGGGTCCGGGCGGCCCGCACTGTAGTGGGGAGAGCCAGTGCCGCGGGGCCGAGCTGGGGCTAGGAGGCTCAGGAAGCGGGCCTGGGGGAAGCAGCCGAGTGAACGGCCTGGGCTGTAATAACAGCCTTTCACCGGGCTGCGGGACTCTCTCCCCTGGCTGTGGCTCCAGCCTCAGCCCC…
amn1.1	amn1	MSTRG.26016.1	MSTRG.26016	GGCCTTGTGATGTGACGGGCGGGCGGTTGCCGTCGCTCCCTAGAATCAGTCCCTGTAATCACGTGGTGTGATGGTCACATGGTACGGCTGGTTCCTGGGCTGGGAACTGGGTAACAATGTTCTGCGGGGGGGTGGATCAGCTGCTGGACTTGTGTGTGCTGTCTCTGGCCAAAAGCCTCTCCCATTATGACTCTCAGATTGACCCGCTGCCTCCGCACATTAAGGACAAGCTGATAAAACTGCTGAGTGTCCATGGGCTCATCACCGACTCAAACATCAGTCAGGTGCTGCACCGCTGGGTGCTGAAACTGGACCTCCGAGAGTGCGACATCTCCGACCTGTCTCTTCGGCTGCTGTCTCGCTGCCGCCAACTAAAGGAAATTAATGTAAATGCGCGCA…
amotl1.1	amotl1	MSTRG.6649.1	MSTRG.6649	GCTGGCGGCTCCGGGCAGTACGTTGCTGTTGCTGCTGCACATCATGTCCCATGCAGGGGGCTCAGCCTCCGCTCCTGGGGGGCAGTGAGGGGCAGTGAGGGGCTGCCCGGCGGCCGGACCGTAGGGAGTGTATATGAGCAGGAGCTGTAGaaaCGCAGTTGCCTGGATTCCTACCTCAGGATTTACTCAGGATATCAGAGGTGGAAATGCGAGGATCTGAAGATGTTGCTACAGGAACAGTGCTACAAAGGCTAATCCAAGAGCAGCTACGTTATGGCAACCCAAACGAGAATATGAACTTCCTGGCTATCCAGCACCAGGCCACGGGGAGTGCAGGACCGACCAATATTGCCACCAATACTGTTTCATCCACGGAGAATATCCCTCAAGAAGACCCAC…
amotl1.1	amotl1	MSTRG.6651.1	MSTRG.6651	TCTTGGTCCCGTTGGCAGCCCTTTGTGTTGGCTTCTTGATGAACAACTGCATCTTCTGACAAATGCATCTGAGAAACAGCGGCTCTAGAAGATCGACGCCTGAATCCACGAATCCATAAAACAACTTGGCTGCCAATGGGGGAGGGACAGGGGCACATACAGGGGTCCTAAATACCATCTTTGGACCCCTGCATAACATCTTGGTCCCGTTGGCAGCCCTTTGTGTTGGCTTCTTCATGAACAACAGCATCTTCTGACAAATGCATCTGAGAAACAGCGGCTCTAGAAGATCGAC
amotl2.1	amotl2	MSTRG.14403.1	MSTRG.14403	GCCTGAAACTCTCACATTCCGCGCATAGCAAAGCTATTGAAGCACTAGAGCGGCGTGAGTGCTGCGGGATCAGTCTGCTCAGCGCTCTCAGGCAGCACACAGCTCACTGCGCGCAGGGAAAGTACGGGCACAGTCGCACCGACACAGTCGCACCGAGAGCCCAGTCTGCTGCGCACACACTGGCTATGCTCGGGCTCTCCCCAACAGTCGAATAGGATTATAATCCATTACTTATATTTTCCACTTGACTGAGGATTTATTTACTTGTTAAGGATGAGAACAGCCGAGGATTCCTCTGGAACGGTTCTACACCGTCTCATTCAGGAGCAACTAAGATATGGGAATCTTAGTGATAACCGTACATTGTTGGCTATCCAGGAGCAGGCTCTGCGGGCTGGA…
amt.1	amt	MSTRG.11886.1	MSTRG.11886	GTAGGATGCAGTGGTTGCGCTGGGTCGGTGTTAGAGCGCTGCGATCTGGGGCAGCTGGAAGTAGGTTGCAAGAGAGGAGCTACAGTAGCAGCCAGACAAATCCCCCTCGCCAGACACCACTGTATGACTTTCACCGTGAGCATGGCGGCAAGATGGTTGAATTTGCAGGCTGGAAGCTTCCAGTACAGTACAAAGACACACACATTGCCTCCCATCTCCATACCCGCCAACACTGTTCTGTGTTTGATGTTTCCCACATGCTGCAGACCAAAGTCCTAGGGAAGGATCGGATACCCTTTATGGAGAGCCTGGTGGTGGCAGATATTGGAGAGCTGAAGGAGAACCAGGGCACATTGTCTCTCTTCACCAATGAGAAGGGTGGTATAATCGATGATCTCA…
amt.2	amt	MSTRG.11886.2	MSTRG.11886	CTTATGCAGCGTTTCTGGGGGGTGTGCGCTCCGCGCATGCGCAGTCCATCAGGCTGAAGCTGTACAAGTAGGATGCAGTGGTTGCGCTGGGTCGGTGTTAGAGCGCTGCGATCTGGGGCAGCTGGAAGTAGGTTGCAAGAGAGGAGCTACAGTAGCAGCCAGACAAATCCCCCTCGCCAGACACCACTGTATGACTTTCACCGTGAGCATGGCGGCAAGATGGTTGAATTTGCAGGCTGGAAGCTTCCAGTACAGTACAAAGACACACACATTGCCTCCCATCTCCATACCCGCCAACACTGTTCTGTGTTTGATGTTTCCCACATGCTGCAGACCAAAGTCCTAGGGAAGGATCGGATACCCTTTATGGAGAGCCTGGTGGTGGCAGATATTGGAGAG…
anapc1.1	anapc1	MSTRG.12600.1	MSTRG.12600	GGGTTTGTGGTTTGTGTGAGACGCGCCAGGACTTAGTGTCATCTCACCCCGTTAGGAGTAGGCTTTGTACGAGGCTTTTATCCAGCGCTGAGAGCACGGGCGAAGGATTGCTTTATACCAGaaataatgttGATATTTAGAACCCATGTCGAACATCTATgaagaaaaacaaacaatgatTGCAGCAGGGGATTTGCAGGAGTTTGTTCCTTTAGGCCGTGACCACAGCAAGCACCACCCCAATGCACTGAACCTTCAGTTACGGCAGCTGCAGCCAGCCTCTGAACTGTGGTCCTCTGATGGGGCAGCAGGCTTGGTAGGATCACTTCGGGAGGTAACCATTCACGAAAAGAATAAGGAAAGCTGGCAGCTAAGGAAAGGTGTTGGTGATCCTGGAGA…
anapc10.2	anapc10	MSTRG.768.2	MSTRG.768	AACGCACGACGCGGCTCCTTCTAACATCGCCTGTCAACGTCATCGAGAAGCGCGGAAAGAACAGAGGAGTGGCGGTCTGGTAGGGTTCAACAACTCAAAGCTACATCTGACTGCCTTTTTCCAAAAAGAACCAGGAAATGACAACACCTAACAAAACTCCCCCTGGCGCTGATCCCAACCAGCTAAAAAGGACTGGCACTGTTAGAGAAATAGGCTCACAAGCTGTTTGGTCTTTATCGTCCTGTAAACCAGGGTTTGGAGTTGACCAATTAAGAGATGACAATTTAGAAACCTACTGGCAGTCAGATGGATCGCAGCCTCATTTAGTCAACATACAGTTTCGAAGGAAGACAACTGTTAAGGCTTTGTGCATTTATGCTGATTACAAATCAGACGAGA…
anapc11.1	anapc11	MSTRG.23364.1	MSTRG.23364	TGGCACAAGCAGAAGCTCTGTACAGCCAATATAAATGATTTGTAAGGAGACTGGGAGCTAAGGTGCCACAAGCCATGGCGATAAACAACACAAAAGTCGTCTTTTCTGTTTTCAAACAATAGAAGGTGCGAGCAGAATAAGAACAGATTTTGATGAGAGAATGTACCGCAACTGAGCAGCACTTCCCTCTTATGTTACACCGATTGGCCACGCCCACTGGGCGGCTCCGTGTGCGTCACTGCGCTACGTGTAGTCGTAACGCTCGTCCTCTGTGAGGAGGCTGTAAGCATATTTGCAGGAGGTGCTCGTCATGAAGGTTCGCTTGAAGTGCTGGAATGGCGTTGCCTCTTGGCAGTGGGTGGCTAATGATGACAACTGTGGGATCTGTCGTATGGCATT…
anapc13.1.1	anapc13.1	MSTRG.19164.1	MSTRG.19164	CGGAAGAGCTTTGCGTGCTGCGCTTATATAGAGACGTAGTGACGTCaaatctcgcgagatgagacttgaGGCAGCGGCTGCGGGAATACTGTGTAAGGAGCCGGGCAGCCCATTAATGGACAGTGAGGTGCTGAGAGATGGACGGATTTTAGACCTAATTGATGATGCTTGGAGAGAGGATAAACTGCCGTATGAGGATGTGACCATCCCTCTGAATGAACTTCCGGAGCCAGAGCAGGATAATGGCGGAGCAACGGAGTCCGTTAAAGAACAGGAAATGAAATGGGCTGACCTGGCACTGCAGTATTTACATGAAAATATTCCTTCATCGGGCAGCTAAAAGCAGTGAACACTGCATATTTGTGTATTAACAAGCTAAAATGTCtagtaatgtttttt…
anapc13.1.2	anapc13.1	MSTRG.19164.2	MSTRG.19164	GCTTTGCGTGCTGCGCTTATATAGAGACGTAGTGACGTCaaatctcgcgagatgagacttgaGGCAGCGGCTGCGGGAATACTGTCCCATTAATGGACAGTGAGGTGCTGAGAGATGGACGGATTTTAGACCTAATTGATGATGCTTGGAGAGAGGATAAACTGCCGTATGAGGATGTGACCATCCCTCTGAATGAACTTCCGGAGCCAGAGCAGGATAATGGCGGAGCAACGGAGTCCGTTAAAGAACAGGAAATGAAATGGGCTGACCTGGCACTGCAGTATTTACATGAAAATATTCCTTCATCGGGCAGCTAAAAGCAGTGAACACTGCATATTTGTGTATTAACAAGCTAAAATGTCtagtaatgttttttttgtactgaACTATGTTTCCTTG…
anapc13.1.3	anapc13.1	MSTRG.19164.3	MSTRG.19164	gcgagatgagacttgaGGCAGCGGCTGCGGGAATACTGTGTAAGGAGCCGGGCAGGTAATAGTGATTGAGCTGGGATCCGCGGCTGCGGCTTATGTAGAGAGAAGCAGGGCTGTTGCCCATTAATGGACAGTGAGGTGCTGAGAGATGGACGGATTTTAGACCTAATTGATGATGCTTGGAGAGAGGATAAACTGCCGTATGAGGATGTGACCATCCCTCTGAATGAACTTCCGGAGCCAGAGCAGGATAATGGCGGAGCAACGGAGTCCGTTAAAGAACAGGAAATGAAATGGGCTGACCTGGCACTGCAGTATTTACATGAAAATATTCCTTCATCGGGCAGCTAAAAGCAGTGAACACTGCATATTTGTGTATTAACAAGCTAAAATGTCtagtaa…
anapc15.1	anapc15	MSTRG.14781.1	MSTRG.14781	AACGGAGCTGTAGGGCCGGGGCGCTCTATTCCCGAGGGCCCACTCTAAGTGAGAACGATCTATGGTTTGCCTGAGAGAGGGCGGAGTTTTATTTAAACCTTGGCGGCCATATTACTGGAGGCAGGAGTGGTGGAATCGAGAATGTCCACGCTGTTTCCATCCCTGTTCCCCCAAGTGACAGATTCCCTGTGGTTTAACTTGGACCGTCCTTGTGTGGATGAGAATGAGCTACAGCAGCAGGAGCAGCAGCACCAAGCCTGGCTGCAAAGCATAGCCGAAAAAGACAATGGTTTGGTGCCTATCGGCAAGCCGGCTTCAGAGCCATACgatgaggaggaagaggaagACGACGAGGATGATGAGGACAGCGAAGAAGATTCGGAGGATGACGAGGACATG…
anapc15.2	anapc15	MSTRG.14781.2	MSTRG.14781	GAACTAGTGCTGTGCGTGTGTGTATGAGGGGCGGGGCTGGGAGGACTGACATCATCACCAATCATAGAGACTGAGGGGGGAACGGAGCTGTAGGGCCGGGGCGCTCTATTCCCGAGGGCCCACTCTAAGTGAGAACGATCTATGGTTTGCCTGAGAGAGGGCGGAGTTTTATTTAAACCTTGGCGGCCATATTACTGGAGGCAGGAGTGGTGGAATCGAGAATGTCCACGCTGTTTCCATCCCTGTTCCCCCAAGTGACAGATTCCCTGTGGTTTAACTTGGACCGTCCTTGTGTGGATGAGAATGAGCTACAGCAGCAGGAGCAGCAGCACCAAGCCTGGCCATACgatgaggaggaagaggaagACGACGAGGATGATGAGGACAGCGAAGAAGATT…
anapc16.1	anapc16	MSTRG.17399.1	MSTRG.17399	CTCCCACACACGGTCACGTGGCTGTGACATTCGGGCTGCTTATTAGTGGAGCTGCTGCGGCCTGTCCAGAGAAGGGAACAGGAAACCGGAAAGTGGGATTGTGGTGGCGCAGggtttaaatggcagagaggtGCAGTACAACACGAGAAAGGGATTGCTAGAGcTCTGTCACCTTCCTCGCTTAGCCAAGCCGTTGCCTTTTGTCAGGGCACAAACCAAACATGTCCACTGTGCGTAACTCCTTAATTACGTTGACAAGGGCAACACCCGGAAGTGTTCGCGAGAGTGGGGTGCCAGGAGCTGGAGATTTTAGCAGAATGGCTGCCTCCTCTTCATCCTCTTCAGCTGGTGGAGTAAGTGGGAGTTCTGTTACTGGATCTGGATTTAGCGTTTCAGATT…
anapc16.2	anapc16	MSTRG.17399.2	MSTRG.17399	CGGTCACGTGGCTGTGACATTCGGGCTGCTTATTAGTGGAGCTGCTGCGGCCTGTCCAGAGAAGGGAACAGGAAACCGGAAAGTGGGATTGTGGTGGCGCAGggtttaaatggcagagaggtGCAGTACAACACGAGAAAGGGATTGCTAGAGcTCTGTCACCTTCCTCGCTTAGCCAAGCCGTTGCCTTTTGTCAGGGCACAAACCAAACATGTCCACTGTGCGTAACTCCTTAATTACGTTGACAAGGGCAACACCCGGAAGTGTTCGCGAGAGTGGGGTGCCAGGAGCTGGAGATTTTAGCAGAATGGCTGCCTCCTCTTCATCCTCTTCAGCTGGTGGAGTAAGTGGGAGTTCTGTTACTGGATCTGGATTTAGCGTTTCAGATTTAGCTCCTCC…
anapc16.3	anapc16	MSTRG.17399.3	MSTRG.17399	CACGTGGCTGTGACATTCGGGCTGCTTATTAGTGGAGCTGCTGCGGCCTGTCCAGAGAAGGGAACAGGAAACCGGAAAGTGGGATTGTGGTGGCGCAGggtttaaatggcagagaggtGCAGTACAACACGAGAAAGGGATTGCTAGAGcTCTGTCACCTTCCTCGCTTAGCCAAGCCGTTGCCTTTTGTCAGGGCACAAACCAAACATGTCCACTGTGCGTAACTCCTTAATTACGTTGACAAGGGCAACACCCGGAAGTGTTCGCGAGAGTGGGGTGCCAGGAGCTGGAGATTTTAGCAGAATGGCTGCCTCCTCTTCATCCTCTTCAGCTGGTGGAGTAAGTGGGAGTTCTGTTACTGGATCTGGATTTAGCGTTTCAGATTTAGCTCCTCCAAGG…
anapc2.1	anapc2	MSTRG.18827.1	MSTRG.18827	GCGCGTCTCTGGTCTCCATGGTTATGGGAGTCCGCTCCCTGTCACTGTCATTACTAATGGCCCCGGAGTGACGTCACTACTAGGCGCCCGCTCTCCCCTCAGCCGGCGGGATGTCTGAGTGTAGCCTGGAGCAGCTGTCTGCGGCTTGGAACGCCTTGAGCGTCGGGCTTGTACCGCCCTCCGCCTTGGGCCTGGCAGCACCCAGACCCAGCACGGGGGAGTCAGTCGTTGAAGCCCACCTTAAGAGCGCTCTAGAAGTCTTGCACCTCTATGACCTGCATTCCATGGTGGAAGAATGGTTCACGGAAGTTCTGCAGATGGACCTACAGAGGAACATTGCCCCAGAGTTCTGGAATGGAATCAACCAGCACGAGAATGCGGTGGAGGAGGAGCACTGCG…
anapc4.1	anapc4	MSTRG.24517.1	MSTRG.24517	GAAAGCTGCTGTTTTAGTTACAGCAATGCAAAAAAAGATAAagATACAAGGAAGCAGATTTTAGGCTGTTGTATGCTGGGGGGGGATCAAAATGCCACCCTTTCGGCAAGTTGGTGAGAAGCAGCTGCCCCAAGAAATAATCTTTCTGGCCTGGTCACCTAAAAGAGATCTCATTGCCCTCGTCAACAAAGCTGGAGAGGTCCTACTCCATCGGCTTGCCAATATTCAGAGAGTGTGGAGTTTACCCCCCAGTGAGAATACTGGAAAAGAAGTTACTTGTTTGGCATGGAGACCAGATGGCAAAATACTGGCATTTGGTCTTGCTGATACAAAGAAAGTTGTTTTGTGTGATGTAGAGAAACCTGAAAGTCTCCATTCCTTCTCACTGGAAACACCAAT…
anapc4.2	anapc4	MSTRG.24517.2	MSTRG.24517	ctattgttgctggtggaaagccttttcagaacaGTTTGTCGCATGCTgctatagcagagatctattgcgggcgacgaaaccactccgtgggttcttaccccaAATCTTAGTTGTATATAGATTTGCCATCTCATGTTTATGCATGTACTTTTAGCCAACATACTAATCAAGCCACATTTGGTTATAAAAGATTTCAGGGACAACTATGGGGCATGGACATTCTCTGTCAATTCTACTGCCCTTCTAGCCCTATACATTACGTAATTTCTAGCCTAATTCATATGTTACTTTAGTTGCATGTTAAGCAGAATCCTACATTCATATTCATTGAGGTATAACTAGAATTATGTTACATAATACAAAATATCTGCTTTTTCTACAGGTCTATGGATCTTGCCT…
anapc4.3	anapc4	MSTRG.24517.3	MSTRG.24517	CATTATGAGCAGTCAGTTCTGTTGCAATTGCAGTAGGTGGCGCTGTGGAGCAGCAAGGTGCAAACTGGCACATTAACCTGTAATTGGCATGGGATGGAGCCTTCTCCTAAGCTGAGACATTCATGCCTGTTATTACTTTTCTTGAAATGCATTTTAGAAATGATGCACTTAACAGCTGTTTTGTCTGCAGCTTCATGCATTAAACACTCATGTGAAGGGTTAACTGAGCCATGGCACACTGTAGGCAGAACCCTCACTGCTCCTTCTCTATTCAAGGCCCCTTATCTCTGGCCTTTGAGTAACACATGCTCTGAGTGTTTTTCCAGCACTTCTGGTAATTGTTTTTCAGTGCTGCATTCCATCCCTCCTCAAGTGTCTAGATCTTTCTCCTACCTCATG…
angel2.1	angel2	MSTRG.12385.1	MSTRG.12385	CCTTACATGGCGTTCCCAGCGTGCTTTGCTGAGCTATGGCTGACTTTACGTGGTGCCGTTGTAGCGTTGAGGATAAAGCCGCTGACTGTCTGTGAGGCGCTGGTAACCACATGATCCCATATTATTTGGGGACCCTGAGTAGAAGCAGATTTGTAGGTGACCAACACACCTATGAGTAGAAACTTCTTTAGATGTCCATGGTGGACAGGATATTTTCCCTGGACCCCCAACCTTTCCGTCAGCAGTTTGAACCCTCAAGTAAATTGGAGGCCAAGCTATTCGTTGAGACCAAGCCCAGCTTCCTCTCCCAACTCCCTTGGTGTTCCCTGGAGCCCCCAACCTTCATGTTGGATTCACGTCTCTAACCTGAATATGGCTTCTAAAAGTGACGAACCGCTA…
angpt4.1	angpt4	MSTRG.7618.1	MSTRG.7618	TGATAGTCTTAACATAAAATTCTGTAGGAAGGCTGGCCTATATAATGGGAAGCCACCAGGTTGGGTAGTGAGTGTACAGTGTGCTGACATAGAGAAATGAACTTTTTGCTGCTGAACCAGATTGGCTGTCTTCTGTTATTGGGATTTCATGTTCAGTATGTTATAGCTCAGGTTGATCTTTCCCAAAATGCTCAAGGTTATGACTGTTCCCACATCTGGGAAAGAAACAATGACTCTATCAGTGGGATTTACACAATAAAACCTCTGGGGGCCATCGCATCTtttcagGTTTTCTGTGAAATGAAAGCTGATGGGGGCTGGACACTCATACAGAGACATGACGGGCAAGATGGTCTACTCTTCAACAGAGTATGGGCTGATTACAAAATTGGATTTGGA…
angpt4.2	angpt4	MSTRG.7618.2	MSTRG.7618	ACATAAAATTCTGTAGGAAGGCTGGCCTATATAATGGGAAGCCACCAGGTTGGGTAGTGAGTGTACAGTGTGCTGACATAGAGAAATGAACTTTTTGCTGCTGAACCAGATTGGCTGTCTTCTGTTATTGGGATTTCATGTTCAGTATGTTATAGCTCAGGACTAAAATAATCTTCCGTTTGTTTACAGGTTATGACTGTTCCCACATCTGGGAAAGAAACAATGACTCTATCAGTGGGATTTACACAATAAAACCTCTGGGGGCCATCGCATCTtttcagGTTTTCTGTGAAATGAAAGCTGATGGGGGCTGGACACTCATACAGAGACATGACGGGCAAGATGGTCTACTCTTCAACAGAGTATGGGCTGATTACAAAATTGGATTTGGAAACATCT…
angpt4.3	angpt4	MSTRG.7618.3	MSTRG.7618	ACATAAAATTCTGTAGGAAGGCTGGCCTATATAATGGGAAGCCACCAGGTTGGGTAGTGAGTGTACAGTGTGCTGACATAGAGAAATGAACTTTTTGCTGCTGAACCAGATTGGCTGTCTTCTGTTATTGGGATTTCATGTTCAGTATGTTATAGCTCAGGTGAGTATATGCCTAACATTAGCAGGCAGTTATGACTGTTCCCACATCTGGGAAAGAAACAATGACTCTATCAGTGGGATTTACACAATAAAACCTCTGGGGGCCATCGCATCTtttcagGTTTTCTGTGAAATGAAAGCTGATGGGGGCTGGACACTCATACAGAGACATGACGGGCAAGATGGTCTACTCTTCAACAGAGTATGGGCTGATTACAAAATTGGATTTGGAAACATCTC…
angpt4.4	angpt4	MSTRG.7618.4	MSTRG.7618	ACATAAAATTCTGTAGGAAGGCTGGCCTATATAATGGGAAGCCACCAGGTTGGGTAGTGAGTGTACAGTGTGCTGACATAGAGAAATGAACTTTTTGCTGCTGAACCAGATTGGCTGTCTTCTGTTATTGGGATTTCATGTTCAGTATGTTATAGCTCAGGTTATGACTGTTCCCACATCTGGGAAAGAAACAATGACTCTATCAGTGGGATTTACACAATAAAACCTCTGGGGGCCATCGCATCTtttcagGTTTTCTGTGAAATGAAAGCTGATGGGGGCTGGACACTCATACAGAGACATGACGGGCAAGATGGTCTACTCTTCAACAGAGTATGGGCTGATTACAAAATTGGATTTGGAAACATCTCGGGTGAGCACTGGCTGGGATTAGATCAA…
angpt4.5	angpt4	MSTRG.7618.5	MSTRG.7618	GGCCTATATAATGGGAAGCCACCAGGTTGGGTAGTGAGTGTACAGTGTGCTGACATAGGTAAGCATCTGTCTTCAGTGTACATCTCCTTGACTTTTCAATTCCTTTTTTTAGTACTTATGAATGTAAATCAGAATAGTAAAGTCTTAAATTGTTGGCTATCAATAACTAAGTTCCTTTTTTTCCTGTTAGAGAAATGAACTTTTTGCTGCTGAACCAGATTGGCTGTCTTCTGTTATTGGGATTTCATGTTCAGTATGTTATAGCTCAGGACTAAAATAATCTTCCGTTTGTTTACAGGTTATGACTGTTCCCACATCTGGGAAAGAAACAATGACTCTATCAGTGGGATTTACACAATAAAACCTCTGGGGGCCATCGCATCTtttcagGTTTTCTGT…
angpt4.6	angpt4	MSTRG.7618.6	MSTRG.7618	GTTGGGTAGTGAGTGTACAGTGTGCTGACATAGGTAAGCATCTGTCTTCAGTGTACATCTCCTTGACTTTTCAATTCCTTTTTTTAGTACTTATGAATGTAAATCAGAATAGTAAAGTCTTAAATTGTTGGCTATCAATAACTAAGTTCCTTTTTTTCCTGTTAGAGAAATGAACTTTTTGCTGCTGAACCAGATTGGCTGTCTTCTGTTATTGGGATTTCATGTTCAGTATGTTATAGCTCAGGTTATGACTGTTCCCACATCTGGGAAAGAAACAATGACTCTATCAGTGGGATTTACACAATAAAACCTCTGGGGGCCATCGCATCTtttcagGTTTTCTGTGAAATGAAAGCTGATGGGGGCTGGACACTCATACAGAGACATGACGGGCAAGAT…
angpt4.7	angpt4	MSTRG.7618.7	MSTRG.7618	AGTGAGTGTACAGTGTGCTGACATAGGTAAGCATCTGTCTTCAGTGTACATCTCCTTGACTTTTCAATTCCTTTTTTTAGTACTTATGAATGTAAATCAGAATAGTAAAGTCTTAAATTGTTGGCTATCAATAACTAAGTTCCTTTTTTTCCTGTTAGAGAAATGAACTTTTTGCTGCTGAACCAGATTGGCTGTCTTCTGTTATTGGGATTTCATGTTCAGTATGTTATAGCTCAGGTTGATCTTTCCCAAAATGCTCAAGGTTATGACTGTTCCCACATCTGGGAAAGAAACAATGACTCTATCAGTGGGATTTACACAATAAAACCTCTGGGGGCCATCGCATCTtttcagGTTTTCTGTGAAATGAAAGCTGATGGGGGCTGGACACTCATACAG…
angptl4.1	angptl4	MSTRG.1353.1	MSTRG.1353	GTTCCTTGACAGAGAGCACAAGCCTGAACTTGAGAAAGGCAGACAGGGTGAAGGGGATATAGTGAAGGAATTACGCAAAGATGAAGCTGTTACTTGCAAGTATAACTGTGAGCCTGCTAGTGCTGAGCCTGCTAGTGCTGGGAGGGGAGAGCTGGGGATTCTCTTCAGAGAAGAAGGTGCAGTATGCCTCCTGGGATGAAGTAAATGTACTAGCTCATGGGTTGCTCCAGTTAGGTCATGGGCTCAAAGAACATGTGGACAAGAccaaggggcagctgaaggagaTCAGTGGCAAGCTAGTACAGCACAATGTGTCCTTGCTGGAGCTAAGCAGGCAAGCCAGTGAAGTGCGGGAGAGTGGGGAGGCGCTGAAGGGAAGGTTGCAGGAGCTGGAGGATA…
ankdd1b.1	ankdd1b	MSTRG.3108.1	MSTRG.3108	tttttctgtttgtatttctgggcagatGGCTGTTTCTCCTAAAGACAATGACAGCTGAAAGACCACATAGAATTATTCTATCTACATAGGCATTTTCTCACCCTCCACTTAAGTCCATTTCTGGTATCACAACGGGCACCATATAGTCACTATGAAGAATTATTGTGTAAGAAATGACCTCTTGCATGGGTTTGGTGAAAGCAGCTGGTTCCCAACAGCCAGGGGTCTTACCTTATATACAGTAATGGAACTCCAGTGTTGCATCAGTGAGGAGCAGGTGTTTATGTGTACTTGTCAGTGCTGaatgatatataaaaatatataatttttaaataaaagttttaaacATTTACGTTGACTTTGATTCAAACTGGTTTAGTTCAGGTCTGACCCTGTTAC…
ankdd1b.2	ankdd1b	MSTRG.3108.2	MSTRG.3108	AAAACCTATGTGTTATCTCGGGTGTGGCTGCAGCAAGATTTCTTCCTGGGATTGCAACGTCCGGCTGAGTTCTTGGGTTCTATGTTCTCTGCGTGTTAAACTTTTGACTGCCATTCCATCCTGCTCTTCCTCTGGCATTGCTGCATAAAGAAATGGCCTTTCATGACGCTGCTAAAAAGGATGATGTGCTAGCCATGACTCGGCTGCTGGAACAAAAAGCTAACATTAATGCCAAGAATAATCTCAACAGGACAGCGCTTCACTTTGCTGTAGCTGCAAATAAAATGCAGGCCGTGTCCTTCCTCCTGAGCCACAAAGCACGAGTAGATATTGCTGATAAGCATGGCCTGACTGTTCTTCACCTGGCGGCATGGTCTGCAGATCTGACTATTGTACAAA…
ankef1.1	ankef1	MSTRG.12579.1	MSTRG.12579	TAGTAGCCAAAGGAATGTGAGGAAACTACAGGAGCCGGGGCGATGGGACACCGTGGGAACTAAGGGGAGAGCGGGAGCGGCGGAGCCGGGAAGAATCGGCGCTCAGGGGCTGATCTGTTTAATACAGAGCCGGAATTCCAAGAATTTCCATGTTACAGAAAATGGCAGAGGCTGAAGAAAGACTAGAAACATTACAGATATACAAAGTTCTTCAGTGCGTTCTCAATCAAGACAAAGAACAGTTAGAAAAGCTTATCAGTCTTGGAATAAAGGATCTTATAAACTCCACTGAGCCCCGCAATGGTGATGGAGCCCTACACTTGGCCGCTGCAGCAAATAACGTGGACATGTGTGTGTTCTTGCTTAGTTTAGGAGCCCAGCCTAATATACAGGACCTAA…
ankef1.2	ankef1	MSTRG.12579.2	MSTRG.12579	GAGGAAACTACAGGAGCCGGGGCGATGGGACACCGTGGGAACTAAGGGGAGAGCGGGAGCGGCGGAGCCGGGAAGAATCGGCGCTCAGGGGCTGATCTGTTTAATACAGAGCCGGAATTCCAAGAATTTCCATGTTACAGAAAATGGCAGAGGCTGAAGAAAGACTAGAAACATTACAGATATACAAAGTTCTTCAGTGCGTTCTCAATCAAGACAAAGAACAGTTAGAAAAGCTTATCAGTCTTGGAATAAAGGATCTTATAAACTCCACTGAGCCCCGCAATGGTGATGGAGCCCTACACTTGGCCGCTGCAGCAAATAACGTGGACATGTGTGTGTTCTTGCTTAGTTTAGGAGCCCAGCCTAATATACAGGACCTAAACGGATGCACCCCTGCTA…
ankfy1.1	ankfy1	MSTRG.5478.1	MSTRG.5478	GGCATTCCCGGTTTTTTAGAAGTGAAACTCAGTATTTGCTCTGCTGTTTGGAGTCCTTGTTTCAGCCTATACCGGTTTCCTTCCCCTACGTCACAGTTGTCGGCCCCTCTTCTCTCGCGATATCAGCCGGGCGGATCCATCATGGCGGAAGAGGAGGTGGGAAAGCTGCAGAAGCATCTAGCGCTTCTCCGTCAGGAGTATGTCAAGTTGCAGCAAAAGCTGGCAGAGACTGAGAAAAAATGCACTCTCCTAGCAGCCCAGGCTAACAAAGAAGCCTCCAGCGACTCTTTCATCAGCCGCCTCCTCTCTATCGTGGCACAACTCTTTCAGCAGGAGCAGTATAGTGATCTGATGATAAAAGTTGGAGACAAACACATAAATGCCCATAAATTTGTTCTT…
ankhd1.1	ankhd1	MSTRG.7140.1	MSTRG.7140	CAAGATAGTTTACAAGAAGTTAATGGCTAGGAAACGGGTtgctttgcttatttttttaattacttcagaTGTCTGCTTTTGAGGAGTTCGCGTTTTGGAAGTCGGCACAGTAAGCAGACAAAGTTTAAAGACTCGTCGTTTCGCTCTTCAGATCTCGGTCTTTTTCCACGCTTGACGGGAGCTATGCAGAATGCTGTGACCGGGACGGACATGCTCACGGAAGGCTTTGAAGATGAGATCGACTCGGTAACTCCGCGCTCGCCAGTGACGGAGCTGGGAAGTGAAGCCGGTGTCGGACTCTCCGCTGCCAAGGTTCGCCTTTTTGGGGGCGCGTCGACTGGAAACGAGAGACTGGATTTTAGGTTGGCTGCTGCCGCTGTGCTCTCCTCCGGAACTGGC…
ankle1.1	ankle1	MSTRG.1396.1	MSTRG.1396	CCAACGCCGCTGGTGGGAAGTTTGAACCCACGATACCATTGTTCCGGGCTCCACAGCTGTCAGAAATGTGGGCTAAAGCCCCGCTGAGGGTTTACCTTGGGGCCCATTTGGTACACGCTAATCTCGGTGCAGTATAACACGCAGCGTTAGCTTTCCCTGCCGAGGCTCTTGGAACCTTTTGTTTGATTTCGCTTTGGCCAGAGTTCGGGGCCATCAGCGATCCCTGTAGTTTCCCATGTCCCGATACCAGAATGGACACGCTGGCTTTGGCTCGGCTTTTGTGCGAAGCTGTGGAGAATGAAGACGCAAAGGAGGttgaaaatctattaaaaaatgggGCAGACCCAAACCTTGTTTTGCCCACTGGTATTGCAGCCATCCACCTGGCTGCTGGGAAAG…
ankle1.2	ankle1	MSTRG.1396.2	MSTRG.1396	TGTCCAACGCCGCTGGTGGGAAGTTTGAACCCACGATACCATTGTTCCGGGCTCCACAGCTGTCAGAAATGTGGGCTAAAGCCCCGCTGAGGGTTTACCTTGGGGCCCATTTGGTACACGCTAATCTCGGTGCAGTATAACACGCAGCGTTAGCTTTCCCTGCCGAGGCTCTTGGAACCTTTTGTTTGATTTCGCTTTGGCCAGAGTTCGGGGCCATCAGCGATCCCTGTAGTTTCCCATGTCCCGATACCAGAATGGACACGCTGGCTTTGGCTCGGCTTTTGTGCGAAGCTGTGGAGAATGAAGACGCAAAGGAGGttgaaaatctattaaaaaatgggGCAGACCCAAACCTTGTTTTGCCCACTGGTATTGCAGCCATCCACCTGGCTGCTGGGA…
ankle2.1	ankle2	MSTRG.2736.1	MSTRG.2736	GCAGGGCAGTTGAGCTTCCCCGAAATTGTCGGGATCATGGCGCCCCGGCTGCACAGCAACCAAAGTTCAAttaagtaattattattattattttgccctGGACCTAATGGTGCCAATATTAGGACATTAAAGGTGCATCCTTCTCTCTGCATCCCCGCTCCCTCCAACCCCTCACTTAGTATTTATGACAGAACATAGGGACCTTTTCTCTCAGGCACGTTTGGGCAGCCATGATGGTTGGAGACAGCGGGGTCCTTACAGATGGAACCGGAAGTGTAGCTTGCGTACTGCGCCGTGTCCCCGGCTGGCTGGTTCTTAAGGCGGAGGAAGAGTGGCACAGAGTATGGATAATATCCTTAGCCAGCTGAAGCTCCTCAACCCAGACCAGCTTAGAGAAGA…
ankle2.2	ankle2	MSTRG.2736.2	MSTRG.2736	AAGGGCTGGATTTTGGAGTTGCTTCTGTGGGAGTGGGAGAGCGCACACTGAGAATTGTGCAACTTAAGCGTTGTTGCGATTGTAGCTATAGGAAAGAGCGGGCAGAGTCTAGGTTAAGCTTTGCTGGGCGAGGGTGACAGGGTGGTAACCAGCTGAATAGGCTAAAGGTTTGGTGCCCGGCGGGGAGAACTTGGGGCCCGGGCAGAGTTAAAGCCATACTGGGCGGGCATTGATGTTCTTCCGTGGGGTGTTCCTAAAAGTTTTGCCAAAGGAAGTAGAGAGCGAAGTCACTGACAGGAGCCGTGTGATGTGAAAGATCCCACAACTCCTCGGCAAAGTCAGCTTATCCAATATCCAGTGTTGCCTGGAACCCTGCTCGCCATGTCTGGCACCCACTTC…
ankle2.3	ankle2	MSTRG.2736.3	MSTRG.2736	TGCAGGCTTGGGCAGGGCAGTTGAGCTTCCCCGAAATTGTCGGGATCATGGCGCCCCGGCTGCACAGCAACCAAAGTTCAAttaaTGGCACAGAGTATGGATAATATCCTTAGCCAGCTGAAGCTCCTCAACCCAGACCAGCTTAGAGAAGAAATATTAAAGGCTGGATTAAAGTGTGGACCAATCACATCCACCACAAGATTTATATTTGAGAAGAAACTAGCACGTGTGTTACTGGAGCAACAGGGAGTGAACTTAGAGGAAACCACAACTGTTTGTGATGGGAATGCAGGTGCGTCTGGGAATGCAGGCACTGATAACAGGCAGCACACAAATTACACCCAGAAGAAAAACTGCTTGGAAGATGGGGACTTTGGGTACAGTGTTGGATTAAATCCA…
ankra2.1	ankra2	MSTRG.3127.1	MSTRG.3127	TATAGAGTTTCTTCCAAAGATGTCGCGTTTTGATGACGTCCACTCAGGAAGTGACGTTTTGTCATATAACAAAGGGTGGCAGCCCAGCTGATCTTCTCAGTATTTGATGCAATGGATGCAACGGgcagttagaagaagaagaatacaGGCCAGCTGAGGTGTCGCCATGTCCTCTTTAAGTAACCTGGAGAGCTCAGAGGAGCTGACAGGAGAGGAGTGTGTCAGCTTCTGCCTGTCCAGCATGCCTGATATCAAGGTGGAGCATGTGATGGACTCAAACCCTGAGGAAGGCTCAGCCCAGAATGTAGCCATGGGAATGAAATTTATTTTGCCAAACAGATTTGATATGAACGTGTGCTCTCGCTTTGTAAAGTCTCTGAACgaagaagaaagcaaaaa…
ankrd11.1	ankrd11	MSTRG.10738.1	MSTRG.10738	CACCGCAGACAACAACACAATCTCAGTCAGTGGACGAATAGCTGCAGGTTCAACCTCCCTCTTAGGTGGCTCCGCCCAGTTTTGTATCTGGATGACGTCTGAATATGCACTAGCCAATGGTGTTGGGCGAACCATATTGCCGTGCTATTGTCTGCCAATCAGAGCTTTCCTCACGTCGCCATCGCTTTTCTCTCACAGGGAGCGCGCCTCAAGGGAGTCAAAGGGCGCGTGGTAGCGGCTGGAGATGGAAGTGACCGGGGGCGCGCGCGGGAGCGGCCTGTGAGGCGACGGTACCGAGGACGATAGCCGAAATCTCAAGCTGCCTCAACGCTGGGCTCGATTTTAAGGGAttacgctgtttttttttttgcacgcaGTTTGCCCTGCGGCTGCTATTGG…
ankrd13c.1	ankrd13c	MSTRG.11138.1	MSTRG.11138	CTCTCGCGAGAGGTGCAGTCAGGTTCCCGTTTTGGAAAGACAATCTCGCGAGATTTTGACTGTAAGATGGCTCTAGGGTTGTCTTGCTGAGTGGAAGCACGGAGGTATGTACAGGGTGGTCGCTCCAGTCCCATGTGTCAGCCCTCTGCACGCCTGCTATTGGATCCACCGGGGCTTAAACGAAGCCGTATGTTCTGGCTGAGCCGGCCGCTCCGGTTTGTGCCCGAGGGGACCTCTGCGCTCTTCTGAATCCTTTGCTCGTCTTTCAAGCCCAGTCCGCAATAAGCTACCCGGCAGGGCTCCGCTGGCGATGACAGGAGAGAAGATCCGTTCTCTCCACAGGGACCAGAAGCCCAGCAAGGATGAGGATCTACTGGAACCCGACGAAGAGGCTACGGC…
ankrd13c.2	ankrd13c	MSTRG.11138.2	MSTRG.11138	AATCTCGCGAGATTTTGACTGTAAGATGGCTCTAGGGTTGTCTTGCTGAGTGGAAGCACGGAGGTATGTACAGGGTGGTCGCTCCAGTCCCATGTGTCAGCCCTCTGCACGCCTGCTATTGGATCCACCGGGGCTTAAACGAAGCCGTATGTTCTGGCTGAGCCGGCCGCTCCGGTTTGTGCCCGAGGGGACCTCTGCGCTCTTCTGAATCCTTTGCTCGTCTTTCAAGCCCAGTCCGCAATAAGCTACCCGGCAGGGCTCCGCTGGCGATGACAGGAGAGAAGATCCGTTCTCTCCACAGGGACCAGAAGCCCAGCAAGGATGAGGATCTACTGGAACCCGACGAAGAGGCTACGGCCGGAGGGACCTTCACCCGGACGGGCAAATTGAAAAACAGCA…
ankrd17.1	ankrd17	MSTRG.24297.1	MSTRG.24297	GTAAGAGGACATTTGCTTAGGGGGAACGCAGGAAGAATATTCACGTCTTCGGGGGGGAAGCAAAGCACGGACACCGGAAGGTGGCCGTCAGTCCGAGGCGAATCGATAAGACCTAAAGGCAAAGCAGTATCGGGGTTGTGAACGCGATTTTGGTGACGTCATCGCTTATCGCGAGATCTGGGGTTCGGCTGGTTCTAGCTGTACTACCCAGCGCAGTGAGCAAGAGGAGGAGAAGGTGGCGGCGGCATAGAAGTCATGATGATGATGGAACCGCCGTTACCGCCAGCGCCACAGGAACAGCAGCAGCCACCGCCTAGTGGGACCGAGGAGGGGGAAGGAGGCCCAGAGAAGCCCCAAGTGACCAATGGCAATCCCGTCCCGGCCAGCGAAGCTCCTAGT…
ankrd17.2	ankrd17	MSTRG.24297.2	MSTRG.24297	GTAAGAGGACATTTGCTTAGGGGGAACGCAGGAAGAATATTCACGTCTTCGGGGGGGAAGCAAAGCACGGACACCGGAAGGTGGCCGTCAGTCCGAGGCGAATCGATAAGACCTAAAGGCAAAGCAGTGTAAATATCTAAAGTATATTGCTATAAGGAAAATATACCAACTCGCCCATTGTTGCACAACAAGAGAAACGgttgcctgtgtttttttttaacttggtttAAATGATTTAGGGTGAATTCGGGTGTATTAAAACTAATTGCAACCCACAGTCTAGTTACACAGGTGGAAAGCTCAACCAAAGCGCGCACACGCACTCATACAACTTCTCTTGCTCCCTGCAGATCGGGGTTGTGAACGCGATTTTGGTGACGTCATCGCTTATCGCGAGAT…
ankrd17.3	ankrd17	MSTRG.24297.3	MSTRG.24297	GTAAGAGGACATTTGCTTAGGGGGAACGCAGGAAGAATATTCACGTCTTCGGGGGGGAAGCAAAGCACGGACACCGGAAGGTGGCCGTCAGTCCGAGGCGAATCGATAAGACCTAAAGGCAAAGCAGTATCGGGGTTGTGAACGCGATTTTGGTGACGTCATCGCTTATCGCGAGATCTGGGGTTCGGCTGGTTCTAGCTGTACTACCCAGCGCAGTGAGCAAGAGGAGGAGAAGGTGGCGGCGGCATAGAAGTCATGATGATGATGGAACCGCCGTTACCGCCAGCGCCACAGGAACAGCAGCAGCCACCGCCTAGTGGGACCGAGGAGGGGGAAGGAGGCCCAGAGAAGCCCCAAGTGACCAATGGCAATCCCGTCCCGGCCAGCGAAGCTCCTAGT…
ankrd17.4	ankrd17	MSTRG.24297.4	MSTRG.24297	GTAAGAGGACATTTGCTTAGGGGGAACGCAGGAAGAATATTCACGTCTTCGGGGGGGAAGCAAAGCACGGACACCGGAAGGTGGCCGTCAGTCCGAGGCGAATCGATAAGACCTAAAGGCAAAGCAGTATCGGGGTTGTGAACGCGATTTTGGTGACGTCATCGCTTATCGCGAGATCTGGGGTTCGGCTGGTTCTAGCTGTACTACCCAGCGCAGTGAGCAAGAGGAGGAGAAGGTGGCGGCGGCATAGAAGTCATGATGATGATGGAACCGCCGTTACCGCCAGCGCCACAGGAACAGCAGCAGCCACCGCCTAGTGGGACCGAGGAGGGGGAAGGAGGCCCAGAGAAGCCCCAAGTGACCAATGGCAATCCCGTCCCGGCCAGCGAAGCTCCTAGT…
ankrd17.5	ankrd17	MSTRG.24297.5	MSTRG.24297	GTAAGAGGACATTTGCTTAGGGGGAACGCAGGAAGAATATTCACGTCTTCGGGGGGGAAGCAAAGCACGGACACCGGAAGGTGGCCGTCAGTCCGAGGCGAATCGATAAGACCTAAAGGCAAAGCAGTATCGGGGTTGTGAACGCGATTTTGGTGACGTCATCGCTTATCGCGAGATCTGGGGTTCGGCTGGTTCTAGCTGTACTACCCAGCGCAGTGAGCAAGAGGAGGAGAAGGTGGCGGCGGCATAGAAGTCATGATGATGATGGAACCGCCGTTACCGCCAGCGCCACAGGAACAGCAGCAGCCACCGCCTAGTGGGACCGAGGAGGGGGAAGGAGGCCCAGAGAAGCCCCAAGTGACCAATGGCAATCCCGTCCCGGCCAGCGAAGCTCCTAGT…
ankrd27.1	ankrd27	MSTRG.9931.1	MSTRG.9931	GCTGTGTTGTTTCTTTGCAGCCCTGGTCTATGCTTAAGGAAGCTGGGTGGAGAGGAGCTGCTCTCGGGCACTGGGCAAGAAATAAGGAGCTTATCGTTCTAAGTGGAATATCTCCAGCTGCAAAGATTTTACAGCATTTCAGAAATGATAAAATCTACAGTATGAGGCACAAGTAAACATGCTTCCACACATGACATTAAGCTGCTTTCAAATCTGAAACTCCTTATGGCTATGTATGATGAAGACATTTTGAACAATCCCTTTTATTTAGCTATTCAGAAACAGAGACCTGATTTAATTGATAAAGTTGCAGAGGCACATGGAATTGTCCTGGTTCCATGCAAGGGCAGTGTTTCCAACATCTTGAATTCTACATGTCCTTTTGATTCGTATATTTTA…
ankrd27.2	ankrd27	MSTRG.9931.2	MSTRG.9931	TGTTTCTTTGCAGCCCTGGTCTATGCTTAAGGAAGCTGGGTGGAGAGGAGCTGCTCTCGGGCACTGGGCAAGAAATAAGGAGCTTATCGTTCTAAGGGCATCCGCATAGCGCGAGTGGTGTGCAGCGAGGgccaaaataaatttatattaaacAGACAGTAAGGAAGACGCTCGCCTGGCGGGGGGGATGTGAAATGCATGCACAGTATCGGGTGGCgagggaaaggaagtgggaaTCCCTTTTTCAAAATGGCTGCGCCATTGAAGAAAACGGATAGAAAGTTTGCAGTGGAATATCTCCAGCTGCAAAGATTTTACAGCATTTCAGAAATGATAAAATCTACAGTATGAGGCACAAGTAAACATGCTTCCACACATGACATTAAGCTGCTTTCAAAT…
ankrd35.1	ankrd35	MSTRG.21339.1	MSTRG.21339	AATAGTAGCAACTTCCTTCTCTTTCCTATGAAACACAATCCCAGTGACTCGGGGCCTTGTGTAACCCTGTGCTGTGggagagttgtagttcatctGCGCTTGTGTGTCTGGTTCCGGCCGCCATCGGGTTGTGTCTCCAGTGCCCGGTACCTGTGCGACGCGGAGGATTGCTTCCTGGATGCGGCCGATGATGACAGCCGGACGCCGCTGATGACGGCCGCCATTAGGAATCACCCCACGGTTTGCGCCTTGCTACTGGAACGGGGGGCTCAGATTGACCTGCACGACAAGGACGCAAAGACGGCCTTAATGCTGGCGTGTGAGAGAAGCAACATACAGGCGGCCGAGGTGCTGATAACCAGGGGGGCCGACGTGGCGCTGCAGGATAACCGGGGCTTC…
ankrd39.1	ankrd39	MSTRG.8851.1	MSTRG.8851	CTTTCTGATTGGCGGTGCGAGTCATGCTGGGAATAGTGATGTGCGTGTCATGGAGGCTCGGTGGGTAACCGGGAGCTGACGTTCGCTCTGTGGTCTCCGCTTAGAATGATCCACATGGAGCGGAAGGTGCACACGGCTGGGGGCTCATGCTCCTGCTGTACGGGGGCAGCTGCTGGTGTGCGAGAGACAGTGGAGGAGATGGACTTTCAGAGAGGTATCTGGTCGGCAGCTCTTGATGGAGATCTCAAAAGAGTTCGACATTTCATTCAGAAGGGGACAAATCCTAGCCTGCCTGATAATTTTGGGTACACAGCACTGCATTACAGCAGCAGACAAGGATGTGTGCCAGTGTGCCGCTTTCTTTTGGACAACGGCGCTGACTGCAATGCACAGACACAT…
ankrd39.1	ankrd39	MSTRG.8852.1	MSTRG.8852	GGGGCTAAGAAGACGTGCCACTGAGCTGTAAAGAAGAAACCGCAAGGTGTGAAGGTGTAgggttaatattttatagaagttATAGACAATTGTTCtatgtttattttgtattaagcAAATCAAGGACTTGGGATTGAGGTAATTGTAAGTATATACACATTATCCCAGTCATTGCACTAATCTTTGTAGTCTGTGTGCACCGACTGTGCCATGATTTCTAGTCAGGCCAGTTGCTGAAGTGACTGACCTGTATAAAACCTCCGTTTATTACAGCATTTATAAGAATGTAGCAAGCATAGTCAGCGTAAGCATTCCTTAACCTACACTGAGCATGATCACTTCATTTTGGATGTTTGTTCTATGCCAAGCTTGTAAATGGCTGCACTGCTGGGTACACAG…
ankrd40.1	ankrd40	MSTRG.23803.1	MSTRG.23803	TTCCGGGCCTGTGTATTCGTGCGTAACCCGGAACCAAAGTGCCGCGCCTGCGGTGTCCCACGGATTCCTGTCCCCCAGCAGAGTGTTCCGGAGACATGCCTCCATCCGGGAGGGCGGATTATCTCTATTTTTACGTTAAATCGGAAGAGTGGGATCGTGATCTTGGGACCTTTACAGTGTGATGGTTGGTGTGTGAGTGGGACTGAGCCGTACGTACCCTGTGCGTTACACAGCTATTATGTTGCTTTGGGCCCGGGGGTAGGGCTACACTGGCACCACTTCCCTGCCCGCTCCGGGCTCTCTCATTATCACACTGCCCCAATTATAGATTCTTTTCTACTCGTTTGATTCGCAGAAGAATCACAAAGCTgcctttttattttgcataaaatctgatat…
ankrd40.2	ankrd40	MSTRG.23803.2	MSTRG.23803	TTCCGGGCCTGTGTATTCGTGCGTAACCCGGAACCAAAGTGCCGCGCCTGCGGTGTCCCACGGATTCCTGTCCCCCAGCAGAGTGTTCCGGAGACATGCCTCCATCCGGGAGGGCGGATTATCTCTATTTTTACGTTAAATCGGAAGAGTGGGATCGTGATCTTGGGACCTTTACAGTGTGATGGTTGGTGTGTGAGTGGGACTGAGCCCCAGATGAAGATGTTACTAGAGTAAAACCGAGgtcccatttttatttttggaaccCACCTACATGGAAGAAGGATTGAGGGAGGCTGCTGCTTTGGGGGATTTGGAAGAGGTGCAGAAGCTGCTGAGATGTGGGGCCAATGTTAATTCACAGAATGAAATCAATGGCTGGACTTGCCTGCATTGGGCGTG…
ankrd40.3	ankrd40	MSTRG.23803.3	MSTRG.23803	TTCCGGGCCTGTGTATTCGTGCGTAACCCGGAACCAAAGTGCCGCGCCTGCGGTGTCCCACGGATTCCTGTCCCCCAGCAGAGTGTTCCGGAGACATGCCTCCATCCGGGAGGGCGGATTATCTCTATTTTTACGTTAAATCGGAAGAGTGGGATCGTGATCTTGGGACCTTTACAGTGTGATGGTTGGTGTGTGAGTGGGACTGAGCCGTACGTACCCTCCAGATGAAGATGTTACTAGAGTAAAACCGAGgtcccatttttatttttggaaccCACCTACATGGAAGAAGGATTGAGGGAGGCTGCTGCTTTGGGGGATTTGGAAGAGGTGCAGAAGCTGCTGAGATGTGGGGCCAATGTTAATTCACAGAATGAAATCAATGGCTGGACTTGCCTG…
ankrd40.4	ankrd40	MSTRG.23803.4	MSTRG.23803	TTCCGGGCCTGTGTATTCGTGCGTAACCCGGAACCAAAGTGCCGCGCCTGCGGTGTCCCACGGATTCCTGTCCCCCAGCAGAGTGTTCCGGAGACATGCCTCCATCCGGGAGGGCGGATTATCTCTATTTTTACGTTAAATCGGAAGAGTGGGATCGTGATCTTGGGACCTTTACAGTGTGATGGTTGCCAGATGAAGATGTTACTAGAGTAAAACCGAGgtcccatttttatttttggaaccCACCTACATGGAAGAAGGATTGAGGGAGGCTGCTGCTTTGGGGGATTTGGAAGAGGTGCAGAAGCTGCTGAGATGTGGGGCCAATGTTAATTCACAGAATGAAATCAATGGCTGGACTTGCCTGCATTGGGCGTGCAAGCGGAACCACCTGCACGT…
ankrd42.1	ankrd42	MSTRG.6734.1	MSTRG.6734	CCCATGTGGAGCAGACACGTGATCTTGCGTGCCGACGTCACGGCGCTCTTTTCGGTGTCTATGGCAACAGAAACGCGTCAGGAAAGCTTCCAACATGCCCACCGTGTCTGCAGCGCCTCCTCATTCCGGACTTCCAAAAAAGCGAATATACGGCACCATCCACGAAGCTGTGAGAGGAGGAGATGTAGAGCAACTGGCGGCCATTGTGCAGAGCGGAACAGGCATTAATGATCCCGATCCACTTCACAAGTTCACCCCGCTGCACTGGGCTGCGCACTCGGGAAGCCTGGAGTGCCTCCATTGGCTGCTTTGGCACGGTGCAGACGTCAGCGATGTCACCACGAGAGGATGGACGGCCGCTCATCTGGCAGCGATTAGAGGGCAGGATGCCTGTATGCA…
ankrd45.1	ankrd45	MSTRG.11474.1	MSTRG.11474	GGAAGTTTCGTATATGCCGTAGAGCAAAATAATTTTCACAAAAACCGGTGGATAAGACTTATTATTTTGAAGAACCAGTTTTTTCAATTTAttacaatgtattattttttgaGGTGCAATACAAGAATTTAAAGTACTACACTGCAAGTAATAGATAATAGAAAATGGAATCTTTAAGTGCTGCACCCACTATCAATACAGTATTGGAGTGCACATTGAAAGATGATTTACAAGCTTTAAAGTTACTGTTTGAAGATCCTTCTGAACCTGAAAAAGTGACAGATCTGCTCCTAAAAAAGGATTTCATGGGAAGAAATGTCTTGTTTCCAGCTTGCATTCTGGGTCGCTGTGAAGTAGTTAAAGAACTGATTAAATATGGTGCAAGTGTTAATTCTCTAA…
ankrd45.3	ankrd45	MSTRG.11474.3	MSTRG.11474	AGAACAACAGGACTAGAGCAGGTATCGGGTTAAGGAATGAAAAACTGGACAAGTTGTAATAAATCAGGCAGGCCTGTTTGGGCCTTTGGGTACTTgcaatgccagagcctattttgaatcccagtccagacctgaagtCAGCAATACAAGAATTTAAAGTACTACACTGCAAGTAATAGATAATAGAAAATGGAATCTTTAAGTGCTGCACCCACTATCAATACAGTATTGGAGTGCACATTGAAAGATGATTTACAAGCTTTAAAGTTACTGTTTGAAGATCCTTCTGAACCTGAAAAAGTGACAGATCTGCTCCTAAAAAAGGATTTCATGGGAAGAAATGTCTTGTTTCCAGCTTGCATTCTGGGTCGCTGTGAAGTAGTTAAAGAACTGATTAAA…
ankrd46.1	ankrd46	MSTRG.16556.1	MSTRG.16556	AGATGGCGAATAATATTGAGGATaacaaatgatatttattctgGTGCTGGCAGGATCGTGTCTGCTGTGAAGTTCCCGGGGAAACCTGGGTCTGCGCCGTGGGAGtTGCTCAAGCAAATTCCACTTCATCAACCTGGTGTGGACCGAGCAGAATTCTGCTCCTTTTATCATCACAGGCAGAGCTTCTAAGAAGTACAGCCATGTCCTATGTTTTTGTGAACGACTCCTCCCTGACCAATGTGCCTCTGTTGCAAGCATGCATTGATGGGGATTTCAACTACTCCAAGCGCCTGCTAGAGAGTGGCTTTGACCCAAACATCCGTGACAGCCGTGGCCGAACAGGTCTCCATCTGGCTGCCGCCCGTGGGAATGTGGATATCTGTCAGCTCCTGCACAAGT…
ankrd49.1	ankrd49	MSTRG.6654.1	MSTRG.6654	GTGAAAAGACAAGGTTTTGTAAAAGTAAAATACGGTCTGGTATAACGCGAAGTCTTTTACGTAGCGGAAGCCGGAAGCGTTCGAACAGAGCAACGCATTGTGGGAGAGGTAGTCGCCTGAGGCTTCCAGCAGGCGCTTTGGTACCTGCCCATAGGCTGCCTTGTGAAAGATGAGTCTCGCTGAGAAGGAAGACGCAGACGTTTCCGCAGTTACTGCAGCACTGGATGAAATAAATACCGTCTGCCGAATGAGCCCAGAGGTGGAGAGAGATAAACTCACAGATTTTCCTGAAGACTTTAATCAGCTTGAGCTCCTGGAGACTCATCGGCATCTGATACCAACTGGCACACAGAGCCTCTGGGCGGCAGAgtcggaggaggaggaggaggaagatgaAGA…
ankrd49.2	ankrd49	MSTRG.6654.2	MSTRG.6654	GTGAAAAGACAAGGTTTTGTAAAAGTAAAATACGGTCTGGTATAACGCGAAGTCTTTTACGTAGCGGAAGCCGGAAGCGTTCGAACAGAGCAACGCATTGTGGGAGAGGTAGTCGCCTGAGGCTTCCAGCAGGCGCTTTGGTACCTGCCCATAGGCTGCCTTGTGAAAGATCCATCTGGATTCCTGTGTGTTGCATTGACCCTACCACAAGAGGACAAGGAAAGCCAGATTTGCTGGGGAGGTGTTGATATTTTAGGCACTCCGGCCCCTTTTCCAGATGAGTCTCGCTGAGAAGGAAGACGCAGACGTTTCCGCAGTTACTGCAGCACTGGATGAAATAAATACCGTCTGCCGAATGAGCCCAGAGGTGGAGAGAGATAAACTCACAGATTTTCCTGA…
ankrd49.3	ankrd49	MSTRG.6654.3	MSTRG.6654	GTGAAAAGACAAGGTTTTGTAAAAGTAAAATACGGTCTGGTATAACGCGAAGTCTTTTACGTAGCGGAAGCCGGAAGCGTTCGAACAGAGCAACGCATTGTGGGAGAGGTAGTCGCCTGAGGCTTCCAGCAGGCGCTTTGGTACCTGCCCATAGGCTGCCTTGTGAAAGaTCACtggaaaatgccaaaatgtatAGTGACCAACTGTCCACACAGGACTGGACAGAAAGAAATTTATCCATCTGTCATCCTTCATCCATTTCCAGCAAATatcgaaaaaataaaaaagtggttATTACAAACTGGTCAGAACTATGGTGACTATGAAGTATTTGCAAAAAAGGTCCTAGAAGCTAAAAAAACAGATGCATATCGGATATGTTCCAGACACTTTGCTGAA…
ankrd52.1	ankrd52	MSTRG.6065.1	MSTRG.6065	AGCTTCGCACTTCCGAAAGTGTGCGGTAGGCGGCGCTGTGACCCAACGGCTAGTAGGCGGGCCCTGGCTTCCCGCAGCAATAAGAAAAAAGGATCGAGGAGGAACGGCGCAGCTTGAGCGCCTGCAGCTGTCTCCTGTTCTCCGGCCCGCGGGAGACACCGCCTCATGACGGGAGCTCCATGCTGACTGACTGCAGGACATGGGAATCCTCAGCATTACTGACCAGCATCCACTGGTCCAAGCAATATTCAATCGCAACCTAGAAGAAGTACGTGCATTGCTAAGCCAGAAAGATAATGTCAACGTGTTGGACCAAGAAAGACGCTCTCCCCTGCATGCTGCTGCCTACTTAGGAGACATCCCAGTTATTGAACTTTTAATTCAGTCAGGTGCTAACGT…
ankrd52.2	ankrd52	MSTRG.6065.2	MSTRG.6065	GCTTCGCACTTCCGAAAGTGTGCGGTAGGCGGCGCTGTGACCCAACGGCTAGTAGGCGGGCCCTGGCTTCCCGCAGCAATAAGAAAAAAGGATCGAGGAGGAACGGCGCAGCTTGAGCGCCTGCAGCTGTCTCCTGTTCTCCGGCCCGCGGGAGACACCGCCTCATGACGGGAGCTCCATGCTGACTGACTGCAGGACATGGGAATCCTCAGCATTACTGACCAGCATCCACTGGTCCAAGCAATATTCAATCGCAACCTAGAAGAAGTACGTGCATTGCTAAGCCAGAAAGATAATGTCAACGTGTTGGACCAAGAAAGACGCTCTCCCCTGCATGCTGCTGCCTACTTAGGAGACATCCCAGTTATTGAACTTTTAATTCAGTCAGGTGCTAACGTA…
ankrd65.1	ankrd65	MSTRG.17989.1	MSTRG.17989	ACTTAGCACCTCCCCCGGCCCTTTGTAGAGTTTTCTGGCATCATTAGCCGGTCGCTTCCTAACAGAGGGAAGCTCAGTAGGGGAACATGTTCACACTTGCCAGAGTATCTTGTTGTTAGATGCCGCTGCAGGACCTGGACTCTGGGACACCTCCAGCCACATTGCACTGACCAGCAAGCATCACCCTACAGGTATGCAGCAGCGGGTGGGAGGAATGACTCCTCAAGCCGAGTTGGCAAGGCAATGCTTGGAGCTGAGTGAGAATCTGCCTGAAAAATCATGCCCTGGCGTTAAGGAATGGAAAACACTGCATTTAGCTGCCTGGAATGGGAATACAAGACTTGTAAAGCAATTGCTGCAACAGGGAGAAGCTGTAGACTCCAGGGATGGGCTTGGCTG…
ankrd65.2	ankrd65	MSTRG.17989.2	MSTRG.17989	TTGCCTAAGGTCTCTTTTGTTTAATCCTCCTCTCGATTTCATAGCCAGCCTGTGTATTACAGTGAGCAGCTCAGTTGGTATGCAGCAGCGGGTGGGAGGAATGACTCCTCAAGCCGAGTTGGCAAGGCAATGCTTGGAGCTGAGTGAGAATCTGCCTGAAAAATCATGCCCTGGCGTTAAGGAATGGAAAACACTGCATTTAGCTGCCTGGAATGGGAATACAAGACTTGTAAAGCAATTGCTGCAACAGGGAGAAGCTGTAGACTCCAGGGATGGGCTTGGCTGGACTTCTTTACACTGTGCAGCAGCAAACGGCCATTTGTCTACTGTGAAGTTGCTGATTCAGCGTGGAGCGTTACTAAGTTGCCAGGATGGCTCGGGCTGCACACCTCTCCACCA…
ankrd65.3	ankrd65	MSTRG.17989.3	MSTRG.17989	CCCGGCCCTTTGTAGAGTTTTCTGGCATCATTAGCCGGTCGCTTCCTAACAGAGGGAAGCTCAGTAGGGGAACATGTTCACACTTGCCAGAGTATCTTGTAAGTGATTGCCTAAGGTTGTTAGATGCCGCTGCAGGACCTGGACTCTGGGACACCTCCAGCCACATTGCACTGACCAGCAAGCATCACCCTACAGGTATGCAGCAGCGGGTGGGAGGAATGACTCCTCAAGCCGAGTTGGCAAGGCAATGCTTGGAGCTGAGTGAGAATCTGCCTGAAAAATCATGCCCTGGCGTTAAGGAATGGAAAACACTGCATTTAGCTGCCTGGAATGGGAATACAAGACTTGTAAAGCAATTGCTGCAACAGGGAGAAGCTGTAGACTCCAGGGATGGGCTTG…
ankrd65.4	ankrd65	MSTRG.17989.4	MSTRG.17989	ACTTAGCACCTCCCCCGGCCCTTTGTAGAGTTTTCTGGCATCATTAGCCGGTCGCTTCCTAACAGAGGGAAGCTCAGTAGGGGAACATGTTCACACTTGCCAGAGTATCTTGTTGTTAGATGCCGCTGCAGGACCTGGACTCTGGGACACCTCCAGCCACATTGCACTGACCAGCAAGCATCACCCTACAGGTAATATGGGTTACAAGACTGGCACTGTGGATAgGTATGCAGCAGCGGGTGGGAGGAATGACTCCTCAAGCCGAGTTGGCAAGGCAATGCTTGGAGCTGAGTGAGAATCTGCCTGAAAAATCATGCCCTGGCGTTAAGGAATGGAAAACACTGCATTTAGCTGCCTGGAATGGGAATACAAGACTTGTAAAGCAATTGCTGCAACAGG…
ankrd7.1	ankrd7	MSTRG.7860.1	MSTRG.7860	GGCCGCCAGTCCCACAGGCAGCGCTACCCTGCGCGTCACTGCGCGTACATGTTGTCATGGCTCCTactctcgcgtgatgagacttgagGAGTCGGGATTTGCAGAAAGATGAGGCTTGTAGTTAACAGCTTTGCTGAAGGCACAAGTAGCGATCCTGGACTGTGGTCTGCATTAGGCAAAGCGGGATTGTTGGATACTGTGCAGTTACTTGAATTAGAGAGTGACGTTTGAACTTTAACCCCAGCCTGTTCTATCCTCATACAGCTCTACCGGGACGGAAATTGTTACAAAACTAGCAGAACATAAAGCTGTGTAGGAGAGAGAAGATGCAGGCACCATAGCAACTGCCCTTCCTTAGCCAGGTCTGCAGATCTCTGATAGCAGGGGGCCCGGTAATCC…
anks3.1	anks3	MSTRG.21722.1	MSTRG.21722	cgcgtcttttttgcgcaagttttaacgctacgaaaaaaatcgccagattttgcgcaactttcggaatggctacgaaaaagtcgtgacaattttctgaaaaatcacaaaataccgatcattacgaaaaaaatgcaatcggacgcattcagcccgttcgtgggttagtaaatgtgccccttagagttacagagaaaacaaacaagaactaatatagtttttttttattttacaaatgatAACACGTTGTTTTGCTCCTCTATGAGAATTCAATATGAggtgtacttcccctttacaaTATCATATGGTCATTCGATTGTGAGATAAAACACAAAGTGAATTACTTCTATTATGTTGTTGTgatttttatatcatttaaaaacTCCCCATGATGTAAGTGCA…
anks3.2	anks3	MSTRG.21722.2	MSTRG.21722	AGTTAAAACTAGAGCGCCGGAAGAAGCCGAGAAGACCCGAAGACTAGTGAAATAGTTAAAGGCACCGCGGGAGAGCTCGGGCCTGGTGCGTGACGACAAGATGGCAGAGCTGAGTGATGAAGCCAGCGAGACAGAAATGCTGAGCCGCAGTCTGTCCATTTGGTACGGGGAGCCCCATGATGATGAGGAGTTGCCGCTGGACCTGCACACTGCAGCCTCTATTGGGCAGTATGAGGTGGTTCAACACTGTATGCGCAGGAGGGGTGTTGATCTAAACCAGCAGAACCTGGGGGGATGGACGCCCCTTATGTATGCCTCTTACATTGGCCATGATGCAGTAGTCAGCCTGCTGCTGGAGGCAGGTGTGGACGTGAACTGTAGAACTCCTAGCGGACAGAC…
anks3.3	anks3	MSTRG.21722.3	MSTRG.21722	GCCAGAAGGAGCCGAGAACTTCCGAAGTTAAAACTAGAGCGCCGGAAGAAGCCGAGAAGACCCGAAGACTAGTGAAATAGTTAAAGGCACCGCGGGAGAGCTCGGGCCTGGTGCGTGACGACAAGATGGCAGAGCTGAGTGATGAAGCCAGCGAGACAGAAATGCTGAGCCGCAGTCTGTCCATTTGGTACGGGGAGCCCCATGATGATGAGGAGTTGCCGCTGGACCTGCACACTGCAGCCTCTATTGGGCAGTATGAGGTGGTTCAACACTGTATGCGCAGGAGGGGTGTTGATCTAAACCAGCAGAACCTGGGGGGATGGACGCCCCTTATGTATGCCTCTTACATTGGCCATGATGCAGTAGTCAGCCTGCTGCTGGAGGCAGGTGTGGACGTGA…
anks3.4	anks3	MSTRG.21722.4	MSTRG.21722	GAAGACCCGAAGACTAGTGAAATAGTTAAAGGCACCGCGGGAGAGCTCGGGCCTGGTGCGTGACGACAAGATGGCAGAGCTGAGTGATGAAGCCAGCGAGACAGAAATGCTGAGCCGCAGTCTGTCCATTTGGTACGGGGAGCCCCATGATGATGAGGAGTTGCCGCTGGACCTGCACACTGCAGCCTCTATTGGGCAGTATGAGGTGGTTCAACACTGTATGCGCAGGAGGGGTGTTGATCTAAACCAGCAGAACCTGGGGGGATGGACGCCCCTTATGTATGCCTCTTACATTGGCCATGATGCAGTAGTCAGCCTGCTGCTGGAGGCAGGTGTGGACGTGAACTGTAGAACTCCTAGCGGACAGACCCCTCTGATTCTGGCGGCCAGCTGCGGGAA…
ankzf1.1	ankzf1	MSTRG.22861.1	MSTRG.22861	GGTTTGTTTTGAGTCAGGTTGAGAAACAAGTGTTGCTGTAAGTCGAAGGGAGAACTGAGGGAAGTGACGACAGACGCGGAAGTGGAGTGAGAAGTCAGCAAAGTGTGGGCAGCATGGAAGGACTGCTGGATGGGATTGCAGTGAACAGGAGCAATGTAAGAGAGGTTGGCACCAAAGAGCCCTGTATAAATGACTCAGGGACTGTTCCTGTACAGGACAAGGGAGCCCCAGTGTTGGAGGTGTCGGACCGGATGTACTGCTCATTCTGCCAGAGCTCATTTGACAGCAGAGAGGAACAGAAGGAACATTACACCCTGGACTGGCACCGCTTTAACCTGAAGCGCAGAATTAAGGGGGCCATTGCCCTAAGTGAAGAGGATTTCCAGGAAAAGACACGGG…
ankzf1.2	ankzf1	MSTRG.22861.2	MSTRG.22861	GTCCCAGAGAGCCACTGCTGGATGGGATTGCAGTGAACAGGAGCAATGTAAGAGAGGTTGGCACCAAAGAGCCCTGTATAAATGACTCAGGGACTGTTCCTGTACAGGACAAGGGAGCCCCAGTGTTGGAGGTGTCGGACCGGATGTACTGCTCATTCTGCCAGAGCTCATTTGACAGCAGAGAGGAACAGAAGGAACATTACACCCTGGACTGGCACCGCTTTAACCTGAAGCGCAGAATTAAGGGGGCCATTGCCCTAAGTGAAGAGGATTTCCAGGAAAAGACACGGGCAGGGGATATTTCCAGCATCTCCGGCTCAGATTCTGAAAGTTCTGATGATGAGGATGGTTTGGAGGACTCTCTAGAGCCTAATAGGGATTCTGTGCCTTTATCCGGTC…
ankzf1.3	ankzf1	MSTRG.22861.3	MSTRG.22861	taaatatgtatatattttttacataaagtCAGTTAAACCCCATTATATGTGGGGCATGACCCGTGGCCCCTCCTAACACCGCCAAGCTCACTGCATGTATTAAACCTCAAAATGGTTTTGCCCTAAATGCTTTCCTTGTGCTACAGAAGGAACATTACACCCTGGACTGGCACCGCTTTAACCTGAAGCGCAGAATTAAGGGGGCCATTGCCCTAAGTGAAGAGGATTTCCAGGAAAAGACACGGGCAGGTAACAGAGGATGGAATTAAAGGGATAGTATACCGCCTTTATCATCATTAGGTTTTGGGATGAAAATTCCTTTTGCCTATTGTTAgtattaagaaatatctatggtttttctTATTTCTTGCACTGACTTGagcaaaatctgaaattgaa…
anln_1.1	anln_1	MSTRG.15965.1	MSTRG.15965	GGGCGAAATTCAAAATTTTGAATCGCCCCTGGAGCTGTTAGAGACAGAAGGGAGAACGGGGAAGCCAAGCGGCACAGGAGAGAGACGGGTGCGCACAAAGTACACACAGGAGACTGGAAACATAAAAAGACTGCTGCGTATACAAGCAGGTACACGTGGCTGTGATATCCAAGGAAAGGTTAAACTTCCACCCAGGGGATCGGGCAAAATTACACATGGATCCGTTTACAGAGAAATTGCTTGAAAGAACACGTGCCAGGAGGGAGAACTTGCAAAAGAAAATGGCTGACAGGCCAACAGCAGGAGCACGACCAGCAGCACTAAACAAAAGGCAAAGGGAGCCACTTTTAGAGGCAAATAATCAGCCACCAGCCCCTGCTGAAGAAGGTAAACCCTGTT…
anln_1.2	anln_1	MSTRG.15965.2	MSTRG.15965	GGGCGAAATTCAAAATTTTGAATCGCCCCTGGAGCTGTTAGAGACAGAAGGGAGAACGGGGAAGCCAAGCGGCACAGGAGAGAGACGGGTGCGCACAAAGTACACACAGGAGACTGGAAACATAAAAAGACTGCTGCGTATACAAGCAGGTACACGTGGCTGTGATATCCAAGGAAAGGTTAAACTTCCACCCAGGGGATCGGGCAAAATTACACATGGATCCGTTTACAGAGAAATTGCTTGAAAGAACACGTGCCAGGAGGGAGAACTTGCAAAAGAAAATGGCTGACAGGCCAACAGCAGGAGCACGACCAGCAGCACTAAACAAAAGGCAAAGGGAGCCACTTTTAGAGGCAAATAATCAGCCACCAGCCCCTGCTGAAGAAGGTAAACCCTGTT…
ano5.1	ano5	MSTRG.25254.1	MSTRG.25254	agaacattccttctctgtatatttgtatttatacatatgggtaggaggtgccatagtgtttcccttagacagcacCGTATGAGGGTGTGTTTGgggtgtgcccagaacattcttcTGCACTAATTGATACTGGTGGGAGCTGCCAGGTTGCTTTCCTATCACAGGCATTTTCCATACTCTTTTTGAGAGCACCACCATCTGCTGGTCAGAAATGGCATCACATGTTGCCTATAGGAGTATATTATACACAGTCCTTCTTTGCATGCTGTATTATGAAATGAGGGTCTTGCCCCACAGCACATAGGGTAGGTATCCGACACTGGGAATAAGGGGCATTTGTGTTTCCTGCATTACAACACAAATGCCAATCATGAATAGATATAAAATATTGATTTCCTT…
anp32a.1	anp32a	MSTRG.8979.1	MSTRG.8979	CGCAGGACCCGCGAAGCGCAGAGCCCGTACCCGGGTGAGCATAGAGGGCACAGTACAACCCGCACAATGGATATGAAGAAGAGGATCCACCTGGAGCTGCGCAACAGGACGCCGGCTGATGTAAAAGAGCTTGTCCTGGATAACTGCCGGTCAAAGGAAGGAAAAATTGAAGGTCTGACGGATGAATTCGAAGGACTGGAATTTCTGAGCACAATAAATGTCTGCCTTAGCTCAATTGCAAACTTACCAAAGTTAAACAAGCTGAAAAAGCTGGAGTTGAGCGATAACAACATCTCGGGTGGACTGGAAGTATTGGCAGAAAAATGTCCAAACCTCACACACCTCAACCTAAGTGGGAACAGGATAAAGGACCTGAGCACAATAGAACCTCTGAAAAAG…
anp32b.1	anp32b	MSTRG.1652.1	MSTRG.1652	tttttttctcctctctcctccaTGGTTTCTCCTCCTTGCTCTTGTGAGTAAGTTGGCGTTCGCTCTCAGCAGCTTCCACACGTTTCCTATATACAGAGAGGGTGCTCAGATTGTCTCCTTCCATTAAGGACACCTCGGGCTGCTCTTTTGCAAGCACAGGGCGCACTGTTCaacctccctccccctcccctccaaactttttttttttttttttttttaaataatttctgagCTTGATCATCTGAGAAAGAAGAGCAAGTAAGGGACGCAGGAAAAGATTGGAAACATATATATAGTCAGATCGGCTGGGGGGCAGCACGACTAGAACAAGAATAACAGTTCCAACAAGATGGACATGAAAAAACGAATCCACCTGGAGCTGAGGAACAGGACGCCGTC…
anp32b.2	anp32b	MSTRG.1652.2	MSTRG.1652	AGAGAGGGTGCTCAGATTGTCTCCTTCCATTAAGGACACCTCGGGCTGCTCTTTTGCAAGCACAGGGCGCACTGTTCaacctccctccccctcccctccaaactttttttttttttttttttttaaataatttctgagCTTGATCATCTGAGAAAGAAGAGCAAGTAAGGGACGCAGGAAAAGATTGGAAACATATATATAGTCAGATCGGCTGGGGGGCAGCACGACTAGAACAAGAATAACAGTTCCAACAAGATGGACATGAAAAAACGAATCCACCTGGAGCTGAGGAACAGGACGCCGTCTGATGTACGAGAATTGGTTCTGGATAACTGCCGGGCGCATGAAGGCAAAATAGAGGGTCTTACAGCAGAGTTTGTGAATCTAGAATTCCTCAGC…
anp32c.1	anp32c	MSTRG.1373.1	MSTRG.1373	GACTGTGTCCTTCAACTTTTTCTTCCCCTCTCAACATGGAAATGAAAAAGAGGTTGATGTTGGAGCTCAGGAATCGGAAAGCGGCTGACGTTAAGGAGTTGGTTCTTGATAACTGTCGTTCAGATGATGGCAAAATTATTGGACTCACTTCAGAGTTTGAAAACCTGGAGTTTCTCAGCATGATAAATGTCAACTTATTATCTGTTGCTAACCTGCCAAAGCTCCCCAAGTTAAAAAAGCTTGAGCTCAGTGACAATCGCATCTCTGGAGGACTAGAGGTACTGGCAGAAAGGACCCCAAATCTGACACACCTGAACCTCAGTGGGAACAAGATAAAAGAGATCAATACCCTTGAGCCACTTAAGAAACTACCTCATCTCATGAGTCTGGACCTCTTTA…
anp32e.1	anp32e	MSTRG.21163.1	MSTRG.21163	GGGGCGTCAACTTAGCGAAGGGGATGCCTGTGCTGTGTAATGGAGTCTCAGTTAGTGAGCGGCCATTGAGAGAGTAGGAAGCCCTGTGGAGAGGGGAGTCAAACAGCCCGCGTCGGACACTTCTGTTTTGGTTTTAGCCTTCGCTTTATTTTTCTCTTGATTTTTGGTTGTTTTCCCGCCGTTCTGGTGAAAGTTTCTTTGTGCGTGAGGCGTCAAGACATTGGCCCGGGAAAATGGAGATGAAGAAGCGCATCAGCTTGGAGTTGAGGAACAGGAATCCTTCCGAGGTGGCCGAATTGGTGTTAGACAATTGTCGGTCCGTCGATGGAGAGATTGAAGGCTTGAATGACACCTACAAAGAGCTGGAGTTCCTCAGCATGGCCAACGTAGAGTTGAAAT…
anp32e.2	anp32e	MSTRG.21163.2	MSTRG.21163	TGAGAGAGTAGGAAGCCCTGTGGAGAGGGGAGTCAAACAGCCCGCGTCGGACACTTCTGTTTTGGTTTTAGCCTTCGCTTTATTTTTCTCTTGATTTTTGGTTGTTTTCCCGCCGTTCTGGTGAAAGTTTCTTTGTGCGTGAGGCGTCAAGACATTGGCCCGGGAAAATGGAGATGAAGAAGCGCATCAGCTTGGAGTTGAGGAACAGGAATCCTTCCGAGGTGGCCGAATTGGTGTTAGACAATTGTCGGTCCGTCGATGGAGAGATTGAAGGCTTGAATGACACCTACAAAGAGCTGGAGTTCCTCAGCATGGCCAACGTAGAGTTGAAATCATTGTCAAAGCTTCCAAAGTTACCTAAGCTCAGAAAACTGGAGCTCAGTGACAACAGTATCTCTG…
anpep.1	anpep	MSTRG.8646.1	MSTRG.8646	GCCTCTTCTACAAATCAGTAAAGACTCTTCTGGGCCTGATAAATGCCTGCTCATCTTGCTCCTGTATATATGGTGAATTTGTGGGGGCTAGGTTCATTATAGTGGTTCACTAGAACTGCTAATCATACATGGGATTGGAAAGAAAGAGATATTAATTGCAATGCAAACATATACGTAACTCCATGTCCACATTTCTCTCACAATGGGCGTAGCAAGACAATAGGCAAATACACTTGTACACATCTGCAAGCGGCACTATCTCTGCAGACATTTGATGAGAAAAGAACTCCAAGCCCTATCTGCTGAAGTGAGGAGATATAAAGACGCAGAAgttatttttttgccacacattCTACCAGCACCATGGGCAAGGGATTTTATGTCAGCAAGCTTGTATTA…
anpep.2	anpep	MSTRG.8646.2	MSTRG.8646	TTGCTCCTGTATATATGGTGAATTTGTGGGGGCTAGGTTCATTATAGTGGTTCACTAGAACTGCTAATCATACATGGGATTGGAAAGAAAGAGATATTAATTGCAATGCAAACATATACGTAACTCCATGTCCACATTTCTCTCACAATGGGCGTAGCAAGACAATAGGCAAATACACTTGTACACATCTGCAAGCGGCACTATCTCTGCAGACATTTGATGAGAAAAGAACTCCAAGGAAAAGCTGCTTTTCTAGAAACAATTTTGACAAAAGTGACTGTCAGTGTTCATGGTACATGTTGAAGATCCATAAATATAGACCAGTCTGTTTAACCTTTGGACTTAGCAGTTAATGTTTCACTAATTAACAGTGTGCTTGTACGACCCTCTAGCCCTATC…
anxa1.1	anxa1	MSTRG.2117.1	MSTRG.2117	CATTAACTGGGATTACTGGGAGAGTGCTTTCTGCTGGGAGTACAAAGCCAATCAGTGGAAGCACAGAAGAATGTTCTGTTACTAGGTGTGGTTTGCTCCATAAAATAACTGAAGCTCAGTGCAAGCTTTCCAGCCTGCTGCTTCCCTGTAACATCTACTAGTGACTCTTTCTTGTCCTCCTCCAGAAACTACCGTCATCATGTCTTTCATGCATGAATTCCTTACTCATGCATCCTTCCTGGAAGGTGGAGGACACCCCCCATGCACTGCTGAAGAATCTGGCCCATCACTTAAAGCAAATCCTGGATTCAATGCTGCAGCTGATGCAGCAAACTTGGATAAAGCCATTAAAGCAAAAGGTGTGGATGAAGGAACTATCATTGACATTCTGACAAAAAG…
anxa1_1.1	anxa1_1	MSTRG.2118.1	MSTRG.2118	ttgGTTGCTAGGTGTGGTCTCCTAACGTTCTTATAAAAATCTCAAGCCCAGGGCTGAATTCTCCTACTTGCAAAGCAGAACTACAGTACAGTCAGTCTTTGATCGGTGaaggaAGCTACTATGGCCTTTATGCAAGCTTTCCTGGATCAGGCTAAGTTTCTGTGTGACCCTGACTATGCTACTCAACAACCAAGTGGAGGTTTAAAGGGTGCTCCAGGTTTTAATCCATCTGCAGATGCTGCTACTTTGGACAAAGCAATCAAAACTAAAGGTGTGGATGAAGCAACCATCATTGACATCCTGACAAAAAGAAACAATGCACAGCGTCAGGAGATTAAAAACGCTTACCAGAAGAGTCAAGGCAAGCCCTTGGAAGAATGCCTAAAAAAGGCTCTCTCT…
anxa1_1.2	anxa1_1	MSTRG.2118.2	MSTRG.2118	TAACGTTCTTATAAAAATCTCAAGCCCAGGGCTGAATTCTCCTACTTGCAAAGCAGAACTACAGTACAGTCAGTCTTTGATCGGTGgaAGCTACTATGGCCTTTATGCAAGCTTTCCTGGATCAGGCTAAGTTTCTGTGTGACCCTGACTATGCTACTCAACAACCAAGTGGAGGTTTAAAGGGTGCTCCAGGTTTTAATCCATCTGCAGATGCTGCTACTTTGGACAAAGCAATCAAAACTAAAGGTGTGGATGAAGCAACCATCATTGACATCCTGACAAAAAGAAACAATGCACAGCGTCAGGAGATTAAAAACGCTTACCAGAAGAGTCAAGGCAAGCCCTTGGAAGAATGCCTAAAAAAGGCTCTCTCTGGCAAATTTGAAGATGTTGTTATAG…
anxa11.1	anxa11	MSTRG.17549.1	MSTRG.17549	CTCCTCTACATTTCTACTTACAGAGGCACTGTCACCAGCCTTACAGAAGGGAAAGCTGCAGAGAGACGCAGTCAGGAGATTGTCGCGTCTAAAAAAGGACTATCAAATCCCAGTTAAATGAGCTACCCAGGATACCCGGGTGGGTTTCCACCAGTGCCCACAGGTAGTAACCCATGGGGAGCTCCTGCTAACCCTCCTCCTATTGGGCTGGATAACATGTCAAACTTTTCTCAGCAATACAACCCCCAACAGTACATGACCTCAGGGTTCCCGCCAGCTGGGTTTGGAGGAATGGACCAACAACAGGGGATGTACCCTCAAGCTCCAGGTGGCTACCCAGCACCTCCAGGTGGATATGGAGCACCACCAATGCCTGGGCAACCTCAGGTTCCTTCCTAT…
anxa11.2	anxa11	MSTRG.17549.2	MSTRG.17549	AGAGGCACTGTCACCAGCCTTACAGAAGGGAAAGCTGCAGAGAGACGCAGTCAGGAGATTGTCGCGTCTAAAGTAAGTAAAAAAGGACTATCAAATCCCAGTTAAATGAGCTACCCAGGATACCCGGGTGGGTTTCCACCAGTGCCCACAGGTAGTAACCCATGGGGAGCTCCTGCTAACCCTCCTCCTATTGGGCTGGATAACATGTCAAACTTTTCTCAGCAATACAACCCCCAACAGTACATGACCTCAGGGTTCCCGCCAGCTGGGTTTGGAGGAATGGACCAACAACAGGGGATGTACCCTCAAGCTCCAGGTGGCTACCCAGCACCTCCAGGTGGATATGGAGCACCACCAATGCCTGGGCAACCTCAGGTTCCTTCCTATGGCATGTATCCT…
anxa11.3	anxa11	MSTRG.17549.3	MSTRG.17549	GCATTATCCAGACTTACAACATATTTTCCTGTGGAAGACTGGTTAGATCAGCACTGAGAGCTGTTAGGGACGGCGGAGCCAGGTTAGGACAGAAAGGACTATCAAATCCCAGTTAAATGAGCTACCCAGGATACCCGGGTGGGTTTCCACCAGTGCCCACAGGTAGTAACCCATGGGGAGCTCCTGCTAACCCTCCTCCTATTGGGCTGGATAACATGTCAAACTTTTCTCAGCAATACAACCCCCAACAGTACATGACCTCAGGGTTCCCGCCAGCTGGGTTTGGAGGAATGGACCAACAACAGGGGATGTACCCTCAAGCTCCAGGTGGCTACCCAGCACCTCCAGGTGGATATGGAGCACCACCAATGCCTGGGCAACCTCAGGTTCCTTCCTATG…
anxa11.4	anxa11	MSTRG.17549.4	MSTRG.17549	caaatgaagcaggagagggaaggcaagTGCAGAACCAGTTCAGTGTGCCAAGTCCTGGTCTGGAAAATCCCCTACAGAAAGAGCAGAGAGAAGATTGAAAGGACTATCAAATCCCAGTTAAATGAGCTACCCAGGATACCCGGGTGGGTTTCCACCAGTGCCCACAGGTAGTAACCCATGGGGAGCTCCTGCTAACCCTCCTCCTATTGGGCTGGATAACATGTCAAACTTTTCTCAGCAATACAACCCCCAACAGTACATGACCTCAGGGTTCCCGCCAGCTGGGTTTGGAGGAATGGACCAACAACAGGGGATGTACCCTCAAGCTCCAGGTGGCTACCCAGCACCTCCAGGTGGATATGGAGCACCACCAATGCCTGGGCAACCTCAGGTTCCTTC…
anxa2.1	anxa2	MSTRG.8335.1	MSTRG.8335	CCGGCTCCAGTCCCTGCACGGACAGTAGCGCCTTGTTCTTCTCCTGCTGCGCAAGTACAGCTGCCGTACCAATGTCGCTTATTCACGAGATCCTGGGCAAGCTGTCCTTGGAAGGAAATCAATCAAGCACAAGACAGTCGACATTAGGTTCAGTCAAAGCAAGCTCAAACTTTGATGCAGAAAGGGATGCAGCAGCCATCGAAACTGCCATTAAGACTAAAGGTGTGGATGAGTTGACAATCATCAACATTCTAACAAACCGCAGTAATGAACAGAGACAAGACATAGCATTTGCCTaccacaggaaaacaaagaagGACCTGCCATCTGCATTAAAGGGAGCTCTCTCTGGCAATCTGGAAACTTTTATGTTGGGGCTAATTAAGACTCCACCTCAGT…
anxa3.1	anxa3	MSTRG.1548.1	MSTRG.1548	ATGAAGAGGCTGTTGCACTGGCAGACTGAGTTTTAcatggttaaaggggaagtggCTGCAGCCCAGGGCGCGGCTTGTTTAGATAATCATTTTCTCTGTACTGGGAGAGgaaggagctgctgctgctgttgcccTGACATCGTCCTGTTCAGCCACAGTGCATTGATTTCAGGATCTGTGCCCGCAAGACACGTTTTAGACTGTTATGGCGTCAGTGTGGGTAGGCAGCAGAGGAGCTGTGAAAGATTTCCTAGGATTCAGTGCTGGCAGAGATGCTGATGCTATTCGAAAGGCAATCAAAGGATTGGgaactGATGAAGATTCACTAATCAACATTCTGACACAAAGGTCCAATGCACAGAGACAGCTAATTGTAAAGGAATATCAGGCAGCCTGTGG…
anxa4.1	anxa4	MSTRG.8886.1	MSTRG.8886	CACTGCCCACCCCTGGCACGGCCACCGCCCACTCAGCTTTCACTTATATACTATCCCCTCCACCTTCGCTCTTCTCCCTGCCCAGCCCTGTTTGGATCCGTCGACTCAGCTGACATCTGCTTGGAGAGTCTCTGCTTTGCAGTTGGTTGATATCATGGCAACACTAGGAACTAAGGGTACAATTAAACCCTATGCCAATTTCAATGCAGCCGATGATGTGCAGAAGCTGAGGAAAGCCATGAAAGGAGCAGGCACCGATGAAGATGCTATCATTGATGTCATTGCAAATAGAACCCTTTCCCAGCGCCAGGAAATCAAGACTGCTTATAAAACCACTATTGGAAAAGATCTGGAGGATGATTTAAAATCAGAACTGACAGGGAACTTTGAAAAAGTCAT…
anxa7.1	anxa7	MSTRG.17334.1	MSTRG.17334	AGTACAAGGGCACGCCCACCTTTCTTCCGGGTGCTTTGGTGTCCCCGCCTTTCTCCTCCTGTCTTTCCTGAGGGAGATTTAATTTGCGAGCTCCATCTTGTCAGCGCCAGGTCTCGGAAGTCTCCTTCTCACAGAACTCCTGCAAGCATCTGACAAGAATGTCGTACCAATACCCTTCAGGCTTCCCAGGATATCCAGGCTATCCTGGAGGCGACCCATCATATCCACCAGGAGCACAACAGGCTTTTCCTGGGGGACAGTTCCCCCCTGCTGCAGGAGGAGGTGCATATCCACCAGCTTCTGGTGGGGGTTTTCCGTCTGCGCCTGGCGGAGGCTACCCTCCGGCAGGGGGATACCCAGCTCCTGGTGGCTTTCCTGGAGGCATGCCATCTTACCCTG…
anxa7.2	anxa7	MSTRG.17334.2	MSTRG.17334	CCCCGCCTTTCTCCTCCTGTCTTTCCTGAGGGAGATTTAATTTGCGAGCTCCATCTTGTCAGCGCCAGGTCTCGGAAGTCTCCTTCTCACAGAACTCCTGCAAGCATCTGACAAGAATGTCGTACCAATACCCTTCAGGCTTCCCAGGATATCCAGGCTATCCTGGAGGCGACCCATCATATCCACCAGGAGCACAACAGGCTTTTCCTGGGGGACAGTTCCCCCCTGCTGCAGGAGGAGGTGCATATCCACCAGCTTCTGGTGGGGGTTTTCCGTCTGCGCCTGGCGGAGGCTACCCTCCGGCAGGGGGATACCCAGCTCCTGGTGGCTTTCCTGGAGGCATGCCATCTTACCCTGGAGGGCCAGGCTTTGGAGCGCCTGCTGGTGGGCCAGGTTATG…
anxa7.3	anxa7	MSTRG.17334.3	MSTRG.17334	CCCCGCCTTTCTCCTCCTGTCTTTCCTGAGGGAGATTTAATTTGCGAGCTCCATCTTGTCAGCGCCAGGTCTCGGAAGTCTCCTTCTCACAGAACTCCTGCAAGCATCTGACAAGAATGTCGTACCAATACCCTTCAGGCTTCCCAGGATATCCAGGCTATCCTGGAGGCGACCCATCATATCCACCAGGAGCACAACAGGCTTTTCCTGGGGGACAGTTCCCCCCTGCTGCAGGAGGAGGTGCATATCCACCAGCTTCTGGTGGGGGTTTTCCGTCTGCGCCTGGCGGAGGCTACCCTCCGGCAGGGGGATACCCAGCTCCTGGTGGCTTTCCTGGAGGCATGCCATCTTACCCTGGAGGGCCAGGCTTTGGAGCGCCTGCTGGTGGGCCAGGTTATG…
anxa9.1	anxa9	MSTRG.21114.1	MSTRG.21114	CCTAAACCAGTTACTTTCTGTCGATAGCACAGATAAGTACGGGGAGCTAGAACCCGTCTCACAGTAGGCGGCCAGGTACACTAACACTCTCTCaccacactctcacacacacactttgtGTTGCAGGTTGGCATCGGGGACACAGCAATGACTTTAACCCAAGAGATACTAAGCTCCCTGCACTTGGCAGATAAGACAGGTGCCTGGGGGACATTGGGCACAATCAGGCCTCTGAAGAGCTTCGACCAAGATGTTGCTGTGGAGAAACTTGCTGAAACCCTGGAAACTAAAGGTAACCAACAGCTTATCATTGACATAGTGACCAGCCTAAATAATGATCAGAGACAGGAGGTCATTAAGTTGTACAAGGATTGCACTAAGCAGgatttgattgcaaaa…
aox1_1.1	aox1_1	MSTRG.22291.1	MSTRG.22291	CTGACTTAACACTCAGGTTGAAAGCTCACATTTCCCTTTCTCTATGCGCCACCTTCCTCAATAAAGTGAAATACACTAATTACCTGTAATGTTTTAAAAGGTGATGACAAGTTAGGCAAGTTCAGCTTTCCATACAGCCCCAGGTGGTTTTTGTGCTGAAACATTACACTTCACAAAGGACTTGCAGATTAATATACGTATAAAGGAGATTTGCAGCGTATGAATGATGGCGTTTCAGCAAGCTTCTGACTACCTAATCTTCTATGTCAATGGACGGAAGGTCGTGGAAAAAAATCCAGACCCTGAAGATATGCTACTTCCATATTTAAGGAGGAattTGCACCTGACAGGAACTAAATATGGCTGTGGAGGAGGTGGTTGTGGAGCTTGCACCGTCAT…
ap1ar.1	ap1ar	MSTRG.918.1	MSTRG.918	GTTGATATAGTAGCGGGCGCCCTATGATGACGTCGATACGCGCTGGACTCCATATTTGTTTGTGGCAAAGTACAACGTTCTACTGCCATTCTTGCTGTCACCTGATAGGGTCTTACAGAAATGAAGGCCAAAGGTGTGAGCGCGTTCTGTGGGGACTGAGCAAGGGTGCGCAACTTATATCCTGTGGGCTGCTGCATTTTGCGCGTTTCGGTTCAGTATGCGATGGGGATCTGCTGGACTCGGTGCTGCGGCATCTTCCGAAGAGAGACTAGCCGGCTACAGAGAGCTGGAGGCGGATCAAAATATTTCAAAACTACCACCAGAGGCGAGCACTTTACAATTGAGTTTGAAAACCTTGTTGAAAGTGATGAGGGAGAAAGTCCTGGCAGTAGCATAAGA…
ap1ar.2	ap1ar	MSTRG.918.2	MSTRG.918	AGTACAACGTTCTACTGCCATTCTTGCTGTCACCTGATAGGGTCTTACAGAAATGAAGGCCAAAGGTGTGAGCGCGTTCTGTGGGGACTGAGCAAGGGTGCGCAACTTATATCCTGTGGGCTGCTGCATTTTGCGCGTTTCGGTTCAGTATGCGATGGGGATCTGCTGGACTCGGTGCTGCGGCATCTTCCGAAGAGAGACTAGCCGGCTACAGAGAGCTGGAGGCGGATCAAAATATTTCAAAACTACCACCAGAGGCGAGCACTTTACAATTGAGGGAGAAAGTCCTGGCAGTAGCATAAGACCCTTGAGTGAGGAAGAAGTATTTGATCTAAAGGAAAAGCATTATGATTCTATTACTGAACGGCAGAGAACTGATGATATCAGGCTACAAAATGA…
ap1b1.1	ap1b1	MSTRG.2400.1	MSTRG.2400	ATACTATTGTGTGAAGCGGAAGTTCCGACTTGGTGCTGTCACTTCCTGTTTCAAGTGACAGCCATTTTTGCGGTGAATTGGAGGAAGGGGAACCTGAGCCGTACACACTAAACATCCGAGTCGTCAGCTGAGTCTCGGGGACGTGACACCAATTCCTCAGCTGAGGTGAGACGGTGCCGCTTGTGCCGCCATTCACGGGGAAAAGAGAATAAGGTTTGAGAAACCATGACGGACTCTAAATACTTCACCACCACCAAGAAAGGTGAGATCTTTGAGCTAAAAGCAGAACTGAACAGTGacaagaaagaaaagaagaaagaagctGTGAAGAAGGTTATAGCCTCcatgacagtagggaaagatgtcAGTGCCCTATTCCCAGATGTGGTGAACTGTATG…
ap1b1.2	ap1b1	MSTRG.2400.2	MSTRG.2400	ATACTATTGTGTGAAGCGGAAGTTCCGACTTGGTGCTGTCACTTCCTGTTTCAAGTGACAGCCATTTTTGCGGTGAATTGGAGGAAGGGGAACCTGAGCCGTACACACTAAACATCCGAGTCGTCAGCTGAGTCTCGGGGACGTGACACCAATTCCTCAGCTGAGGTGAGACGGTGCCGCTTGTGCCGCCATTCACGGGGGTGAGCTTTGGCTGCAAGAAAAGAGAATAAGGTTTGAGAAACCATGACGGACTCTAAATACTTCACCACCACCAAGAAAGGTGAGATCTTTGAGCTAAAAGCAGAACTGAACAGTGacaagaaagaaaagaagaaagaagctGTGAAGAAGGTTATAGCCTCcatgacagtagggaaagatgtcAGTGCCCTATTCCCA…
ap1b1.3	ap1b1	MSTRG.2400.3	MSTRG.2400	AGGAAGGGGAACCTGAGCCGTACACACTAAACATCCGAGTCGTCAGCTGAGTCTCGGGGACGTGACACCAATTCCTCAGCTGAGAAAAGAGAATAAGGTTTGAGAAACCATGACGGACTCTAAATACTTCACCACCACCAAGAAAGGTGAGATCTTTGAGCTAAAAGCAGAACTGAACAGTGacaagaaagaaaagaagaaagaagctGTGAAGAAGGTTATAGCCTCcatgacagtagggaaagatgtcAGTGCCCTATTCCCAGATGTGGTGAACTGTATGCAGACAGATAACCTGGAGCTGAAGAAGTTGGTATACCTTTATCTGATGAACTATGCCAAAAGCCAGCCAGACATGGCCATCATGGCTGTGAACACATTCGTTAAGGACTGTGAAGA…
ap1g1.1	ap1g1	MSTRG.10752.1	MSTRG.10752	CGTGACAATAGGGGCACCGCCCTCTCTTCCTTCCGGGTCTGGTAGTGACGGGGCACAGAGTTGACGTCATCACTGGCTGCCCTGTCAACTTGCCAGTGTCCCTCCGCGTAGAGCAAAgagttccggccctgggtggcTTCTTGAGTTCCGAAGCCGATCGGTATACAGGCTGTCATTTGGAACACGTTTGGCGTTTTTATAAAGATCCGGAGTGTTGACCGCTGGTCTTGAAGCCGGTGACTCTACGGGATCCTTCCGCACAGCCGCGGTGCTGCGGCCCAGCAGCCGCCATTTTGGTTTGTCCCGGAGCCGTGGAGAGAGCAGCAGTACCGGGCGAGAATGCCGGCCCCCATCAGATTGCGGGAGCTTATCCGTACCATCCGGACGGCACGCACTCAG…
ap1g1.2	ap1g1	MSTRG.10752.2	MSTRG.10752	CGTGACAATAGGGGCACCGCCCTCTCTTCCTTCCGGGTCTGGTAGTGACGGGGCACAGAGTTGACGTCATCACTGGCTGCCCTGTCAACTTGCCAGTGTCCCTCCGCGTAGAGCAAAgagttccggccctgggtggcTTCTTGAGTTCCGAAGCCGATCGGTATACAGGCTGTCATTTGGAACACGTTTGGCGTTTTTATAAAGATCCGGAGTGTTGACCGCTGGTCTTGAAGCCGGTGACTCTACGGGATCCTTCCGCACAGCCGCGGTGCTGCGGCCCAGCAGCCGCCATTTTGGTTTGTCCCGGAGCCGTGGAGAGAGCAGCAGTACCGGGCGGTGAGAGGAAAGACCCTTGGCTAATGACAGTGATTAAGAGAATGCCGGCCCCCATCAGATTGC…
ap1g1.3	ap1g1	MSTRG.10752.3	MSTRG.10752	TTTAGAAAGCATTTTGATCTCCAACATGTCCACATCTGTTACGCGAGGTTTTGCCCTGACGGCCATCATGAAAAACTCCACTAGGTTTAACAACACTGTTAAccGTATTAAAAAAGTGGTATCCATCTATGGCAGCAGCATTGATGTTGAGTTGCAGCAAAGGGCAGTAGAATACAATGCTTTATTCAAGAAATATGACCACATGAGGCCTGCACTCCTTGAAAGAATGCCTATTATGGAGAAAGCATTGACAAATGGACCAACAGACTTGGCACAAACAAATGGAGAAACAGACCCTGCAGTTATTGACTCTAAGCCAGTTCAGTCTATTCAGCAGCCTTCTAGCCAGGCTAATGACTTATTAGATTTGTTGGGCGGAAATGATATTCAGCTAGTCAT…
ap1m1.1	ap1m1	MSTRG.1278.1	MSTRG.1278	CAAATATCGACTATGGAAGGACCCGCTTTTTGACTAAATCCGCCATCTTAGTAAGGGAATGTTAAGTCTCTATGACAGGGCTAACCGGAAGTTACATTGCGTTTCCTCTCTGAGCGGACCGCTATCGAGGTGGATAACGGGGATGGTATTGTGAGAGGACTGAGGATAACGAAGCTTTGGGCTAGTGGGCAGCAGCTTGGCTTGCCTTTGCAGGACTATCTTCGGCCGTAAGGATGTCGGCTAGCGCAGTATATGTGCTAGACCTGAAAGGGAAGGTCCTTATTTGCCGGAATTACCGCGGTGATGTGGACATGTCAGAAGTGGAGCACTTCATGCCAATTTTGATggagaaagaagaagaaggagcacTTTCACCAATTCTGGCGCATGGAGGTGTCC…
ap1s1.1	ap1s1	MSTRG.24260.1	MSTRG.24260	atgAGATTTATGCTGCTTTTCAGCCGGCAAGGGAAGCTCCGGTTGCAGAAGTGGTATGTGGCCATCTCGGAGCGAGATAAGAAGAAGCTGGTCCGCGATCTCATGCAGACCGTGCTGAGCCGGAAACCCAAAATGTGCAGCTTCCTGGAATGGAAAGATTTCAAAGTTGTCTACAAAAGGTATGCCAGCCTGTATTTCTGCTGCGCCGTTGAAGATCAGGATAATGAGCTGCTGACCCTGGAACTCATACACAGATACGTGGAGCTTCTGGACAAATATTTTGGCAGCGTGTGCGAGCTGGacatcatatttaattttgagaaGGCTTATTTCATCCTGGACGAgttcctgatgggaggggaaatACAGGACACGTCCAAGAAAAGCGTCTTGAAGGCA…
ap1s3.1	ap1s3	MSTRG.14260.1	MSTRG.14260	GATCCGATTTCTTCTGCTGTTCAGCCGTCAGGGGAAGTTACGGCTGCAGAAGTGGTATGTGACACTACCTGATAAGGAAAAGCACAAGATAAGCAGAGAGTTAGTACACATCATTTTGAGCCGAAATCCTAAAATGAGCAGCTTTGTGGACTGGAAAGACTTAAAACTTGTATATAAGAGGTACGCCAGTCTGTACTTCTGTTGCGCTATTGAGGATCAGGACAATGAGCTGCTAGCTCTGGAGCTTGTACACCGATTTGTGGAGCTGCTGGATAAGTACTTTGGAAATGTTTGTGAATTGGATATCATTTTCAACTTTGAGAAAGCTTACTTTTTATTGGATGAGTTCCTAATGGGAGGTGAAATTCAGGAGACTTCAAAAGACTCTGTGGTGAGAGC…
ap2a2.1	ap2a2	MSTRG.10138.1	MSTRG.10138	GTACGCGCCCCTGagccgcacacacacacagagctccACCAATGCGCGCCTCCGCTTCTCCTATCTCACCTTCCGGCGCTCGCTCCCGTGTCTAGGACCGGCTCAGTATCTGTGAGCTGAGGGGGGGAAGGGGGCGGAGCCGTATCGTGGGCGCGCCGGGCCGGATTACTCACGGCAGAAGGATAGCCCGGGCGGCCACAGTACAACCAGGCAGCTCCCCCACGGCCCAGGACAGAGTGGGCAGGGTCATCGTTTCTCCCCCTGCGTCTTGGCTACCTGCGGTGTCGTGAAAGATGCCTGCCGTGTCTAAAGGGGATGGGATGCGGGGCCTGGCCGTGTTCATATCAGACATCAGAAACTgcAAAAGTAAAGAAGCAGAAATAAAGAGAATAAACAAAG…
ap2b1.1	ap2b1	MSTRG.5325.1	MSTRG.5325	TTATTCCGGTTGTTGAGACGCCTTTCGCATTTCCGGTGTATGGAACGCAGATGGTAGTAGCTGTGTGTGAGAGCTGTGCTAGATTTCCGGGGCAGCGACCCGCACAGCGCCTTCTCCTCTCCCTGGGTTTCTCTTCATTCGGACATTTATCTCTCTCGTTCCTAAGCAAGTCTGTATTTTTCTGTACGTTATCGtgtAATCGAAGTTGAAAAGAAACATGACGGATTCAAAGTATTTTACAACTAACAAAAAAGGGGAGATCTTTGAGCTGAAAGCTGAACTTAACAATGAGAAGAAAGAGAAACGGAAGGAAGCTGTGAAGAAGGTTATTGCTGCAATGACCGTGGGCAAAGATGTCAGCTCCCTGTTTCCAGATGTGGTGAACTGCATGCAAACAGA…
ap3b1.1	ap3b1	MSTRG.3091.1	MSTRG.3091	CGCCGTGTCAGTGCCTGGAGCTTTCTGGCCATCACGTGACCGGGCTGCTGACTCTCTGGGCCGTCTTCCGGGGCTAGAATAACTAACTGCTGCTTCGCCTCTTGGATTGACGTACCAACATGTCCGGCTTCGGTGGGGCGCCGTCTTCTGCCAGCACTGCCTTGACTTATAACCATAACCATTCTGGCGGAGGAGGTGCAGAGTCCACCGAACTGGCACAGGAGGCAAGCCCAAGTGGCAACTCCACACCGAGTGTATTCGGACTGTTCAGCACCGACCTGAAAAAgAATGAAGACTTAAAACAAATGCTGGAAAGCAACAAAGATTCCTCCAAGCTGGAAGCAATGAAGAGAATTGTTGGGATGATTTCAGATGGAAAAAATGCCTCGGAGTTATTCC…
ap3b1.2	ap3b1	MSTRG.3091.2	MSTRG.3091	GCATTCCAAGCTGCGCTTCATTAGTAGTTGAGCATGTTTGGTTGAAGCACCGAGTGGCACTTTTTGACTGGTCAGACGCACGAGTTGTTTCCTTTTGCACAGCGAGCGTGACACATGGGTTTGTGCAACTGCACCCGCGGGGCATGTGACTAAGGGGCAGACACGCTGCAGTTCCCTCTTTCTAGCATGAAGTTATAGGAGAGCCCTACTGCTGCCGCCGAGGTTTCCTGAAGTCAGAAGGCTGGGACTATGAGAACTGAATGATGTACGTGGCACGGTGCCAGCTGGGCCACTGTAAGACTGCCAGCGGCTGTTTTTGAAGGGAAATGACCTTTTGAAATTTTGAAGAAACTTGTTCTTTTCTGAAGGGAGTTGATATCCGGTTGTTGTTGGAGCACG…
ap3d1.1	ap3d1	MSTRG.1388.1	MSTRG.1388	CAAATTCCACTCCCTCTCTGTCAATCACGTGGCTCTCAGTGGGAGGAGAGCATAGTCAGCTGAGTGGCAGCCATTTTGTGCGTCCGTGTCCAGTGACAGGAGATTCCGGCGGGGCCGGCCCGGTTCTGGAGATATGGCGCTCCGGATAGTGAAAGGCAGTATTGACCGTATGTTTGATAAGAACTTGCAGGATTTGGTGAGAGGTATTCGGAACCATAAGGAAGACGAGgcaaaatatATCTCTCATTGCATTGATGAAATTAAACAGGAGCTGAAGCAGGACAACATTGCAGTGAAGGCCAATGCTGTCTGCAAGTTGACTTATTTACAAATGCTGGGCTATGACATCAGCTGGGCTGCGTTCAATATCATTGAAGTGATGAGCGCTTCAAAGTTTAC…
ap3d1.2	ap3d1	MSTRG.1388.2	MSTRG.1388	AAATTCCACTCCCTCTCTGTCAATCACGTGGCTCTCAGTGGGAGGAGAGCATAGTCAGCTGAGTGGCAGCCATTTTGTGCGTCCGTGTCCAGTGACAGGAGATTCCGGCGGGGCCGGCCCGGTTCTGGAGATATGGCGCTCCGGATAGTGAAAGGCAGTATTGACCGTATGTTTGATAAGAACTTGCAGGATTTGGTGAGAGGTATTCGGAACCATAAGGAAGACGAGgcaaaatatATCTCTCATTGCATTGATGAAATTAAACAGGAGCTGAAGCAGGACAACATTGCAGTGAAGGCCAATGCTGTCTGCAAGTTGACTTATTTACAAATGCTGGGCTATGACATCAGCTGGGCTGCGTTCAATATCATTGAAGTGATGAGCGCTTCAAAGTTTACT…
ap3m2.1	ap3m2	MSTRG.9082.1	MSTRG.9082	ACATCATCTGACCGAGGAAGCTGCTGTGGCGCTGGTTACGTGCTTTTTAATGGTGCCGGAACATCCTGTGTGAGgcaaaCAGAAGAAACTCTCCGCACCTTACATCTGCCTTGCCCAGCCCATCATGATCCACAGCCTGTTTTTGATTAACCCTTCGGGGGACATCTTCCTAGAGAAGCACTGGAAAAGTGTGGTATCCCGCTCTGTTTGTGACTACTTCTTTGAAGCCCAGGAAAGGGCATCAGAGGCAGAGAATGTGCCCCCAATCATTCAGACCCCTCACCACTACCTTCTCAGCGTCTACAGGCACGGCATCTTTTTTGTGGCTGTCATTCAGACAGAAGTGCCCCCGCTTTTCGCTATTGAGTTCCTTCACCGCGTGGTGGACACATTCCAGga…
ap3s1.1	ap3s1	MSTRG.3055.1	MSTRG.3055	CCCCCGTGACGTGTAGTTCCTGCGAGACAGCAGCTAACCTGCCCAAAGCTTTGCCAGTAACACAGGGATTGGCCAGTCCGTTTCTTGTGACACAGTGACGTGTGTAGGGAAGTGGCAGCTGGTGCTGGTATCGATGTGAGGGCGACGTTCTAATGCGCAGCCCTGGAGACCGAGCCCGGGCATAAGGACCCGTGTGTGAGGCGAGCATTAAACTTCCGGTTACCGGTGCCCGAGTGCTGACACTGTACCTGCCCCGCTGGTCTCTGGCAGTGCCTGCTACGCAGCATCATGATAAAAGCGATCCTCATCTTCAACAACCATGGCAAGCCCCGGCTATGCAAGTTCTACCAGCACTATagcgaAGACACACAACAACAGATTATAAGAGAAACTTTCCAC…
ap3s2.1	ap3s2	MSTRG.8645.1	MSTRG.8645	TGGAACGCTCCCTTCAGTTATACCTGTAATTAAACCCGCTTTGCATTAATGTACAGAGGAAATATTGCAGCACACGTGTAACGCCGCTGTTCTACACAGAACCTCCACATCCCCTTAGTCCCAATATACCGGAAATCCCTACTGCCTTCCCACTGACTCACACTGAAGGCGGAAGTGGCGCTGCCTCCCCGCTGTACTTTGCCTTCTAGTCGCGGACTGAACGTTATCTCTGGGAGGATGATAAAAGCGATCCTTGTGTTTAATAATCATGGCAAGCCAAGGTTCTTGCGCTTCTACCAGCATTTCCCTGAAGATACGCAACAACAGATTGTGCGAGAGACATTCCATTTAGTCTCAAAACGAGATGACAATGTCTGTAACTTTTTGGAAGGAGGAAgC…
ap3s2.2	ap3s2	MSTRG.8645.2	MSTRG.8645	GCCTTCTAGTCGCGGACTGAACGTTATCTCTGGGAGGATGATAAAAGCGATCCTTGTGTTTAATAATCATGGCAAGCCAAGGTTCTTGCGCTTCTACCAGCATTTCCCTGAAGATACGCAACAACAGATTGTGCGAGAGACATTCCATTTAGTCTCAAAACGAGATGACAATGTCTGTAACTTTTTGGAAGGAGGAAgCTTAATTGGCGGATCTGACTACAAACTGATTTATCGCCATTATGCCACCTTGTACTTTGTGTTCTGTGTAGATTCTTCTGAAAGTGAGTTGGGCATTCTTGACCTCATACAGGTTTTTGTAGAGACACTTGACAAATGCTTTGAAAATGTATGTGAACTTGACCTGATCTTCAATGTAGATAAGGTGCATTATATCTTGCA…
ap4e1.1	ap4e1	MSTRG.8523.1	MSTRG.8523	ACACTTCGTCATGTGTGGGTAAAGTTTTGCGAGTTTGAATGTAGCCGGAAGAAGGGAAGGAAGATGCCGGCTGCTGTTGTGATAATGTCCCAGTAAGATGAGTGAGATCGTAGAAAGGACTCTCAGCGCGCTGCCTGGCCTTATCCTCCAGGACTCGCCGTCCGGGGCCAGTTCCAAGCTCGGAAACCTCATCCGTAGCATCACGGCTCTCACTTCCAGACAGGAAGAAGAAAAATTAATTCAGCAGGAGCTTGCTAATTTGAAAGTAACCGTTTCCTCTGCAAACACAACTCTGAGGCAGATGAAGGAATGCATGGTGAGATTCATTTACTGCGAAATGCTGGGATATGAGTCTGGATTTGGTTACATTCACGCCATCAAGTTGGCTCAACAAGGGAA…
ap4e1.2	ap4e1	MSTRG.8523.2	MSTRG.8523	GAATGTAGCCGGAAGAAGGGAAGGAAGATGCCGGCTGCTGTTGTGATAATGTCCCAGTAAGATGAGTGAGATCGTAGAAAGGACTCTCAGCGCGCTGCCTGGCCTTATCCTCCAGGACTCGCCGTCCGGGGCCAGTTCCAAGCTCGGAAACCTCATCCGTAGCATCACGGCTCTCACTTCCAGACAGGAAGAAGAAAAATTAATTCAGCAGGAGCTTGCTAATTTGAAAGTAACCGTTTCCTCTGCAAACACAACTCTGAGGCAGATGAAGGAATGCATGGTGAGATTCATTTACTGCGAAATGCTGGGATATGAGTCTGGATTTGGTTACATTCACGCCATCAAGTTGGCTCAACAAGGGAATTTGCTTGAAAAAAGAGTAGGGTACCTGGCAGTGTC…
ap4e1.3	ap4e1	MSTRG.8523.3	MSTRG.8523	AGGATTTGATGATGAAAAGGAAGATAGGCAGCTGAGGCTTTATGCAGTGCAGTCTTATCTTGCCTTGCTGGAAACCAAGAATGCTCATTACCCCCAGCGCTTCCTTCAGGTTATCAGTTGGgtACTTGGAGAATATGCCTACCTTGCAAAACATATACCTGTAGAATCTGTTATGACAAACCTTTATGAAGTTCTCAAACAAAGCTCAGTTACTTCTGAAACCAAAGCGTGGATTGTTGCAGCTATTAGCAAACTTACAGCCCTCAGTCCACACTGTTCTTTGGTTGACAGAATAATCCACGAGTTTAGCACTTGTCCGGACACAGTAATGAGGCAGCACGTGTGCGAATTGAAACTGCTGCGAGTGGAGGGCCCCCTAACGCACAAACTCTTTCCACT…
ap5s1.1	ap5s1	MSTRG.17480.1	MSTRG.17480	CTCCCCTCTATTGCGAAACAAGAAAAAGCAACAGTCCCGCAATTGCTTTCCTGTGTAAGGGGAAGGGCCCATATGACTGCCCTCCAATCCACTGCATATTCTGCTCTGCCTCGTACGTAGCAGGATCCAGGATGGTTTATGGCTTTGTTATTCACACTGTGGGCGCGACTTTGGATGAAACTCCAAATTCTAGCAGAGTGCTGTATTCTAAAGTTTTCAACTATGATATGCTCGATCAGAAGCAGAACTCAGATGAACAGTACTTGCACAACGAGAGGATAAAACGTAAACAACGTATAGCCATAGTCGCAAGACAAGCAGAGTCAATGTGCCTTCTCAGCCGTCAGGCATCTGGACGGCCAGCCAGCGACTTTATTGTCCATCCAACAGATGAGCCCA…
ap5z1.1	ap5z1	MSTRG.28324.1	MSTRG.28324	TGATAGGCGGAAGTGGGTTGGGGAGCGGAAGTGGCGGAAGTCCCGGGGGCGCCATGCTGAGTGTGGGCACGGAGGGGTTGCTGCGCCAGGCCCGGGAGTTGGGGCCGGAGGAGCTGCGGAAGTTCTGCGGCCGGACGGGGGCGATGTTGGGGCGGGCCGGACAGGAAGCGGAAGTGCTGGAGAGCCTGAGGCGGCTGCACCTGGTAGTGGGGGCCGGGGGGCCCAGACACTTGGATCCCGACTTTGTGGGGAAGTTACAGAGGTTGGTGGAGTCGGACAGTAGCCCCGCCCAAATCCGGGCTGTgggggcggccatattgtgcCAGTTGTGCCCCTCCCCCCGGGACCTACTGGCTATTGGGCAGTTCCTGGAGGGTCGGGCCCCTGAGGGCCACAGCC…
apc.1	apc	MSTRG.2438.1	MSTRG.2438	ACAGGCTCTTTCAATGACGCTGAGTTGTGGGAGGCACCGAAGCTATGCTCTCCGCACATGCGCATTGATATACTTTTGTGCCGTCCAGGGAAGATGGCGGCATCAGTGCAGCAGTAGCGAGTCCCACAGTAAGACCAATAGTAACAGAAGGAGtACATTAGTTAAGCATTTTTTTGCTGCTGGATAACAAACTGCTGTGTCTGGGGGCTCACGGTGGGATGAACAACTCGCTCAAAAATTGGGgagagagagacaaagagagaCTGTTCCAGCCTGGGGGTAGCCCAGCATGGCTGCTGCTTCGTATGACCAGTTGTTAAAGCAAGTGGCGGCACTGAAGATGGAGAATACAAACCTTCGACAAGAATTAGAAGACAATTCCAATCATCTTACAAAACT…
apc.1	apc	MSTRG.2439.1	MSTRG.2439	ttttttttttttcaaatgtaaaaaaaatgtggagCACAAATCTAACTGTTTcaagaaaacaaatacatttagttTTGTTTATTGTAACTGCCTTCTATTAACTAGAAACACcaaatatgtaactatatttgTAAGCACAATTAGGGGATGAGAACTATGCCAATTCGCAAACATTCTAATTCTTTGCTTTTTATGGATATACTTTTCCACAGATATTTTGTCATCTGTGCTGGAGGAAATTAAAGtataagtaaacattttattttaaaataagagACTCTAAACAGCCCCTCTCTTCTGATTTAAGTCTAATGTTTTTTTCTAAGATGGAAGCTGAAACATGCAGAAATCAGTCACTTCCTTATGCGGTGTGAAACCCCACCCCTTTAGTATACTGAa…
apc.2	apc	MSTRG.2438.2	MSTRG.2438	GACGCTGAGTTGTGGGAGGCACCGAAGCTATGCTCTCCGCACATGCGCATTGATATACTTTTGTGCCGTCCAGGGAAGATGGCGGCATCAGTGCAGCAGTAGCGAGTCCCACAGTAAGACCAATAGTAACAGAAGGAGtACATTAGTTAAGCATTTTTTTGCTGCTGGATAACAAACTGCTGTGTCTGGGGGCTCACGGTGGGATGAACAACTCGCTCAAAAATTGGGgagagagagacaaagagagaCTGTTCCAGCCTGGGGGTAGCCCAGCATGGCTGCTGCTTCGTATGACCAGTTGTTAAAGCAAGTGGCGGCACTGAAGATGGAGAATACAAACCTTCGACAAGAATTAGAAGACAATTCCAATCATCTTACAAAACTAGAGAGTGAGGCATC…
apeh.1	apeh	MSTRG.11888.1	MSTRG.11888	ATGATCGCGTCATTTCCTGCTCACACTTCCGCAACTTCTCAGCTTCTGCTGCCAAAAATACTCCTTTTCTGAACCATAAGATGAATATTCTCAGAAAACCAAAGGATATTGCTGCCTTGTACCGGGAATTCAGTCAGTTTCCATCTCTGTCTAGTGTGTCTATAGGCCCTGAAGTCACCACACAGTATGGGGGAAAATACAGCAATATCTACACAGAATGGTCACAGAGAGATCTGGATCGTAGTGAACAAGTGAAGTTTTGCCGACAGTACATTGTTTTTCATGACAATAATACTGTTGTATATTCTGGGGCTTGTGGAAATGGAAGTGAAATTAAGGGCGAACTTCTCAGCAAGGAGTCCCCTTCTGGAACCCTGAAAGCTGTCTTGCGGGAAACTA…
apela.1	apela	MSTRG.641.1	MSTRG.641	TCTTTGTTCTtagtccccatacactggcaggaACTACTGtttacgtgatttttttttttcggcaATCAGTATTTATCTAGGGAAACTAAGGAAGAGTAGAAAAATAGCAGAGACAAAAAGAAGCTTATTGAGAGGGAAGAGAGAAGGGGGAGGCACTGTAACCTTGCCTTCTCTGATCATTAACCTTGCTGGGATATGCGGCAAACACTTCACTCTGAGCTGAGTTACTTGGAAGGCTGATTCCCAGGGAGATTGGACCAGACCTGAGCTAACACTTGCCTTGCTCTGAAGAGCAATAtggattttcaaaaattattctTCGCCTTATTTTTCATCCTGATGAGCCTGCTGTTGATTAATGGCCAGAAACCAGCCAACCTTGCGCAGCGCCGAAGGATA…
apex1.1	apex1	MSTRG.2371.1	MSTRG.2371	CGCTTACGTGTAGTCGAGACGCCAaaatctcgcgtgatgagacttgtgacGCCGGGATTTTCTCTAACACAGGAGGCAAGGCGCTTTCTATTAACAGAGTTGCGGGACGTCGCAGGTCCATTGTTCAGCACGCTGCGATCTCTGGTCTCCCCGAGGTTAATTTATACAGCCTTGAAAATGCCCAAGAGAGGGAAGAAGGAAGAAGTTAGTGGTGCTGAACCCCAAGAGGATGGGAATGAGCCAGAAGTTAAGAAGGGGAAGAAAGGAGCAGGGAAGGCGGCAAAGGAGCCGGAGCCAGTTGTTTTGTATGAAGATGCCCCAGATAATCTAACATCAGATGATGGCAAGAAGTACACACTGAAGATCAGCTCCTGGAATGTAGATGGAATCCGGGCCTGG…
apex1.2	apex1	MSTRG.2370.2	MSTRG.2370	AGCGCAGTGACGCGTCACGTATCCGCCTTGGGGGAGTGGCTAGCAGGCATGGGGAAGCTCAGTGTTACTGTACCATAAGCTGCTATTTTTCCCCTCAGACATCACTATGACCATTGTTGTTGGGTTTGAGGGGAGTGCCAACAAGATTGGTGTAGGAATTATCCAAGATGGGAAAGTGCTGAGCAATCCACGAAGAACTTACATCACTCCTCCAGGACAGGGCTTCATGCCCAGTGACACTGCACGTCACCATCGTTCCTGTATCCTGGATGTGCTGCAAGAAGCTCTTGAGGAAGCAAAGATAAAGCCACAAGATGTAGATTGTGTGGCCTATACTAAAGGCCCTGGAATGGGAGCCCCTCTGCTATCAGTAGCCATAGTGGCACGGACAGTTGCACA…
apex1.2	apex1	MSTRG.2371.2	MSTRG.2371	GTAGTCGAGACGCCAaaatctcgcgtgatgagacttgtgacGCCGGGATTTTCTCTAACACAGGAGGCAAGGCGCTTTCTATTAACAGAGTTGCGGGACGTGTCCATTGTTCAGCACGCTGCGATCTCTGGTCTCCCCGAGGTTAATTTATACAGCCTTGAAAATGCCCAAGAGAGGGAAGAAGGAAGAAGTTAGTGGTGCTGAACCCCAAGAGGATGGGAATGAGCCAGAAGTTAAGAAGGGGAAGAAAGGAGCAGGGAAGGCGGCAAAGGAGCCGGAGCCAGTTGTTTTGTATGAAGATGCCCCAGATAATCTAACATCAGATGATGGCAAGAAGTACACACTGAAGATCAGCTCCTGGAATGTAGATGGAATCCGGGCCTGGATCAAAAAGCAGGG…
apex1.3	apex1	MSTRG.2371.3	MSTRG.2371	AaaatctcgcgtgatgagacttgtgacGCCGGGATTTTCTCTAACACAGGAGGCAAGGCGCTTTCTATTAACAGAGTTGCGGGACGTGTAAGTGTCCATTGTTCAGCACGCTGCGATCTCTGGTCTCCCCGAGGTTAATTTATACAGCCTTGAAAATGCCCAAGAGAGGGAAGAAGGAAGAAGTTAGTGGTGCTGAACCCCAAGAGGATGGGAATGAGCCAGAAGTTAAGAAGGGGAAGAAAGGAGCAGGGAAGGCGGCAAAGGAGCCGGAGCCAGTTGTTTTGTATGAAGATGCCCCAGATAATCTAACATCAGATGATGGCAAGAAGTACACACTGAAGATCAGCTCCTGGAATGTAGATGGAATCCGGGCCTGGATCAAAAAGCAGGGATTGAATt…
apex1.4	apex1	MSTRG.2371.4	MSTRG.2371	ctcgcgtgatgagacttgtgacGCCGGGATTTTCTCTAACACAGGAGGCAAGGCGCTTTCTATTAACAGAGTTGCGGGACGTGTAAGTCGCAGGTCCATTGTTCAGCACGCTGCGATCTCTGGTCTCCCCGAGGTTAATTTATACAGCCTTGAAAATGCCCAAGAGAGGGAAGAAGGAAGAAGTTAGTGGTGCTGAACCCCAAGAGGATGGGAATGAGCCAGAAGTTAAGAAGGGGAAGAAAGGAGCAGGGAAGGCGGCAAAGGAGCCGGAGCCAGTTGTTTTGTATGAAGATGCCCCAGATAATCTAACATCAGATGATGGCAAGAAGTACACACTGAAGATCAGCTCCTGGAATGTAGATGGAATCCGGGCCTGGATCAAAAAGCAGGGATTGAATt…
apex2.1	apex2	MSTRG.18856.1	MSTRG.18856	GCGTAACATATGCGCCTAGTAGCATGGCGCTTGCTTGCTGTCAGCTGGCGGGAAGTTAGAAAAATTCGATAAAAGAGTTGTGTAGAGCCGGTGTGATGGTCTGATCCCTTACCGATCCGCCCTTGCCATATCCGGGGGCGCGGAGCCGAGCTTGCCACCGCTGGAAGCATGAAGATTGTGAGTTGGAACATCAATGGGATCCGGGCAACTCGGGTGGGACTAAAGGAGACGCTGGATTCCCTGGATGCTGATATTATCTGCCTGCAAGAGACTAAAGTCACCAGAGATCTGCTGGATGAACCTTCCGCCATAGTGGAAGGATATAACTCCTACTTCAGTTTTAGCCGTGGGCGGAGTGGTTACTCAGGGGTTGCAACATTCTGCAAGAGCAGCACAACC…
aph1a.1	aph1a	MSTRG.21238.1	MSTRG.21238	CGGAAGTGGGGCGCTCCGTAGAAAGATGGCGCTGGCCGTGTTTTTCGGCTGCACCTTTGTGGCCTTCGGGCCGGCTTTGTCCCTGTTTATCCTCACTATCGCCGTGGACCCGCTGAAAGTCATCATTCTGGTGGCCGGCTCCTTCTTCTGGCTGGTATCGGTATTGCTGTCCTCCTTGATTTGGTTCATTTCTGTCCAGATCAGCAACAAGAATGACGCCAACCTGCAGTACGGACTGTTGATATTCGGTGCAGCCGTGTCTGTTCTGCTACAGGAGACTTTCAGATATGCCTACTATCGCTTACTCAAGAAAGCAGATGAGGGTCTTGCTACGATCAGCGAGGATGGAAGATCGCCAATATCTATTCAGCAGATGGCCTATGTTTCCGGCTTCTCCTT…
aph1a.2	aph1a	MSTRG.21238.2	MSTRG.21238	GTTGCGTAGGCTGCGCCGCCATACACAGGAGGCGGAAGTGGGGCGCTCCGTAGAAAGATGGCGCTGGCCGTGTTTTTCGGCTGCACCTTTGTGGCCTTCGGGCCGGCTTTGTCCCTGTTTATCCTCACTATCGCCGTGGACCCGCTGAAAGTCATCATTCTGGTGGCCGGCTCCTTCTTCTGGCTGGTATCGGTATTGCTGTCCTCCTTGATTTGGTTCATTTCTGTCCAGATCAGCAACAAGAATGACGCCAACCTGCAGTACGGACTGTTGATATTCGGTGCAGCCGTGTCTGTTCTGCTACAGGAGACTTTCAGATATGCCTACTATCGCTTACTCAAGAAAGCAGATGAGGGTCTTGCTACGATCAGCGAGGATGGAAGATCGCCAATATCTATT…
api5.1	api5	MSTRG.9580.1	MSTRG.9580	GCAGGGTTGCGCTGTCTCATCTGGTTATAGcttgtagcaagcgcttcctaaTTCCGTCCGGAGCCGCAGGGTGGCGCTTGTGGGTTCCTCTCTCAGCTTTGCAATTCCCTTCCGTTCCTTCCTCACTCTCGCTGGTCTCTTGCAGTGCGGCGCAAGCCCGGGAGAGTGTGAGGCCCGAATCAGAGCGAAGCGCCGGACGCACCGAGTCGGGAGAGCCGCAGCCATGCCCACCGTGGAGGAACTGTACCGCAACTATGGGATACTCGCAGACGCCAAGGACGACGTGGGGCAGCACAAAAGCGCCTATCAGGTCATCCTTGATGGAGTCAAAGGAGGAGCCAAAGAGAAGAGATTGGCCGCCCAGTTTATCCCGAAATTCTTCAAGCATTTCCCTGAATT…
apip.1	apip	MSTRG.9611.1	MSTRG.9611	GCATTGCACAGTAACACCCCCAGCCCTACACACTGAAGCACATCCCGGGGCTGCCCTGCCTGACAGACATGTATTACTGCAATAGAGACAACTGCAATCAAACAGACAATGCCAAGGATAAAGCACATCCAAGGAATCTGATCCCGGAACTTTGCCGACAGTTCTATAACTTGGGTTGGGTCACAGGAACCGGAGGAGGAATCAGCCTTAAGTACGGGGATGAAATCTACATTGCACCTTCAGGGGTCCAGAAGGAAAGAATTCAGCCGGACGACCTGTTTGTTTGTGACATAGACGAAAAGGACATCAGCAGCCCCCCGCCTTACCGAAACTTAAAGAAGAGCCAGTGCACCCCACTTTTTATGAATGCTTATACCATGAGAGATGCCGGCGCTGTGA…
apitd1.1	apitd1	MSTRG.17496.1	MSTRG.17496	CGAGTGACGCGAACGTGGTTTCCGGTTTGAGAGTAAACTTAGAAACTTGGCGCTTTATTAAGCGGATTTGAAGTGGACAGAATTGCAGTAAGCAAATGGCAGAAGATCAGGAAGAACAGTTTTCGCGTTCGCAGAGGTTAAAAGCTGCCGTCCACTATATTGTTGGAAGTCTTTGCCAAGAGGTTGCTGATGACAAAGAAGTTCATTTCAGCAAACAAGCCATTGCGGCTATTTCAGAAATCACATTCAGACAATGTGAATCATTTGCAAAAGACCTTGAAGTTTTTGCCCGACATGCAAAAAGAACTACAATAAATATGGATGATGTGAAACTTCTAGCAAGACGAAGCCGCTCTTTGtatgcCCATATCAGTAAATGCAGTGACGAAATAGCAGCTA…
aplf.1	aplf	MSTRG.12715.1	MSTRG.12715	TGAGCTGATTGGCTTACCCCGCACCATGTGCTCTAGTTCCTTCCACTCCCTATGAGGAAGTGTTCACTGAGGTGGAGGGATCTTTCTGTTGTAGGAGCACAGACTTGTCACGCTGTACAGTAGCGGTGTCGCTGAGAGGTCCCTGCGTTTGCGATGTCAGGGTTTCGACTAGAGGCTGTGGGAGGCGGCGAGTGCGTGTCACTCCCCAAGGGTGAGACCATGATAGGCAGAGGCCCGTTCCTTACTATTTCAGACAAAAGAGTATCCAGAAGTCATGCTTTGCTGGAGGTGGTGGATGGCAAGCTGCGCATTAAGCCGgtGCATGTGAATCCCTGTTTTTATCAAGGTCCTGGTGGAAACACATTTATTCCTTTGGAAAAAGACAAATGGCATTGGTTA…
aplf.2	aplf	MSTRG.12715.2	MSTRG.12715	GTTCACTGAGGTGGAGGGATCTTTCTGTTGTAGGAGCACAGACTTGTCACGCTGTACAGTAGCGGTGTCGCTGAGAGGTCCCTGCGTTTGCGATGTCAGGGTTTCGACTAGAGGCTGTGGGAGGCGGCGAGTGCGTGTCACTCCCCAAGGGTGAGACCATGATAGGCAGAGGCCCGTTCCTTACTATTTCAGACAAAAGAGTATCCAGAAGTCATGCTTTGCTGGAGGTGGTGGATGGCAAGCTGCGCATTAAGCCGgtGCATGTGAATCCCTGTTTTTATCAAGGTCCTGGTGGAAACACATTTATTCCTTTGGAAAAAGACAAATGGCATTGGTTACACTCTGGGGACTGTTTTTCTCTTTTGCCAGATAAATATACATTCAAAGTCATTGCTGACA…
aplf.3	aplf	MSTRG.12715.3	MSTRG.12715	GGATCTTTCTGTTGTAGGAGCACAGACTTGTCGCACTGTACAGTAGCGGTGTCACTGAGAGGTCCCTGCGTTCGCGATGTCAGGGTTTCGACTAGAGGCTGTGGGAGGCGGCGAGTGCGTGTCACTCCCCAAGGGTGAGACCATGATAGGCAGAGGCCCGTTCCTTACTATTTCAGACAAAAGAGTATCCAGAAGTCATGCTTTGCTGGAGGTGGTGGATGGCAAGCTGCGCATTAAGCCGgtGCATGTGAATCCCTGTTTTTATCAAGGTCCTGGTGGAAACACATTTATTCCTTTGGAAAAAGACAAATGGCATTGGTTACACTCTGGGGACTGTTTTTCTCTTTTGCCAGATAAATATACATTCAAAGTCATTGCTGACACTTCTACAGAGGAGAG…
aplnr.1	aplnr	MSTRG.2380.1	MSTRG.2380	CTATATAGACTGGAGGCCTCTGCTCTGCTTCTAGAACAAGACTACATTGCTTCCTCACTTCAGCCTTCAAAGATGGCAACAGATGAGTTCAGCAGCAGCACTACTCCTTCATACGACTACTATGATTACACAAATGAGAGTGGACTACCACCATGTGATGAAACAGACTGGGATCTCTCTTACTCTCTGCTACCTGTCTTTTACATGATCGTTTTTGTCCTTGGACTCTCAGGCAATGGAGTGGTCATATTTACAGTATGGAAGGCCAAGCCAAAGAGGAGATCTGCAGACACCTACATAGGTAATCTTGCACTGGCTGACCTGGCTTTTGTGGTAACACTGCCTCTGTGGGCCACATACACTGCTTTAGGCTTTCACTGGCCCTTTGGTTCTGCACTG…
aplp2.1	aplp2	MSTRG.17930.1	MSTRG.17930	ACGTCAATTCCGGATGCGCTTGGAGCTTTCGATGCGGTTGGGTAAGGTTCTTCAGTCTGGTAGTGGAAGCTGTGGCGAGAGGAGTTATCGGGCGTGGGAGACATTGATATGGGGACCCCACCTACGTTGTTCGCTGTGATAGCTGTGATATTAGTTCCAGCACTAGCCGGTTATATTGAGgCACTGGCAGCCAATGCTGGAGCAGGCTTTGCTGTGGCAGAGCCACAAGTGGCTATGTTTTGTGGCAAATTAAACATGCATGTTAACATTCAGACTGGCAAATGGGAACCTGACCCTTCTGGGACCAAAAGCTGCATTGGGACAAAGGAAGAAGTTCTTCAGTACTGTCAAGAGgTGTTTCCTGATCTTCAAATAACCAATGTAGTAGAAGCAAATCAG…
aplp2.1	aplp2	MSTRG.17931.1	MSTRG.17931	GTTAGGACagaccactttttttttcttttatttttcttattgatTTCATTTGATATTGACTGGACTTTCCTGTTAGATTCACTGGTCTTTATGCACACCGCAGGTCTGCAGACCAAACTCCGCACGCTGCACCTTATCGTTGATCTCCATTTTTCCTATTATTGGGACATCCCTTGGCTACACGCCACACCACAGGTCTGGCCAGCCGTTCAGGAGTGACATTGGGGCTGCAACCATCTCGCAGAGATCGGGCACCCCCACAAACTACACCGCGTATGAGCGGTGCCGCACGGACAAGGAACGTGCCTTCAGGAAGCACGGTTCTTTCAAAAGACGCGCGCGTCTCAATCACGAGGCGCACGCACGTACGTATCGCGTCACTAACAGTGCATCACTAAG…
aplp2.2	aplp2	MSTRG.17930.2	MSTRG.17930	TTCTTCAGTCTGGTAGTGGAAGCTGTGGCGAGAGGAGTTATCGGGCGTGGGAGACATTGATATGGGGACCCCACCTACGTTGTTCGCTGTGATAGCTGTGATATTAGTTCCAGCACTAGCCGGTTATATTGAGgCACTGGCAGCCAATGCTGGAGCAGGCTTTGCTGTGGCAGAGCCACAAGTGGCTATGTTTTGTGGCAAATTAAACATGCATGTTAACATTCAGACTGGCAAATGGGAACCTGACCCTTCTGGGACCAAAAGCTGCATTGGGACAAAGGAAGAAGTTCTTCAGTACTGTCAAGAGgTGTTTCCTGATCTTCAAATAACCAATGTAGTAGAAGCAAATCAGCCAGTTAGTATTGATAACTGGTGcaagaagggaaaaaaacaatgcaa…
aplp2.3	aplp2	MSTRG.17930.3	MSTRG.17930	TTCTTCAGTCTGGTAGTGGAAGCTGTGGCGAGAGGAGTTATCGGGCGTGGGAGACATTGATATGGGGACCCCACCTACGTTGTTCGCTGTGATAGCTGTGATATTAGTTCCAGCACTAGCCGGTTATATTGAGgCACTGGCAGCCAATGCTGGAGCAGGCTTTGCTGTGGCAGAGCCACAAGTGGCTATGTTTTGTGGCAAATTAAACATGCATGTTAACATTCAGACTGGCAAATGGGAACCTGACCCTTCTGGGACCAAAAGCTGCATTGGGACAAAGGAAGAAGTTCTTCAGTACTGTCAAGAGgTGTTTCCTGATCTTCAAATAACCAATGTAGTAGAAGCAAATCAGCCAGTTAGTATTGATAACTGGTGcaagaagggaaaaaaacaatgcaa…
aplp2.4	aplp2	MSTRG.17930.4	MSTRG.17930	TTCTTCAGTCTGGTAGTGGAAGCTGTGGCGAGAGGAGTTATCGGGCGTGGGAGACATTGATATGGGGACCCCACCTACGTTGTTCGCTGTGATAGCTGTGATATTAGTTCCAGCACTAGCCGGTTATATTGAGTTTGCAGATGCCTTGCCAATCACTGAAAACTCCTTCTGAAATGCTATTAACCGGCACAGTGTTCGAAGCACAGATAAACTCTGATGCCAAAGCTTCtctaatccttattgggtgacCTAAATTCCAGCACAGACAACAGGGGACACTTCACTTCTATTCTGAAAAGTATACAAAAGATAAAAGACTTCAGTTCTGTGTTGTATTTCATTAAAGAACTAGTTATCCTTCC
aplp2.5	aplp2	MSTRG.17930.5	MSTRG.17930	TTCTTCAGTCTGGTAGTGGAAGCTGTGGCGAGAGGAGTTATCGGGCGTGGGAGACATTGATATGGGGACCCCACCTACGTTGTTCGCTGTGATAGCTGTGATATTAGTTCCAGCACTAGCCGGTTATATTGAGgCACTGGCAGCCAATGCTGGAGCAGGCTTTGCTGTGGCAGAGCCACAAGTGGCTATGTTTTGTGGCAAATTAAACATGCATGTTAACATTCAGACTGGCAAATGGGAACCTGACCCTTCTGGGACCAAAAGCTGCATTGGGACAAAGGAAGAAGTTCTTCAGTACTGTCAAGAGgTGTTTCCTGATCTTCAAATAACCAATGTAGTAGAAGCAAATCAGCCAGTTAGTATTGATAACTGGTGcaagaagggaaaaaaacaatgcaa…
apmap_1.1	apmap_1	MSTRG.13011.1	MSTRG.13011	TTACACCCCGTGTCGTTTCTCCGCCCAGTGCTCTGCCTGCCGCTTCTAGCTGCCCTTGGTATAAGCGCTGTTTGGTCAGGGCGTAGCGAATGACCATGGAAGAGGGAGACGGGCTGCGCCAGCGGAGGCCCATCCGGCCTCAAATCATTACAGACGAGACAGTGGCGCAGGAATCTCGGCGCCACGCCACGTACAGCGGGAAGGTTTTCCGTACCATCTTCACGACACTAGTGCTTTCCATTCTCATTCCCACTGTTGCAGCCTTTTGGTTCCTAGAGAGCCCCATAGAGCCACAATACTTAAGTTTCCATACACCTCCTGTTATGACTGGTGTTCTGGAGCCCAATTTAAAACTAAGGCAAGCCAAGCGTTTATATGAAGGGGAACTGGTGGGCCCAG…
apoa1bp.1	apoa1bp	MSTRG.21228.1	MSTRG.21228	ACGCACTCGTTATCCACATACCGGAAGCGGTGCCTGACAGTTTCCGGATGTACGGGCTCCGCACTCTGTTTAGCTTGGGCCTGCTGGTTGGGGGGGCGCGCCTTGGCGCTAGGGTAGCGCAAGTTGGAGCCCTTGGCGGGACGTGTCCGCTGGGGCAGGGGCTGGTAGCAGACGGAAACTCCCAGTGCAAGCAATTCAGAACTGGGGCAGCCATGGAACGGGGACTGAGATACCTAAGTCAGGAAGAAGCACAGGCAGTGGACGAAGAGCTATTCAATGAATACAGGTTCAGCGTTGATCAGCTTATGGAACTAGCTGGACTTAGCTGCGCTGTCGCTATTACCAAGGCTTATCCAGTTAGTTCATTCACATCCAACTTGCCAACGGTATTGGTGGTCT…
apom.1	apom	MSTRG.19961.1	MSTRG.19961	GAGCGGTGAGGCCAGAGAGCAGTTTGGGTGGTAGCACTTCTCTAAAGGGACAGAGACTCTAACAAACATGATCCATAGGATATggcattattttctttatttgtatggACTCTTCTTGGACTCTCTCTCAGTCTGTGATAGTAACAACCGTCTCTCCACATCAGGCATCAATAAGACACAGTTCCCCTCACAGTATTTGGGACAATGGTACTTcgttgctgctgctgccacaccAGGTACAAGGGCTCTAGAAACCTTCACTGCAATGGATAATGCAGAATTTAGTGTTCGGCAATGCAGAGAGGAACAGAAGCTTGACTTcagagctgccatcagagtAAAGGACGGATCATGTGTTCCTAGAAAATGGATTTATCTGCTGCCTGAGGGAAGCACAGA…
apool.1	apool	MSTRG.19655.1	MSTRG.19655	TGCGCTGTTCGAGAAAGGAAGAGGTTTGAACTCACCACTGCACCGTAGTTGCCCGCTAGGAGGGGGCGGACATGGTGGCCAAGATATTCAAGTTGGCAGCAGTGCCTGCTGGCCTAGTTTTCACCTCTTATGGCCTTTATGCAGTTTCAGACCGGGAGCCTAAGGGAAATCTCCTGAAACCTATTCAGCTATCTGTTTATTCCGTTCCTgcacaaaaatctaaatatatcGAAGAACACCCTGGCCGTCTCCAGTCTGGATTGTCTTCAGTGAGGGAAACTATTTGGCCTTATGTGGTATGGGGCAAGCATTTTTGTTCATCTGTCAGAAATGGAGTAGAAGATACAGTACAGTTTGGGAAAGATAGTTATGTTTACCTGAAAAACCCTCCTCCAGAAT…
apool.2	apool	MSTRG.19655.2	MSTRG.19655	GTAGTTGCCCGCTAGGAGGGGGCGGACATGGTGGCCAAGATATTCAAGTTGGCAGCAGTGCCTGCTGGCCTAGTTTTCACCTCTTATGGCCTTTATGCAGTTTCAGACCGGGAGCCTAAGGGAAATCTCCTGAAACCTATTCAGCTATCTGTTTATTCCGTTCCTgcacaaaaatctaaatatatcGAAGAACACCCTGGCCGTCTCCAGTCTGGATTGTCTTCAGTGAGGGAAACTATTTGGCCTTATGTGGTATGGGGCAAGCATTTTTGTTCATCTGTCAGAAATGGAGTAGAAGATACAGTACAGTTTGGGAAAGATAGTTATGTTTACCTGAAAAACCCTCCTCCAGAATTTCTTGCAAGATTGGGTATAATCACAGTTAGCGGTTTAGCTGGT…
apopt1.1	apopt1	MSTRG.20569.1	MSTRG.20569	TCCGCCGTAAATGTGCACGTTGTGCTCCCTGACAGGCGCCATTGGGGTAGGGGAAGATGGCTGTCGGTCATGTTCGTATGGCAGTCCGTCCCCCGCCGCTTAGGCTTCTGTTCCACAGGTACAAGCACACTGAGGCAGCACGATCTGCGCCGGCACAAGTCAAGAATGTGAATTTTTGTCCCCCTGCTGATTCACAGTATGACTGGATTGGGCCTCCTGACAGAAATTCCAACCTGAGACCCATATGTTATTTTATTCCAAAGCATGAAACTGTGCTTGAGAGAAAACTTAGGAAACTGAGGCATGAAACACAGGAATGGAACCAAAGGTTTTGGGCAAATCAGAACCTAAGCTTTATAAAGGAAAAAGAAGAATATATTAAGGTGAAACTAAAAGCTT…
app.1	app	MSTRG.3832.1	MSTRG.3832	GTGTACAGTACTAACCTGCAGTACCTAAAAATTCCAGCAGGGTATCCCAAAAGCCGCTCAGTGTGTACTGTATCAGCTTGCAATACCTTATCTCTTCCAGCAGGCGGTCTCTAGAGGGCGCAGATCAGTGGGCCGGATCAGCTGACGCAGCCTTTGGATGTGAGTGCGGCTGTGCCCTCCCTTGTGCCGTTCAGTCCCGATCAGTAGCCCGGAGGAAATCGGCTTTGTGTCTCGGCGGTTTCCTTTTATTCACAGCTGCCTGTAATCGCGGATATTAAGGGTCGATCGGTGGTGGATCCGCAGCCATGCTGCCCCATATAACGCTGCTTGTGCTGGCTGCCGGAGCGCTAGCGCTGGAGGTACCAGCAGATGGAAATGCCGGCCTGTTGGCAGAGCCAC…
app.2	app	MSTRG.3832.2	MSTRG.3832	GTGTACAGTACTAACCTGCAGTACCTAAAAATTCCAGCAGGGTATCCCAAAAGCCGCTCAGTGTGTACTGTATCAGCTTGCAATACCTTATCTCTTCCAGCAGGCGGTCTCTAGAGGGCGCAGATCAGTGGGCCGGATCAGCTGACGCAGCCTTTGGATGTGAGTGCGGCTGTGCCCTCCCTTGTGCCGTTCAGTCCCGATCAGTAGCCCGGAGGAAATCGGCTTTGTGTCTCGGCGGTTTCCTTTTATTCACAGCTGCCTGTAATCGCGGATATTAAGGGTCGATCGGTGGTGGATCCGCAGCCATGCTGCCCCATATAACGCTGCTTGTGCTGGCTGCCGGAGCGCTAGCGCTGGAGGTACCAGCAGATGGAAATGCCGGCCTGTTGGCAGAGCCAC…
app.3	app	MSTRG.3832.3	MSTRG.3832	GTGTACAGTACTAACCTGCAGTACCTAAAAATTCCAGCAGGGTATCCCAAAAGCCGCTCAGTGTGTACTGTATCAGCTTGCAATACCTTATCTCTTCCAGCAGGCGGTCTCTAGAGGGCGCAGATCAGTGGGCCGGATCAGCTGACGCAGCCTTTGGATGTGAGTGCGGCTGTGCCCTCCCTTGTGCCGTTCAGTCCCGATCAGTAGCCCGGAGGAAATCGGCTTTGTGTCTCGGCGGTTTCCTTTTATTCACAGCTGCCTGTAATCGCGGATATTAAGGGTCGATCGGTGGTGGATCCGCAGCCATGCTGCCCCATATAACGCTGCTTGTGCTGGCTGCCGGAGCGCTAGCGCTGGAGGTACCAGCAGATGGAAATGCCGGCCTGTTGGCAGAGCCAC…
app.4	app	MSTRG.3832.4	MSTRG.3832	GTGTACAGTACTAACCTGCAGTACCTAAAAATTCCAGCAGGGTATCCCAAAAGCCGCTCAGTGTGTACTGTATCAGCTTGCAATACCTTATCTCTTCCAGCAGGCGGTCTCTAGAGGGCGCAGATCAGTGGGCCGGATCAGCTGACGCAGCCTTTGGATGTGAGTGCGGCTGTGCCCTCCCTTGTGCCGTTCAGTCCCGATCAGTAGCCCGGAGGAAATCGGCTTTGTGTCTCGGCGGTTTCCTTTTATTCACAGCTGCCTGTAATCGCGGATATTAAGGGTCGATCGGTGGTGGATCCGCAGCCATGCTGCCCCATATAACGCTGCTTGTGCTGGCTGCCGGAGCGCTAGCGCTGGAGGTACCAGCAGATGGAAATGCCGGCCTGTTGGCAGAGCCAC…
app.5	app	MSTRG.3832.5	MSTRG.3832	CCCGGAGGAAATCGGCTTTGTGTCTCGGCGGTTTCCTTTTATTCACAGCTGCCTGTAATCGCGGATATTAAGGGTCGATCGGTGGTGGATCCGCAGCCATGCTGCCCCATATAACGCTGCTTGTGCTGGCTGCCGGAGCGCTAGCGCTGGAGGTACCAGCAGATGGAAATGCCGGCCTGTTGGCAGAGCCACAGATTGCTATGTTCTGTGGCAAGCTGAATATGCACATGAATGTTCAGAATGGGAAATGGGAGACCGATGTGTCTGGGACAAAGGGCTGCATCGGAACCAAGGAGGGAATCCTGCAGTACTGTCAGGACGTTTACCCAGAGCTGCAGATTACCAACGTTGTTGAAGCCAACCAGCCGGTGACAATCCAGAACTGGTGCAAGCGAGGGC…
appbp2.1	appbp2	MSTRG.5311.1	MSTRG.5311	ATAAGTAAACACGCAGTTATACAACAGTCATCCGGCTCCTTTTCCATTTTTTAACTAAACCAGCAGCACTTCTGTCTACCTTACATCATCCCTTTTTTCGTATCACGTGACTCTTCCTAGCTCCAGCACAGCGACAGCCCTCTCCCAGTCAACTCTACACGTTCTGCGTCTGGACGTCACTGTTGCGGCCGCTTACGCAGTGGGTGAGAAGGCGATATAGAATTCGGTGTTGTGTGGACGATAATAGAGCCAAGTAAGGGTTTTCACTCCTTCCCCCCAGTAGAGGGGTGGCGGGAGTACGACATCCCCTTATCGTGAAAAGAAGTGGTGGTTTCTCGGTGTGCAGGGGTTGTTACGAAAGACGGAACCTGAGGCCCTTAGAGTTGTGCAGGGGGACGC…
appl1.1	appl1	MSTRG.24691.1	MSTRG.24691	ACCAGGTCCCTACTGGGGGTGTTTGAGGAAGATGCCGCTGCCATTTCCAGTTACAGTAACCAGCTGTTCCACGCTATGCGCCGGATCTACGACGCTCAGAACGAGTTAAGCGCCGCCACCCACCTGACCTCCAAACTCCTGAAAGAATATGAGAAGCAGCGCTTTCCTCTAGGGGGCGACGATGAGGTCATGACTTCAACACTACAGCAGTTTTCCAAAGTGATTGATGAACTGAGCTCGTGCCATGCCGTTCTCTCCACCCAACTGGCCGATGCAATGATGTTCCCTATTGGCCAATTCAAAGAAAGGGATTTGAAAGaaatatTAACACTAAAAGAAGTTTTCCAAATCGCCAGTAACGATCACGACGTTGCCATCAACAGGTACAGCCGGCTCTCC…
aprt.1	aprt	MSTRG.10729.1	MSTRG.10729	tagagacagtgagggaaaggcagTGGTTCTGCCAATTCTCCTGCGCTTCAGGGTAACCACGTGGCTTCCGCAGAAGGAACTTCTTCCGACAGTAACAGGACCATAGCAGGACGGAAGATGTCTGATCAGGAGAAGGAAGAGATTATTCGCACAGCGATTCGAGCCTTTCCCGATTTCCCTTCCCCTGGGATCTGCTTTAGAGACATTACTCCTGTTCTTAAAGACCCTTTGGCTTTCTGCTCTGTCATCGATCTTTTTGAGAAACATCTGAGGGCCAATTTTCCAAAGATTGATGTAATTGCTGGGCTTGATTCCCGAGGATTTTTGTTTGGTCCGTCGCTGGCTCAGAGATTCAATATTGGGTTTTTGTTGATaaggaaaaagggaaagttgcctGGT…
aprt.2	aprt	MSTRG.10729.2	MSTRG.10729	GAGCGGGAGCGGAGAGAaacacagaggaggaggaggaggggggggatGGGGCTGGTGCTGACAAGTTGGTGTGTGAGCTGGGAGGGGGGAGGCACAGGGGgaacacatgcgcagtagagacagtgagggaaaggcagTGGTTCTGCCAATTCTCCTGCGCTTCAGGGTAACCACGTGGCTTCCGCAGAAGGAACTTCTTCCGACAGTAACAGGACCATAGCAGGACGGAAGATGTCTGATCAGGAGAAGGAAGAGATTATTCGCACAGCGATTCGAGCCTTTCCCGATTTCCCTTCCCCTGGGATCTGCTTTAGAGACATTACTCCTGTTCTTAAAGACCCTTTGGCTTTCTGCTCTGTCATCGATCTTTTTGAGAAACATCTGAGGGCCAATTTTCCA…
aptx.1	aptx	MSTRG.1201.1	MSTRG.1201	CGCCTTGCGTTCCAACCGCTACGTGGCACTGAAATCAGTTGAATTGATTGACGACCACGTGAATTCTAAGAATTGGAACAATGATTGAATGTTGGCTGGTAAGTAAGGATGGAAAACATGGTCGAATAAGGCTGCCTCATGCAGAGACTGTGGTAATTGGCCGAGGGCCTGAGACACAGATAACTGACAAGAAGTGCTCTAGACATCAAGTGCAGCTAATGGCTGATTGCAATAAAGGATATGTGAAGGTCAAACAGctAGGAACTAACCCAACAAGTATTGATGGTGTGGACATTGGAAAAGAACAGAAAGTGGACCTGAAGCCTGGTCACACTTTGCATATTGTGAATAATCTTTACCCATATGTGATAGAGTTTTTGGAAGGAGCAACAAATCCAC…
aptx.2	aptx	MSTRG.1201.2	MSTRG.1201	TTAAACACCACGAAAAACgcctaatgattttttttacactcACATACGTGGTGTTTTATCAGCCTTTTAAAATACGTGTCTGTCATATTAATGGCCGACAGAGATTTGCGTCCACTTGTATTCCGTAGGTCATAGTATATGCAGGCTCCGCCTTGTAGTGTATAGCTGTTGATGTTTCGTGTGTACCCACGCTAGGAACAATGATTGAATGTTGGCTGGTAAGTAAGGATGGAAAACATGGTCGAATAAGGCTGCCTCATGCAGAGACTGTGGTAATTGGCCGAGGGCCTGAGACACAGATAACTGACAAGAAGTGCTCTAGACATCAAGTGCAGCTAATGGCTGATTGCAATAAAGGATATGTGAAGGTCAAACAGctAGGAACTAACCCAACAAGTA…
aptx.3	aptx	MSTRG.1201.3	MSTRG.1201	gttgaactgaagaagctgctcggatgagtagtgaaacgtcttcaatgattaccaaacaagtccaatcgctttaaatttatttatactagacttACCAAAATGAGTTTACTTTGTCCAAAACTGCCACAGGTGTTATATGAAACTGTGTCCCCTTCCAAAAATTACAAAGAATAGTAGAAAGTCACCTTTCAACCAACATAAAGCAATCTAGTCTAGTTTGCCTTTTTAAAGAGGATTTTTGTCTCTGTCTGCAGTTTTATCatgcaaaaataaagtaaaaagcaTCCTTGTTAAAGCAAAActtgttttcctttaatctgcTGGCCAGCCAGTCTCAGATATAACTGTTTTTGTCTTGCCCTGTTTTAACAGGAACAATGATTGAATGTTGGCTGGTAA…
aqp11.1	aqp11	MSTRG.6723.1	MSTRG.6723	AGGCAGGAGTGGGCGGTGCCAGAGTAAGGGGCGGGGAGATAGAGGAAGCAGGCTCCGTGTGGCAGGGCTGGGAGCAGTGCAGGACATGGATCCGGCTCAGGCGCTGTGGGGCTCGGCGCTGTGGGGCTCGGCGCTGTGGGGCTCGGCGCTGTGGGGCTCGGCGCTGCTAGTGTTGGGGATCGTCCTGCAGTGTGAGGCGCTGCGGGCAGTGAGCGGGAAGGGGCTGCGGGACGGGCTGCCCAAGGAGCTGCTCCGGGAAGTGATCTGTACCTTCCAGCTGTGCTGCTGTGTCCGGGAACAGGCGCTGCTGGGATGGGAGGGCGCCCTGACCCCCCGCCTGGGCCTGACACTCACCTTCCTGCTCAGCCTGCTGCATGGACTCACTGCCCGGGCCGTGTG…
aqr.1	aqr	MSTRG.20899.1	MSTRG.20899	TCCGGGGGGAAGCTTTTCGGTGTGCGCTTCTGGTGAGCGGAAGTAACGTCGCTCGAACGCCGGGCGCCACTTCCTTACATGCCTCCAGAGCCAGTGTGTATAGGCTTGGAAGGATAAGATCGGCATTGGGCAAACTCGGAGTTTGAAAAGTGCAGGGACTTGAATCTGGAGCGCAAACGTTCAAAATGGGAAAGGGACTCCCTGCACACTCGCTGCTGGCCAATACATATTGGGCTCCCCATTCAAAGAAGAAGCTGCCATTTGATTACAAGGTGATTGAAGACATCTATGTAAAGGAAATTGCAGCATCGAGGTTTTCCATCAAAAAGATAATGCTCTTAGAGTTCAgTCAGTACCTGGAGAACTACTTATGGGTAAATTACTCGCCAGAGGTGTCCA…
arc3.1	arc3	MSTRG.5042.1	MSTRG.5042	GACGTAGTAGGGAAGGGCCCAAGTGCTTCCTGGTTTGTTTCAGCTTCAGTAGGAAACGACTAATAACCATTTGTGGAAATAAAATAGTGCTACCCAAGCAGAGTTTTCACCATGCATTCTCCATTTAATATCAAAAATCAGTGGGCACTTTTATTCTACATTGCAAACCAAATTATTGAAACGTTTGGTGAGTGTGGACCTCCTCCAGCACTGCTTCACACAGTCCCTATCGATGGCAAATCATTCCCTGTCGATGAGTCTGTGGTGTATTCTTGCAATAAGACAGCTGGTTACTATGAAATCCCTGGAAGAAGCAGAACTATAACCTGCCAAGATGACTTCACATGGTCAACTGTCCCTGAATTTTGTATACGTGCTTGTGATTCCCCCCCAAGACTG…
arc3.1	arc3	MSTRG.5043.1	MSTRG.5043	aggctcaaaagtaattggataaattaaataactggaaataaaatgttcatttctaatacttggttgaaaacactttgctggcaatgacagtctgaagtcttgaactcatggacattaccagatgctgggtttcctcctttttaatgctctgccaggcctttactgcagAGACTTTCAGTTGTtgtttgtttgtgggcctttctgtccGAAGTTTAGTCTTtaacaagtgaaatgcatgctcaattGGGTTAAGATCAAGTGAAtgacttggccattcaagaattttttacttctttgctttaataaactcctgggttgctttggctg
arel1.2	arel1	MSTRG.20194.2	MSTRG.20194	TCACGTGACCAAAACAAGACGCACCTTCTGCGTGGGAAAATGTGgtccAAATGCATCTCTTCTGGCTATTATAAAGCTGTGTTTGTTTAGTCATTGGGGAACAAATGACCTGGAGAAAGGAAGAGGTGAAAGACAAGCTGCAGCATGATTCTTTAAAAGGAAATTCCATCATTGGTACTGATGTTTTACATTATTGGTAGTATCACAGGTTTGATGTGTGTGCTGTGGATCACCATTAAGTTTTTGTGTGAGCTCAGCTCCCGAGTTTTCACCTTCTGGAACCATGAAGGACGTGCCCGTGGGGCAGAAAGAAATATCTATAACTATGTGCGGGGAAAGTATCTGGATCCACATTCCTGCCATGTGTCTTGGGACTGGAAGGAACCCTGTGAAGTGGGA…
arf1.1	arf1	MSTRG.23103.1	MSTRG.23103	GTCGCCGCCATTTCGTGTGAGTGAGCAGCAAAGGAGAGGCGGCGGGAGGCGACGGAGGAACGGTGGATATAAACACACTACAATGGGGAACATCTTTGCCAATCTGTTTAAAGGTCTCTTTGGTAAGAAGGAGATGAGAATTCTTATGGTGGGCTTGGATGCAGCCGGTAAGACCACCATCCTGTACAAGCTAAAACTTGGCGAGATCGTGACCACCATCCCCACAATAGgTTTCAATGTGGAAACAGTAGAATACAAGAACATCAGTTTTACAGTGTGGGATGTGGGTGGTCAGGACAAAATTCGACCTTTGTGGCGTCATTATTTCCAGAACACTCAGGGTCTGATCTTTGTTGTGGATAGTAATGATAGAGAGAGAGTGAATGAAGCCAGAGAGGA…
arf4.1	arf4	MSTRG.24732.1	MSTRG.24732	CGGATAGAGGCGGCGAGCGGGGCAGCGGCACAGCGGCACAGagctctctctcacacacacagcgcAGCCATGGGCCTCACCATCTCCTCCCTCTTCTCCCGGCTCTTCGGCAAGAAACAGATGCGGATTCTCATGGTCGGTTTGGATGCTGCCGGCAAGACAACTATTCTGTACAAATTAAAGTTAGGGGAAATTGTGACCACTATTCCCACCATTGGTTTTAATGTGGAAACCGTCGAATACAAAAATATCTGCTTTACTGTGTGGGACGTGGGTGGCCAAGATAAAATCCGCCCCCTATGGAGGCATTATTTCCAGAACACACAGGGCCTCATATTTGTAGTAGATAGCAACGACAGAGAGAGAATCCAGGAAGCCGCAGAGGAATTACAGAAAATG…
arf5.1	arf5	MSTRG.14733.1	MSTRG.14733	gttTTATCATCCAGTCTTAATAACCTCATATTTCCAATATGGGGAATGTATTTGCCAATCTCTTCAAAGGCCTTTTTGGCAAGAAGGAGATGCGTATTCTCATGGTGGGTTTGGATGCCGCTGGAAAGACCACCATTTTGTACAAACTGAAACTGGGAGAAATAGTAACAACTATTCCAACAATAGGCTTTAATGTTGAAACAGTAGAATACAAGAACATCAGTTTCACAGTGTGGGACGTGGGTGGTCAGGATAAGATTCGACCTCTGTGGCGTCACTACTTCCAAAACACACAAGGTTTAATCTTTGTGGTGGACAGTAACGACCGTGAGCGAGTAAATGAAGCCAGGGAAGAGCTTATGAGAATGTTAGCAGAAGATGAACTCCGTGATGCAGTCT…
arf6.1	arf6	MSTRG.20140.1	MSTRG.20140	GTTATTCCGATTTCGAAGCACGGGGAGGGGGTGCTGCACATGCGCATTAAATTATTGTTGGTGGGCAGGGCTGGTGCGCATGCGTGGGAAGTGTTGGTGTGGTCCTATTGCCCGCGCCCTTCCGATTCCGGATCCTACAGAAAGACAGCCGGAGAATAGACCGGCGGTTCGGGAGAGCCGGAGATCCGGGAGACCTTTCAATCATTATAAATACCAGCTGTATGGACTCAGAGCTTCCATCATGGGTAAAATGCTATCCAAGGTGTTTGGGAATAAGGAGATGCGGATATTGATGTTGGGTTTGGATGCTGCTGGGAAGACCACCATTCTTTACAAACTCAAGCTAGGACAGTCAGTCACCACTATCCCAACTGTAGGTTTCAATGTAGAGACTGTTAC…
arf6.2	arf6	MSTRG.20140.2	MSTRG.20140	GCGTGGGAAGTGTTGGTGTGGTCCTATTGCCCGCGCCCTTCCGATTCCGGATCCTACAGAAAGACAGCCGGAGAATAGACCGGCGGTTCGGGAGAGCCGGAGATCCGGGAGACCTTTCAATCATTATAAATACCAGCTGTATGGACTCAGAGCTTCCATCATGGGTAAAATGCTATCCAAGGTGTTTGGGAATAAGGAGATGCGGATATTGATGTTGGGTTTGGATGCTGCTGGGAAGACCACCATTCTTTACAAACTCAAGCTAGGACAGTCAGTCACCACTATCCCAACTATCGAGATCGAATTGATGAGGCCCGTCAAGAACTCCACAGAATTATTAATGACCGAGAGATGCGAGATGCCATTATTCTCATCTTTGCCAATAAACAGGACCTTGCA…
arfgap1.1	arfgap1	MSTRG.27559.1	MSTRG.27559	TAGGTAGGCTGGCACTAATGCCTGTAGACTAGGGGAATAAGTAGGCTGGCACTAATGCCTGTTAGATTTTGAGGATAGGTAGGCTGGCACTAATGCCTGTAGATTGGAGGATAGGTAGGCTGGCACTAATGCCTGTAGATTGGAGGATAGGTAGGCCGGCACTAATGCCTGTAGATTAGGGGATAGGTAGGCTGGCACTAATGCCTGTAGATTAGGGGATAGGTAGGCTGGCACTAATGCCTGTAGATTAGGGGATAGGTAGGCTGGCACTAATGCCTGTAGATTAGGGGATAGGTAGGCTGGCACTAATGCCTGTAGATTAGGGGATAGGTAGGCTGGCACTAATGCCTGTAGATTAGGGGATAGGTAGGCTGGCACTAATGCCTGTAGATTAGGGGA…
arfgap1.2	arfgap1	MSTRG.27559.2	MSTRG.27559	CTCAGACCTGCTTTGAATGTGGAGCCTTTAACCCGCAGTGGGTCAGTGTGACATACGGGATATGGATTTGTCTGGAATGTTCTGGAAAACACCGGGGGCTTGGCGTCCATCTCAGCTTTGTGCGCTCGGTCACCATGGACAAGTGGAAGGACGTGGAGTTGGAGAAGATGAAAGTTGGGGGGAATGGAAAGTTCCGGCAGTTCCTGGAGATGCAGGATGACTACGACCCGTGCTGGAGCATGCAGGAGAAATACAACAGCAGGGCCGCTGCTCTGTACCGGGACAAGGTGAGGGGGCCCCCGGGCTGGCTGCCATTGGGGGTCTCATGAGTGCCTTATTGCCGGGGAGAGTGAGTTTATTGTGATTACCCCATAGGTTGCTACTTCGGCTGAAGGACGT…
arfgef2.1	arfgef2	MSTRG.23522.1	MSTRG.23522	CGTCACATGACGGCCCCCAAGATGGCGGCGCAGTGCTGAGGTAGAGCTCTGACTTCCTGATGGGGTCGCGAACTGTCTGTGTCAGTAACCCTCCCGTGAGCCGCAGAAGGCTGTGAGTGGATCCCGGGGAGCCGGCTACCAAGGCGCAAGGCTGGCAGAACTGCAGGGAGCTGACGAGCCCAGTGAGATGCAGGAGAAGGAGGAAGGGGATAAGACTAAAAGCATGTTCCTGTCCCGGGCCCTGGAAAAGATCCTGGCCGATAAGGATGTGAAGAAGGCCCACAACTCCCAGCTCAGGAAAGCCTGCCAGGTGGCTCTAGAGGAAATCAAGGTAGAGCTTGTATCACAGAAGGAAGGCACTGCAACTCCATCCAAAGCTAAATTCATTGAGGCCGATAA…
arglu1.1	arglu1	MSTRG.5773.1	MSTRG.5773	GCTTCCGCCATCTTGTCCTCGTCCGCAGGTTGTGGCGTCCAGGCCGCAAGACAAATCGGTTGCCTTTTCCCTTGTGTCATGGGCCGTTCGCGGAGCCGGAGCTCTTCTCGCTCAAAACATGCCAAAAGCGGCAAACACAACAAAAAGCGGAGCCGCTCCCGGGAGAAGGAGCGAGTTAGAAAACGCTCGAAGTCAAGAGAGAGTAAGAGGAACCGGCGCCGGGAATCGCGCTCTCGGTCGCGCTCAAACACTGCCTCtcgaagggagagagagagagcggcCTCACCGCCCGACAGAATCGATATATTCGGGCGCACGGTGAGCAAGAGAAGCAGCCTGGACGAGAAACAAAAGCGGGAGGACGAGGAGAAGAAAGCGGAGTACGAGAGGCAGCGTAGG…
arhgap1.2	arhgap1	MSTRG.9626.2	MSTRG.9626	TATTTGTGTGCGCTGGAGAGTCCGGGAGGAGCCGCGGAGAGAGCAGATCGGGTGTGTAGGGTTTCAGCGCTGGTGAAGAGCCGAGGCcacaggtagAGATCAGTATGGCGTCCGACCCTCTGTCAGACCTTAACGATGACTTGGATAAGGATGAAACCAACCAGCTGGACCAACTGAAACTGGCGTCTTTGGATGATAAGAACTGGCCCTCGGATGACGTGCAGGATTATCCGAATAACGCGAATGATTCGAAGCCTTCCCCTGACCCTGTGACCCACCTACGCTGGGACGACCCATACTATGACATTGCGTGGCGTCAGATTGTAGAGGTAGCAGGTGATGACAAGTACGGGCGTAAAATTGTGGTGTTCAGCGCCTGCCGTCTGCCGCCCTGCCACG…
arhgap1.3	arhgap1	MSTRG.9626.3	MSTRG.9626	TATTTGTGTGCGCTGGAGAGTCCGGGAGGAGCCGCGGAGAGAGCAGATCGGGTGTGTAGGGTTTCAGCGCTGGTGAAGAGCCGAGGCcacaggtagAGATCAGTATGGCGTCCGACCCTCTGTCAGACCTTAACGATGACTTGGATAAGGATGAAACCAACCAGCTGGACCAACTGAAACTGGCGTCTTTGGATGATAAGAACTGGCCCTCGGATGACGTGCAGGATTATCCGAATAACGCGAATGATTCGAAGCCTTCCCCTGACCCTGTGACCCACCTACGCTGGGACGACCCATACTATGACATTGCGTGGCGTCAGATTGTAGAGGTAGCAGGTGATGACAAGTACGGGCGTAAAATTGTGGTGTTCAGCGCCTGCCGTCTGCCGCCCTGCCACG…
arhgap10.1	arhgap10	MSTRG.749.1	MSTRG.749	TGAAACGCTGCCGCGCCGGGACTGCAGTGTGTGGGCCCCCCGCTGAGCCAGCGCTCTAATTCCCATGCTCGCCCTTAGGATCCCGTGGGAAGACTCTCCCAGTCCatctcctcctccttctcttgcAAGGTGATCTGTCTATTGCCTATTTCTGTGCTCGGGCTTCGCATGCCTATTAAGGGATTTGCTTGGGAGAGCGGATCTGAGCCAGGGGATTGGAATCATGGGGCTGCAGCCCTTGGAGTTCAGTGACTGTTACCTGGACAGCCCTTGGCTGAGGGAGAGGATACGTGCCCATGAGGCGGAGCTGGACAGAACCAACAGGTTTATTAAGGACTTGCTCAAGGATGGCAAAAACCTCATCGCCGCTACTAAAAGCCTTTCCAATGCACAGAGAAA…
arhgap11a.1.1	arhgap11a.1	MSTRG.20878.1	MSTRG.20878	taatttttaactccTCCCACTAACGTCTCCGTAACGTCTCTCCTGTCAGGCACACGCAGGGCAGCCCCGTCACCATAGCAACGCGGGGGCCTCGGATTTGAACCTACTGCTGACCAATGAGCGTGAGAGGGGGTGGTGGCTGAGCGGGAGAGAGGAAAGGAAGAGAAAATATCGGTGGGATAGAAAGTTAAGACGGAAAGTGGCGAATAGAAGGAGAAATGGCAAGTGAAGTAGTTGGGAATGTAAAGTGCTGAATTGTTAATGGCGAGAGGAGAAGccattgtgtgtgtgagtgagggggagTGTGAATGCAGGCTGCTGTGCGGGACTCTTAGGGCCCCTCGCCTGTAGCTTGTGTAGCAGATTGCTAGTAAGTTAGTGGAGGGCCCGGGAAGTGTA…
arhgap11a.1.2	arhgap11a.1	MSTRG.20878.2	MSTRG.20878	TTTGAACCTACTGCTGACCAATGAGCGTGAGAGGGGGTGGTGGCTGAGCGGGAGAGAGGAAAGGAAGAGAAAATATCGGTGGGATAGAAAGTTAAGACGGAAAGTGGCGAATAGAAGGAGAAATGGCAAGTGAAGTAGTTGGGAATGTAAAGTGCTGAATTGTTAATGGCGAGAGGAGAAGccattgtgtgtgtgagtgagggggagTGTGAATGCAGGCTGCTGTGCGGGACTCTTAGGGCCCCTCGCCTGTAGCTTGTGTAGCAGATTGCTAGTAAGTTAGTGGAGGGCCCGGGAAGTGTATGAAGGAAATGAGAAGATAGACATAAAGCGTGGGAGAAGCTTGCCGCTGCACAACATACGGTACAGAGTTCAGTGCGCACAGTTTGAATGAACGCA…
arhgap12.1	arhgap12	MSTRG.14938.1	MSTRG.14938	AGTGCTGAGGGGCGGGGTTTGGGCCGCTCAGTGCTGAGGGCGGGGTTTGGGCCGCTCAGTGCTGAGGGGCGGGGTTTGGGCCGCTCAGTGCGGAGGGGCGGCTGCGCGTCTTACTTCCTCAAAGTGGTCTCTGTGGCGGGAGGGCGGCCGCTGTGACCGCAAGGCAGGGTGCTGACCCGGGGAATCCCACAGGTAGAAGGACTCCAATAAAGCTGTCATCATGTTGCTTAGCCTTTATCTGAAGAGGTGAAGAGttctgaaaaaaagaaatggcCGATAAAAGCGGCAAGCCTGTACCCGGCCCGGTGTACATTGAGGTGGAATATGATTATGAATACGAATACAAGAACAAAAAGATTGTCATAAAACAAGGTGAAAAATATATTCTGGTGAAAAAAT…
arhgap12.2	arhgap12	MSTRG.14938.2	MSTRG.14938	attaacctgcctgtatgttttcagTGGGTGAGGAAGACCAAGTTTACAGTGAAGCCAGTCTGGGATCAGCATCAGGACCCCTGCGCTACAAGGACTCCAATAAAGCTGTCATCATGTTGCTTAGCCTTTATCTGAAGAGGTGAAGAGttctgaaaaaaagaaatggcCGATAAAAGCGGCAAGCCTGTACCCGGCCCGGTGTACATTGAGGTGGAATATGATTATGAATACGAATACAAGAACAAAAAGATTGTCATAAAACAAGGTGAAAAATATATTCTGGTGAAAAAATCAAATGAAGACTGGTGGCAAGTAAAAAAGGATGAAAATGCGAAACCTCTCTATGTACCTGCACAATATGTTAAAGAAGTTGGTAGAAAAGCTTTGATGCCCCCTGTT…
arhgap17.1	arhgap17	MSTRG.21696.1	MSTRG.21696	GTAGGGAAGGAGAAAGAGGGAGGAGTGCGGGGAGGGAGGAGGCAGTTACAGGGAGGTGCCGCCTTCTCCCACTCACCGGGCTTGGGACGTAGAACCTTAGTGTTGGGGGCTTCCTGAGTTCGAGCCCATGGATTAGCCGCAGGGGGAAGCGCCGGTTCCGAGTTGGTTCTGTGGCAGTGCGGGCACGGCACCAGGCACCATGAAGAAGCAGTTCAATCGCATGAAGGTTCTGGCGAACCAGACCGTAGGGAGAGCAGAAAAGACTGAGGTACTAAGTGATGACCTACTGCAGATTGAAAGACGGCTTGACACCGTACGGCTGATCTGTCACAATGCACATAAGAAGCTGCTGGGTTGCTTGCAGGGACAGCCGGGAACAGAGGCGGAAAAGAGATATAA…
arhgap17.2	arhgap17	MSTRG.21696.2	MSTRG.21696	GTAGGGAAGGAGAAAGAGGGAGGAGTGCGGGGAGGGAGGAGGCAGTTACAGGGAGGTGCCGCCTTCTCCCACTCACCGGGCTTGGGACGTAGAACCTTAGTGTTGGGGGCTTCCTGAGTTCGAGCCCATGGATTAGCCGCAGGGGGAAGCGCCGGTTCCGAGTTGGTTCTGTGGCAGTGCGGGCACGGCACCAGGCACCATGAAGAAGCAGTTCAATCGCATGAAGGTTCTGGCGAACCAGACCGTAGGGAGAGCAGAAAAGACTGAGGTACTAAGTGATGACCTACTGCAGATTGAAAGACGGCTTGACACCGTACGGCTGATCTGTCACAATGCACATAAGAAGCTGCTGGGTTGCTTGCAGGGACAGCCGGGAACAGAGGCGGAAAAGAGATATAA…
arhgap19.1	arhgap19	MSTRG.17207.1	MSTRG.17207	GGTTCAAATGAGCCAATCATATTCGAGGGGTCGGACGGACACGGCGAATGGGAAGAAGCGGGAGGCGGGAGCTTGAGCAGCGGCGGAGAATTCGAAAACAAGATGGCAGCAACAGAGGATGGAGGGGAGTCTGACAGAGGAAATAGCGGtgatgCTCTCTGTCGCATTGTTATTTGTAATGACGCTTCCCTTCGAAGTCAACCAGTTATATACAACCcggatttttttgtggaaaaactgCGTCATGAAAATACAGAAGTTTTTACCGAGCTAGTGGTCAGTAATCTCACGAGATTAATAGACCTCCCAGGTACAGAGTTTGCACAGTTAATGGGAGAGGTTGATCCGAAACTTCCTAGCAATAATGGCGCAGCCTCCTCCTTCTTTAGGTCTCTGAAC…
arhgap19.2	arhgap19	MSTRG.17207.2	MSTRG.17207	TGAGCCAATCATATTCGAGGGGTCGGACGGACACGGCGAATGGGAAGAAGCGGGAGGCGGGAGCTTGAGCAGCGGCGGAGAATTCGAAAACAAGATGGCAGCAACAGAGGATGGAGGGGAGTCTGACAGAGGAAATAGCGGtgatgCTCTCTGTCGCATTGTTATTTGTAATGACGCTTCCCTTCGAAGTCAACCAGTTATATACAACCcggatttttttgtggaaaaactgCGTCATGAAAATACAGAAGTTTTTACCGAGCTAGTGGTCAGTAATCTCACGAGATTAATAGACCTCCCAGGTACAGAGTTTGCACAGTTAATGGGAGAGGTTGATCCGAAACTTCCTAGCAATAATGGCGCAGCCTCCTCCTTCTTTAGGTCTCTGAACTTCCTCAA…
arhgap21.1	arhgap21	MSTRG.14984.1	MSTRG.14984	GCGGGTCGCAGCGGCCAATCCCTAGTCCCGATTGGCCGCCAGTGCCACGCCTACTAGAGTCCGCGGAGGGCAGAGCCCTCACACACACTCACGCTGTGGGAATGAGGGACAAGATGTCTGCTCCCCGCTCTCTCCCTCACAGCCTCTCCTTCTCCACCTTGTGCTGCTGAGAGCGGCTGGAACCGCCGTGTCTCCCTGTCTCCTCGCAGCTGTCACCCGTGTCCGGTACCTTCCGATGCCCCCTCCAAAGCCTTCCCCCGAGTCCCTCTCTTCCCTCCCCAATGTGGACTCTCCAGGCGTCGGCTTCGCTCCTCCTTTGTAATCCGCGCAGGGAATCATGGCGACCCGCCGGGCAACTGTACCTGAGCAGCAGCCCTCCAGCCCGGGCAGCGAGATTTC…
arhgap21.2	arhgap21	MSTRG.14984.2	MSTRG.14984	ATGAGGGACAAGATGTCTGCTCCCCGCTCTCTCCCTCACAGCCTCTCCTTCTCCACCTTGTGCTGCTGAGAGCGGCTGGAACCGCCGTGTCTCCCTGTCTCCTCGCAGCTGTCACCCGTGTCCGGTACCTTCCGATGCCCCCTCCAAAGCCTTCCCCCGAGTCCCTCTCTTCCCTCCCCAATGTGGACTCTCCAGGCGTCGGCTTCGCTCCTCCTTTGTAATCCGCGCAGGGAATCATGGCGACCCGCCGGGCAACTGTACCTGAGCAGCAGCCCTCCAGCCCGGGCAGCGAGATTTCTAAAAACAAAGATGGACAAGAGCAAAGTGAGATGGTATCGCCGACGGAGGAGGAAGGCTTCTGCTGGCCTGGCCCAAAATCTGTCGCTCTTCGAAGAGCGT…
arhgap21.3	arhgap21	MSTRG.14984.3	MSTRG.14984	ttttttttttgtttttagcaaaCCGATCAAGCAAGCAGAGTGCTTATTAGCAAGAGAATCAAAGAATATAATACAATGATGAGGTAAGCTAGCtgatgattggggggggggggggggggtgttggttgTTTCTGTGGTACATTACTAATACAAAAGCTGTGTTTTTCCAGCTCCTCCAGCAACAAATCTGAACAGTCTCCAAAACCGTCACGGCAGACTTTGAGCATCCGGCAGCCATTCCGTGCCACTAAACCCGAAGGCAAGCTTCAAAGTCCCCACTCTCCAAAACAGGAATCTGAGAGAAGGTTGTTCAGCAAAGATGATATTAGTCCACCTAAAGACAAAGGCTCATGGCGAAGAATCATGAAAAAGCCCTTTGAGAAAAAGCCAACCACTGGT…
arhgap22.1	arhgap22	MSTRG.17448.1	MSTRG.17448	GTATCCCGCAGGGCAGGGATTTTGTTCTGCTCTGGGATTGATTGGTTTGGGCTGCTTCTACAGTAAGGCGCTTGCCGGCTATTAGTGACACTAGTTAGGATTGGAGGCTCTTTTCCTTGGAAGGGATGGGGGTGCCAGCTCCCCGTAGCTCTGGCTCCCTGCACCTGACATGGGGCTTTGCTGCTGCAGAGACAGAAAGAACCTGAGCTCAGGTGACAAAGTGACAGTAAATCATGAAACCTTTCTTCTTATGGCCAATTCACATCATGAGATGGAGGATTGGGTGAGGGCCATACACAAGGTCATTTGGGCTCCATTTGGTGGAGCAGTCTTTGGACAGAGGCTAGAGGACGCAGTCAGCCTGGAGACCAGACATGCTCCCCTGGTGGTGGAACAGTG…
arhgap22.2	arhgap22	MSTRG.17448.2	MSTRG.17448	TGTGAACTTTGGCTCCTTGTTTAGCTTGGGAGCTGAGCAGCTATTCACACTGAAGAGATATAAGTGTTTACTAAGCTAACACAATGTGTATACAACTCAGAAACCAACATCAGATGTTCCTGCTCCTGGCAACATTCCATTCACATCTGCCCTGTAAGAATGCAATGAAACTAGCTACAAAGAAGGCTGCTCTGGTCATAAAAGGTGACAAAGTGACAGTAAATCATGAAACCTTTCTTCTTATGGCCAATTCACATCATGAGATGGAGGATTGGGTGAGGGCCATACACAAGGTCATTTGGGCTCCATTTGGTGGAGCAGTCTTTGGACAGAGGCTAGAGGACGCAGTCAGCCTGGAGACCAGACATGCTCCCCTGGTGGTGGAACAGTGTGTAGATT…
arhgap22.3	arhgap22	MSTRG.17448.3	MSTRG.17448	TTGGTTTGGGCTGCTTCTACAGTAAGGCGCTTGCCGGCTATTAGTGACACTAGTTAGGATTGGAGGCTCTTTTCCTTGGAAGGGATGGGGGTGCCAGCTCCCCGTAGCTCTGGCTCCCTGCACCTGACATGGGGCTTTGCTGCTGCAGAGACAGAAAGAACCTGAGCTCAGGTAATAAAATGCAAGAATGTGTGTGACTGCCAACAAGTAGAAATTTGTATTGCAGAGCGTGAAGGTGACAAAGTGACAGTAAATCATGAAACCTTTCTTCTTATGGCCAATTCACATCATGAGATGGAGGATTGGGTGAGGGCCATACACAAGGTCATTTGGGCTCCATTTGGTGGAGGTACATCATCAGCATGCAGCAAGGCAGGGTTTATGTTCAGGTTTCACTAA…
arhgap29.1	arhgap29	MSTRG.11407.1	MSTRG.11407	GCTGTGTTAGGAAAAGCGGGACTGTTCGGCAGTATGAAAGCTGTGTGGGGGTAAGAACATGCAGGCACCCTAGCAGCCCGAATCACTCCCGAAGTGTGAAGCTCACAGACAGCAGGGGTGCCGGTAATCGGAGTGAGTGCACCATAACGGGGGCCACCTTGAGACCCCAAACCCGCCGGGCGGACGCCTCTGTCcacccctgatggcagccctgggctaCATTGCATGGACGCTGACCTCTGCATCGCAAGGACTCCTTAAGGGGAAAAGGTTTGGATATTTGGCCAATGGGCAGCAAGTGGCACTGAATGCTAGCTGAGCAGCTCTCCAAAGCATTGCAGCAGCTGGGATGTTGCGCCAGAACGGAGGAGGTAACAGGCGTGGTTTGGGATTTTCCCG…
arhgap32.1	arhgap32	MSTRG.17919.1	MSTRG.17919	aaaaagaaggaaACCCAGGAAGCTATTCTAAGCAGCTCACTATTTCTCCAGCACTTAGTATATGTTACAACACATAATAAAGgacatttcaaatgtattttctatcAACTGAATATGATCAGAAattaatttttgtattattttgtcagTCCCTGATTATAATGGATTGTATAAGAAATGGCAATTCTATATTTCAGAGTTTGGGTTTGGCTGGATGATAattccaatacctgtataataattgttttgtttttctaagaATTAACAAGAAAGATTTTCTTCTGTGCACAGAACAATGCAATCTCAAGTATCTGTCgaaaagcattataaataacccATGCAAAATTTGTGTTTCAAGAATGTGGCGCTTTAACTGAACAATATGGGAAACCTGTTCTA…
arhgap32.1	arhgap32	MSTRG.17920.1	MSTRG.17920	GATTAATATAGATTTATATTAAAAACGCAGTCTCTGAGGAAGGACGCTGTCACGAAACACGTAACACCTCAAGCTGTGTCTCCTGTCGGACACAGGGACTCGGGGCAGGAACACCTGGGTCAACAGGACCGTTTGGTAAGCATAAcgctttcttgtttggaagtgggttctccctggctGGGGCAGGTTGCGCCTAGACCAgaggatttgagcggtgagcagtttttgtgtgggggaacccgtattgctttttccagacaggcacctgaATTTTAACACTAATTTCCATGTTTGAGCTAGCCCTTAAACTGTGTCCTGTGGATATATAATTCTTTCATGTGACCTTAAAAAGATTGCCAAACAATTGCATGTCATTCCACCATCCCAAAGTTCAAAATT…
arhgap35.1	arhgap35	MSTRG.19799.1	MSTRG.19799	ATGGTAGACTTCCGGGGGCGCTCCCCGCGCGTTCCCGCTAGCCTTTCTCCTTTGCTAGTGTCCGCGCCCGCGCGCCCGCCGGAAGGAAGGAGCCGCCATTACAGGAGACACCCGTGTCACCCGGATACACCCGGAAACAGCGACTGGGGCCTCAATAATATCGCTGTCAACTGCATACACCCGGAAACATCGACCAGCTGCTATAGTCTCCGAGTTATCCGACTACCTCTTCAAACCGCGCTTGCGGCCTCATCTAGAGCCAGTCACCTGAATACACCCGCAGAAACGGACAGATAGCCTGATTGCGGTTTCCAATATCTCACCATGACTCCTGTGTCTGCGTCATATTCTGAAAACAATGATTTTGGAGCAGTGAAGAGTTGTCCCTGGTAATCTAGT…
arhgap35.2	arhgap35	MSTRG.19799.2	MSTRG.19799	ATGGTAGACTTCCGGGGGCGCTCCCCGCGCGTTCCCGCTAGCCTTTCTCCTTTGCTAGTGTCCGCGCCCGCGCGCCCGCCGGAAGGAAGGAGCCGCCATTACAGGAGACACCCGTGTCACCCGGATACACCCGGAAACAGCGACTGGGGCCTCAATAATATCGCTGTCAACTGCATACACCCGGAAACATCGACCAGCTGCTATAGTCTCCGAGTTATCCGACTACCTCTTCAAACCGCGCTTGCGGCCTCATCTAGAGCCAGTCACCTGAATACACCCGCAGAAACGGACAGATAGCCTGATTGCGGTTTCCAATATCTCACCATGACTCCTGTGTCTGCGTCATATTCTGAAAACAATGATTTTGGAGCAGTGAAGAGTTGTCCCTGGTAATCTAGT…
arhgap35.3	arhgap35	MSTRG.19799.3	MSTRG.19799	ATGGTAGACTTCCGGGGGCGCTCCCCGCGCGTTCCCGCTAGCCTTTCTCCTTTGCTAGTGTCCGCGCCCGCGCGCCCGCCGGAAGGAAGGAGCCGCCATTACAGGAGACACCCGTGTCACCCGGATACACCCGGAAACAGCGACTGGGGCCTCAATAATATCGCTGTCAACTGCATACACCCGGAAACATCGACCAGCTGCTATAGTCTCCGAGTTATCCGACTACCTCTTCAAACCGCGCTTGCGGCCTCATCTAGAGCCAGTCACCTGAATACACCCGCAGAAACGGACAGATAGCCTGGTATGAACGTAAAGGAGAGGTGTCACTCATATAACCCTGTACTTGGCAGCTACATGAgcagtatATTGCGGTTTCCAATATCTCACCATGACTCCTGT…
arhgap5.1	arhgap5	MSTRG.20927.1	MSTRG.20927	CGTCTGTAAGAATTCGCAGCCTGGGAAGGGCGGGAACACGCCCCCGATGCTGGCGCTGACGTCACCACTTTCTGGCTCCTCTGCCCGGAGCCGCGGGAGCGCGCTGGGCCCGAAGTCTGTGTGTTTGGCCGAAAGGGAGTAGCGAGCCTAGGCGCGCTTCCGAGGCAGTCGCCATTACTGattagggggaaaaaaagctgTGAGGAAGCGAAGAGGTACCGGAGCCGGGAAAGGGAGAGGCCCGGAGGCCAGGCGGTTGCGACACAGAAGAAAGAAGGCAGAGAGGGATCTTAGAGAAAGGAGTGCGTGATGAGGCAGCGGAAGGCGATGAAATCGTGAGACAGAGCCGTGGTCTTCTGTTACAACTGAAGAGAAATTTACTTTAGCAATGGAGGAAGT…
arhgap5.2	arhgap5	MSTRG.20927.2	MSTRG.20927	CGTCTGTAAGAATTCGCAGCCTGGGAAGGGCGGGAACACGCCCCCGATGCTGGCGCTGACGTCACCACTTTCTGGCTCCTCTGCCCGGAGCCGCGGGAGCGCGCTGGGCCCGAAGTCTGTGTGTTTGGCCGAAAGGGAGTAGCGAGCCTAGGCGCGCTTCCGAGGCAGTCGCCATTACTGattagggggaaaaaaagctgTGAGGAAGCGAAGAGGTACCGGAGCCGGGAAAGGGAGAGGCCCGGAGGCCAGGCGGTTGCGACACAGAAGAAAGAAGGCAGAGAGGGATCTTAGAGAAAGGAGTGCGTGATGAGGCAGCGGAAGGCGATGAAATCGTGAGACAGgcATTTGACTATGCACTGTGCTAAATGGAAAAGACCGTGACAAAGAAGTGAAAGC…
arhgap5.3	arhgap5	MSTRG.20927.3	MSTRG.20927	GCGGAGGGATCCAGGCCGAGGCTCAGGCTACCGGCTGTGAGGGAAGTGGGCTGAATAGAGAAAGGAACATCATTCCCGGCTGTTCGGCGCGTAGTACTGCTGCTCCATGTCAGAGCCGTGGTCTTCTGTTACAACTGAAGAGAAATTTACTTTAGCAATGGAGGAAGTTGGAAAGCTATGAATACATTTCCTTGGTCTCTGACCCACCTTTTGAAAGATGATTGGAATCCAAAAAGAATGAAAAGTATGTCCAGCTATGTAAATGCACTTAGAAGGGTGAGAGGGGAGTGATGATGGCAAAAAATAAAGAGCCCCGTCCACCATCATATACCATTAGCGTTGTTGGATTGTCTGGTACTGAGAAGGATAAAGGCAATTGTGGAGTTGGAAAGTCTTGCT…
arhgap5.4	arhgap5	MSTRG.20927.4	MSTRG.20927	GCGGAGGGATCCAGGCCGAGGCTCAGGCTACCGGCTGTGAGGGAAGTGGGCTGAATAGAGAAAGGAACATCATTCCCGGCTGTTCGGCGCGTAGTACTGCTGCTCCATGTCAGgcATTTGACTATGCACTGTGCTAAATGGAAAAGACCGTGACAAAGAAGTGAAAGCTGATCTTCAGCGGGCATTCTGTCTGTCGTTCATGAGCCGTGGTCTTCTGTTACAACTGAAGAGAAATTTACTTTAGCAATGGAGGAAGTTGGAAAGCTATGAATACATTTCCTTGGTCTCTGACCCACCTTTTGAAAGATGATTGGAATCCAAAAAGAATGAAAAGTATGTCCAGCTATGTAAATGCACTTAGAAGGGTGAGAGGGGAGTGATGATGGCAAAAAATAAAGA…
arhgap6.1	arhgap6	MSTRG.5579.1	MSTRG.5579	ATCGCAAGGATGTGGTTGCAGCGCGCAACGAAGATATAAAGGAGTGTTTTGCTATTCTAGGGATAAAGTATTTACACAAGTACTGAGGATTTGCTTTCTTGCTGCCGTACGTCATGGGGGACTCGGTGTTCTGTGACAGGAGACTGTGCTACACGGGTGACTTTACATGGAAAAGCATGTCTGGGCGCAGTGTCCCCCATCCAAAGCCTCTCGGAACTGGAGCGAGCACGACTACAGGAGGTTGCTTTTTATCGTCTGCAGCAGGATTATGATTTGAACTGTCAGATCACCATTCCCAAAGATGGGCAAAAGAGGAAAAAGTCTTTGCGGAAGAAACTGGACTCATTAGGAAAGgagaaaaacaaagacaaagAATTCTTACCGCAGGCATTTGGAATG…
arhgap6.1	arhgap6	MSTRG.5580.1	MSTRG.5580	tttcttttttttctgctctttTTTTATAGGATTAGACGTGTTTGGATATTAGAAAGGAAGATTATTCCGAGAGTTTCCTGCACTACTGCAGAGTATTGGTTACTgtactttttcccattttttgccTACCTTAACTGCATTGTAATAaaatccaaagaaaaaaaaaaatgaggtaatAAACATCTTAAATCATTTTGAATATTTTCTTGTCTTTCTTACTAATCAGATAATTATTTTAAACTTGCTAAACCAGGAACTTACCTCCAAAGAAAGGCCAGAATAGTATCATTTACTTTCTTTGTATGgtttatgcaaaataaatatcaatcTTCTTTCTCCATAAGAACACAGATTTGTCCCACCAAATGTCTTTTATCCAGTGATCTGGTCTGTCTCTCC…
arhgap8.1	arhgap8	MSTRG.27622.1	MSTRG.27622	AAAACAATGTTTCTTTTTTGCTTCCAAGGATCGACTTCTCTCCGTATTTATCCCGTCGGGAATGGACTCTGTCGACTTTGAAAAGTTAGCGGAGATTGAGCTGCAGAAGGATGAGGAGGATCTAGAATATCTGGGACCTCCTGTGGTGTCCGGGGGAAGAAAACCCAGCGATGTCTGTATTGGGCACCCCTACTATGATATTGCCCGACATGGGATCCTCCACGTAGTTGGTACGTCAGCCTCATCCACTTCTACTgtagggaaacactatggcaccccctacccatatTACATGAAACACACGTTGGATCAGTACGTCGAGAACGATTACACCCTCGTCTACTTCCACTACGGCCTCAACAGTCGCAACAAGCCGTCTCTCGGCTGGTTACAGAGCGC…
arhgap8.2	arhgap8	MSTRG.27622.2	MSTRG.27622	AGGATCGACTTCTCTCCGTATTTATCCCGTCGGGAATGGACTCTGTCGACTTTGAAAAGTTAGCGGAGATTGAGCTGCAGAAGGATGAGGAGGATCTAGAATATCTGGGACCTCCTGTGGTGTCCGGGGGAAGAAAACCCAGCGATGTCTGTATTGGGCACCCCTACTATGATATTGCCCGACATGGGATCCTCCACGTAGTTTACATGAAACACACGTTGGATCAGTACGTCGAGAACGATTACACCCTCGTCTACTTCCACTACGGCCTCAACAGTCGCAACAAGCCGTCTCTCGGCTGGTTACAGAGCGCCTACAAGGAATTCGACAGAAAGTA
arhgap8.3	arhgap8	MSTRG.27622.3	MSTRG.27622	AGGATCGACTTCTCTCCGTATTTATCCCGTCGGGAATGGACTCTGTCGACTTTGAAAAGTTAGCGGAGATTGGTGGGTAACACTGGGAATCTGTGCTACAAGGCTAGTGGGCTAGTAGAAGAGACCAATTGCATGGTGGCAGTGAGACCTGACAGTCACTTACGTGTCTTCTATCCTTGTTCTAGAGCTGCAGAAGGATGAGGAGGATCTAGAATATCTGGGACCTCCTGTGGTGTCCGGGGGAAGAAAACCCAGCGATGTCTGTATTGGGCACCCCTACTATGATATTGCCCGACATGGGATCCTCCACGTAGTTTACATGAAACACACGTTGGATCAGTACGTCGAGAACGATTACACCCTCGTCTACTTCCACTACGGCCTCAACAGTCGCAACAA…
arhgdia.1	arhgdia	MSTRG.23363.1	MSTRG.23363	AATGTTAGCCTAACCCGGCGGAAGTGACGCAGGGAGTGCCGGATATGCGGGGCGGGGCTATTTAAGCGCGGCTCACACCGGCTGGATAGTAGTATTGTTCCAGGACAGGCCGCATCCGAGCACGCTACACGGTTAACTTGAGAAACATCGCCGCGATGGGGGACAAAATGGACATGTCTCTAGATGATATCATCAAGCTTAATCGGAGCCAAAGACCGGCCGGAAGGGGCCGGGGTGGAGGACGGGGTGCTCGGGGCGGGTCGGCCCGCGGAGGAGCCGGAGGCCGAATTGGTGGAGGCcgcggaggaggaggaggaggagcggcGGGAGGCGGAGGGCCTATGCGGTCAAGGCCTGTCCTGACCCGCGGCGGAAGGAACCGGCCCGCACCGTACAGCA…
arhgdia.2	arhgdia	MSTRG.23363.2	MSTRG.23363	AATGTTAGCCTAACCCGGCGGAAGTGACGCAGGGAGTGCCGGATATGCGGGGCGGGGCTATTTAAGCGCGGCTCACACCGGCTGGATAGTAGTATTGTTCCAGGACAGGCCGCATCCGAGCACGCTACACGGTTAACTTGAGAAACATCGCCGCGATGGGGGACAAAATGGACATGTCTCTAGATGATATCATCAAGCTTAATCGGAGCCAAAGACCGGCCGGAAGGGGCCGGGGTGGAGGACGGGGTGCTCGGGGCGGGTCGGCCCGCGGAGGAGCCGGAGGCCGAATTGGTGGAGGCcgcggaggaggaggaggaggagcggcGGGAGGCGGAGGGCCTATGCGGTCAAGGCCTGTCCTGACCCGCGGCGGAAGGAACCGGCCCGCACCGTACAGCA…
arhgdib.1	arhgdib	MSTRG.11952.1	MSTRG.11952	CTTTTTAACCGACAGACAGAGAGGAGCACAGAGGAGCATTTCTCCTGCAAAGAGTATACTAGAACTAGATAAAAATGACAGAGAATGAGCCAGTCCCACATGATGTGGAAGATGACGACGAGCTGGATGGGAAACTGAATTACAAACCCCCACCCCAGAAATCCCTACAAGAAATACAAGAGCTTGACAAGGACGATGAGAGTTTAGCCAAGTACAAGAAGTCATTGCTAGGAGATGGACCCGTGGCAGCAGATCCATCAGCCCCAAATGTGATTGTAACTCGCCTCACGTTGGTTTGTGCAACTGCCCCAAAACTGATCACAATGGATCTTACTGGAGATTTAACAAATCTGAAAAAAGAGACGTTTGCTCTCAAAGAAGGAGTTGAATATAGAGTAA…
arhgdig.1	arhgdig	MSTRG.21582.1	MSTRG.21582	GCCCAGCCTGTTAGTGTGCCGCTTGCAGCGCTCAGTACTGCGGGAAGTCGGACTGTTCCGGGGCAAAACGTCTCAGCGCTAAGACATCATGGCCGACAAGGATGGGATCAAGCACGGTGAGGAGGAGGCGGAGGAAGAAGTTGAACCGAACTACAAGCCCCCAGAGATGAAATCTGTGCAGGAAATCCAGGAGCTGGACAAAGATGACGAGAGTTTAATCAAATACAAGCAGGCGCTGCTGGGCCAACTGCCTGCTGTAGTGGATTCTAATGCCCCCAATGTTCAAGTAACAAGGCTGACACTCCTCTGTGACGAGGCCCCTGAACCAATCACAATGGACCTTTCAGGTGACATaagccatttaaaggacaaggtcTATCTACTAAAGGAAGGTTGCAG…
arhgef16.1	arhgef16	MSTRG.18418.1	MSTRG.18418	AGCTGCTGAGGGACTTAAGGCAGGCTTCAGATGCCAGTCTAACTGGGGAACAACAACATTAGGATGTTCCATCGACTTTCCCTCATTGGGCCATTGTTGTGGACAAAGGAGAGTCTATCAGACTCTACTTTGAATCCTTCGGGTAAAGAGCAGGGAGAAGCTTCTGCATGTGCCAGGGATATATCTGAAGGCTTTCTCCTTTTCCTAAGCCGGCTTTTCTTTCCAGACCCACGGCTGTACCAAGAGTTCCGGGAGCGAGGACTCAACTCCAACAATCAGGAATCCGATGATGACCTGCTGGATGAAAAGGGGGAGGCAGAGCAGCCGGTGCCAGATGATGGCATAGTGGTTAAGAACTATCGGCCTGCCCAGCTAATCTGGAGCCAGCTTCCTGAGGTA…
arhgef16.2	arhgef16	MSTRG.18418.2	MSTRG.18418	CACTGAGCCCCAGTACCAGACAGGCACAAACCGGGCCATTCTAGTTCAGCAGCAGCAGAGCGGCGGCCCTGCCCCTGGGAAGGAGAGCAGCATTGTCCCACACACACCTGGCTGATGTCAGCGCTGGGATGGGGCAGAGCCGGGGAGGGAGAACACTCCGGGAGACAGGAAGTGGGGAGGGAAGAGACAAGAGAAAGGGAGCTGAGTGGCGAGAAGTAAGTCGCTGGGACAGCGCCGCAATGCTACTGCCTGAGAAGCAGCGAAGCATGTACTGATCGCTTCCCACTGGGGATCCTGCCACCTACTACCCGCCAGGGGTGTAACCAATCGACACCATGTCTCAAAGAAATTCCGATTCATCACTTGGAGAAAAATCCTCGCTTTTGTTTGACAGAAAGA…
arhgef17.1	arhgef17	MSTRG.25802.1	MSTRG.25802	ACTTGCCTGACGGATCTTTCTCTTGCAGGatatgagaaaacatgttttcctgacATTACTCGACACCGAGCAGTCCTACGTGGAATCCCTGCGCACCCTGATGGAGAGTTACATGAAGGCCCTGAAGCAGCCGGAGAATTCCTTCCTGTGTGACCCGTCTCTGGTGGATGAAATATTCGATCAGATCCCGGAGCTGCTGGAACACCATGAACAGTTCTTGGAGCAAGTGAACCACTGTGTGCAGAACTGGGGCGAGATCCAGACCGTGGGGGACGTCCTGGTCCAGTCATTCTCCAAAGAGATCCTGGTGAGCATCTACTCGGCCTACATTGATAATTTCCTCAATGCCAAGGATGCTATTCGGGCGGCCAAGGAAGCCAGGCCGGCCTTTATCAAGTT…
arhgef3.2.1	arhgef3.2	MSTRG.24262.1	MSTRG.24262	GCTGACACCATAAGCCCTGTCCCCATCCCTCCCTGCTTATTCAGTGCTCAggagtcagtcagtcagtgatGCCAGAGCGGCGCCTCTCAGCCTGTGGATCTCAGTTGCCCCTGGGTCGGTGGCAGAGAGGAGCGGAGGTAAAACTCTGAATTCTGGACTTTTTTTTGCCCTGGGGATTAACTGTGACTACTGAAGCTGCGAGCCCCCAAGCCACCATGGTGGCCAAGGATTATCCATTTTACCTGACTGTGAAGAGGGTGAATCTGACTCTGGAAGTCAAGACGGCTCGGAACCCCACTAAGGAGATAGAGGAACCGAGCACAAAGCGGGTTAAACCCCTCTCGAGAGTCACATCACTGGCGAACCTTATCCCACCTGTGAAACCTACACCCCTGAAGC…
arhgef7.1	arhgef7	MSTRG.5747.1	MSTRG.5747	agctcgctttcaaggttaaaactcccagaTGGTTTGCCCTTTTAATGGCCATCACAggggtcacatgactgtagctgAGAAGGGTGAAAAGGTGGCACAAACCACTCAAGTTACAGCTGTCAAATaccatatatgtttatattataccccgccccccccccactcaagCAGAGGATGAGAAAGGAATGTATTTGTGTGTGACATGTTCCACTGCACACACTGTCAGGCTGGCTTTTGTCTGTAACATGTGGAATGGCAGGTACAAGCCCTGGGGATGCTCTGGTTCATGCAGTGCCGGAGATCTCTTGGCTGAGCACTGATTCTCCTGAAGAAGAGAGTGGCGACACTGCAGGCTCCGTGTGCAATCAAAAGCCACTTGACAGGCTGCCAGAGCGCCCA…
arhgef7.1	arhgef7	MSTRG.5748.1	MSTRG.5748	ATCAAAAGCAGGAGCAAATTGAACCAAATTAAAATTAAACCAGTGGAAAATATCAGACTGTTCATGGGACTATTGTACAAGTTTTGGACCAGTTGCAGGACTAGATCCGATATATGCAGTCAACTATGCATTGTTCCATGCAACCTCTCCACCAACACAAGGAATAAAGAATAATTCACAGTTGAAGGCACAGACTAGCAAAGGCAAAATTTATTTGAACTGTACATAAcataaaattgtttgttttttcctttttttaataaaaacaaataagtgtAATAAGGAACCACAGAGCATATGTATATTGTACAATACAACATTCAGATATACATCTGTTTCATTCTTTGAAGTCTTAAGAAAGGCAATGTGCCATCCCTTGTATCACTTAATCATACAGCT…
arid1a.1	arid1a	MSTRG.4488.1	MSTRG.4488	AAGCCTATGGAAGACAAATGAAGAGCCCCGGGTCATTTACCCAGATCCGGGTTTTATTGTCCTCACCGTCCTCTGATTCTTTGTAAGCCTATGGGAGATAAAGGGTCCAATCTCTAAGATCCTGTCCTGGCCCTTGGTTTTCTATGCTTTAACTTAATTGATTCTATATTCCGGGCTTTACCCTACCCATGGAACTGATCTTCCAGTCCATAATTCACTTCGGGTTTTACTATCTTACCCAACCCCTATCCAGCTCCTGATTTTACTTTCTTCGGTGTTCAGCTCTGTGAGAAAAAAATCCAATCTCCTTCTCTCGCAGCCCCCTCTCTGTGTGAATGATTTAACTCCGAGCTTTGCTCCACTTGTCATTATGCCTAGGATCTATCTCTGACCTAGCAT…
arid2.1	arid2	MSTRG.7795.1	MSTRG.7795	ttcctttaatgtttgctTCCAGCCAAGGCACTATATACAATGATGCAATCATCACAATGATCTTTGTATATTTTCCCCAAGCTTGAGTGGGTTTTCTCAGGGCACCCCAGTTTTCTTCCACAAACATACAGGTTAATTGTCTTTTGTAACTTTCACTGGGAAAGAGGATTAGGAAGTATAATCTCCATAAGGCATGGAGAATTATGATGgcgctatttaaaaaaaaataaaaaatgctcatATACTTGATTTAATATGGTCCTACACAGTGAAGACATCTCAAGAGTAAAGGAAAATAACTGTATTCGGACTCTCAGACAGTTTTGTCACGTTATAacaaatcctgcactgaaatgttATTCTCTGTGAACAGTAAATGTTACAGAAACCCTGCACAAA…
arid2.2	arid2	MSTRG.7795.2	MSTRG.7795	ttcctttaatgtttgctTCCAGCCAAGGCACTATATACAATGATGCAATCATCACAATGATCTTTGTATATTTTCCCCAAGCTTGAGTGGGTTTTCTCAGGGCACCCCAGTTTTCTTCCACAAACATACAGGTTAATTGTCTTTTGTAACTTTCACTGGGAAAGAGGATTAGGAAGTATAATCTCCATAAGGCATGGAGAATTATGATGgcgctatttaaaaaaaaataaaaaatgctcatATACTTGATTTAATATGGTCCTACACAGTGAAGACATCTCAAGAGTAAAGGAAAATAACTGTATTCGGACTCTCAGACAGTTTTGTCACGTTATAacaaatcctgcactgaaatgttATTCTCTGTGAACAGTAAATGTTACAGAAACCCTGCACAAA…
arid3a.1	arid3a	MSTRG.1331.1	MSTRG.1331	CAATCAGGTAAGCCCATCTGGTTGTGGCCCCACCTTCCCGATTAGATCCCAAGTTTCTCCTCGAAGAGAAAACAGCGGAGGCAGTAAGGGGTTCAGCTTGAAGTCACATGGTGTTTTCCTAAGTCATCCAACACACTAGACAACGCACAAGAAGTATCTTGAAGTGTGGAGCCTGTGCCATGTGGAAAAACCTGACTTTGTTAAGCTGAAACCCCCAACATCTTGTGACTTCCCTCCCAAAATCCAAAGATCTCTGCCAGAGTGTCCTTTAACGTCTCAGAAGGTGGAGGAGCCAGCACGTGTCCCCGCTCGCCTGCCCCACCGCGCCATGAAGCTGCAAGCGGTGATGGAGACCCTCCAGCGGCAGCAGCGGGCACGGTTGCAGCAGGAGCTGGAAGC…
arid3a.2	arid3a	MSTRG.1331.2	MSTRG.1331	GTTGCATTTGGCATGAGCAACCTGTGAATAAGTTAATGGTTGGATAGTACACACATAATGGCTAATAATGCCTTTCAGTTCCTGTATTTAGCTGTGTGTTGATGTTGACTTGCATTTTACCtgttaatatgtatttttctgCAGTTGCTGAGTCCTTTTCCAGTGTGGGATTCACAATTATAGTCTTGTTTCACCGCAGTGTCATGTTGAATATTTCAGCAGGCCGTGGGTTAATCCTGCCTATCTGCTTAGATAATTAAGAGCTAATGTctgtgggggggaggggaggcACTGCCCCTCCCTCCATTAATTCCCCCCCAGGCCTCCCACCCAGCCTGCAGTTGGTGTATTTGTTTAATCTCTGCACACCCAGTGTGTGATCTCTCTCCTCTTTACACA…
arid3a.3	arid3a	MSTRG.1331.3	MSTRG.1331	TAAGAGAGGGGGAAGTTGGGTGGGTTTGCGTGTGTGCATAGCGAACGAAATACACTGAGAGAGTGGGATGGAAACTGTGATGGTTAGAAGAGTGAATGCTAGGTTCAGGAACGCTAGCGTATTGAAAATCGCAAAAGACTTGGCAGGTTTGACCAACCCCTGGCTGTCGGGATGGGGGAGTGTTGTAGTTCGATTACAGCTGGTGGGCCGCACGTGGGCTGTGTGGCTAACGGATTAGTAGCGCACATTATACGGGGTGGAGAGTGTTGGCAATATTAAAGATCAATAAGCGTTTCATGCCTAGGGGTGAGGGCAGGTTTTGTGATGAGGGCAATTGTAAGAGGTGTGGAAGGTTGGTTGGTGTTAGGTAGTAAGAGACCAGCGCTATTCTGAGCCCGT…
arid3a.4	arid3a	MSTRG.1331.4	MSTRG.1331	ACACTATCCCTTGTTTAGCTGGGGTAACTAATTTGCTGGCTTACTAGGGTTTTGAGCATGGCAGTTTACAGATTCTCCCTGGCCAGCGTCCAATCAGGGTTCAGCTTGAAGTCACATGGTGTTTTCCTAAGTCATCCAACACACTAGACAACGCACAAGAAGTATCTTGAAGTGTGGAGCCTGTGCCATGTGGAAAAACCTGACTTTGTTAAGCTGAAACCCCCAACATCTTGTGACTTCCCTCCCAAAATCCAAAGATCTCTGCCAGAGTGTCCTTTAACGTCTCAGAAGGTGGAGGAGCCAGCACGTGTCCCCGCTCGCCTGCCCCACCGCGCCATGAAGCTGCAAGCGGTGATGGAGACCCTCCAGCGGCAGCAGCGGGCACGGTTGCAGCAGGAG…
arid3a.5	arid3a	MSTRG.1331.5	MSTRG.1331	CACTGAGAGAGTGGGATGGAAACTGTGATGGTTAGAAGAGTGAATGCTAGGTTCAGGAACGCTAGCGTATTGAAAATCGCAAAAGACTTGGCAGGGTTCAGCTTGAAGTCACATGGTGTTTTCCTAAGTCATCCAACACACTAGACAACGCACAAGAAGTATCTTGAAGTGTGGAGCCTGTGCCATGTGGAAAAACCTGACTTTGTTAAGCTGAAACCCCCAACATCTTGTGACTTCCCTCCCAAAATCCAAAGATCTCTGCCAGAGTGTCCTTTAACGTCTCAGAAGGTGGAGGAGCCAGCACGTGTCCCCGCTCGCCTGCCCCACCGCGCCATGAAGCTGCAAGCGGTGATGGAGACCCTCCAGCGGCAGCAGCGGGCACGGTTGCAGCAGGAGCTG…
arid3b.1	arid3b	MSTRG.8359.1	MSTRG.8359	aagtgccatgtggtatgagacacagtaggaaggaggtccctgccctgtagagcttaatGCACTTATGTTGAGAGGTATACCTCTGTGGCTTTTAGATGAGCCATAGCCCAACCCACAAAAAACCCTGATGTTCTACCAAACCTTATTGTTAGTATTATGCATTCATGCAGGTAGTGTTCTGCCATCTGCCTAACCCAGACACTGTGGATAACTGCCAGAAATGTGAAGTTGTTTTAAATCTGTTGAATCTATCTTCACACAGGCAGAGACAATGCTtcagggtgcaggcaaggtagcagggtgatgccagcataggggctgattctaagTCTGAGTTTTTCCCCAGGCCAAGAATAAGCCCAGTGTAGTACACAGCCTAAAAGCATGTCAACCACAAAG…
arid3b.2	arid3b	MSTRG.8359.2	MSTRG.8359	aagtgccatgtggtatgagacacagtaggaaggaggtccctgccctgtagagcttaatGCACTTATGTTGAGAGGTATACCTCTGTGGCTTTTAGATGAGCCATAGCCCAACCCACAAAAAACCCTGATGTTCTACCAAACCTTATTGTTAGTATTATGCATTCATGCAGGTAGTGTTCTGCCATCTGCCTAACCCAGACACTGTGGATAACTGCCAGAAATGTGAAGTTGTTTTAAATCTGTTGAATCTATCTTCACACAGGCAGAGACAATGCTtcagggtgcaggcaaggtagcagggtgatgccagcataggggctgattctaagTCTGAGTTTTTCCCCAGGCCAAGAATAAGCCCAGTGTAGTACACAGCCTAAAAGCATGTCAACCACAAAG…
arid4a.1	arid4a	MSTRG.20692.1	MSTRG.20692	AAGGACTGGTTCTGCTCAACAGCTTGTTATTTCGTTTATTGCTTGCAGTTCCGTGCAAGCGGGGAGTTGTAGGAGCCGAGTGTTTGTAGTGAAGACAAATCTTCGAGCTGGAATCCCTCAAATAACCTTTGACAATGAAGGCAGCGGATGAGCCTGCCTACCTAACAGTGGGAACAGATGTTAGTGCCAAGTACCGGGGTGCCTTCTGTGAGGCAAAGATCAAGACAGTAAAAAGACTGGTAAAAGTCAAGGTTACTCTGAAGCAAGATAACTCTACGCAACTTGTCCAGGATGACCAAGTGAAAGGACCTTTAAGGGTTGGTGCAACAGTTGAAATGAAAACAACTGATGGATCCCCGCAGGAAGCAATTATTAGTAAACTGACAGATGCAAGCTGGT…
arid4a.2	arid4a	MSTRG.20692.2	MSTRG.20692	GAAGGACTGGTTCTGCTCAACAGCTTGTTATTTCGTTTATTGCTTGCAGTTCCGTGCAAGCGGGGAGTTGTAGGAGCCGAGTGTTTGTAGTGAAGACAAATCTTCGAGCTGGAATCCCTCAAATAACCTTTGACAATGAAGGCAGCGGATGAGCCTGCCTACCTAACAGTGGGAACAGATGTTAGTGCCAAGTACCGGGGTGCCTTCTGTGAGGCAAAGATCAAGACAGTAAAAAGACTGGTAAAAGTCAAGGTTACTCTGAAGCAAGATAACTCTACGCAACTTGTCCAGGATGACCAAGTGAAAGGACCTTTAAGGGTTGGTGCAACAGTTGAAATGAAAACAACTGATGGATCCCCGCAGGAAGCAATTATTAGTAAACTGACAGATGCAAGCTGG…
arih1.1	arih1	MSTRG.8299.1	MSTRG.8299	GAAGCCGGGCGCCGTCGCTCAGGTGGTGATGCGGTAACGTGCCAGTGCGTGACGCTGCCGCCCCTTTGTTGGCTCAGTGACGGGCGCTGCGCTGTTTCTCCCCAGTACCGGAACCGGGGGAGGGGGGGTCGTCCGGGAGCTGAACACCAAGAACACTTGGAACAGTGCAGCGTGTGCGTGAGGAGGAGGAGCGGTCACTTGACCCACGGGGGCGCGCATTTACCGGAGCGTGAGCGCGCATAGGGGAGGGGCGGTGACTTAGTACCCAGAGGCCTGTCTGTCCCTTAGAAACGGAGGGTCCTATTTATTGGAAAAGATGAACTCAGACTCAAACACAGTCATACAAAACCGACTGGCTAAAGTCTTAGAATTTGGAAGGAGGTGTTACATTGCCAGAAG…
arih1.2	arih1	MSTRG.8299.2	MSTRG.8299	GAAGCCGGGCGCCGTCGCTCAGGTGGTGATGCGGTAACGTGCCAGTGCGTGACGCTGCCGCCCCTTTGTTGGCTCAGTGACGGGCGCTGCGCTGTTTCTCCCCAGTACCGGAACCGGGGGAGGGGGGGTCGTCCGGGAGCTGAACACCAAGAACACTTGGAACAGTGCAGCGTGTGCGTGAGGAGGAGGAGCGGTCACTTGACCCACGGGGGCGCGCATTTACCGGAGCGTGAGCGCGCATAGGGGAGGGGCGGTGACTTAGTACCCAGAGGCCTGTCTGTCCCTTAGAAACGGAGGGTCCTATTTATTGGAAAAGGTGTTGGTAGTGGGTTTCCGTACTTATGTTTTGAAGAACTGaggcacacacacactcacattacTGGAGATAAAGGTTTACGG…
arih1.3	arih1	MSTRG.8299.3	MSTRG.8299	GAAGCCGGGCGCCGTCGCTCAGGTGGTGATGCGGTAACGTGCCAGTGCGTGACGCTGCCGCCCCTTTGTTGGCTCAGTGACGGGCGCTGCGCTGTTTCTCCCCAGTACCGGAACCGGGGGAGGGGGGGTCGTCCGGGAGCTGAACACCAAGAACACTTGGAACAGTGCAGCGTGTGCGTGAGGAGGAGGAGCGGTCACTTGACCCACGGGGGCGCGCATTTACCGGAGCGTGAGCGCGCATAGGGGAGGGGCGGTGACTTAGTACCCAGAGGCCTGTCTGTCCCTTAGAAACGGAGGGTCCTATTTATTGGAAAAGGTGTTGGTAATGAACTCAGACTCAAACACAGTCATACAAAACCGACTGGCTAAAGTCTTAGAATTTGGAAGGAGGTGTTACAT…
arih1.4	arih1	MSTRG.8299.4	MSTRG.8299	CTCCCCAGTACCGGAACCGGGGGAGGGGGGGTCGTCCGGGAGCTGAACACCAAGAACACTTGGAACAGTGCAGCGTATGAACTCAGACTCAAACACAGTCATACAAAACCGACTGGCTAAAGTCTTAGAATTTGGAAGGAGGTGTTACATTGCCAGAAGTCTATAAACCTTTATACATTGTGCAGGTGATTTCATATAGTATTACTGAATTCCAGTCCAAGTTACAAAGTGTGAGAGTAAAGAAACCCTCATGAGAACAGAGGACAAGCCTTTGCTACCAGCAAATCCTAGCAGCAGCTTATTGAGTGAGAAAGTCATCTCCATTCTTCAGAGTTTTGGATGACATCGTTTTCTTCTAAGAATTCTGCTTCAACATTTCCTGTATTTATACAATTTTTC…
arl1.1	arl1	MSTRG.7456.1	MSTRG.7456	CTCAACAACCAGCTCTGATTGCACCATAATTACTGCTCAAACGCGCACGGACAACAGATTCATCAAACCACAAACAAAGAGCTGCCTGGCATTTCTACATTTCTCAGTTTGCAAATATACTAAGAAAATATTTTCAGACTACTAATTTTACTCCGTAAGCCTAGCAgaactgtgtattttattttactttttcttatgtCGAATCTTGCGTTCCGAATCATAAGTGCTGTAGCTCTGTGACTGGCTGACAGAGTGACGTGGAGCTTCTGGCAGCGCTTCCGGGTGTGAGACTAAAGCAGCAGGATCAGCAGCAGCTCCTGCGTCGGCCACTCTACCGCTTAAGATGGGGGGCTTTTTTTCCAGCATCTTTTCCAGCTTGTTTGGAACACGAGAAATGAG…
arl10.1	arl10	MSTRG.7340.1	MSTRG.7340	GTGAGTTTCTCCGCTCCTGTTCAttgttgttattttattatttacatgtgaTTTTCATCTTTGGGGCGGCGCGATCAAGTGAGTGACATCACGGCCGGCGATGCCAACAGATGGCTGCTCTGAGGAGCCTCACCATGGTCATAGGGGCGGCGGTGGCGGCTTTGGGTTCGGTTCTGTTCATTGCATGGAGCCGTTACTTCCCAGTCCAGAGGAGAAGGAGGCGGTGCCTGGCGTGCAGCCCAGCCACAGAGCAGGTTAAATATCTGGATAGGCAGATATTAGTACTGGGTTTGGATGGAGCTGGCAAAAGCAGCATTATTCATGCCATTAGCACCAATACCACTAGGTCCAGTTCTGCACCAACTCATGGATTTAATTCTGCCCAGATTATCCACCAAG…
arl10.1	arl10	MSTRG.7341.1	MSTRG.7341	CTTGTGTAGGATCACAGGCTGCCAGAGATATGGGCAAAGTGAAGAAGAAGCGTGGGAATACGTTTAATTACAACGTCGATAGGAAAAAGCTCAAACGGAAGGCGAGAAAGAAACATGCTCCCAGAATTCCCTGTGAGCCAATTAGAAGTGCCTGGAATGATGGAAAGTCTGTTGCCAAAAACTTGGCAGACATGGGCTTGGCAGCCAATCCCAATAAGTCTCTTCCTATACGTCCCAGCCAGGTGAAGGATGCAGAAGAGCAACCGGGCAAAGTAATAAAGAAACCATATGTTTTAGAAGGGCTCCAAGCCTTAGCCAGCCTGCCTTCCAAGCAAACAATGGGCATTTCTTCTGACATGATTCAATATGTCCGGCATATGGTTGAAAATTACGGTGAAG…
arl10b.1	arl10b	MSTRG.7885.1	MSTRG.7885	CACTAGCAGCAATAgcagccgccgccgccgccgcctcGGAGTTGTGCAGCCTTTTGGGTTCCGGGAGTTGAAAGATCACGAGGGCTGAGGCGGTGGTATCGCTCCTACCCCACAGCCGGATTGTGGCACCATGCTCGCCCTCATCAACAAACTTCTGGACTGGTTCAAGTCGCTGTTTTGGAAGGAAGAAATGGAGCTAACACTGGTGGGACTGCAGTACTCTGGGAAGACTACCTTCGTCAACGTCATAGCGtCTGGTCAGTTCACAGAAGACATGATTCCAACAGTTGGATTCAATATGCGAAAAGTAACCAAAGGAAATGTTACCATCAAGGTTTGGGACATTGGAGGCCAGCCAAGATTTCGTAGCATGTGGGAACGTTACTGTAGAGGTGTTAA…
arl11_1.1	arl11_1	MSTRG.6377.1	MSTRG.6377	TACACTATGCAAATACTGAATGCAAGGAATCCGCTCATTGGATGAGGAAGGACAAGCACTTTCGGAAGGAGGTTACGTCGCTGATCCTGCAGTTACTTCTGCTTTGTGCCAGAATGCAGTCTCACAGAGCTGTCTCACAGAGCTGTCTCACAGGCGGCAtgaaaagcacatgaaaagtacaAATACTCCCGTCACATTCAGTTCTGCAGGTCTATATAGATAAAGgACTCCATCATGGGAGGCCAGAATTCTAAACCCTTGCACAAAAAGCAACCCAGAGTTGTAATGATGGGACTTGACTATTCTGGGAAATCAACTATCTTATATAAACTGAAAATCAACCAACTAGTAGAGACATTTCCCACTGTTGGCTTCAACGTGGAGCATATAGAAATGTCT…
arl13b.1	arl13b	MSTRG.3862.1	MSTRG.3862	CGGTAAGTTGGTCACATGGCTGCGCTGGATACCTCAGCTGTTGCCTGTGGCAATACAATGGCGGCGCGCTGTTTTGGTAGGAGCTCGGCTAGCGGATGAGTAGTGTGGCGGTGGGCCGTGGAAACAGGGCTGTCGGAAGACACATTCATTTTCTAGTGATGGTAAAAATTTGTGGAAGTTACGCTGGAGGATTCTTCATGACGTGAGAGATCACTGATCGGTCCCATATCCTGCTCGTGCCCTTCTTTTCCATTGCTCATGCTCCAGGAATGTTCAGTCTGATGGCGAATTGCTGCAACTGGCTAAAGCGCTGGCGGCAACCAGTTAGAAAAGTGACGTTGGTTATGGTAGGACTTGATAACGCTGGAAAAACAGCAACTGTGAAGGGAATCCAAGGAG…
arl13b.2	arl13b	MSTRG.3862.2	MSTRG.3862	CACATGGCTGCGCTGGATACCTCAGCTGTTGCCTGTGGCAATACAATGGCGGCGCGCTGTTTTGGTAGGAGCTCGGCTAGCGGATGAGTAGTGTGGCGGTGGGCCGTGGAAACAGGGCTGTCGGAAGACACATTCATTTTCTAGTGATGGTAAAAATTTGTGGAAGTTACGCTGGAGGATTCTTCATGACGTGAGAGATCACTGATCGGTCCCATATCCTGCTCGTGCCCTTCTTTTCCATTGCTCATGCTCCAGGAATGTTCAGTCTGATGGCGAATTGCTGCAACTGGCTAAAGCGCTGGCGGCAACCAGTTAGAATCTCCAGAAGATGTGGCTCCAACTGTTGGATTTTCAAAGGCCGACATTAAACAGGGGAGATTTGACATCACAATGTTTGAT…
arl13b.3	arl13b	MSTRG.3862.3	MSTRG.3862	CACATGGCTGCGCTGGATACCTCAGCTGTTGCCTGTGGCAATACAATGGCGGCGCGCTGTTTTGGTAGGAGCTCGGCTAGCGGATGAGTAGTGTGGCGGTGGGCCGTGGAAACAGGGCTGTCGGAAGTGATGGTAAAAATTTGTGGAAGTTACGCTGGAGGATTCTTCATGACGTGAGAGATCACTGATCGGTCCCATATCCTGCTCGTGCCCTTCTTTTCCATTGCTCATGCTCCAGGAATGTTCAGTCTGATGGCGAATTGCTGCAACTGGCTAAAGCGCTGGCGGCAACCAGTTAGAAAAGTGACGTTGGTTATGGTAGGACTTGATAACGCTGGAAAAACAGCAACTGTGAAGGGAATCCAAGGAGAATCTCCAGAAGATGTGGCTCCAACTGTT…
arl13b.4	arl13b	MSTRG.3862.4	MSTRG.3862	CACATGGCTGCGCTGGATACCTCAGCTGTTGCCTGTGGCAATACAATGGCGGCGCGCTGTTTTGGTAGGAGCTCGGCTAGCGGATGAGTAGTGTGGCGGTGGGCCGTGGAAACAGGGCTGTCGGAAGGTGAGTTTGACGACACATTCATTTTCTAGTGATGGTAAAAATTTGTGGAAGTTACGCTGGAGGATTCTTCATGACGTGAGAGATCACTGATCGGTCCCATATCCTGCTCGTGCCCTTCTTTTCCATTGCTCATGCTCCAGGAATGTTCAGTCTGATGGCGAATTGCTGCAACTGGCTAAAGCGCTGGCGGCAACCAGTTAGAAAAGTGACGTTGGTTATGGTAGGACTTGATAACGCTGGAAAAACAGCAACTGTGAAGGGAATCCAAGGAG…
arl14ep.1	arl14ep	MSTRG.9749.1	MSTRG.9749	CGAGTGCGTCAGTGAGTGAGAGAGTCGGCTCGTTGCATGGCGGCTACCCGGGAGCAGGGTGCGGGGGGCACCGGCGGGAACGCACAGGGAGGGAAGAAGTATCAAGGGAAGGGGCGGGCAGCCAAAGCCTTGAAGTCCTTGCAGTTTGCGAATCCTGGAAAACAAACAGAGTTTGCACCCGAAACCAGCAAAAGAGAGAAGAGACGCCTGCAAACAAAAAGCGCTGCCTCAAATTCAGGACAAACAGCTGCTTCTAAGAATAAAGTATACGACAGCAACGGGATTCTCATTTGCAACGGGATGGATCTGTGCGACTGCCTGGATGAAGATTGCCTGGGCTGCTTCTATTCCTGCAAAAAATGTGGCTCCAACAAGTGCGGCGTTGAATGTAGATGTGAC…
arl2.1	arl2	MSTRG.10254.1	MSTRG.10254	GCAGTTCTGACAGGAGACCTGGGCAAGGAGAAAGCGTCTGAGCATCATGGGCTTACTAACTATTCTTAAGAAAATGAAGCAGAAGGAGCGGGAGGTTCGGCTACTCATGCTAGGTTTAGATAATGCCGGTAAAACGACCATCCTAAAGAAGTTTAATGGCGAGGATATCAACACCATTTCTCCAACACTTGGATTCAACATCAAAACGCTGGAGCACAGAGGGTTTAAGCTGAATATGTGGGATGTGGGCGGTCAAAAGTCCTTACGGTCATACTGGAGAAACTACTTTGAGAGCACAGATGGGCTGATCTGGGTGGTTGACAGTGCTGACCGTGCACGGTTGCAGGATTGTGCTCAAGAACTAGCTGGGCTGCTGTTGGAGGAGCGACTGGCTGGAGC…
arl2bp.1	arl2bp	MSTRG.10614.1	MSTRG.10614	CGCAGTCCCCATAAGGCGGCTATGTGCGCGGCACTGTGCTTAATTGTATCCGTGACGCTaaatctcgcgtgatgagaccAGGAGTCGGGATTTTGtgaaagaaagaaggaagcaAGCAGTTAGCAGCTTTGCTGAAGGTGTAAGTAGTGATTCACGACTGTGGGTTGTTTTATGAAAAGCGGGACTGTTGGGCACTGTGCATTTACTTGTTTGGAAGGTACATTTTTTAGGACATTGGCTTACCCCTGGATATCTGCACCGCTCTGATTCCCATCATCCCTTTTCAGATTTTCTTGAAGTGAAATGGAAGATCTGGAAGAAGAAAATTTTACTCTGTCTGTTTCTTCCCCTAAAGATGCTGAATTTGACAGTGTGGTGGGACATATGGAAGATATCATA…
arl2bp.2	arl2bp	MSTRG.10614.2	MSTRG.10614	GACGCTaaatctcgcgtgatgagaccAGGAGTCGGGATTTTGtgaaagaaagaaggaagcaAGCAGTTAGCAGCTTTGCTGAAGGTGTACATTTTTTAGGACATTGGCTTACCCCTGGATATCTGCACCGCTCTGATTCCCATCATCCCTTTTCAGATTTTCTTGAAGTGAAATGGAAGATCTGGAAGAAGAAAATTTTACTCTGTCTGTTTCTTCCCCTAAAGATGCTGAATTTGACAGTGTGGTGGGACATATGGAAGATATCATAATGGATGATGAATTCCAGTTACTTCAACATGGTTTTATGGACAAGTATTATCATGAATTTGAAGACACAGAAGAAAACAAGTTAACATACACTACAATTTTCAATGAATATATTGGTTTAGTGGAGAAGTT…
arl3.1.1	arl3.1	MSTRG.17149.1	MSTRG.17149	CCTCAATGCGCAGCGTCTAGGGGCGTGGCTAAACGTACAACGCACGCCGCGTCGCTGGGTGACGTAGTTGCCCCTGGTAACCTGGAGAGTCGCTGAGAGGATGGGTTTGCTGTCTATTTTGCGTAAACTGAAAAGTGCCCCAGACCAGGAGGTAAGAATTCTGCTCCTGGGACTGGACAATGCCGGCAAAACCACACTGCTCAAACAGCTTGCGTCCGAGGATATCAGCCACATCACACCTACACAGGGTTTTAATATCAAGAGTGTACAGTCCCAAGGTTTCAAGCTCAATGTATGGGACATTGGAGGACAGAGAAAAATCAGGCCGTACTGGAGGAACTATTTTGAAAACACTGATGTTCTTatCTATGTGATTGATAGTGCTGACAGAAAGCGATT…
arl4a.1	arl4a	MSTRG.15441.1	MSTRG.15441	GTACCCTGCGGATAACACTGCAGCACGGCACGGACACGCACTGAAGGGCACCAAGCGGCTAGACTTGAGgTATCTCATTACACCAAGACCAACTGAGGATTTTGTTGGCATTTGGATTTACTTTTACATGTGTTGTGGCTGATCAACTCACACTTAAAAATGGGAAATGGACTTTCAGAACAGACTCCTATTCTCTCTGGCTTATCTCCGTTTCAGGCTCTTCACATTGCCATTTTGGGCTTGGACTGTGCTGGCAAGACAACAGTGTTATACAGGTTACAGTTTAATGAATTTGTAAATACAGTTCCAACCAAAGGATTTAATGCTGAGAAAATTAAAGTATCACTTGGTAACTCCAAAACAGTGACTTTCCACTTTTGGGATGTTGGTGGACAGGAG…
arl4c.1	arl4c	MSTRG.22453.1	MSTRG.22453	ATTCATTATCATGTGAAGAGCTGGAGGAGGGAGAGAGATAGACAAGGAGCCATAGGAGAAGGGGGGCCGGGAGGTGGCAGACACAACAGCCTTCTCTCAGTCAGGGGATCCCAGCGACACAGGGCACATTCCTCTCAGGCACTGGGAAGATTGAGGACTGCACTCCTGGTTCATGTGGCTCTCAGACATGCACCTCAGCTGAGGCTGTAAGGGGGGTGGGCGAGCTTGGGTAGGTGTCTGGGCTTTCCTATTGGGGTTTCACCTCCAGACAAGGGACCCACTCCCCTGCAGGGAGAGCACCGCCCCACAGCTGGCACCATCAGGGCATGCCCGGGGTGGGCACAGCGAGCTGGCCAGCATTTTCCCTTGCTGTCTCAACATGGGCAACATCTCCTCTAA…
arl5a.1	arl5a	MSTRG.22742.1	MSTRG.22742	aCCCGCCAACCCTGCTACACACAgtactgaaatgtttttttttacacagcgttTATTCATGAAACGATATAAAGCAACTGTCTAACAATAGCAGAAGAAAGTTAcctaaaacaacaaaacatgcCCACCCAAGTCACGCCTTTTTTTGCGTCAGAACTGCTGAACAACCCGGAAGAGCGGCTGCAGTGGGTGTGCGCATGCGTCATGGATTTGGCGTCATCAGTCCTGCGCCACTGACAGCCGGGCGAATCGTTAGCTGTTCCATTCCTGCCCGGGGCATGGATTAACCGGGAGCGGTGCTGGCTATTCAGAGGGATGAACGGGGCGGAGCTGAACAAGCCTGAGGCCTTTGGGCGCTTAGCTTAAAGCTGCTGATCCTGTCTCTCACCTGATCATGGG…
arl5a.2	arl5a	MSTRG.22742.2	MSTRG.22742	ACACACAgtactgaaatgtttttttttacacagcgttTATTCATGAAACGATATAAAGCAACTGTCTAACAATAGCAGAAGAAAGTTAcctaaaacaacaaaacatgcCCACCCAAGTCACGCCTTTTTTTGCGTCAGAACTGCTGAACAACCCGGAAGAGCGGCTGCAGTGGGTGTGCGCATGCGTCATGGATTTGGCGTCATCAGTCCTGCGCCACTGACAGCCGGGCGAATCGTTAGCTGTTCCATTCCTGCCCGGGGCATGGATTAACCGGGAGCGGTGCTGGCTATTCAGAGGGATGAACGGGGCGGAGCTGAACAAGCCTGAGGCCTTTGGGCGCTTAGCTTAAAGCTGCTGATCCTGTCTCTCACCTGATCATGGGGATCCTGTTCGCCAAG…
arl5b.1	arl5b	MSTRG.15021.1	MSTRG.15021	GTGCAGCTGATGCGCACAGTCCCCCGGGCTGAACCATAGAGCGGCTGCATGGGGGTGGCGGAGTAAAGAGAGCAGCGCTCACGCCTATGTGATTGCTGAAGTGCAGAACGTGTATCCTCTCACAGCCTCCCGGGGAGACACGGCTGCCTCGGTGCCTGGAAGCGATGGGCCTTATCTTTGCCAAGCTATGGAACTTTTTCTGCAACCAAGAGCACAAAGTGATCATTGTGGGTCTTGACAATGCAGGAAAAACCACCTTACTTTACCAATTTTTAATGAATGAAGTGGTGCATACATCTCCCACAATAGGAAGCAATGTAGAAGAAATAGTGGTTAAGAATACACATTTTCTAATGTGGGACATTGGCGGGCAAGAATCCTTGCGCTCATCGTGGAACA…
arl5b.2	arl5b	MSTRG.15021.2	MSTRG.15021	AGTGACAGAGTGGTGAGTGCAGCTGATGCGCACAGTCCCCCGGGCTGAACCATAGAGCGGCTGCATGGGGGTGGCGGAGTAAAGAGAGCAGCGCTCACGCCTATGTGATTGCTGAAGTGCAGAACGTGTATCCTCTCACAGCCTCCCGGGGAGACACGGCTGCCTCGGTGCCTGGAAGCGATGGGCCTTATCTTTGCCAAGCTATGGAACTTTTTCTGCAACCAAGAGCACAAAGTGATCATTGTGGGTCTTGACAATGCAGGAAAAACCACCTTACTTTACCAATTTTTAATGAATGAAGTGGTGCATACATCTCCCACAATAGGAAGCAATGTAGAAGAAATAGTGGTTAAGAATACACATTTTCTAATGTGGGACATTGGCGGGCAAGAATCCTTG…
arl5b.3	arl5b	MSTRG.15021.3	MSTRG.15021	GTGACAGAGTGGTGAGTGCAGCTGATGCGCACAGTCCCCCGGGCTGAACCATAGAGCGGCTGCATGGGGGTGGCGGAGTAAAGAGAGCAGCGCTCACGCCTATGTGATTGCTGAAGTGCAGAACGTGTATCCTCTCACAGCCTCCCGGGGAGACACGGCTGCCTCGGTGCCTGGAAGCGATGGGCCTTATCTTTGCCAAGCTATGGAACTTTTTCTGCAACCAAGAGCACAAAGTGATCATTGTGGGTCTTGACAATGCAGGAAAAACCACCTTACTTTACCAATTGTAATTTAATGAATGAAGTGGTGCATACATCTCCCACAATAGGAAGCAATGTAGAAGAAATAGTGGTTAAGAATACACATTTTCTAATGTGGGACATTGGCGGGCAAGAATCC…
arl5c.1	arl5c	MSTRG.22968.1	MSTRG.22968	TTTGGATTACTTCGTGGAATCGCCTGCTCGCCGATCATGGGGAATATTTTTACGAGAATCATGAGTATTTTTGGCAACCAGGaacaCAAGGTTATTATTGTGGGACTGGACAATGCCGGGAAAACCACCATCCTTTATCAATTCCTCATGAACGAAGTTGTGCACACAGCCCCGACCATTGGAAGCAACGTGGAGGAGATCATTTCGAGGAACACGCACTTTTTAATGTGGGATATCGGGGGGCAGGAAACTCTAAGAGCCACTTGGAACAGTTACTACTCCAATACAGAGTTTGTGATCTTGGTAATAGACAGCACTGATCGTGAGCGGCTGCCCGAGACCCGGGAGGAGCTATACAAGATGCTGGCACATGAGGAGCTAAAAGATGCAGCAATATTA…
arl6.1	arl6	MSTRG.3856.1	MSTRG.3856	GTCAcaatctcgcgagatgagaccTGCGGGATTTGGATTAACTCGCCGGCCGGAGTTAGGGAGCTGGACCTTACCGGGGCTGAGGGACTTTTACACAGCGAGTCTGGACTGCGAGAAAATCGGGACAATTGGGCGGTACAAAGAGGACTCTTGAGTGAACACCATGGGATTGTTTGACAAGCTGGCAGGATGGCTGGGCCTGAAGAAGAAAGAAGTGCATGTCTTGTGCCTTGGATTAGACAACAGTGGGAAGACTACAATAATCAACAAACTGAAACCTGCCAATgcaCAGACCCAGGATATAGTCCCGACCATTGGATTCAGCATAGAGAAGTTCAAGACATCTAGCCTGTCATTTACAGTTTTTGATATGTCTGGACAGGGGAGGTACCGAAATCT…
arl6.2	arl6	MSTRG.3856.2	MSTRG.3856	GTCAcaatctcgcgagatgagaccTGCGGGATTTGGATTAACTCGCCGGCCGGAGTTAGGGAGCTGGACCTTACCGGGGCTGAGGGACTTTTACACAGCGAGTCTGGACTGCGAGAAAATCGGGACAATTGGGCGAGATTAATTACCTATGTACAAGGCCTCTCCCATCACAAGGGTTCCTCATAGGCAAAGTCCCCAGCCTGTGGCTACAGGAGACTACAGGCTGAGTGGTTTATACAGGTACAAAGAGGACTCTTGAGTGAACACCATGGGATTGTTTGACAAGCTGGCAGGATGGCTGGGCCTGAAGAAGAAAGAAGTGCATGTCTTGTGCCTTGGATTAGACAACAGTGGGAAGACTACAATAATCAACAAACTGAAACCTGCCAATgcaCAGAC…
arl6ip1.1	arl6ip1	MSTRG.21959.1	MSTRG.21959	CTAGTTCTCGTGAAGGATGCCGGGAGCCGCCTTATATGTAACAGTGCGTTAGCTGCTCGCTGCCAGTGTGAGAGTGCGCTGTAGCAGGGACTGTGACAGACAATGGCGGAAGGGGACAACAGGAGTGCCAATCAGCTGGCTGCGGAGACCGCCAGCCTTGAAGAGCATTTTCAAGGATGGGGTGAAGTGATTCTGGTGACCGATCGTGTTCTTCGTTGGGAGAAGCCATGGTTCCCTGCAGCTATAATGGGAGCTGTTTCTTTTCTATTTCTGATGATCTATTACTTGGATCCGTCTGTCCTCTCTGGTATATCCTGCTTTGTCATGTGCCTGTGTTTGGCTGATTATCTTGTTCCAACACTTGCTCCCAGGATTTTTGGCTCAAACAAATGGACCACT…
arl6ip4.1	arl6ip4	MSTRG.2824.1	MSTRG.2824	caaattatcccaGAACACTCTCATACTAAAAGGCAACTGATAAACGCCAACCCCTTTAAGAGCCTAAAAAGTTGTGCCTCCCTCTGAAAGAAACACAGTCAGTGGTGCTGCACCTAATGAGGCATTTGGGGCACTTTCACCCTTCTGCCCTCAAAGTCCTTTGTGGATGAGCCATACGCCTAAAGGACTTCAGTCTCCAGTAACTGACCAGTAAAAGTGTAACGTAAACACTACTTGCATTCACTAAAAAATACCCCGATTATAACTGCAGCCATCACAATTGCAACTTCCACGATTATTACGCGCCCCACATATAAAGAAGCACCTAGAACAATCAGTTGTTTCTAGCCGTACACTTCCGGCTGTAGCACTCTGTATTAGAGCGGAAGTGCGAGAGTT…
arl6ip6.1	arl6ip6	MSTRG.22735.1	MSTRG.22735	CTGGGCGCCATAGCTAGGTTGTGGGTGGGCGGAAGTTAGGATGTTTGGGGGGCTGTGAATAAACGGGGAGGGAAGAGTTGTCACTGGGCGCCGGGATAGGCTGCGCAGCTTCGGACTAAGTTACTAGCACATTCCGGACCGGGGCAAGTACCAACCCAGCTACTGAGGGAAGCGAAGAACAGGTTCCTGAATGGATATTTCCTACGGTGGAAGCAGCAGGCGGTTGAGAAGCGGCAGTCGCAATTTAGTGTCTGTCACAGTCACATCCCAAAGCCAAAGATGGCCCTCAAATGCTGACACTGAAGAAAACTCACTTGTGAGAAACTTGGACACTGACTTATATGAGGCTATGACTCCTCTCAGTTCATCACCCAAGAGTGCGAGTGAAGACTCGCTGTC…
arl6ip6.2	arl6ip6	MSTRG.22735.2	MSTRG.22735	AGCTAGGTTGTGGGTGGGCGGAAGTTAGGATGTTTGGGGGGCTGTGAATAAACGGGGAGGGAAGAGTTGTCACTGGGCGCCGGGATAGGCTGCGCAGCTTCGGACTAAGTTACTAGCACATTCCGGACCGGGGCAAGTACCAACCCAGCTACTGAGGGAAGCGAAGAACAGGTACCTGTCTGTCTGGGTTTGTTTCAAACCTGCCGCCATCAAGCTGCGCCCAGGTGCTGTCTCAGGGCAACATCATCTCTAACGGGAGCGGCTTTATAAGCGGGACAGGGGCAGTCAATGGATTCTCTAGTGTCCCTGAATTTTGAAGTGATCTTTTCACCCTATTGTTAGGGTTCCTGAATGGATATTTCCTACGGTGGAAGCAGCAGGCGGTTGAGAAGCGGCAGT…
armc1.1	armc1	MSTRG.16355.1	MSTRG.16355	ATCAAGCGTGGCGCAGCGTGAAGACGCACAGCGTCGATTGGCTGACCAATAACAAAGTGGCTAAACAACAGCGTGCGTGATAGGTTGGAGGGCGGCTGGTTTGGAGTTAGCCAATGAGTTAGTGGGGAGGCTGGAGGTGGTGCCGGGGACGCAGTAGGTGAGGGGAGGACTGCGAGCTTTTCTAGAGGATTGCAGGGTGGTTTGGCAAACCACTGCCCACAGCCCACAAGAGTAAAGGAACAGTTGTTGTTCTTTGCATATGGCATAAAAAACCACTGTTGAACAATGAGCGTGGAGCCTGATGCGCTAGCAGTTGTCAACCAGCTGCGTGATTTGGCGTCGGACCCCCTAAACCGCCGAGCTATTGTACAGGATCAAGGTTGCCTTCCCGGCCTTATT…
armc1.2	armc1	MSTRG.16355.2	MSTRG.16355	GGGGACGCAGTAGGTGAGGGGAGGACTGCGAGCTTTTCTAGGTATGTGTTCCTATTGTGCTGCCTTTGGCTTATCCGGGGACCTGTGGTCCCTCTGTGCGCCCATCGGGCCTTAGTTCTTTGCATATGGCATAAAAAACCACTGTTGAACAATGAGCGTGGAGCCTGATGCGCTAGCAGTTGTCAACCAGCTGCGTGATTTGGCGTCGGACCCCCTAAACCGCCGAGCTATTGTACAGGATCAAGGTTGCCTTCCCGGCCTTATTTTATTTCTCGATCACCCCAACCCACAAGTGGTCTATTCTGCATTACTGgCGCTTCGCTATTTAGCAGAATGCCTCTCCAACAGAGAAAAGATGCGATGCGAGCTAGGCATGATGCTGAGCCTACAGAATGTCAT…
armc1.3	armc1	MSTRG.16355.3	MSTRG.16355	ACAGCGTCGATTGGCTGACCAATAACAAAGTGGCTAAACAACAGCGTGCGTGATAGGTTGGAGGGCGGCTGGTTTGGAGTTAGCCAATGAGTTAGTGGGGAGGCTGGAGGTGGTGCCGGGGACGCAGTAGGTGAGGGGAGGACTGCGAGCTTTTCTAGTTCTTTGCATATGGCATAAAAAACCACTGTTGAACAATGAGCGTGGAGCCTGATGCGCTAGCAGTTGTCAACCAGCTGCGTGATTTGGCGTCGGACCCCCTAAACCGCCGAGCTATTGTACAGGATCAAGGTTGCCTTCCCGGCCTTATTTTATTTCTCGATCACCCCAACCCACAAGTGGTCTATTCTGCATTACTGgCGCTTCGCTATTTAGCAGAATGCCTCTCCAACAGAGAAAAGA…
armc10.1	armc10	MSTRG.8018.1	MSTRG.8018	CACGTGTTTGTAGAGCCGGAAGTGTCAGTGTTGCACGCAAATTGCCTCACATTCAAAGCGCTACTTACTGACAGGCAAGAGTTTTGAGATCATGGTAGGGCGAGGGTTCAGTGCCACTGTTAGGAGTCTTCTTGGCATGGCCATTGGGGCCGGGATCTGTTACTGCGCTTACAGGATGTTGTTTGCTCGGCAGAGAAAAAAGAAGCATCGAGACAAAAAGGGAGCAAGCAGGACCAGGGAAAAAGTGCCTGGCCGTGATCTGCATGGGGCTCTAACTAAACCAGAAAATGTCTCAGCATCAGTAAGTGATCTGCAACCTCATCATCTTGCAAACCTTCTTGATATTCTTGTGACCAGCTCAGACTCCTCACTTCAAGAAAAAGTGCTTATAACATTGTG…
armc4.1	armc4	MSTRG.14968.1	MSTRG.14968	GCATGCGCGTCCGAATCTCCTTAGCAACCAGCAACATTCAGCCGGCGGATGTTTCCTGGCGCTGAGTGAGGTGAGTGAGGTGACATCCTTGTAAAACAGCTGTTACAATGGGAGTGGCCCTAACGAGAGCGGCTCAGTGGACAACGGCGGGCTCGGGAACTGGCAAGTTGGAAATCACACCTCTGAATGAGTCTCTGCTAAACGACATCATAAAGTATGCAGAGGCTTTTAGCTCCAGGCATCCTGAAGAGGCCCAGTTTGTCTTCCAAGAACCTCTGGAATGGAAAACCAATTTGGAGCCATCAGCATTTGAATCTGGTTATGATATTAGTGGCTCTACTGTGAAATCACAGGAAACGGATCAAGATGGGCATCCCTTGCTTATCCTTTCGTCATCTA…
armc4.2	armc4	MSTRG.14968.2	MSTRG.14968	CAGCCGGCGGATGTTTCCTGGCGCTGAGTGAGGTGACATCCTTGTAAAACAGCTGTTACAATGGGAGTGGCCCTAACGAGAGCGGCTCAGTGGACAACGGCGGGCTCGGGAACTGGCAAGTTGGAAATCACACCTCTGAATGAGTCTCTGCTAAACGACATCATAAAGTATGCAGAGGCTTTTAGCTCCAGGCATCCTGAAGAGGCCCAGTTTGTCTTCCAAGAACCTCTGGAATGGAAAACCAATTTGGAGCCATCAGCATTTGAATCTGGTTATGATATTAGTGGCTCTACTGTGAAATCACAGGAAACGGATCAAGATGGGCATCCCTTGCTTATCCTTTCGTCATCTACAGTAAAGATTTCTAGCTTTGGTCAGATATCCAGGTTCCTCCAGCTC…
armc4.3	armc4	MSTRG.14968.3	MSTRG.14968	aggccgcctcctattcatataacggCCTCTCAATCAagtcactccctggttgccaaggtaacttggaccctagcaaccaaactgcaGAAAccccagactggagagctcctgaactgaaaatgaaataactaaaaaaGTGACATCCTTGTAAAACAGCTGTTACAATGGGAGTGGCCCTAACGAGAGCGGCTCAGTGGACAACGGCGGGCTCGGGAACTGGCAAGTTGGAAATCACACCTCTGAATGAGTCTCTGCTAAACGACATCATAAAGTATGCAGAGGCTTTTAGCTCCAGGCATCCTGAAGAGGCCCAGTTTGTCTTCCAAGAACCTCTGGAATGGAAAACCAATTTGGAGCCATCAGCATTTGAATCTGGTTATGATATTAGTGGCTCTACTG…
armc4.4	armc4	MSTRG.14968.4	MSTRG.14968	cgcctcctattcatataacggCCTCTCAATCAagtcactccctggttgccaagGTGACATCCTTGTAAAACAGCTGTTACAATGGGAGTGGCCCTAACGAGAGCGGCTCAGTGGACAACGGCGGGCTCGGGAACTGGCAAGTTGGAAATCACACCTCTGAATGAGTCTCTGCTAAACGACATCATAAAGTATGCAGAGGCTTTTAGCTCCAGGCATCCTGAAGAGGCCCAGTTTGTCTTCCAAGAACCTCTGGAATGGAAAACCAATTTGGAGCCATCAGCATTTGAATCTGGTTATGATATTAGTGGCTCTACTGTGAAATCACAGGAAACGGATCAAGATGGGCATCCCTTGCTTATCCTTTCGTCATCTACAGTAAAGATTTCTAGCTTTGGTCAG…
armc6.1	armc6	MSTRG.1836.1	MSTRG.1836	AATATAACGAGAGATAAACCATTATCGCCCTGTTTAGCGCCAATGAATCTAAAACCGCATGCGCTCCCACACGTGTTTCTAAGCTGTCACAGGGGAgtcgtgatgtcacttccttttgTTGGTTGCTATGTCAGAAGCTTGGAGACGGGTCAAAAGAAAACGGGGTTTGGAAGACGGTCAGCCTGTACATCTGTGAGGAGAAAAAGCTGTATACACATTTATGAAAATGGCATGTAAATGGGTAACCCAGGAAACATTTGATGCCATTGTGCAAGAAAATATGACTGAGTTTGAGATGGATCCAGAAGAAGCCCTAAATGAAGCTATCCAACAATTTGAGTCTCAAGGTGTTGACTTGACTAATATTGTAAAAGCAGTGAAGAAACCATGTGATGAAAA…
armc7.1	armc7	MSTRG.23706.1	MSTRG.23706	CCTCAGCGCTTTGCGCCTCCCTCACGCTTCCCGCCCGGAAGTAGGACGAGAACTGGCACCCGACTTGAGGCTTCTGCCAGTAcggtgacatcacttccgcccACCCGGAAGCGCAGGTACTGCGGGCTGATAGAGAGCGGGGATGGGTGACGGGGAGTCGGAGCGGTTTCAGTACCTGCAGACGTTGGTCACTGAGTTCCAGGACACGGACAGTGTCGAAGCCAAAGAGCAGGTCCTGGCCAATCTGGCCAACTTCGCCTACGATCCCCGGAACTTCTCCGACCTGCGGAAGCTACAGGTGCTGGACCTGTTCCTGGATATGCTGACTGAGGGCAATGAGAACCTGGTGGAGTTTGGCCTGGGGGGTCTCTGTAATCTCTGCCTGGACAAAACTAACAA…
armc7.2	armc7	MSTRG.23706.2	MSTRG.23706	CCAGTAcggtgacatcacttccgcccACCCGGAAGCGCAGGTACTGCGGGCTGATAGAGAGCGGGGATGGGTGACGGGGAGTCGGAGCGGTTTCAGTACCTGCAGACGTTGGTCACTGAGTTCCAGGACACGGACAGTGTCGTTTCTCCCTTTAATTGCTCAGAAGCCAAAGAGCAGGTCCTGGCCAATCTGGCCAACTTCGCCTACGATCCCCGGAACTTCTCCGACCTGCGGAAGCTACAGGTGCTGGACCTGTTCCTGGATATGCTGACTGAGGGCAATGAGAACCTGGTGGAGTTTGGCCTGGGGGGTCTCTGTAATCTCTGCCTGGACAAAACTAACAAGAGTCACATACTAGACTCCGGGGGGCTGAAATTGGTCATCAATTGCCTGTCCAGC…
armc7.3	armc7	MSTRG.23706.3	MSTRG.23706	CCAGTAcggtgacatcacttccgcccACCCGGAAGCGCAGGTACTGCGGGCTGATAGAGAGCGGGGATGGGTGACGGGGAGTCGGAGCGGTTTCAGTACCTGCAGACGTTGGTCACTGAGTTCCAGGACACGGACAGTGTCGGTAagggagagagggggagagagagggggagatTTAACCCCATTCAGTTTCGTTACGGTTGTAGTTTTGTACCAACTCTCCGCATCATTTCCTCTTCTCATTAGTTTCTCCCTTTAATTGCTCAGAAGCCAAAGAGCAGGTCCTGGCCAATCTGGCCAACTTCGCCTACGATCCCCGGAACTTCTCCGACCTGCGGAAGCTACAGGTGCTGGACCTGTTCCTGGATATGCTGACTGAGGGCAATGAGAACCTGGTGG…
arnt.1	arnt	MSTRG.21111.1	MSTRG.21111	TACTCTGACCCCTCCTACTATTCCCTTTCAAGCTTTTCCCCTTATCGCTGGTATTCGGCTAGGTACTTTCTCTCGCATTGCGTCGCTAGCTGAATGGCGTCATGTCCGGTGTTGCGCTGTGAAGCTTCCTCAGGGAGGGCGATATCCGTTCGGTCGCCCCGGAAACTTTAGGAAAGAGATAGCCGAGGGTTGGACTTAGTACGGAGGTGGGCAGGAAGGCAACTGGGCTTGGGGGGCAGAAATGGCATCTGATGTCCCAGCTCTGGGTGTTGCAGTCTCTACTGGAAATCCTGGTTCAAGCGGACAAGCTGGCGGATCCATGGTGCAAAGAACCAATAAACGACGCTCAGGGTTAGATTTTGATGATGACGACGACGATGATTCAAGCAATAAATTTCT…
arnt.2	arnt	MSTRG.21111.2	MSTRG.21111	GTCCGGTGTTGCGCTGTGAAGCTTCCTCAGGGAGGGCGATATCCGTTCGGTCGCCCCGGAAACTTTAGGAAAGAGATAGCCGAGGGTTGGACTTAGTACGGAGGTGGGCAGGAAGGCAACTGGGCTTGGGGGGCAGAAATGGCATCTGATGTCCCAGCTCTGGGTGTTGCAGTCTCTACTGGAAATCCTGGTTCAAGCGGACAAGCTGGCGGATCCATGGTGCAAAGAACCAATAAACGACGCTCAGGGTTAGATTTTGATGATGACGACGACGATGATTCAAGCAATAAATTTCTCAGGTGTGACGATGATCAGCTTCCAAATGACAAGGAGAGATTTGCAAGGGAGAATCACAGTGAAATAGAGCGCAGGCGGAGAAACAAGATGACTGCCTATATC…
arpc1a.1	arpc1a	MSTRG.22069.1	MSTRG.22069	AAGTCATGAcgccagtctcgcgtgatgagacttgtggcttTGGGATTGTAAGGGAAAGAGCTTGCAGGCATTCTATCAATAACCCTCCCTTCCAAAGTCGGTAGGTTACTGACAGCAGGGGACCAGATAATCTAAACTAACTTTTTTTAAGAAGTTGAACCAACGTTTCCTTCTCTGTCAGGGATAAGTAAAGCATACAATTTCATCCATACGCTCCAGttttcttttgGGCAAAAAGGAAGATCACAATGTCCTTGCACCAGTTTTTACTTGAACCCATTAGCTGCCATGCCTGGAATAAGGATCTAACACAGATTGCAATTAGCCCAAATAACCACGAAGTTCATATCTACAAGAAGAGTGGAAATCAGTGGGTAAAAGGGCACGAGTTAAAGGAAC…
arpc1a.2	arpc1a	MSTRG.22069.2	MSTRG.22069	CATATGTGAAGTCATGAcgccagtctcgcgtgatgagacttgtggcttTGGGATTGTAAGGGAAAGAGCTTGCAGGCATTCTATCAATAACCCTCCCTTCCAAAGTCGCTTTTTTTAAGAAGTTGAACCAACGTTTCCTTCTCTGTCAGGGATAAGTAAAGCATACAATTTCATCCATACGCTCCAGttttcttttgGGCAAAAAGGAAGATCACAATGTCCTTGCACCAGTTTTTACTTGAACCCATTAGCTGCCATGCCTGGAATAAGGATCTAACACAGATTGCAATTAGCCCAAATAACCACGAAGTTCATATCTACAAGAAGAGTGGAAATCAGTGGGTAAAAGGGCACGAGTTAAAGGAACACAACGGACACATCACTGGCATTGACTGGGCT…
arpc1a.3	arpc1a	MSTRG.22069.3	MSTRG.22069	AAGTCATGAcgccagtctcgcgtgatgagacttgtggcttTGGGATTGTAAGGGAAAGAGCTTGCAGGCATTCTATCAATAACCCTCCCTTCCAAAGTCGGTAGGTTACTGACAGCAGGGGACCAGATAATCTAAACTAAGGCTTCCGGCTGGAAAATAGTCTGTCTGTAGCTGGGGCCGCCGGCCCTGGCTTCTTTCCTATACAGAcgctgcagccactgagagaggagtgggcgtgagacgtGGGCGGCGCCTTTGATGacgtcatttccccgcccacgtcagtcacgctggggtccttctcAGTGCTGCTCCCGGCCAGCCCTGCTTTCCTGACTAGCAGCTCAGTTGAAGGAAGATTCGCTGCTTCTGTGACATGCTGGAATCTTTTTTTAAGAA…
arpc1a.4	arpc1a	MSTRG.22069.4	MSTRG.22069	GTCATGAcgccagtctcgcgtgatgagacttgtggcttTGGGATTGTAAGGGAAAGAGCTTGCAGGCATTCTATCAATAACCCTCCCTTCCAAAGTCGGGCTTCCGGCTGGAAAATAGTCTGTCTGTAGCTGGGGCCGCCGGCCCTGGCTTCTTTCCTATACAGAcgctgcagccactgagagaggagtgggcgtgagacgtGGGCGGCGCCTTTGATGacgtcatttccccgcccacgtcagtcacgctggggtccttctcAGTGCTGCTCCCGGCCAGCCCTGCTTTCCTGACTAGCAGCTCAGTTGAAGGAAGATTCGCTGCTTCTGTGACATGCTGGAATCTTTTTTTAAGAAGTTGAACCAACGTTTCCTTCTCTGTCAGGGATAAGTAAAGCA…
arpc1b.1	arpc1b	MSTRG.22068.1	MSTRG.22068	GGAAGTAGCAAAAAGCCTGGGCAGAGTCTGATACAAGTTCCAGACATTCAGCATTCCGCTGCATCTGTGTTGACTGCTCAGAGTCCACGGACAGCAGCCGTCTTTCCCTGTACCTACTAACAGGAGCAAAAATGGCCTACCACAGTTTTCTACTGGAGCCCATTACCTGTCATGCTTGGAACAAAGATGCAACCCAAATTGCCTTCTGTCCAAATAGTCATGATGTTCACATTTACAAGAAAGATGGAGATAAATGGACCAAAATCCATGAGCTGAAGGAACATAATGGACAAGTCACAGGTATTGACTGGGCTCCTGACAGCAATCGCATTGTAACCTGTGGTACGGATCGTAATGCCTATGTGTGGACTCTAAGAAACAATGTGTGGAAACCGACAC…
arpc2.1	arpc2	MSTRG.24947.1	MSTRG.24947	TTCTGGGCAGGGAGCGGCGGCCTGTCACACACTGACACCGAGATACCGATCCGACCCTTTCCTGCTGTCCCCCGCCAGGTGCCGCCATGATCCTGCTGGAGGTGAATAACCGGATCATAGAGGAGACCCTCAACCTCAAGTTTGAAAATGCGGCTGCAGGGAACAAGCCGGAGGCGGTGGAAATGACCTTTGCAGATTTTGATGGTGTCCTGTATCATGTGGGGAACCCAAATGGAGACAAAGGGAAAGTCATGGTCAGTATTTCCCTCAAGTTCTACAAAGAGCTGCAGGAACACGGAGCTGACGAGATTCTGAAGAAGGTTTATGGCAATTATCTTGTGGCCCCAGAGCCTGGTTACAATGTGTCTTTGCTTTATGACCTGGAGGTTCTGCCTTCCA…
arpc3.1	arpc3	MSTRG.2876.1	MSTRG.2876	GTCGCGCTGCTGTACTTCCGGGACGCTTTGCTACGGACTCCTCACCTTCCCTGCGATTAAGCTGGCGCCCTCTAGCGGCCATGAGACGCACTAGCTGTGCTAATGTTATAACTTCCTGCTTGCGAAGCCTTGGGTGGGACAGCGGAAGTACAGATACTACAACGTTTGGTCTCCCGGATTCCTGTCAAATATTCAGGGGTGTTAAAGATGCCGGCCTACCATTCAATGCTTATGGAGTCAGACACCAAGCTGATTGGTAACATGGCAATGCTACCCATAAGAAGCCAGTTTAAAGGACCAGCCCCTAGAGAAACAAAAGACACAGATATCATTGATGAAGCTATTTATTACTTTAAGGCTAATGTTttcttcaaaaactatgaaataaAGAACGAGGCT…
arpc4.1	arpc4	MSTRG.12137.1	MSTRG.12137	GACTGCTACACTTCGCCCGTACCTCAACGCAGTTCGCGCCACTTTACAGGCAGCGTTATGCTTGGAAAACTTCTCATCCCAAGTGGTGGAGCGACATAATAAGCCCGAAGTGGAAGTCAGGAGTAGCAAAGAGCTGCTCTTACAGCCAGTGGTTATTAGTCGAAATGAGAAGGAAAAAGTACTCATTGAGGGATCTATTAACTCTGTGCGTGTCAGCATTGCAGTAAAACAGGCAGATGAAATTGAAAAGATCTTATGTCATAAATTCATGCGCTTCATGATGATGAGAGCTGAAAATTTCTTTATTCTGCGCAGAAAGCCTGTAGAGGGATACGATATCAGCTTCCTGATCACAAACTTCCACACGGAGCAGATGTACAAGCACAAACTGGTCGACTT…
arpc5l.1	arpc5l	MSTRG.19073.1	MSTRG.19073	CTTCCCTCCCTGGTCACCCCCACCCTGAGTAGCTGCCGTCCGACCTAGCCAGGGAGTAAGCGCCTCAACACCCCCTTTTCATTGGCCTCCGCCCCCTTCCCTCCTCTCTCTCAGCCCCCAATTCCTGTCACACAGCTTCATTGAGAGAATTCATTGAGCCTTACTGTAGCCCCTAGCGATCAGTGGCCGCATTTTTGAAGGGGGTGCGTTTTGCTGTCAGGCTCATTGAGTGTTTGTAGTGGCAGTCGGTTCCTGTCACCTTCCCTGCGCTCACACCCTATCAGGGTGTCACACCCCCTTCCTGTGGGTGCTGCAGCCGGCCGGCTAGCCTAACATGGCCAAGAACACGCTGTCGTCGCGCTTCCGCAAGGTGGACATAGACGAGTACGACGAGAACAA…
arpin.1	arpin	MSTRG.8643.1	MSTRG.8643	CCTGAATGGAGAGTATCTTGTGTTGCAATCGAGATGAGTCGGATATATCACAATACGTCTCTCCGAAATAAACCAGTGCACGATGAGCGCATTGCTGGTTCTTGGGAGCCGACTGCCTTCCAGCGGGGTGCAGGGGTTTTGCTGGAAGGGACCCTGCTGGATTTCTCAAGACATTCCCTTACAGACAGCAAGGGGAAGAAGGAACGATGGTACATTCTGTATCTGATGCCAAGCAAAATACATCGCAGGCATTTTGATAGTAAGGGGAATGAGATTGAACCCAACTTCAGCGACACCAAGAAAGTAAATACAGGCTTCCTCATGTCTTCTTACAAGGTTGAAGCAAAGGGTGAATCTGACAAAATATCTGTAGAGGAGCTGATTCAGCTGGTGAACAAA…
arpp19.1	arpp19	MSTRG.8506.1	MSTRG.8506	CGAGTACTCCACCATGTCTGGAGATAATCAGGAGAGCAGGGCCCCGGAGGAAAGCTCGGCGGAAGAGCAGAAGgaaatggaTGACAAAGTCATCAGTCCTGAGAAGTCAGAGGAGATTAAGTTAAAAGCAAGGTATCCTAACCTCGGTCCCAAACCTGGAGGCTCTGATTTTCTGAGGAAGAGACTTCAGAAAGGTCAAAAATATTTTGACTCTGGGGACTACAATGTGGCTAAAGCAAAGATGAAGAACAAGCAACTGTCAACTGCCGCACCTGATAAAACGGAGGTTACAGGGGATCATATTCCTACGCCACAAGACCTCCCTCAAAGGAAACCGTCTCTTGTTGCAAGCAAACTGGCCGGCTGACCAACCTGTCTGTTTTCATAAAAGCACCTCAT…
arrdc1.1	arrdc1	MSTRG.25706.1	MSTRG.25706	CAACAACTTGCTGAGGGACCAGAGGGCCAGTGCTGCTTCCCTTGCTAATAAGATCAGCCGCCGCCATGTCCGTCTCCCACAGTTCGAGACTCAACAAGGGGGTGAGGGAACAGTACATGAAACTGCCCCAAGGAGGGAAGGTCCAGGTCACCTACGTCTGGATCGACGGCACCGGGGAGGGAGTGAGGTGCAAGACCCGGACTCTGGATCAGGAACCCAAAACCATAGACGAAATCCCAGAATGGAACTTCGATGGATCCAGTACGTACCAAGCAGAAGGTTCAAACAGTGACATGTATCTCGTCCCAGTCCAGATGTTCAGAGACCCCTTCTGCCTGGACCCCAATAAGCTGGTTATGTGCGAAGTCTTAAAATACAACCGCAAGTCTGCAGAGACCA…
arrdc1.2	arrdc1	MSTRG.25706.2	MSTRG.25706	GGAGATAAGCCATGTGATCAGCATGTGCTGGGAGTATGGACTTTAACTAGATCACTTATTTTTGTTAATCTAGTGTCCTCTTTTAAGGGTTGTGGGCGGTCTATTAAAGGATCAGCCGCCGCCATGTCCGTCTCCCACAGTTCGAGACTCAACAAGGGGGTGAGGGAACAGTACATGAAACTGCCCCAAGGAGGGAAGGTCCAGGTCACCTACGTCTGGATCGACGGCACCGGGGAGGGAGTGAGGTGCAAGACCCGGACTCTGGATCAGGAACCCAAAACCATAGACGAAATCCCAGAATGGAACTTCGATGGATCCAGTACGTACCAAGCAGAAGGTTCAAACAGTGACATGTATCTCGTCCCAGTCCAGATGTTCAGAGACCCCTTCTGCCTGGAC…
arrdc2.1	arrdc2	MSTRG.1281.1	MSTRG.1281	GTTAACCTTAAGGGCTGGTTTGTTCTGGTTTTTGCTGGACTTGGAGTCTGCAGCATAGTATTCATTTTTTTGACAGATCTGTTATTCAAGGATCATTTTGTTTCTAGCTGGTTTTTGCTTCATTGATCCTGCTTTTAATATAGCTTGCACAAGTTTTATTCATTTCTTCGGTGCGCGTTGCTTAGAAAGAGCAGGATGATCTTTGACAAAGTGAGGAAATTCCTTGTTGAGCTTGACTCTGCCGGCTTGGATAGCCCCTTAGTGTTTCGCAGCGGGGACACAGTGACGGGGAAGGTGTTGTTGGAACTGGTGGCTGAGGCTAAAGTGGAGTCGGTGAAGCTGCACGCAGGGGGTTATGCTAAGGCACACTGGACTGAGTCGCGCAGTGCCGGCTCTAGC…
arvcf.1	arvcf	MSTRG.2727.1	MSTRG.2727	AATGCCATTTTTCCCCTTGCCTTTGTAGAAGCTCAGAGCAAacgtaaaaataaatattttacttttaactATTTGGCAGCTGGTATTGCTTGCAACCACCacgaaaaaaaaatgtaccaaaaGCAGTACCATTCCCTGCGCTTTATAAGTGCCTTGTGGGCATAACCATTGTATATCTCGTTGTTGCTATTAGGTGAGTGCCGGTGTAGCCGTGACGCCatagtctcatctcgcgagagtgCGCCGAGCCTGTGGCAGAGCTGGCCTGCAGGAGCCGAGGAGCTGGACATTTAAACGCCGTTGCGGGACATTTAAATAGCGGTGTGGGACTGCGGGCCGTGTCATGAATATCGGGATTATTGGGCGGTACGTGCATCTAGaGCCCAAATTAAAGACCTT…
arvcf.1	arvcf	MSTRG.2728.1	MSTRG.2728	tttttttttttttcctttcaagatctgcagtctctgaagaaatgtttgacccccttagccccgcccacttcactctactgtccaatcggaatgctcctgtgttttttctagtcctgcacagtgcctctagctgcatttgctgtgctgaaatcgTCAGTGCCATAGTCCCCCAGCCACTGTcccccagccacagtccctcatccccagccatagtcccacagccacagtccctcatccccagccatagtcccccagccactgtcccacagccacagtccctcatccccagccatagtcccacagccacagcccctcatccccagccacagtcccacagccacagtccctcatccccagccacagtcccacagccacagtccctcatccccagccacagtc…
arvcf.2	arvcf	MSTRG.2727.2	MSTRG.2727	CTGGGTGTGGCCTCAAAGTGCTTGAATGTAGCTCCCAGCTGTGCGCGTCTATCTACTCCCACCCAGTGAGGAGGGGGCAGGAATCGCTCAGACTTCTCTGCGCGCTGTAGGGAGTCAGTCTGGCTGCTGGGAGCGGAGGGGAAAAGGCGATGTGAGACATACAAAGGAGCTTGGCTTTCCCGGAGCTTTCACTTTGGATCCTTGGCTGGGCTGGGAGACGCGGTAGAGAGTCGCTTGTTCTGCGTTTAGTTTCCATGCAAAGTCTGGAGATACCCGGATCTACTTACAAATCTCGGCTCTCATTGTGCGGCCAAAGGGAGCCATAGGATCAGGTCTGGCAGTGTCTGAGCTCTGCCTCTCCAAAGTGTCGTGTTGGTCTTCAGAGCTGCATAAATGCCT…
arvcf.3	arvcf	MSTRG.2727.3	MSTRG.2727	CCCAGTGAGGAGGGGGCAGGAATCGCTCAGACTTCTCTGCGCGCTGTAGGGAGTCAGTCTGGCTGCTGGGAGCGGAGGGGAAAAGGCGATGTGAGACATACAAAGGAGCTTGGCTTTCCCGGAGCTTTCACTTTGGATCCTTGGCTGGGCTGGGAGACGCGGTAGAGAGTCGCTTGTTCTGCGTTTAGTTTCCATGCAAAGTCTGGAGATACCCGGATCTACTTACAAATCTCGGCTCTCATTGTGCGGCCAAAGGGAGCCATAGGATCAGGTCTGGCAGTGTCTGAGCTCTGCCTCTCCAAAGTGTCGTGTTGGTCTTCAGAGCTGCATAAATGCCTGCGGAACTCCAACAGGAGCAAAGTCCCAGTAACCAAACCTCCATCGCCATGATGCAGGAAC…
arvcf.4	arvcf	MSTRG.2727.4	MSTRG.2727	CTGGGTGTGGCCTCAAAGTGCTTGAATGTAGCTCCCAGCTGTGCGCGTCTATCTACTCCCACCCAGTGAGGAGGGGGCAGGAATCGCTCAGACTTCTCTGCGCGCTGTAGGGAGTCAGTCTGGCTGCTGGGAGCGGAGGGGAAAAGGCGATGTGAGACATACAAAGGAGCTTGGCTTTCCCGGAGCTTTCACTTTGGATCCTTGGCTGGGCTGGGAGACGCGGTAGAGAGTCGCTTGTTCTGCGTTTAGTTTCCATGCAAAGTCTGGAGATACCCGGATCTACTTACAAATCTCGGCTCTCATTGTGCGGCCAAAGGGAGCCATAGGATCAGGTCTGGCAGTGTCTGAGCTCTGCCTCTCCAAAGTGTCGTGTTGGTCTTCAGAGCTGCATAAATGCCT…
arx.1	arx	MSTRG.4144.1	MSTRG.4144	ACATCTCTCCCCGGAATCCATGCAAATGAGCGGATCCAGAGCAGGGTTTGCGGGCATCCATTGGCCAATCAGTGCATTAAGAGTAGCTGAGCCCCCGGCAGCCAATCCAGTCGCTCGCTGGCTGGAACACGTGGAAGAGAGGGCTCAGGAGCTGTGCCCATCACTCAGAGACTTACTGCTGCCCTGAGCCGGGAGAGACTGATGTGCTGGGAtcctctccctccctcccacTCACCCAGCCGGCAGCCGGCCACTAGCAGCCATGAGCTCTCACTACCCAGAGGAGACTTCTGAGAGGCCGGAATGTAAAAGTAAATCTCCCACCCTGCTCTCTTCCTACTGCATAGACAGCATCCTGGGCAGGAGGAGCCCCTGCAAGATGAGACTGCTGGGCGCCCA…
asah1.1	asah1	MSTRG.491.1	MSTRG.491	CGCGCCTGTGGGTGAGGGCTGTCAGTGAGTGTCAGTCGCTCCTCCTTAGCTGTGCGGGCAGGGATTGTCATGTGATTGTGAGCTTCTCTGTACAGTCCCGGAGTTGTGTACTAAGTGCAGCAATGGCTGGGGGCTCCGTGCTGCTGCGGCTGCTACTGTGTATGGTGTTGGCAGCAATAATCGGACTCGCACAGGACGTGCCGCCGTACACAGAGGATTGCAGAAGTGGAACTTACCCACCCACGGGCCCCACgttcaaAGGAAATATATCATGGTATACTGTAAATCTGGACCAGGCGCCACAGGAAAGGTGGCAAAAGCTTATAAGTGAAAAGAAAACAGCACTAAACAATTTAATCCAAGCAATTAAAAATCTGGCAACGTCATTCTTCCCAGGTG…
asah1.2	asah1	MSTRG.491.2	MSTRG.491	ATGGCTGGGGGCTCCGTGCTGCTGCGGCTGCTACTGTGTATGGTGTTGGCAGCAATAATCGGACTCGCACAGGACGTGCCGCCGTACACAGAGGATTGCAGAAGTGGAACTTACCCACCCACGGGCCCCACgttcaaAGGAAATATATCATGGTATACTGTAAATCTGGACCAGGCGCCACAGGAAAGGTGGCAAAAGCTTATAAGTGAAAAGAAAACAGCACTAAACAATTTAATCCAAGCAATTAAAAATCTGGCAACGTCATTCTTCCCAGGTGAAAAGATAATACAGCTAGTAGATAAGGAACTGCCTCTCCTTATTGGAACACTTCCTTCTCCATTTGGTGAAGAGATTAAAGGAGTTGCTGATGCCTCTGGGCTGCCGTTAGGTATGGTAATG…
asb7.1	asb7	MSTRG.8751.1	MSTRG.8751	TCGCAGTGTCGGAAGCGCCGTGCGTGACGTAGGCTCCGGAATTGTTTCTCGCACGCGCTTTGTATTTAGTGGCTTCCATATTTTGCGACGTAGCTGAGGCGGTTTACGGCAGTTAGCATTTCTTAGAATTAATGAAGTGAAAGGAAAAGATCAAAGGACAGGAACAGGAGGATTCAGATGGAAACCATTTTTATGAACTTCTTATCTCAGAAATGGCATTCGGGTACCTTGACTTTGCATGAGGAAAACTTTGCCAATGATTTGCTGGTGAACACATTTTCTCTAGACATGAAGTGCCCTTTTGTAATAAAGGGAGCTGCTCTACAACTCGCAGAACAATTGTGAAAATTCCCAGCAAGGTGGTGTTGAGCCCAGGAGTCTATGGTGAGGTATAGAAGA…
asb7.2	asb7	MSTRG.8751.2	MSTRG.8751	TTACGGCAGtgagtgctgattggttgcaggcGTTGAGGGGGTTCAATCTGCTTCCCGTTAACGCGGTGGGTTATGGGGCAGGCCCCGGGAAGTACGGACCGGTGTGTGGCGCTGGGCAGCGGTGTGCCCCACGGtttCCCAGGCTTCCCCTATTCTTATGGAAGTGAGTGACCGTGTGTGCGCTTTAAGAATTAAGTGAAGGAGTACTCTATTGGCCATTCACCCAGGGCAGTGCAGGAGATGCCTGAGACACTGGAACAGAATATTCAGTGCAGTGCTTAAAAGAAAAGGaacccaggctggtgcatttttgttttaagatTAGGAGCAGAGGACCTGGGAAGAAAGTTAGCATTTCTTAGAATTAATGAAGTGAAAGGAAAAGATCAAAGGACAGGA…
asb7.3	asb7	MSTRG.8751.3	MSTRG.8751	CGGGAAGTACGGACCGGTGTGTGGCGCTGGGCAGCGGTGTGCCCCACGGGTTAGCATTTCTTAGAATTAATGAAGTGAAAGGAAAAGATCAAAGGACAGGAACAGGAGGATTCAGATGGAAACCATTTTTATGAACTTCTTATCTCAGAAATGGCATTCGGGTACCTTGACTTTGCATGAGGAAAACTTTGCCAATGATTTGCTGGTGAACACATTTTCTCTAGACATGAAGTGCCCTTTTGTAATAAAGGGAGCTGCTCTACAACTCGCAGAACAATTGTGAAAATTCCCAGCAAGGTGGTGTTGAGCCCAGGAGTCTATGGTGAGGTATAGAAGAGTGGAAGGATGTTACACCATCACTGCCGCAGGAATCCTGAGTTACAGGAGGAGCTGCGTATC…
asb8.1	asb8	MSTRG.21736.1	MSTRG.21736	TTCACCATCGGGTCCGCCTGTGACTTCCAAGTGTTTCTATATTTTAATTCGCTAGATAGGACGCCTGTCTTGCCTTTTTAGGATGGTGATTGGCTAAGGAAGTGTCCCCTGCCGAAAGCCTGTGGTGTGGTCAGTTGTGTGGAACAGGGGCCCCCATCATGCAGCACTTCAACAGAAAGTGTTCTATGCCCGAGAGGCTGATCCGTACCATCTCCTCCATCCGATCTCTGCCAGGGGACAGTGTGGAGTCTCTGATTCGAAAGGGCGCAGACGTCAACTGCCCACATGACACTCTGATGCCGCTGCATAGCGCCTGTATGGTGTGTGATCCAGACTGTGTGGAGCTACTGCTGGAGAATGGAGCTCATGTGGATTCTCAGGATGGGTACCAGCGCACTG…
asb9.1	asb9	MSTRG.4093.1	MSTRG.4093	CCCTCATTCTAAACTGGTTTTTCAAGGTCCCAGGGATATTTTGTGCACAAGTAGATTCCAGCTTTCCATTTCTCTCTTATATCTGTGTGCAAATAACAACTTTTGGAATTAAAAGGACATAGAGGTATTTAATATCAGAGCGGACTGGATAGGGAGCGTCTGATCGGTAATAGCGGCCTGGCTTCCTGGTTGCAGAGTTTGTGAGAGAATAAAAGAGAGGGAGATGTTGTTATTTGTGCTGAATGGGAATGCTCGGGTTACACAGGTACTCCCCTGCACTAACCTTGTCTGACAGGACAGGCATCTTTCCCACAGGATACCAGCACTTCCCACCCGCCTTAATATGTTATCCATGTAACCAAGCACTCTCATTCTCTTGGGAATTTGGACTTTATAACA…
asb9.2	asb9	MSTRG.4093.2	MSTRG.4093	GTAGATTCCAGCTTTCCATTTCTCTCTTATATCTGTGTGCAAATAACAACTTTTGGAATTAAAAGGACATAGAGGTATTTAATATCAGAGCGGACTGGATAGGGAGCGTCTGATCGGTAATAGCGGCCTGGCTTCCTGGTTGCAGAGTTTGTGAGAGAATAAAAGAGAGGGAGATGTTGTTATTTGTGCTGAATGGGAATGCTCGGGTTACACAGGTACTCCCCTGCACTAACCTTGTCTGACAGGACAGGCATCTTTCCCACAGGATACCAGCACTTCCCACCCGCCTTAATATGTTATCCATGTAACCAAGCACTCTCATTCTCTTGGGAATTTGGACTTTATAACATCAGGCctccaaagaaaatatataaactcAGTGTGCAGAATGGATGCCTC…
ascc3.1	ascc3	MSTRG.12781.1	MSTRG.12781	GCCGCGTCCTTGCGCTTACGTAAGTGTGACGCCAcggtctcgcgtgatgagacttgcggtgCCGGGTTTTCTGTAAGACAGCAAAGGAGCTTGCTATTAACAGCTTGTGGGACCCAAACGTGGACAGAACAGCCCCTTGGGCACGATTGCTGAGGCAGCAATTGCTTGTTCCTTCCAGAGGAAGGGTACCTGTCACCctcagaaaaaaatccaaattcttttctatcagCTCTTCCACGTGGCAGCAGAATCTAATTTTTCATCCTATGGATCACTGAATAAGGAAGAGATGGTTTTACCTCGTCTCACAGGAGCTCTGCGTTCTTTTTCAAATGTCACCAGGCAAGATGATTACAGGGGAGACTCGTCAGACCTGATGACCAAAAGATCAAAGTTGCG…
ascc3.2	ascc3	MSTRG.12781.2	MSTRG.12781	GTGACGCCAcggtctcgcgtgatgagacttgcggtgCCGGGTTTTCTGTAAGACAGCAAAGGAGCTTGCTATTAACAGCTTGTGGGACCCAAACGTGGACAGAACAGCCCCTTGGGCACGATTGCTGAGGCAGCAATTGCTTGTTCCTTCCAGAGGAAGGGTACCTGTCACCctcagaaaaaaatccaaattcttttctatcagCTCTTCCACGTGGCAGCAGAATCTAATTTTTCATCCTATGGATCACTGAATAAGGAAGAGATGGTTTTACCTCGTCTCACAGGAGCTCTGCGTTCTTTTTCAAATGTCACCAGGCAAGATGATTACAGGGGAGACTCGTCAGACCTGATGACCAAAAGATCAAAGTTGCGTGAACAAGTTTTGGAGTCTGACCTT…
asf1b.1	asf1b	MSTRG.9169.1	MSTRG.9169	TTTGGAGTGAGGTTGTAAGCGAGGCGCGGGAGACAAAACGGAGGGCGGGAAAGAAGGAGCGGGCTGTTTGTGACGGTTGTGTGGGACGGAGCGGTACAGCCGGGCATACCGGGGAAGGAGGAGACGCCACAACAGCCCTAGTGACATAACATCGCTGGCATTTACAGCTTGGGAGGCATCATGGCAAAAGTACAGATTCTCAACATGGTCGTGCTGGATAACCCCTGCCCCTTCCACAACCCTTTCCAATTTGAAATTACTTTTGAATGCATAGAGGACCTGCCAGATGATCTGGAATGGAAGATCATCTATGTGGGATCTGCTGAGAGTGAAGAATATGATCAGGTGCTGGATTCTGTCTTGGTGGGACCTGTCCCCGCCGGCCGCCACATGTTCGTC…
ash2l.1	ash2l	MSTRG.9124.1	MSTRG.9124	GGGCGCCTGCGCGTACTTTCTATTTGAAGATGGCGGCAGTCGCTAAAGATGCCGGAGCGGGAGTTGGATCGGGGAGTAGCCCTGCGGGATCCGGTGGTAACGGAAGCGGAGATACCATTCAGCTGACAGCAGGGTCTTTGGACCCCGAGTCTTCCAACGAAAAGGACGCATTGGATGCAACGGGAGACGGCGACGCCATGGACACCCAGACTGGCTCGGTGGATGAAGAGAATGGCCGGCAACTTGGGGACATTGAGCTGCAGTGTGGAATCTGCATGAAGTGGTTTGGGGCAGATACATTTGGAATTGATACCACCTCGTGCCTGCCTTTCATGACGAACTATAGCTTTCATTGCAACGTGTGCCATCACAGTGGAAATACCTACTTTCTCAGAAAGC…
asna1.1	asna1	MSTRG.25180.1	MSTRG.25180	GCGTTCGTGTCAGCCAATGAGAGAACATCTCTGATAGAGTTTCGTCGAACCAGAGTTGCGGTTTATGAGTACACGGCTCCTAACAACAGGGCTGTCACTAGCGATGTAGGGGTAAGCCAATCAGAGAGGCGATGCGGagaaccagtggtttgtgagtgtGTCTCGATGATGGGAGGCGGAGCCTAGCCGGTCACGTGAGTAAGTTGGAAGATGGCCGCGCCGGCAGATGATGAGTTTGAAGATGCTCCTGACGTGGAGCCTTTAGAACCAACCCTGAGTAATGTGATAGACCAGCGCTCCCTCAGGTGGATCTTCGTGGGAGGAAAGGGAGGCGTGGGCAAGACGACCTGTAGTTGCAGCTTGGCAGTGCAGCTTTCACGGGTACGGGAGAGCGTTCTC…
asnsd1.1	asnsd1	MSTRG.22181.1	MSTRG.22181	AGATGAGATTTGTGACATGTGGATTGACACGGAAGTTATTAAGGAGCGAACAACTAATAGGATTTTTAATCTGACTACGGAATGTGCTAAGAAAATTGTGGCTGCCCCGGGAAAGTGGGACTCTGGGCGGTATGGAGTTAAGAGAACAAAAAATAGTCATCAGTGAACTTTCAAACCTCAAGAAGGGTCGGAAAGTATACATACAGCAGGGCAACAGCAACATCTTCTTTCTTGCTGATCGATCTCAGACCTTCAGTGAATGCAAAAaaaaattggATGACATGATCCATACTCAGCAAGAGCTTGAAGACTCCATACAAACTCCAGTTAATAAATAATCTTGGGTCCTTCCAAGAACAACAATGTGTGGCATTTGTTGCTTGGTTAGTTTTGCAGGTA…
aspa.1	aspa	MSTRG.4081.1	MSTRG.4081	CAAGGCTTCCTCCAAATCTCTTCTCGCGAGAATAGGAGTGGGCCCGTCCCGTCAGCGCTTACTAAAGCTGGAGACGCCTTACGAGCTAAAGAGATGTTACAGTCTGTTTGTAGAAGGTATATTTCGTGAAACGTGACAGCAAGTAAAAGTTTCGAAGAGACTGTCTGATCTGCCCAGAGAGCTTTGCCTGGGGCGGGGGCTAAAGAAAAACATTCCGctAAGGAGTCTTCAGATTATGACAGCCAGACGAGTCTTAAATCCTGTGCAGAGGGTGGCAATATTCGGGGGCACACATGGTAATGAATTATCAGGAGTTTTCCTAGTCAACCACTGGTTAAAACATGGAGAGGAGATAGCAAGACCTGGCATTGAGGTGAGGCCCTTTATTACCAACCCAGG…
aspa.2	aspa	MSTRG.4081.2	MSTRG.4081	GGCTTCCTCCAAATCTCTTCTCGCGAGAATAGGAGTGGGCCCGTCCCGTCAGCGCTTACTAAAGCTGGAGACGCCTTACGAGCTAAAGAGATGTTACAGTCTGTTTGTAGAAGACTGTCTGATCTGCCCAGAGAGCTTTGCCTGGGGCGGGGGCTAAAGAAAAACATTCCGctAAGGAGTCTTCAGATTATGACAGCCAGACGAGTCTTAAATCCTGTGCAGAGGGTGGCAATATTCGGGGGCACACATGGTAATGAATTATCAGGAGTTTTCCTAGTCAACCACTGGTTAAAACATGGAGAGGAGATAGCAAGACCTGGCATTGAGGTGAGGCCCTTTATTACCAACCCAGGAGCTGTGGAGAAATGTGTTAGATACGTTGACACTGACCTTAACAGA…
aspa.3	aspa	MSTRG.4081.3	MSTRG.4081	GTGAAAGCAGCGGCTCTATCTCAGACTTCCCGCCAAGGCTTCCTCCAAATCTCTTCTCGCGAGAATAGGAGTGGGCCCGTCCCGTCAGCGCTTACTAAAGCTGGAGACGCCTTACGAGCTAAAGAGATGTTACAGTCTGTTTGTAGAAGACTGTCTGATCTGCCCAGAGAGCTTTGCCTGGGGCGGGGGCTAAAGAAAAACATTCCGctAAGGAGTCTTCAGATTATGACAGCCAGACGAGTCTTAAATCCTGTGCAGAGGGTGGCAATATTCGGGGGCACACATGGTAATGAATTATCAGGAGTTTTCCTAGTCAACCACTGGTTAAAACATGGAGAGGAGATAGCAAGACCTGGCATTGAGGTGAGGCCCTTTATTACCAACCCAGGAGCTGTGGAG…
aspa.4	aspa	MSTRG.4081.4	MSTRG.4081	ttttttacTTCCTAATGATGGCAGTGGGAAGTGCCACAAATAGCCCCTTGTCAGTGGCTACTTACATACTTCCCCTTGTTGTGGAAAGTATTCTGTAGTAAACTTTATATAGCCTTTAGATTTAAttcaaatattcatttttattaaacatgTGTTCATTAAAATTgaattaatataatttatattatttactgttGCAGACTTCCATGGCACCACTAGCTTGTTCTGTCTTGTTAATTGAGCATCCACGGTTAAAATATGCAACAACACGTTCTATAGCAAAGCATCCTATTGGTAagatatattttcttatattaatAAGCTGTTTATAAGCATATTGAAATAATATATTGTTCAACTACTTTTAAGGGtcctatttatacatatatgttgtTAGTT…
aspg.1	aspg	MSTRG.20581.1	MSTRG.20581	CTGTTGTCCCGGTTATCCAAGGCGCTATCTCGTACCCGACTGGAGCAGCTGGAGCAAGAAGCCGCTATGCCCCCACCACCCCCCAGCCAAGCTCCGGCTCCCACAGCCCGTGTATCTGCATCGCAGACCCCACGGAGGAGAAAGCTGTCCAGCAGCCAGAGCCTGTCCGGCTCCTTGGAAAGCCTGAGCGGTATTGGGAGCGAGGCTCGGGTGCTAGTTATTAACACGGGGGGCACAATAGGGATGATGTACCAGAATGAAGtGCTGGCTCCTCAGGCCAATGCTTTTGCAAAAACCCTAAAAACCCTGCCTATCCTTCATGATGAGGTATATGCCCAGCAAACCAAGCTCTATGATTTTCATGACTTTCCAGAAAACACATTGGTCCTCCCTCTCTCT…
aspm.1	aspm	MSTRG.11538.1	MSTRG.11538	CGCCATCTATTCCCGTGTGTCGCTTGCCTGTATCCTGATTGGGTGTACTCTTCCGTCTGTACGCGCTGCCATTGGCTAGAGGGAAGGGGCGGGTACCACTCACGGCCGTTGCGCTCATCACTCTGATTTCAAACTTCTGAGGTAGCGAGTGACTGAAGAGAAAATACATTGgcatttattgtgtttatttccctCGGCCTGCCGGTGCTCTCCCGGCCATGCTGAGAATATCTCCCCCGGGGCCAGCGCCCAAATCGCCCCCGGATGAACCTCCGTTACTTTCTCTCACTCATTTCTCCCGTGCGCCTTTCGTGAATTTCGGGTGCGTTCGCCCTGGGTCGGTACGAAGCGCCAGCCTATTGCTGCACAACCCCAACCCGGAGCCGGCCAGCCTTGCGG…
aspm.2	aspm	MSTRG.11538.2	MSTRG.11538	CGCCATCTATTCCCGTGTGTCGCTTGCCTGTATCCTGATTGGGTGTACTCTTCCGTCTGTACGCGCTGCCATTGGCTAGAGGGAAGGGGCGGGTACCACTCACGGCCGTTGCGCTCATCACTCTGATTTCAAACTTCTGAGGTAGCGAGTGACTGAAGAGAAAATACATTGgcatttattgtgtttatttccctCGGCCTGCCGGTGCTCTCCCGGCCATGCTGAGAATATCTCCCCCGGGGCCAGCGCCCAAATCGCCCCCGGATGAACCTCCGTTACTTTCTCTCACTCATTTCTCCCGTGCGCCTTTCGTGAATTTCGGGTGCGTTCGCCCTGGGTCGGTACGAAGCGCCAGCCTATTGCTGCACAACCCCAACCCGGAGCCGGCCAGCCTTGCGG…
aspm.3	aspm	MSTRG.11538.3	MSTRG.11538	ACTCACGGCCGTTGCGCTCATCACTCTGATTTCAAACTTCTGAGGTAGCGAGTGACTGAAGAGAAAATACATTGgcatttattgtgtttatttccctCGGCCTGCCGGTGCTCTCCCGGCCATGCTGAGAATATCTCCCCCGGGGCCAGCGCCCAAATCGCCCCCGGATGAACCTCCGTTACTTTCTCTCACTCATTTCTCCCGTGCGCCTTTCGTGAATTTCGGGTGCGTTCGCCCTGGGTCGGTACGAAGCGCCAGCCTATTGCTGCACAACCCCAACCCGGAGCCGGCCAGCCTTGCGGTATTTAAACTGCCCAAGAACCGCGGCTTCAGCATTGTGGAGACTGAATCTGTCATACCGcCATTTGAAACCGTCACTCTGACTATTACCTGGACCCC…
asrgl1.1	asrgl1	MSTRG.13725.1	MSTRG.13725	ATGTGCGAGATTTCAGCTGCACAGAGCGCGAGGGCGGAAGAAAGGCCTCTCTTCTTTTGAACATGGCGCTTTCCTGGTTCGCTTTGCATAAATATGAAGCCTGTGATTGTTGTTCATGGAGGTGCCGGTAAGATTGTTAAGGAACTGGATGAAACATATCGTTTAGGAGTGAAGCGTGCAGTTTTAAAGGGGTATGATGTCTTAAGACAAGGGGGCAGTGCACTCACCGCAGTTGAAGAGGCTGTTATAGTAATGGAAGATGAACCAATATTTAATGCAGGCCATGGATCCGTTCTGAATGAAAAAGGATATATAGAGATGGATGCCATCATCATGGATGGGAAAAATTTAGACTCCGGTGCGGTCTCAGCAGTTAGAAACATAGCTAATCCAATAAAA…
asz1.1	asz1	MSTRG.7857.1	MSTRG.7857	CTAATTGAAAAGAATCCAGTAAATGAAAGCACTGAAGATATATTCAAAAAAGCTCTTACTACTGGAAATGTGAAAATAGTAGAACAACTTTTAAATTCAGgttTGAATGTGGAATGCTGCTTTCTGTTTGGATGGACTCCATTAATGTATGCAGCTAGTGTAGCAAACCTGGAGATGATACGTCTTCTTCTGGACAGAGGTGCAAATGCAAGCTTTGAAAAAGATAAATTCTCAGTTCTTATGGCTGCATGTACTGCTCAGGCTGGAGAAGAAAAGATTGTGAAATGTGTAGATCTACTTCTCTCAAGGAATGCTGATCCAAATATTGCGTGTCGGAAGCAAATGACACCAATTATGTATTCAGCTCGAGAAGGGCACCTTCAAGTGGTTTCACTTCTT…
atad1.1	atad1	MSTRG.16905.1	MSTRG.16905	GTTTGCTGGAGCACTGCGCCGGCGCAGCTTCTAGTTTCATTTCTTGAGCGGCCAGTGACGGGAAGCCGAAAATGGTCCACGGAGAAGCTTTTTCTCGTCCTTTGAGTCGCAATGAAGTCGTCGGCCTAATCTTCCGCCTGACAATATTTGGGGCCGTCACCTATTTCACCATTAAATGGATGGTGGATGCCATAGATCCCACCAGGAAACAGAAAGTGGAGGCCCAAAAGCAGGCTGAGAAGCTGATGAGGCAGATTGGAGTGAAGAATGTCAAGCTTACAGAATATGAGATGAGCATTGCGGCACATTTGGTGGATCCGCTCAGCATGTTGGTAACATGGAGTGACATTGCTGGCTTGGATGATGTCATCACTGACCTTAAAGACACAGTGATTCTGC…
atad2.1	atad2	MSTRG.24625.1	MSTRG.24625	TGTAGTAGTTCCTCGAGCGACTTGCTCGCACCGCGGCCGATACACGTGTACGTACGGTTTACACGGGCAGAGAGTATTAGCTGCGCTGACGGAAGGCGCTTGGTGTTGGAAATAGGAAAACCATAGTTTAGACAGTCGGCGGAGGGATATGATCTGGGAGAGCGTCAGGCTGTGGAAGTTTTGTGGCGCCAGAATTTGGAATCGCTGTCCCGTCCGACTGATCCGTTTGTGAGGGTTGTAATCAGCGGCGGGAGCGGTCATGGTGCTGCTTCGGAGCTCTACGGGGACGGCTAACGGCGCTGGGCCTTCTTACCGGGAGCAAGACTCTCTGCTCGATGCCAGCTCCGAGTTTCTGAGCCTGGAGCCCCAGAACGAGTCCCCGGAGTTGGGCAAACGGAG…
atad2b.1	atad2b	MSTRG.14571.1	MSTRG.14571	CTAATAGCGCCACCTAGAGAGTGGAGGAAAGAGCGGCGCGTCTGGCTGAGGAGAGAAAGGGAAATGGCGGCCGGCGGCGGCTGTGCCTGATCCGAGGGAGAGAAAGACAACGAGTGGCGCTGCCCCGGGGCAGCCGATAGGAACAGGGCAGGGTGACAGGGCAGCGAGGCTGGGAACATGGTGGGGACCCGGCGGAGCGCTCTGCTCAAAGGCTCAGACGAGAGGTTCATCTCATCCCGCACCCGCTCCAGCCAGAACCGGCCCCGGCCCGCCGGGAAGCCGGCAAAGaaggaAACCTGCAGCGACGGTAGCCTGAGTGACAGTCATTTGTCCCCTCCTGCCAAACGCCCCTGCAAACATGCCGAACCTGTGTGTAAAGAGAGCCCCCAAACTCATACC…
atad2b.2	atad2b	MSTRG.14571.2	MSTRG.14571	CTAATAGCGCCACCTAGAGAGTGGAGGAAAGAGCGGCGCGTCTGGCTGAGGAGAGAAAGGGAAATGGCGGCCGGCGGCGGCTGTGCCTGATCCGAGGGAGAGAAAGACAACGAGTGGCGCTGCCCCGGGGCAGCCGATAGGAACAGGGCAGGGTGACAGGGCAGCGAGGCTGGGAACATGGTGGGGACCCGGCGGAGCGCTCTGCTCAAAGGCTCAGACGAGAGGTTCATCTCATCCCGCACCCGCTCCAGCCAGAACCGGCCCCGGCCCGCCGGGAAGCCGGCAAAGaaggaAACCTGCAGCGACGGTAGCCTGAGTGACAGTCATTTGTCCCCTCCTGCCAAACGCCCCTGCAAACATGCCGAACCTGTGTGTAAAGAGAGCCCCCAAACTCATACC…
atad5.1	atad5	MSTRG.26204.1	MSTRG.26204	CCACATGGGGGCAGGCTGTATGTGATATTGGAAGTGCCTGGCGGAAGGGGCTGGGTGCCAGTCTCTCTGGTACTCTGGCTAACCATTGGATACACATCTGATAACAGCTCAGTTGTATGCATGGGGCACAGTTGGGGCACAGGGCTGCTGTACCAAtccccacacacacaccataCTATGAGGTTTTGTAGCTGCCAGACACCGTTCCAAGCAATTGTTTCCTCTCATTCAATTCTTCCCGGAAGTGGCAGGTTTAGGCGGGAAGTTCCAGTTTGAGGCGTTCCGGGCGCTTACTGATGATGTCAGAATAGTGCCAGCCAATGGGGTTGCTCGCTGAGCGTTGTTCGGGAGCGCGCCTTGTGTGGGATTGGCAGTTGGTTGGTGCGCGCTCCCGTGGGG…
atat1.1	atat1	MSTRG.19924.1	MSTRG.19924	CATATTCCATCACCTCCCCCACTACACAAGGGGAGGGGTGGTTGCTGGGCAGGCTTTCTTTCAAGCACATTGTCTAACGCTGCAGTCATGGAATTTGATTTTGATGTGCACAAGATTTTCCTGGAGCCAATTACAAAACTGGACAGCAGCCTTATTCCTTCTCGACGACCTCTTATCGCAAGCTCAGAGGCACAGAAACAGATTATGACTGTCATAGATGAGATTGGAAAGGCATCGGCAAAGGCCCAGAGGCTACCTGCTCCCATAACCAGTGCCTCCCGAATGCAGACAAACAAGCATCACCTGTATATATTAAAGGACTGCACCCCAAAAACGGCAGGCAGAGGAGCTGTGATTGGTTTTCTGAAGGTTGGATGCAAGAAACTCTTTGTTCTAGAC…
atat1.1	atat1	MSTRG.19925.1	MSTRG.19925	cagagccctaagggtatGTTCCAAAATTAATCAAAAAGTATGCATATATTGAGAGAGCTTGATGATATGTTACCACGAGTGCGCTTCTTTTAAGATGCCAGTGAAATGTAGTTCCTCTAAGCATCATCTAAAATTAAATCAAATGATGTATAAAGAGCTATTTCCATAGCATAATACAACTGGGAATGTGTATCACAGAGAGAAGTCTCTGGAGCCAGCAAGCTAAGTAGCAGGGAAACACAAAACCTACAGAAAtattcatgattttaatgtaatatgttttcccttttttattactgtttattggTTTACCACTGCTAACTTCTGATAAGTAATGaccttttatttttgttgtgctttgctttatttttcaaaGTAGGGTATATGTTGTGTCTTACA…
atat1.2	atat1	MSTRG.19924.2	MSTRG.19924	GGGGTGGTTGCTGGGCAGGCTTTCTTTCAAGCACATTGTCTAACGCTGCAGTCATGGAATTTGATTTTGATGTGCACAAGATTTTCCTGGAGCCAATTACAAAACTGGACAGCAGCCTTATTCCTTCTCGACGACCTCTTATCGCAAGCTCAGAGGCACAGAAACAGATTATGACTGTCATAGATGAGATTGGAAAGGCATCGGCAAAGGGCAGGCAGAGGAGCTGTGATTGGTTTTCTGAAGGTTGGATGCAAGAAACTCTTTGTTCTAGTGAGAAACAGAAATTAACAGTGGAGAAAAGTATAACTTTGGTGCTTATGTATAAGTAACTAAAAGACTGTCTTTCTCCCTTCCTAGGACCAGAAAGGATCCCACATAGAAGCAGAACCACTGTGTATA…
atf4.1	atf4	MSTRG.11762.1	MSTRG.11762	CTTGGAATGAAAGAGGGAACGTAGTTTGCTGTCGCTGGGTCTTTTTTGTTAACTAAATACTAAGGTTTGAGGACGCGACGCTTCTGCTGTAGCAGGTTCCAACAGTGATTTCTTCAGTCCGGCGCCGCAACAACCAGCGGACAGCCATGGCGCTATAGCGGCAGCACAGGCCTGCGGCTCCCCTCTCCCCCGGCCATAGCGAGGCAGCAGCTCCCAGCGGCGCCCGCAGCACCAGGCAACGGCACAGCCATGGCGCTTCTCCAGGCATCCCACAGCAGCATTGCTGTATACGAGGAAGAAAGCTCAAAATTGTCATCACCAGTCGAATTCGTGATCCTACAGAAAGATGAGTTTGTTAAGCGACGAGATGCTGTTGGGGGACCTTCTGTCCCCCTTCAA…
atf4.2	atf4	MSTRG.11762.2	MSTRG.11762	CTTGGAATGAAAGAGGGAACGTAGTTTGCTGTCGCTGGGTCTTTTTTGTTAACTAAATACTAAGGTTTGAGGACGCGACGCTTCTGCTGTAGCAGGTTCCAACAGTGATTTCTTCAGTCCGGCGCCGCAACAACCAGCGGACAGCCATGGCGCTATAGCGGCAGCACAGGCCTGCGGCTCCCCTCTCCCCCGGCCATAGCGAGGCAGCAGCTCCCAGCGGCGCCCGCAGCACCAGGCAACGGCACAGCCATGGCGCTTCTCCAGGCATCCCACAGCAGCATTGCTGTATACGAGGAAGAAAGCTCAAAATTGTCATCACCAGTCGAATTCGTGATCCTACAGAAAGATGAGTTTGTTAAGCGACGAGATGCTGTTGGGGGACCTTCTGTCCCCCTTCAA…
atf5.1	atf5	MSTRG.18450.1	MSTRG.18450	ACACCTCTCTCACTCACGCAATTGTCACATCGTAGCGGATTCTGCCTTCTCCTATGTGTCACCATGGCTCTCTAACCGTGCAAACGCACAGAACAAGTGTGAACCAGCACTTGTGCTGCACCAACAGAACCACTGCAACTATGGAGTCATTTACCTCCCGCTCTGCACCTTCCGCTGCAATTTCCAGCAGGAATCGTGCCTCCTACAATCGTGCCTCCTACAATCTCTCAATCATCTCTGGTGTGAAAATAGAACCTTCTGGTAGAAATGTCTCTTATGGCAGCCATGAACTTCGACCTGGAGATGTCTATGTTGCCAGTTAGCACACTGCACTGGCGGGCGGATCTCCTTAAGATCCCTGCTCATGGAAATCCCTATGAACATCCCTCCTTGCCCATG…
atf6.1	atf6	MSTRG.11686.1	MSTRG.11686	tgcgcatgcgctTTGCTTGCTATGAAACGAAGTATTTTGTCCCTAGCCGGCTACTGTAATGTGTAATGTCGTGTTGCTTAGAGAACACCGACGTGTAATTAGTAAGAAGAcggaaactgggtgaaatggcaGCGGTGCTAAAGAGCTGTGTGTTGGGCGGACTGCAGGGGCCCGGCCCGGGCGGGGGGTCACCGGTGGAAGAATTGGACTGGGATTCTTCACTCTTTGAAGAACTTACTGATTTGGTTGATGTAGATAATATGTTTCCGGATGAGAAAAATGACCTTTACGGAAACCATTTTGACAACCTTGATTTCAACATGGACCTGATGGCATGGAATACTTGTCCATGGGATGTCCCTGGTGACGTTATCAAACTAGATCCTTTGTCTCCTCCAT…
atf7.1	atf7	MSTRG.6299.1	MSTRG.6299	GGCTCAGGGCGCTAGCGCGCTGCTGACGGTTGCTGGCGGAGGTGTGAGGCACTGGGACACAGACACAAGGCAACACCGAACTTTCACAACGGCGAGGAACTCCGGAAGCACAAAcaagagAGATGGGAGACGACCGTCCCTTTGTGTGTAGTGCTCTTGGCTGTGGGCAGCGTTTtacaaatgaagaccatttggCTGTACATAAGCATAAACATGAAATGACTCTAAAGTTTGGACCAGCAAGGACAGACTCTGTGATCATTGCAGATCAAACCCCAACCCCTACACGCTTCCTAAAGAATTGTGAAGAAGTGGGACTGTTTAATGAGATTGCCAGCTCATTTGAACATGATTTCAAAAAGGGAGCAGAGGATGATGATGACAAGAAGAGTGCAGGAC…
atf7.1	atf7	MSTRG.6300.1	MSTRG.6300	gggcaccagcccggggtagaaggtaagcgatctaagtcacttgggggtgcctaacattttggcacccccaagtgacttagcctatccttctttaaagaaggaaagtcattttggcattttactaatAGATTAGTAATAGATTTGCCAcagtagtgccacctagaacaatatatttattctgcagaaagcattgccataactgagtaaagagcactagaagctttctccgtttgcttaagatatcAGCTGCCACGTTAAATAACTTCTTGCtccagctctagcccttatagctgaaATCACACGTTCCTAAGGGTGGGAGTTCTTCCCTATgtgaagggggagcaggagagaggagtgagctgcacagactctggccgcaggaattaaggctgtttctga…
atf7ip.1	atf7ip	MSTRG.11595.1	MSTRG.11595	TTAGTTACATTTAGCATAAAACCAACTACTGTAAGATACTGGGTTTTGTCATTAGCTGGCAGATCATTTCAAACCCTGTTCAAATGTTACTGCCATCTGCCAAAGGGCATGTGACTGGGCGTGGCCACTCACTTTTCAGCCCCCAACGCATTGGTTGAGCCTTAATTTGAACATCCCTCTGGTTTCCCTGTGAGAAAGCATAAGCTGCCATTCGCCCAAATACAGAAAAACCGAGTGGAGGGAGGAGCCAAGAGGACTCGACAATAAAACTGCTACTTTGCATAACGGCCGACGCGCGATGTTAAGGcaggaaagtgggcggagctaacGGGGTTTGGGTTTGAATGTCGGAGTGAGAAGCGCCGGGGGAAGAAGGCAAACGAGCTGAGCGGCTGAGGA…
atf7ip.2	atf7ip	MSTRG.11595.2	MSTRG.11595	TTAGTTACATTTAGCATAAAACCAACTACTGTAAGATACTGGGTTTTGTCATTAGCTGGCAGATCATTTCAAACCCTGTTCAAATGTTACTGCCATCTGCCAAAGGGCATGTGACTGGGCGTGGCCACTCACTTTTCAGCCCCCAACGCATTGGTTGAGCCTTAATTTGAACATCCCTCTGGTTTCCCTGTGAGAAAGCATAAGCTGCCATTCGCCCAAATACAGAAAAACCGAGTGGAGGGAGGAGCCAAGAGGACTCGACAATAAAACTGCTACTTTGCATAACGGCCGACGCGCGATGTTAAGGcaggaaagtgggcggagctaacGGGGTTTGGGTTTGAATGTCGGAGTGAGAAGCGCCGGGGGAAGAAGGCAAACGAGCTGAGCGGCTGAGGA…
atf7ip.3	atf7ip	MSTRG.11595.3	MSTRG.11595	TAGTTACATTTAGCATAAAACCAACTACTGTAAGATACTGGGTTTTGTCATTAGCTGGCAGATCATTTCAAACCCTGTTCAAATGTTACTGCCATCTGCCAAAGGGCATGTGACTGGGCGTGGCCACTCACTTTTCAGCCCCCAACGCATTGGTTGAGCCTTAATTTGAACATCCCTCTGGTTTCCCTGTGAGAAAGCATAAGCTGCCATTCGCCCAAATACAGAAAAACCGAGTGGAGGGAGGAGCCAAGAGGACTCGACAATAAAACTGCTACTTTGCATAACGGCCGACGCGCGATGTTAAGGcaggaaagtgggcggagctaacGGGGTTTGGGTTTGAATGTCGGAGTGAGAAGCGCCGGGGGAAGAAGGCAAACGAGCTGAGCGGCTGAGGAG…
atf7ip.4	atf7ip	MSTRG.11595.4	MSTRG.11595	TGCAATGTGGGATGTGGCTTACTGCACACAGTTGCTGCAGTACTCCAGTTGGCAAGCACAGAAATCAGTACAAAGAGTTCAGATGCTAGTTTAAGATGGATACAGCAGaagaacctcaaaaaaaagttttcaaagcTCGGAAAACAATGAAAGCGAGTGATCGGCAACAATTAGACGCAGTACACAAGGCAAAAGAGGAATTGATAAAACCAACAGAGGTAAAGCTACTGAATGGAAATCATGAAAATGGGGATATGGATATAATTGCTGAAAATGATTTTgtgacagaaagaaaagaacttaATGGCATGATAGAGGTTAACTCTGAGCCTCATGAAGTTCCAATTGTTAAGCTTTCAGACATCAAGGAAGGTTTGATAAACCTTGAACAAACCAAAG…
atf7ip.5	atf7ip	MSTRG.11595.5	MSTRG.11595	ACACTGATAGTTTAGCTGAAGCcttaggttttttcttttttactctgTGCTGTAGCTACAGATGGATTTCTGTAAAGAATTTGCCAAAGTGCCTTCTCTCTGCAGTTCTTTCTAGACCTCTATCCATTCTTAATTACCAGAAAACAAACTGCTGCTTATTAGGAAATTATGCTTAATGTAAAAGCACAATGATATAGTGATACTGAAAGCATCTTTAATTGCTATTGGCTGGTGTTTCTCAAAAGAGGACCGTTGCTGCTCAGTTGCTAAACAGGTTTAAGATGGATACAGCAGaagaacctcaaaaaaaagttttcaaagcTCGGAAAACAATGAAAGCGAGTGATCGGCAACAATTAGACGCAGTACACAAGGCAAAAGAGGAATTGATAAAACCAA…
atg101.1	atg101	MSTRG.6008.1	MSTRG.6008	tgaccacttcctgtaggAGAAAGAAAGGACACGCCCAGCTCTCATTTCCGTGTAAACACTGAGCAGAGGGGATCTTTCAGCAGCTGTGTTCTAATACATTTCTGAGAACAGAGAAATGGGCATCTTGGCTCTCTGGAAATGTGTGAAACTTTAACTTCTTCTTGTTCAGCAAGTATAAAGCACTTACAGCGCAGTGTTCTGAAGAGATATCAGGTATTGTGTGCTTAAGCTGATAAGATGAATTGCCGCTCTGAAGTGTTGGAAGTGTCAGTGGAAGGACGGCAAGTAGAGGAGGCTGTGTTGGCTGTACTCCACACCATATTGCTCCATCGTAGCACTGGAAAGTTTCACTACAAGAAGGAAGGTACCTACTCAATTGGCACAGTAGGGACTCAGGAT…
atg12.1	atg12	MSTRG.18503.1	MSTRG.18503	TTTCCTGTAACGCAATTCCGCCATTTTTGATGTTTCGGGCTGTCACTTACCAGGACTAAAGATGGAGGAAGGAAGTGATAAGCAAATTGGAAGTTCCACAAATGAAGAAGGGAATGCAAATGCGGATTCCCAGCCGGACACCGCCCCAGCCCCGGTAGTTTCACCCAGTGCTGAAGAGCCGCATAGCGAAACGAAACGCAAGATTGATGTCCTTCTGAAGGCTGTTGGGGACACTCCAATCATGAAGACTAAAAAATGGACTATAGAGAGGACTCGTTCGGTTCAAGGTCTAATGGACTTTATAAAAAAGTTCTTGAAGTTGGATGCTGCTGAACAAATTTTTATCTATGTGAATCAGTCATTTGCACCATCCCCTGACCAGGAAGTAGGAACCTTGTA…
atg13.1	atg13	MSTRG.9629.1	MSTRG.9629	tttttattttcggTTTTCGCTTGCTTCTGTCTGGCGGCCGTCATTTCCCCTTTTGCTTCAATAGTCTGACTTCGTACCGGATTATCtgttgtttattttgtttgtagCGCTCGGCTGTACTTACTCAGTCCGGGACACGCTAGTTTTTCTCACACACTGGGACCTGACGCGGCCCTGACAGGCCTCACTCCCACATACGGGCTGGAGCTCAGGCCTTATCCAGCTGGCTATATAGATACACGAAAGGCCAATAGAAACCACCGGCAGAAAGAAACGTTTTGGCTGCAATTCACCCTGAGAAATAAGGCTGTGGCAATCCAAGCTGCCCACATGCCATAAGCCTAAAGAAGGGGGTACACAGACACAATGGATACCGACCTCAGCCCCCAGGACCGGAAG…
atg13.2	atg13	MSTRG.9629.2	MSTRG.9629	tgtttttgtttttattttcggTTTTCGCTTGCTTCTGTCTGGCGGCCGTCATTTCCCCTTTTGCTTCAATAGTCTGACTTCGTACCGGATTATCtgttgtttattttgtttgtagCGCTCGGCTGTACTTACTCAGTCCGGGACACGCTAGTTTTTCTCACACACTGGGACCTGACGCGGCCCTGACAGGCCTCACTCCCACATACGGGCTGGAGCTCAGGCCTTATCCAGCTGGCTATATAGATACACGAAAGGCCAATAGAAACCACCGGCAGAAAGAAACGTTTTGGCTGCAATTCACCCTGAGAAATAAGGCTGTGGCAATCCAAGCTGCCCACATGCCATAAGCCTAAAGAAGGGGGTACACAGACACAATGGATACCGACCTCAGCCCCCAGG…
atg13.3	atg13	MSTRG.9629.3	MSTRG.9629	GCCCAGCCGATGCGCACTGAAAAGGgacctgtttttgtttttattttcggTTTTCGCTTGCTTCTGTCTGGCGGCCGTCATTTCCCCTTTTGCTTCAATAGTCTGACTTCGTACCGGATTATCtgttgtttattttgtttgtagCGCTCGGCTGTACTTACTCAGTCCGGGACACGCTAGTTTTTCTCACACACTGGGACCTGACGCGGCCCTGACAGGCCTCACTCCCACATACGGGCTGGAGCTCAGGCCTTATCCAGCTGGCTATATAGATACACGAAAGGCCAATAGAAACCACCGGCAGAAAGAAACGTTTTGGCTGCAATTCACCCTGAGAAATAAGGCTGTGGCAATCCAAGCTGCCCACATGCCATAAGCCTAAAGAAGGGGGTACACAGA…
atg5.1	atg5	MSTRG.13484.1	MSTRG.13484	CGCTTATATAGCGGTAGTGTGACGTCACAGTAACGCGAGATGAGATTACCGCGTCAGGATTACCTGGCCGGCTGGAGCCTAGGAAgATCCTTTTTTATTCAGTATCACTGAATGATTCCAGGTAGCATATATGTGGAACCACAACTACTGCAAGAATGACAGATGACAAAGATGTTCTTCGTGATGTCTGGTTTGGCCGAATACCAACCTGCTTCACTTTGTACCAAGATGAATTAACAGAAAGGGAAGCTGAACCCTATTATTTGCTTCTACCTCGCATCAGCTATTTGACACTAGTGACTGACAAagtgaaaaaacattttcagaaagtCATGAGGACAGAAGATATAAGTGAAATTTGGTTTGAATTTGAAGGGATTCCTCTAAAATGGCATTACC…
atg5.2	atg5	MSTRG.13484.2	MSTRG.13484	AGGATTACCTGGCCGGCTGGAGCCTAGGAAGTAGGTATTTAAACAGCAATCCGGGACGTGTTAAGAAAAGCAGGAGTATTGGGCGgATCCTTTTTTATTCAGTATCACTGAATGATTCCAGGTAGCATATATGTGGAACCACAACTACTGCAAGAATGACAGATGACAAAGATGTTCTTCGTGATGTCTGGTTTGGCCGAATACCAACCTGCTTCACTTTGTACCAAGATGAATTAACAGAAAGGGAAGCTGAACCCTATTATTTGCTTCTACCTCGCATCAGCTATTTGACACTAGTGACTGACAAagtgaaaaaacattttcagaaagtCATGAGGACAGAAGATATAAGTGAAATTTGGTTTGAATTTGAAGGGATTCCTCTAAAATGGCATTACC…
atg5.3	atg5	MSTRG.13484.3	MSTRG.13484	AGGATTACCTGGCCGGCTGGAGCCTAGGAAGTAGGTATTTAAACAGCAATCCGGGACGTGTTAAGAAAAGCAGGAGTATTGGGCGgATCCTTTTTTATTCAGTATCACTGAATGATTCCAGGTAGCATATATGTGGAACCACAACTACTGCAAGAATGACAGATGACAAAGATGTTCTTCGTGATGTCTGGTTTGGCCGAATACCAACCTGCTTCACTTTGTACCAAGATGAATTAACAGAAAGGGAAGCTGAACCCTATTATTTGCTTCTACCTCGCATCAGCTATTTGACACTAGTGACTGACAAagtgaaaaaacattttcagaaagtCATGAGGACAGAAGATATAAGTGAAATTTGGTTTGAATTTGAAGGGATTCCTCTAAAATGGCATTACC…
atg7.1	atg7	MSTRG.26478.1	MSTRG.26478	GCTTGCTCTGCAGGTTCTTGATCAGTACGAGAGGGACGGATTCCAGTTCTTGGCCAAAGCTTTCAACTCCTCTCATTCATTCCTGGAGGATCTGACCGGCCTGACGCTGCTGCACCAGGAGACCCAGGCTGCGGAGATCTGGGACATGAGCGACGATGAGATTGTGTGAAGAGTAACAGAAACGAGTGACCCCCCCCGTGCAATATGGCGTCGCCCTCGCCGCACCCCCACCTATGCAGAGAGCCGCACTGTGTTACAGAatctttattaaaatacatatctGTATAATAACCTGCGCCCCCCCCAGAGCTCTGCTCCTGCCCCCCCCAGAttcaattatttttatagttttttgttttatttctaaatattaaaCTGCCCCTGTGTTACCCCCAGGGT…
atic.1	atic	MSTRG.22435.1	MSTRG.22435	GGAGCCCCGCCCATCCTGTGTCTAGCCACGCCTTCTCAAAACCAGCAGGCCTCGGGGATCTGCCCCACGTGTAGCTGCTAGCGACAAGCGCTGAGATGGCGGAGATCGCTCTGTTCAGTGTGTCTGATAAAACCGGACTGGTAGAGTTTGCGCAGCAGCTGAGCACCCTTGGCCTCTCTTTAGTTGCCTCTGGAGGGACTGCAAAGTGTCTGCGGGATGCTGGCCTCTCTGTCAGGGATGTGTCTGAGATCACTGGGTTTCCCGAAATGTTGGGGGGCCGGGTGAAAACTCTGCACCCTGCAGTTCACGCAGGGATCCTGGCACGAAGCAGCCCTGAAGATCAAGCTGATCTAAACAAATTGGGCTTCAGCTATGTAAGAGTTGTAGTGTGTAACCTGT…
atic.2	atic	MSTRG.22435.2	MSTRG.22435	TTTTGGTTTGCAGGGATGACTTGTTCCCTCCTGATAAATATTTTCCATGTACAAACTCCCTTAAGTGATAACATTCTGGCATTTTAGTTCAGAATTCGATCTTTGATTAATATAGACAAACCTTTCTTTTAACTGTAGGTGGTGTCACACTGTTACGTGCTGCTGCAAAGAACCATGCCCGTGTCACTGTTCTGTGCGACCCTAGTGACTACAAGAGCATCGCAGAGGAGATGGGGAAATCAGATAAGAAGGACACCACTCCAGAGAGACGATGTCAGCTGGCCCTTAAGGCATTTACCCACACTGCACAGTACGATGACGCCATCTCTGATTATTTTCGGAAGCAGTACAGTAAGGGCACTTCTCAGCTTCCTCTGCGCTATGGAATTAACCCCCATC…
atmin.1	atmin	MSTRG.10669.1	MSTRG.10669	gttggacagcactggtctagaataTTTAGTGCAGTTTCCATCTCCAGTGTTTAAAAGGAAcattataaaatagaaaaaaggaaTACAGTATGGAACATCTCAGACACAGGCTGACCAAGCTGGAAtgatttacactggagaagagggtTTCACCATCCAACCTGGACTAGCAATCTCTGTTTTTCAGCAAATGCCAGATGCCATAgatagttactatttattgggctggtggcaGGGTGTTTGTTTGAAcgacagggcctattttgcaaCCCAGTCCAGACCTCATCACCATTATGTACAAAGGAAACTATGTAACCTTTACTGTAAAACAGAAGGACATTTGCAACTGTATATTACTTCCCTGTGAATTACAGAGCTGGCTTGCACCATGCCACATAA…
atox1.1	atox1	MSTRG.6972.1	MSTRG.6972	AGGGCTTCCCTTCCAGCAAGCAGAGCTGAGGTGTATTAGAGAGATCTTCTGAGCCGCACAGCGTTGCGCACATCTGCCTCGCCATGTCGaAGAAGGAATTCTTTGTAGATATGACTTGCGAAGGCTGCGCCAATGCTGTAAATCGTGTTCTTTCTAGGTTGGAAGGAGTCCAGTATGAAATAGATTTACCCAACAAGAAAGTTGTGACTGAGTCTGATCTCTCTGTGGATCTATTGCTTGAAACACTAAAGAAAACTGGAAAGGAAGCAAAGTATTTGGGATGCAAATAACTGATGGACCAAGACTCTAAAGTATGAAGACAAAATCGCTGAGTATTTATACCTATAGTGCAAAAGACTTTAGGCAGAGCTGCACCATGCCTTTTCTACATGTTTCCTA…
atp10b.1	atp10b	MSTRG.7036.1	MSTRG.7036	TGTAGGACCCAGAGGCAGCCGTCCTGCCCTCAGAATAACTGGTTTATTGAGTGACACAGGTAACAGCAGTGACGTCTCGAGATCAACAGGTGTACTTTGAAAGAAGTGAAAAGGAAATAAAGAGCGAGCAGAGAAGCCGGAGGAGCTCATATAACATCTTAGGAATTGTTTCGCCTTCCCCGTTTTAAGGGCTCAGGGAATCAGAACCTGTGATTAGATAAGCAACACGCCGAATGTCCCATCCTAGGAGCGCTCTGAGTTTCACTTCTTCTCCAAGCCGTATGACTGACAATGCCTACAACTTTTCCTGAGATATGGGAAAGGGTGATTCGGTGGAAACGGAAAAAAAAAGATGACTCCAAGAGAGAAATCCGATCCAACCTTCTATTTGAAGGCTCC…
atp10b.1	atp10b	MSTRG.7037.1	MSTRG.7037	GATGTCGGAGGAGAGATAGATTGCTCAAAGTTAATAAGGCACCCTATATCTTTGTCACATGCTCGGTGCTTATCtgtaactttttatttcttaatccCTCGGGAAAAGCAAACTATGCCAACATGCGAAATGCCTGCTTTTCCTCGGAATTCTGTAAATAACAACAGCGCTGAACATAGTGCAAGGGATTCCGTCGGCATTGGCTCCTGTGTGGAGTGCGATTATCTCAGGGGCCGGTTGTAGCCTCCCACAAGAATAAAAGGGATAAGAAACAATCACTTTAATTGGTACTTCAGAGGATACTTTCATTAAGTTTAATGGTCTATCGGTACAGGTTATGGGTAAATTGAGTTACATGAGCGCTATACACAATACAAACATGGGTTTGACCTACTTGGC…
atp10d.1	atp10d	MSTRG.406.1	MSTRG.406	CGTAACCCGGCTCCGGCGGGCAGCTGTGCGGGGCCATGAGAGACCGCTGCTCCAGCCTGTGACCTGTACCCGGGATCCACCTGCAGCCGGAGAGCCGCATTGTGATGAAAACAGAAGAATTTCAGTGCCAACTGAGTCGCTATGGCAGATCCTTTCCAGTGGGTACGTTACAGATGGCAGCGTTTTATGTCTGGAGATAGCAGGAACAGAGACCTAGAAGATTCCTCAACATCAAGGAAGTTACTGGGATTTAATAAAAGTAATGGCACCTCATCAAATTCTACCAAACACAGGGTTGTTATCCCATGCTTGGGCCAGTTTAAGGAAGAGTATGAGAAGTTAACCAAAGCCTACAAGAACAATCGAATACAGACTACCAAATACACTCTGCTTAACTTC…
atp11b.1	atp11b	MSTRG.13796.1	MSTRG.13796	ACCCTGGTTCCATCTACCCCGAATCTCTCACAGAATCCTGCGAGTCCGGGTCACTGGCAGCGCAACGTCACGTACAATGGGCGTGTCTGACTAATCGTTCCTTCTCCCTTCACTCAGGCGTGTGCATGTGAGTCCTGTGCTGGCTGCGGGAGCGCGCACCGCGGAAGGAGCTGGCGGCTGGGGCAGGATAAGCAGCGGGGGAGTCACAGGCAAACTCTACCGTCTCCTTCCTAGTGGGGCCATGCGGCGGAGAACGCACTAACCATCGCCTGCCGATGGAGTACCTAAGGGCCTGTGGGCCGTGTCGCTGGCTTTTGCAGCAGCTGGGATTTGACCCACCCAATCACAGTGAAACAAGAACAGTCTACGTTGCAAATAAATACCCTCAACATGATCACT…
atp11b.2	atp11b	MSTRG.13796.2	MSTRG.13796	CTGGTTCCATCTACCCCGAATCTCTCACAGAATCCTGCGAGTCCGGGTCACTGGCAGCGCAACGTCACGTACAATGGGCGTGTCTGACTAATCGTTCCTTCTCCCTTCACTCAGGCGTGTGCATGTGAGTCCTGTGCTGGCTGCGGGAGCGCGCACCGCGGAAGGAGCTGGCGGCTGGGGCAGGATAAGCAGCGGGGGAGTCACAGGCAAACTCTACCGTCTCCTTCCTAGTGGGGCCATGCGGCGGAGAACGCACTAACCATCGCCTGCCGATGGAGTACCTAAGGGCCTGTGGGCCGTGTCGCTGGCTTTTGCAGCAGCTGGGATTTGACCCACCCAATCACAGTGAAACAAGAACAGTCTACGTTGCAAATAAATACCCTCAACATGATCACTATG…
atp11b.3	atp11b	MSTRG.13796.3	MSTRG.13796	CTGGTTCCATCTACCCCGAATCTCTCACAGAATCCTGCGAGTCCGGGTCACTGGCAGCGCAACGTCACGTACAATGGGCGTGTCTGACTAATCGTTCCTTCTCCCTTCACTCAGGCGTGTGCATGTGAGTCCTGTGCTGGCTGCGGGAGCGCGCACCGCGGAAGGAGCTGGCGGCTGGGGCAGGATAAGCAGCGGGGGAGTCACAGGCAAACTCTACCGTCTCCTTCCTAGTGGGGCCATGCGGCGGAGAACGCACTAACCATCGCCTGCCGATGGAGTACCTAAGGGCCTGTGGGCCGTGTCGCTGGCTTTTGCAGCAGCTGGGATTTGACCCACCCAATCACAGTGAAACAAGAACAGTCTACGTTGCAAATAAATACCCTCAACATGATCACTATG…
atp11b.4	atp11b	MSTRG.13796.4	MSTRG.13796	GAGTCCTGTGCTGGCTGCGGGAGCGCGCACCGCGGAAGGAGCTGGCGGCTGGGGCAGGATAAGCAGCGGGGGAGTCACAGGCAAACTCTACCGTCTCCTTCCTAGTGGGGCCATGCGGCGGAGAACGCACTAACCATCGCCTGCCGATGGAGTACCTAAGGGCCTGTGGGCCGTGTCGCTGGCTTTTGCAGCAGCTGGGATTTGACCCACCCAATCACAGTGAAACAAGAACAGTCTACGTTGCAAATAAATACCCTCAACATGATCACTATGTTCCCCCAAAGTTTGCAGACAACAGAATTATTTCATCAAAGTATACTGTGCTGAATTTCATCCCTAAAAATTTATTTGAACAGTTCAGAAGAATAGCAAATTTctattttctaattatttttcttg…
atp12a.1	atp12a	MSTRG.12536.1	MSTRG.12536	AAGCATCTTTCAGCAAGCCTGGGTGAATTATTCATCCTCCTGCAGTGTCTCTGCTTGGAAAGCTATAAACTTCTTCTACTCCCCGTATTTGGGAACACCAAGCTGCAAGAATGTCTTCAGAGAAACCACCTGAGCCTTACATAGTGCCCATGGACGATCAAAAGGCTAacacagagaagaaaaaaaataagctgtttgggaaaaaaaagggGAATAAGTCTGGCAAAAAAGTGGACaccttgaaaaaggaactagaaatTAATGACCACAATTTAAGTATTGAAGAACtggaaaagaaatataatgtggATATAAAAGTGggTCAGCCCCAGCAAACTGCAGATGAACTCTTTGCTCGAGATGGTCCTAACAGGCTAAGTCCTCCAAAGGGAACCCCTG…
atp13a1.1	atp13a1	MSTRG.9239.1	MSTRG.9239	CAGGGGGAAAAGCAATGGCGGCGGCTTTAGTGAATGGGGCCGGCTCGGAGGCGCAGGATGATTTGGTACGCTCCGTAACCCTGTACCGCCGCCGGCCCCATATACTGAGAGGCACGGTGCTGCCCTTCGCTCTCCTCTATCCGGCATGGCTGTACTGCTGGGTGGCGGTGTATGGGACGGACGAGTACCCGGAGGCTGGGCTAATCGCACTGGCGGCGCTTGGGCTCCTTCATGTTCTCACGGTTCTCTCCGGGCTCTGGTCGGTACACGCCCATTGTGCGCTCACCTGTGCCATGgagCCGAATATTCATACAGCCACTTTAGCCAAAGTTGTGCCCACTCCCAACAATGGATCCCCTGAGTTAGTGCCGTTAATTAAGGAGAAGCAGGAAGATGGAA…
atp13a1.2	atp13a1	MSTRG.9239.2	MSTRG.9239	AGATAGTTTGTGAAACTCCGGTGACGTGTGTGTGAGGGGAAGTTGGAGTTGCCGGGGCCTTTGCTGACGCAGCCGGAAGTGTCAGGGGGAAAAGCAATGGCGGCGGCTTTAGTGAATGGGGCCGGCTCGGAGGCGCAGGATGATTTGGTACGCTCCGTAACCCTGTACCGCCGCCGGCCCCATATACTGAGAGGCACGGTGCTGCCCTTCGCTCTCCTCTATCCGGCATGGCTGTACTGCTGGGTGGCGGTGTATGGGACGGACGAGTACCCGGAGGCTGGGCTAATCGCACTGGCGGCGCTTGGGCTCCTTCATGTTCTCACGGTTCTCTCCGGGCTCTGGTCGGTACACGCCCATTGTGCGCTCACCTGTGCCATGgagCCGAATATTCATACAGCC…
atp13a5.1	atp13a5	MSTRG.13808.1	MSTRG.13808	TTGACCTTCAGCATGTTCCTGTTTTAGCCTTAGGAAAGCCAGCCATCAAATCATCCTAGGACTGGAGTTTTAGGCCTTGGGATCTATTATCCCCTGAGCACATTACCTCATTTGTATGGAGTCCTCAATGTTTCATCTTCTGGATCAGACCAACACAAGAAGATAAAACCACCGGCTCTCAAAGTGAAGCTACTAAAGATCAATACTTCTGATATCTCGTCTGCCTGATCTGTCTCATGGGGGAAACAAATCAAGATGGCTACAGGGCACTGCTCAATGAAGGAATGGAAAATGAAATGGAAATATTTGGATACAGGACGATTCTATGGCGCAAGGGACTTTGCATTATGGGATATATCTTTTCCTTTGGATTACTATGGCTTCTATTTTACTGGAAGC…
atp13a5.2	atp13a5	MSTRG.13808.2	MSTRG.13808	ATCTTTTTGACCTTCAGCATGTTCCTGTTTTAGCCTTAGGAAAGCCAGCCATCAAATCATCCTAGGACTGGAGTTTTAGGCCTTGGGATCTATTATCCCCTGAGCACATTACCTCATTTGTATGGAGTCCTCAATGTTTCATCTTCTGGATCAGACCAACACAAGAAGATAAAACCACCGGCTCTCAAAGTGAAGCTACTAAAGATCAATACTTCTGATATCTCGTCTGCCTGATCTGTCTCATGGGGGAAACAAATCAAGATGGCTACAGGGCACTGCTCAATGAAGGAATGGAAAATGAAATGTGCAAGGTCAACTGATGTAGATCTACTCTCTCTCAAACCAAAACTTACTTCCCAGCCTCATTTATTTTACAGGGAAGTATGTATGCTAAATCAG…
atp13a-like.1	atp13a-like	MSTRG.13804.1	MSTRG.13804	GGAGGCTTTCACTGACACTTAACTGTCTGTAACAACTGGAGAAGACAATTGGCCTTCTACATGGTTTCTACATAGTTCTTGATTTGAATTGAACCATAAGAGTGGATGCAGCAATGGAAGCAAAACTAAAAGCCACACATCATGGGATAGTCAATGAAGGCTCAGAAAATGAATTTCAAGTGTTTGGCTACAGAACAAAGAGATGGAGACAAGCCTTGTGTTATGTGGGATACGTGCTTTCACTTGGATTAATTCGATTCCTCTTGTACTGGAAACAGGAGATGTATGTCTGGTTTGTTTGCAACCCTTGCAGCTTGGAAGAGGCTGACATTTTACTGCTCAGAACTACTGATGAACAGAAAAAGTGCTGTATGAAGAAAGTAAAGTCATTTCATGTTG…
atp13a-like.2	atp13a-like	MSTRG.13804.2	MSTRG.13804	GCTTTCACTGACACTTAACTGTCTGTAACAACTGGAGAAGACAATTGGCCTTCTACATGGTTTCTACATAGTTCTTGATTTGAATTGAACCATAAGAGTGGATGCAGCAATGGAAGCAAAACTAAAAGCCACACATCATGGGATAGTCAATGAAGGCTCAGAAAATGAATTTCAAGTGTTTGGCTACAGAACAAAGAGATGGAGACAAGCCTTGTGTTATGTGGGATACGTGCTTTCACTTGGATTAATTCGATTCCTCTTGTACTGGAAACAGGAGATGTATGTCTGGTTTGTTTGCAACCCTTGCAGCTTGGAAGAGGCTGACATTTTACTGCTCAGAACTACTGATGAACAGAAAAAGTGCTGTATGAAGAAAGTAAAGTCATTTCATGTTGCCAA…
atp13a-like.3	atp13a-like	MSTRG.13804.3	MSTRG.13804	GGCTTTCACTGACACTTAACTGTCTGTAACAACTGGAGAAGACAATTGGCCTTCTACATGGTTTCTACATAGTTCTTGATTTGAATTGAACCATAAGAGTGGATGCAGCAATGGAAGCAAAACTAAAAGCCACACATCATGGGATAGTCAATGAAGGCTCAGAAAATGAATTTCAAGTGTTTGGCTACAGAACAAAGAGATGGAGACAAGCCTTGTGTTATGTGGGATACGTGCTTTCACTTGGATTAATTCGATTCCTCTTGTACTGGAAACAGGAGATGTATGTCTGGTTTGTTTGCAACCCTTGCAGCTTGGAAGAGGCTGACATTTTACTGCTCAGAACTACTGATGAACAGAAAAAGTGCTGTATGAAGAAAGTAAAGTCATTTCATGTTGCCA…
atp13a-like.4	atp13a-like	MSTRG.13804.4	MSTRG.13804	GCTTTCACTGACACTTAACTGTCTGTAACAACTGGAGAAGACAATTGGCCTTCTACATGGTTTCTACATAGTTCTTGATTTGAATTGAACCATAAGAGTGGATGCAGCAATGGAAGCAAAACTAAAAGCCACACATCATGGGATAGTCAATGAAGGCTCAGAAAATGAATTTCAAGTGTTTGGCTACAGAACAAAGAGATGGAGACAAGCCTTGTGTTATGTGGGATACGTGCTTTCACTTGGATTAATTCGATTCCTCTTGTACTGGAAACAGGAGATGTATGTCTGGTTTGTTTGCAACCCTTGCAGCTTGGAAGAGGCTGACATTTTACTGCTCAGAACTACTGATGAACAGAAAAAGTGCTGTATGAAGAAAGTAAAGTCATTTCATGTTGCCAA…
atp13a-like.5	atp13a-like	MSTRG.13804.5	MSTRG.13804	GACACTTAACTGTCTGTAACAACTGGAGAAGACAATTGGCCTTCTACATGGTTTCTACATAGTTCTTGATTTGAATTGAACCATAAGAGTGGATGCAGCAATGGAAGCAAAACTAAAAGCCACACATCATGGGATAGTCAATGAAGGCTCAGAAAATGAATTTCAAGTGTTTGGCTACAGAACAAAGAGATGGAGACAAGCCTTGTGTTATGTGGGATACGTGCTTTCACTTGGATTAATTCGATTCCTCTTGTACTGGAAACAGGAGATGTATGTCTGGTTTGTTTGCAACCCTTGCAGCTTGGAAGAGGCTGACATTTTACTGCTCAGAACTACTGTAAGTGACTCTGCTTCAGTGCACTTTGGTTGAAGTGGTTAAAATATTTCTGTGAACAGGCT…
atp1a1.1	atp1a1	MSTRG.26540.1	MSTRG.26540	GGTTACACAgtgcatagtgtgtgtgtgtgtgtgtgtgtgtgtgtgtctttccTGCATAGGAAAACAAGGGCACACCCATCTCTGGGTGCCATGTTGGGAACCTCTAGGGGCGCTGTTTCACTGGGGTCTCAGAGTATGGCAAGGGACAGAATGACCTATGTTTTGCAGAACATTGATAGGaaaggcattaaaataaattGGGTGAACTTGCccttgacactttttttttttttttcctccccacAGGCCGGAAGAGACAAGTATGAGCCCGCAGCTACCTCTGAGCAGGGGGGCAAGAAGAAAAAGGGAAAGGGGAAGGATAAAGACATGGATGAGTTAAAGAAGGAATTGACCATGGAAGACCACAAACTGAGTCTGGATGAGCTGCACCGCAAGTTT…
atp1a1.2	atp1a1	MSTRG.26540.2	MSTRG.26540	tttttttttttttttcctccccacAGGCCGGAAGAGACAAGTATGAGCCCGCAGCTACCTCTGAGCAGGGGGGCAAGAAGAAAAAGGGAAAGGGGAAGGATAAAGACATGGATGAGTTAAAGAAGGAATTGACCATGGAAGACCACAAACTGAGTCTGGATGAGCTGCACCGCAAGTTTGGGACGGACATGCAAAGGGGTCTGAGCACGGCCCGGGCAGCAGAGATCCTGGCACGAGATGGACCCAATGCCCTCACCCCGCCCCCCACTACTCCAGAGTGGGTGAAATTTTGCCGCCAGCTGTTCGGGGGGTTCTCTATGCTGCTGTGGATTGGAGCCATACTCTGCTTCCTGGCCTATGGTATCACTGCTGCCACGGAAGAGGAGCCAACGAATGATA…
atp1a1.3	atp1a1	MSTRG.26540.3	MSTRG.26540	GCCGGAAGAGACAAGTATGAGCCCGCAGCTACCTCTGAGCAGGGGGGCAAGAAGAAAAAGGGAAAGGGGAAGGATAAAGACATGGATGAGTTAAAGAAGGAATTGACCATGGAAGACCACAAACTGAGTCTGGATGAGCTGCACCGCAAGTTTGGGACGGACATGCAAAGGGGTCTGAGCACGGCCCGGGCAGCAGAGATCCTGGCACGAGATGGACCCAATGCCCTCACCCCGCCCCCCACTACTCCAGAGTGGGTGAAATTTTGCCGCCAGCTGTTCGGGGGGTTCTCTATGCTGCTGTGGATTGGAGCCATACTCTGCTTCCTGGCCTATGGTATCACTGCTGCCACGGAAGAGGAGCCAACGAATGATAATCTCTACCTCGGTGTTGTCTTGTCC…
atp1b2.1	atp1b2	MSTRG.25978.1	MSTRG.25978	CTAGCAGGGGAAACAGCCAATTGCCCCAACTCTCACACCCCACAGTGCTTTAAAGCCTACTGCACCAGGGCATTTATTGTTGGCAAGGGGCAATAAGCAAGATGGCGGCTATGAGTCAGAAGAGAAGCTGTGGGGAGATAATGAACGAATTTAAGGAATTTATGTGGAACCCAAGGACCCGGGAATTCATGGGCCGGACAGCGAGCAGTTGGGGTCTGATTGTCTCTTTCTACCTGGTTTTTTATGCCTTCCTTACGGGCATGTTTGCCCTCTCCATGTACGTCATGTTACAGACCATCGACGAATATACCCCCAAGTACTGGGACCGACTTACTAGCCCAGGACTGATGATTCGCCCCAAAACAGACACTCTGGAGATTGTTTATAGCATCAGCGGAA…
atp1b3.1	atp1b3	MSTRG.14385.1	MSTRG.14385	CGGGGACGCATTGGTCCAAGCTGCGCTCTATCGGCTCTGCTTTTACTGCAGCGCAAGGATCTTACCTCTCTCCCCGCCATCTCCGCTAACACAATGGCCAAGGAAGAGAACAAGGGAAGCGAGCAGTCTGGCTCCGACTGGAAGCAGTTCATCTACAACCCGCAGAGTGGAGAGTTCATGGGCCGCACGGCTAGTAGTTGGGCTCTGATCCTGCTATTCTACTTGGTGTTTTATGGATTCCTCGCTGGGCTCTTTACCCTTACCATGTGGGTCATGCTTCAAACACTGGATGATTCTGTCCCCAAATACCGAGACAGAGTTTCTTCTCCAGgtTTAATGATTTCTCCTAAATCTGCTGGGCTTGAGATTAAATTTACCCGGAATAAGACTCAGTCTTAT…
atp1b4.1	atp1b4	MSTRG.19391.1	MSTRG.19391	GGGGTTTAACCAATCATTGTGGTTGTCCACAAGTCACAACAAGAAAGTCTAAGCAGCAAGAGCCAATGCTTCAGTGTCTTGGCAGAGTTTCATTCTGTTCTACCCAAAGGGACCTGATTAGCAGTCTGGTAGGTGAGCTGATCACTATTCAAGAGAACGCTGGATGAGATTCTTTCTTTCAAGAAACCCTTTATTAACTTGTCCCAAGTGATATCTACATAAGGATTGAAGAGCTATGAGATAACCCCTCGTACTGGCAATTTTTCTGGTTCGGAAATTATAAATATCAGCTCTGCAGAGCTTCCCAGAAACACAGAAGAATGGAGCCAAAAACGGCAACTCGTGGTGAAGATGTGAAATATCTTCATTCAGCCGACAATATAAGTGATGGAAGGCAAC…
atp2a1.1	atp2a1	MSTRG.26815.1	MSTRG.26815	CTTTCCCTCTCTGACAGCATCTGTGTGGGGTCTGGGCTCTGAGGTGTCCATATCTCCTGCCGAGGGCACAGGAGATGATCTGCTGAGCCACACGACGGCTCCAAAGGAAAAAGCTCTGCTGCAACCGAGGGGGGATCTGCCCATTGTGGGGGGACGAGGACAACTTTGTTAAACGTACGGACGAGGCGAGCCCAGGGGGGCTGACAGGCAAGGATGGAAGCCGCACACACCAAGACCACCGAGGAATGCTTGGCCTATTTTGGGGTCAACGAGAACACTGGTCTCTCTCCTGAGATAGTCAAGAAGAACTTCGACAAGTTCGGACCCAATGAACTTCCAGCTGAGGAAGGAAAGTCCATATGGGAACTGGTGGCAGAACAGTTTGAAGATTTACTGGTC…
atp2a1.2	atp2a1	MSTRG.26815.2	MSTRG.26815	CTTTCCCTCTCTGACAGCATCTGTGTGGGGTCTGGGCTCTGAGGTGTCCATATCTCCTGCCGAGGGCACAGGAGATGATCTGCTGAGCCACACGACGGCTCCAAAGGAAAAAGCTCTGCTGCAACCGAGGGGGGATCTGCCCATTGTGGGGGGACGAGGACAACTTTGTTAAACGTACGGACGAGGCGAGCCCAGGGGGGCTGACAGGCAAGGATGGAAGCCGCACACACCAAGACCACCGAGGAATGCTTGGCCTATTTTGGGGTCAACGAGAACACTGGTCTCTCTCCTGAGATAGTCAAGAAGAACTTCGACAAGTTCGGACCCAATGGAAAGTCCATATGGGAACTGGTGGCAGAACAGTTTGAAGATTTACTGGTCCGGATTCTGCTGCTGGCC…
atp2a2.1	atp2a2	MSTRG.2873.1	MSTRG.2873	CGAGCTACGTCACCGTGATCCGGGATCCTGCTGGAAAGTGGGGGTGGAGCTAGATGACGCTTCTTCCAACCAATCAGACTCGTCCACATGCCGCGACCGTGTGCCTGGGGCAGCCTTGGAATAAAATGCTATAGCGGCTAAGTGCTGCCGCCACTAGAAGCCAGAGCGCAGCGGGAAGGGAAAGGCTGGGCGACGGCTCACTGGGACAAGAGGGAGGCCGCAGCCCGCAAACGAAGCAGGGGACAGCTAGTTAATTGAGGAAGGAAGGTTATTGGGGCGGGAAGTGATATATTATACTGAAGTGGTAAAGGATAGACGGTACGAGGATTCTCGGGTCTAGTCAGCGTCAGAAAGCCGGCTTCTCTCATTGAACCTTTCCGTTTGCGGGTTTACCGACAC…
atp2a2.2	atp2a2	MSTRG.2873.2	MSTRG.2873	GCTTCTTCCAACCAATCAGACTCGTCCACATGCCGCGACCGTGTGCCTGGGGCAGCCTTGGAATAAAATGCTATAGCGGCTAAGTGCTGCCGCCACTAGAAGCCAGAGCGCAGCGGGAAGGGAAAGGCTGGGCGACGGCTCACTGGGACAAGAGGGAGGCCGCAGCCCGCAAACGAAGCAGGGGACAGCTAGTTAATTGAGGAAGGAAGGTTATTGGGGCGGGAAGTGATATATTATACTGAAGTGGTAAAGGATAGACGGTACGAGGATTCTCGGGTCTAGTCAGCGTCAGAAAGCCGGCTTCTCTCATTGAACCTTTCCGTTTGCGGGTTTACCGACACCTAGCGGCTCACAGGCTGTGAGTACACACTGTCGCTTTGCCAGAGAAGCATCCCTCTT…
atp2b1.1	atp2b1	MSTRG.7593.1	MSTRG.7593	ttccattagcggccctccaccatgtatgctagagaaactccggccctcggcaccgcagaagttggacagcactgagctaaggGATTATCAAAAATATAACATACTGAGAAACACCAGATGCCTGaccatttttcatgttttcacGAAGTATAACAACATCatatttaaaactatattcagTGATGTAACCAGATATTGAGTACACACCCAAAAACATCTTCAGGACCTCTAAATCTTGGGGAAATTCTTACACACACCTCTAAATTAAATTCATACATCAATCAGATGTATGTACACTTATGGCCATGTGATCCCCAAACAGATGTTGGGTCTGCTCCTCTCTATATTTAGGTATCTGATTTTATTTAGGGTTAAGGAGAAGGTAACATTCTTGGGAAA…
atp2c1.1	atp2c1	MSTRG.15791.1	MSTRG.15791	TCCCTTCTTCCGTTTCGGACCCAGCCCAGTTTGGAGGAACAAGCCAATCGTCTGCGCAGCCACGCCCCCGGCTCGTATGCTTGCGCTTCACTTCCTCTTAGTCTGCTGTACAAGGCTTACCGTCGCCCGTCGGGATATGACTGGGTCAGCTGTTTGTGGCGATAAAGCCGGCTAGGTGTTTACCGCGCTGTTTTCTGCCCACTCGGCAGCATTTGGGGGCACACCCCTCTACTCTAGTAACTGAGGAGGCTATGACGTCTACAGCAGATCCTGAAGCAGTTACATCTTCCGACCGGTGTGTTACTTCTGCGTGGAAGACAAAAAACGAGGTCATTACCAGTTGGGGAAACAGCGGAATTGCACAGCCTGACAGCAGTTTCGCTGTCAAGGCTTCAAGAT…
atp2c1.2	atp2c1	MSTRG.15791.2	MSTRG.15791	GTATGCTTGCGCTTCACTTCCTCTTAGTCTGCTGTACAAGGCTTACCGTCGCCCGTCGGGATATGACTGGGTCAGCTGTTTGTGGCGATAAAGCCGGCTAGGTGTTTACCGCGCTGTTTTCTGCCCACTCGGCAGCATTTGGGGGCACACCCCTCTACTCTAGTAACTGAGGAGGCTATGACGTCTACAGCAGATCCTGAAGCAGTTACATCTTCCGACCGGTGTGTTACTTCTGCGTGGAAGACAAAAAACGAGGTCATTACCAGTTGGGGAAACAGCGGAATTGCACAGCCTGACAGCAGTTTCGCTGTCAAGGCTTCAAGATTTCAACAGTTAACTAACACAGAAAATGATACAATGATTCCAGTATTATCTTCAAAAAAAGCAAGTGAATTACCA…
atp2c1.3	atp2c1	MSTRG.15791.3	MSTRG.15791	AAAATGGCCTCCGATTTTCGCGTAAAGGCGGAAGTTGCCGAAGATTGGTTACACACGCTTCCATACAGTATACGCCGAAAACCCAATTAATAGCCTGTGTTCGGGTGACAGACAAAACGTCATGTTCACTCCCTTCTTCCGTTTCGGACCCAGCCCAGTTTGGAGGAACAAGCCAATCGTCTGCGCAGCCACGCCCCCGGCTCGTATGCTTGCGCTTCACTTCCTCTTAGTCTGCTGTACAAGGCTTACCGTCGCCCGTCGGGATATGACTGGGTCAGCTGTTTGTGGCGATAAAGCCGGCTAGGTGTTTACCGCGCTGTTTTCTGCCCACTCGGCAGCATTTGGGGGCACACCCCTCTACTCTAGTAACTGAGGAGGCTATGACGTCTACAGCAGATC…
atp5a1.1	atp5a1	MSTRG.3564.1	MSTRG.3564	GCCGCCATCTTCTCAGTGTGCGCGGAGAGGCGGACACGGCACATCCATCTGCAAGCAGCAACCCGAGTCCCAAGCCGCAGCCATGCTGTCAGTCCGTGTAGCCACCGCGCTGGCCCGCACCCTGCCCCGACAGGCAGGCCTGGTGTCCAAGAAAGCCCTCGGTGCTGCTTTTGTTGCAACCAGAAACATTCATGCATCTGGCGCATGGCTCCAGAAGTCCGGCACCGCTGAAGTGTCCTCTATCCTTGAGGAGCGTATCCTTGGTGCTGACACCAGCGCTGACCTAGAGGAGACCGGACGTGTCCTTTCCATTGGTGATGGTATTGCCCGTGTCTATGGGCTTAGGAATGTCCAGGCTGAGGAGATGGTGGAATTCTCATCTGGCCTGAAGGGCATGTC…
atp5b.1	atp5b	MSTRG.6112.1	MSTRG.6112	GCTAGAGCGACGTTAGAACTGGCTAATCACTATCTTGACTCCTCCCTGTGACGTTATTTTACGCGTACTCAGCGGCTCCTTCTTGTACCCGCCCCCAGAGCTACAGCCTCTGAGTGCTCCTTCTGCACTGCTGCTGCTCTCCGCTGCTGACGCCGCCATGTTAGGGGCTGTAGGACGTTGTTCTGCGGGGGCACTGCGGGCTCTAAAGCCAGCATCTAACCCAGTTCAGCTCGGGCAGAACCTTCTCAGATGTTCCCCTGCAGCGCTGCACTCCCGGAGAGATTATGCAGCTCAGACTTCCGCAGCAGCCAAGCCTGGAACAGCAGTCGGCCGCATTGTGGCAGTCATTGGTGCTGTTGTTGATGTCCAGTTTGATGAAGGCCTCCCACCTATCCTGAA…
atp5c1.1	atp5c1	MSTRG.8114.1	MSTRG.8114	GGAGGGACAATTCATTAAGAAGACCAATaacttttaaagggtttgcccTTACCTGATATGGCGCGGTATCGCGAGGTTTCCGGCCGCTGCGCGCTTTTCCAGCCCCGGTTCCGTGCATGCGCGTCCTGCGCTGACTGACCTTGCCTGCAGTCACCATGTTGTCTCGGAGCAGCGTCCTCATCTTGCAGTCACAATGGGGCCAGGGTCAGGTCAGGAACATGGCAACATTAAAGGACATTACAAGACGTCTTAAGTCTATCAAAAACATCCAAAAGATTACCAAGTCTATGAAGATGGTGGCAGCTGCTAAGTACTCCAGGGCTGAGAGGGAGCTAAAACCAGCTCGAGTCTATGGAACAGGATCTCTGGCATTGTATGAGAAAGCTGAAATCAAAGCTC…
atp5c1.2	atp5c1	MSTRG.8114.2	MSTRG.8114	GGAGGGACAATTCATTAAGAAGACCAATaacttttaaagggtttgcccTTACCTGATATGGCGCGGTATCGCGAGGTTTCCGGCCGCTGCGCGCTTTTCCAGCCCCGGTTCCGTGCATGCGCGTCCTGCGCTGACTGACCTTGCCTGCAGTCACCATGTTGTCTCGGAGCAGCGTCCTCATCTTGCAGTCACAATGGGGCCAGGGTCAGGTCAGGAACATGGCAACATTAAAGGACATTACAAGACGTCTTAAGTCTATCAAAAACATCCAAAAGATTACCAAGTCTATGAAGATGGTGGCAGCTGCTAAGTACTCCAGGGCTGAGAGGGAGCTAAAACCAGCTCGAGTCTATGGAACAGGATCTCTGGCATTGTATGAGAAAGCTGAAATCAAAGCTC…
atp5d.1	atp5d	MSTRG.1310.1	MSTRG.1310	CACAGTCAAGCCGGCTTCACCATGCTGTCTGCCCGTGCTCTCTTCGCTCTCCGCCGGGCTGTATTTAGCCAGGTTCGGACATATGCCGAAGCAGCTCCTGCGGGGGCCCCTGCCATGAGTTTCACATTCGCTTCCCCGACTCAGGTTTTCTACAGTGGTGCCAGTGTGAAACAGGTAGATGTACCCACATTGACAGGAATGTTTGGGATTCTCCCAGCCCATGTCCCAACTCTACAGGTTCTCAGGCCAGGCATTGTAACAGTGTTCAGTGATGATGGTGGTGCAACTAAATATTTTGTGAGCAGTGGTTCAGTAACAGTAAATGCAGACTCTTCTGTGCAACTCCTGGCTGAAGAGGCAGTGACACTGGACATGTTAGACCTTAGTACTGCAAAGTca…
atp5f1.1	atp5f1	MSTRG.4243.1	MSTRG.4243	CGTTCCTATTTTGCCATCAGGTAAAATGGCGGCGGTAGTTCAGTGACGTCACCCCGGCCAGGAAAAGGCGTGCGCCATCTTGTTTCCTAAGCACTGTCAGGGACACCGAGGGCACAGGGTGACCGGCGGAGACAGGCCACACAGCAAATTCCGGTCTCAAAGAGGCATTTTCCCCGCTGCACCATGCTATCCAGAGCCGCTCTGACCTCAGcCTCTGCCCTGAGGAAAACTGCCCCTCTCAGCGTTGGACTTCTGAACCAATGCAGGTCATTTCACAAGGGGCAGCCTGCCATGGCTCCAGTGCCCCCACTTCCAGAGAAAGGAGGAAAGGTCCGTTTTGGTCTGATCCCTGAAGAGTTCTTCCAATTCCTTTACCCCAAGACAGGAGTCACaggCCCT…
atp5g1.1	atp5g1	MSTRG.6298.1	MSTRG.6298	gcccagGTGAGAAGTGGAGTCTGTCTTCTCTCTCGACCAGTTTCTGTCCCACTACTGAGCTACACTGGACTGAGGACTGAGCAGCTGATGCCTGTTCCAGCTAGGGGAATCCAAAGCAGTGTAACATGCAGGGACATTGATACAGCTGCAAAGTTTATTGGAGCTGGTGCTGCTACCGTAGGTGTGGCTGGCTCTGGTGCTGGTATTGGGACAGTGTTTGGCAGCCTTATCATTGGATACGcaaggaaTCCTTCTCTGAAACAACAACTCTTCTCTTATGCCATCCTGGGGTTTGCCCTGTCTGAAGCTATGGGACTGTTCTGTCTTATGGTCGCTTTCCTCATCCTGTTTGCCATGTAAAACATTAAGATCACCAGATTATATTTTGGACCCCCTGTA…
atp5g3.1	atp5g3	MSTRG.22568.1	MSTRG.22568	CCTCCGTTCAGTTCGACCTCTGGTGCCGAGGGGCTGTGACAGACTTCCGAGCCGACACCTTCCGAGGAACACTCACCCACATTCAACATGTATGCCTGCGCGAAGTTCGTCTCCACACCCTCTCTGATCCGTGCTGGGTCCAGAGTTCTGTACAGACCAGTTTCTGCATCAGTGTTGTCTCGGCCAGAGGTCCGAACTGGAGAGggAAACGCCACACTCCTCAGTGGGACTCCAAACACCTTCACACAGTTGGTACTGAGGGAATTCCAGACCAGTGCAGTCAGCAGGGACATTGACACTGCTGCAAAGTTTATTGGTGCTGGTGCTGCCACAGTTGGAGTGGCTGGCTCTGGTGCTGGTATTGGAACAGTGTTCGGCAGCCTCATTATTGGCTATGCC…
atp5g3.2	atp5g3	MSTRG.22568.2	MSTRG.22568	TTGCGTGCTGTCCTCCGTTCAGTTCGACCTCTGGTGCCGGTAAGAGGAGTGTGTGAGCAGGCCCCCGGGTATCCGTAATCCGCCAGCATCCTTCACCGTCCGAGGGGCTGTGACAGACTTCCGAGCCGACACCTTCCGAGGAACACTCACCCACATTCAACATGTATGCCTGCGCGAAGTTCGTCTCCACACCCTCTCTGATCCGTGCTGGGTCCAGAGTTCTGTACAGACCAGTTTCTGCATCAGTGTTGTCTCGGCCAGAGGTCCGAACTGGAGAGggAAACGCCACACTCCTCAGTGGGACTCCAAACACCTTCACACAGTTGGTACTGAGGGAATTCCAGACCAGTGCAGTCAGCAGGGACATTGACACTGCTGCAAAGTTTATTGGTGCTGGTG…
atp5g3.3	atp5g3	MSTRG.22568.3	MSTRG.22568	GTTACAAAGTGACCTTGAGTGGATTCTCCTCCCTCCATCCGGGTCTTCTTTATAAAGGGCGTTGTGCGCTTGCGTGCTGTCCTCCGTTCAGTTCGACCTCTGGTGCCGGTAAGAGGAGTGTGTGAGCAGGCCCCCGGGTATCCGTAATCCGCCAGCATCCTTCACCGTCCGGTATCTTATTAAGACCCCTTTGTGTTTAATTGCCAGGGGGCCTGAAGGCTTGCTTTTTGCGTTGTGTATTTGGTGCGGAGGCGCAACCATTTTCCTGTGTTCTCATCGCTTCTCTCCATTTTCTCCCTGCAGAGGGGCTGTGACAGACTTCCGAGCCGACACCTTCCGAGGAACACTCACCCACATTCAACATGTATGCCTGCGCGAAGTTCGTCTCCACACCCTCTC…
atp5h.1	atp5h	MSTRG.23703.1	MSTRG.23703	TCCCCGCGTTGAGGCAGCCATTGCAGTGTCCCGGGAGTTCGGCTGGAGGTCGGAACTAAAGGAAAGAACATAACCATGGCCGGACGCAGAGCAGCACTCAAAGCAATCGACTGGATGGCCTTTGCCGAGAGGGTCCCACCAAACCAAAAGGCCATGTTCAATGCCCTCAAGACTCGCAGTGACACGGTCGCTGGAAAGTTAGCCTCCCTCCCAGAGAAGACTCCAGTCATTGACTGGGCCTTCTACCGCACTGCAGTTCAGAAAGCCGGGATGGTTGATGAGTTTGAGAAGAAGTTTAACGCCACCACTATCCCTGAGCCAAAGGACACCCAGACTGAGAAGATTAATGCACAGGAACAGGAGTCTGTTAAGCAAGCTGCAACCTACATCCAGGAATCC…
atp5i.1	atp5i	MSTRG.1282.1	MSTRG.1282	ACGAAGTGCAGTGACACGCCCACTTTCTCGGCGTACGCACATGCTTTAGTGCACGCCTTTTCCGCCGGCGGCCTGCTTAGTGCCAGTGTCACTTGGAGGAGACAAGATGGTTCCACCGGTCCAGGTATCGCCGCTTATAAAGTTCACCAGATATTCTGCATTGCTGGTTGGGATGATTTATGGCATGAAAAGATATGACTATTTAAAACCAATTGCTGAAGAAGAAAGGAAGGTAGAAGCTGAAGAGAAAAGACAGCGAGAGGAAGCTGAGCGAATTGCTAAGGAAATAGCAGCTGCTAATGAAGATACCATTCTGAAATGAATTTCCATCCATTAAAGGACAGTGTACCACCATATTGTGTTTCTTTGTTTATTGCTCCTGGGTTGCTTATGTAAAAG…
atp5j.1	atp5j	MSTRG.3835.1	MSTRG.3835	CAATCATTCCCTCAGCCAATCATTCCCTCACCCAGCCATTCCCTCAGCCAATCATTCCCTCTCACTAGGAGCCGCCGCTAGCAGACCACGTGTTCAGTCCCCTGATTGGAAGGCGGAGCCTCCGTGCCGCGTCCCATTGCGTCATCATTGTGAGCCTGACGGTGACAGGAGAGCAAGGTGACCGCTCTGTTATACCCGGAGAGAGGTTAACCCCCACGTCACATCATGATTCTTCAAAGGCTCTTCCGATTCTCATCTGTTTTCCGCACTTCAGTCTCTGTTCATTTGCGGAGGAACATTGGACTGACAGCCATCGCATTTAATAAGGCGAAAGAGCTTGATCCAGTGCAGAGACTCTTTGTGGACAAAATCAGAGAGTACAACACAAAGAGCCAGAAA…
atp5j2.1	atp5j2	MSTRG.22172.1	MSTRG.22172	AGACTCCCCGCCTCTCGTTCAGTTTCCCGTCCTGCCTGCATTCACCTTCTCATTTAGTCACTTCCCGTCGTTGCAGCGCCTGTGACATCTCGGTCATTAAGATGGCGGACAAGCCGGGTAAGTGCCCCTAGCTGAGAGAAGACTCATGGATATTAAGCTTGGTCAGCTGCCCAACTGGCTGTCAACTCGTGATTTCACACCAAATGGAATCATTGCATCATTACGCAAAGgACATAACTCCTATTTCAACAAGTACATCAATGTGAAGAAGGGAGGCATTGGAGGAGTGGCCATGCTCCTGGCTGGTTATGTAGTTCTGAGCTATGTTTGGGAATATGATCATATCAAGCATGATCGCTGGAGAAAGTATCACTGATCTGAGGAAATCATTCCTTCTTC…
atp5j2.2	atp5j2	MSTRG.22172.2	MSTRG.22172	CGTTCAGTTTCCCGTCCTGCCTGCATTCACCTTCTCATTTAGTCACTTCCCGTCGTTGCAGCGCCTGTGACATCTCGGTCATTAAGATGGCGGACAAGCCGGTGCCCCTAGCTGAGAGAAGACTCATGGATATTAAGCTTGGTCAGCTGCCCAACTGGCTGTCAACTCGTGATTTCACACCAAATGGAATCATTGCATCATTACGCAAAGgACATAACTCCTATTTCAACAAGTACATCAATGTGAAGAAGGGAGGCATTGGAGGAGTGGCCATGCTCCTGGCTGGTTATGTAGTTCTGAGCTATGTTTGGGAATATGATCATATCAAGCATGATCGCTGGAGAAAGTATCACTGATCTGAGGAAATCATTCCTTCTTCTATACTTAATGTTTCCTGTA…
atp5l.1	atp5l	MSTRG.18268.1	MSTRG.18268	CTCGTCTGCTCTCGGAGGGTGACATTGGGCGGCGCTATTGCAGATATTCTTGTTTCTCGTAGCCGGTAGAAGGAGGTCAGTCATCCATTTCTACTACGGGATCTGCGGTAGGCCTCGGACGTTCATCATGGCTCAGGCAGCACAAAAACTTGTAAAGGCCGTAACCACAAAGACTCCTCAGCTTATTGGCGCTGCTGTCGGTTACTCCCGTCCACGCCTTGCTACATTCTGGTACTATGCCAGAGTTGAGCTCACCCCTCCAAGTCCTGCAGAGGTCCCCAAAGCTATTGAGAGCATAAAGGGTCTGGTCAAGTCTTTCCAGAGTGGCCGCTTGTCTGAGCTCACTGTCCGGGAGGCCCTGCGGAATGGTCTGGTAGCTACAGAGGTCCTTATGTGGTT…
atp5o.1	atp5o	MSTRG.3762.1	MSTRG.3762	GCGCACTGAGGCTAGCAGGGGTCATTTCCACCAGTGCGCTGCGTACTTAACGTAAGACGTGACCTGTAGAGTGGGAGGCGCTCGCTTTGACCTAGTGCAGCGGCCGGAGGAGAATATGGCAGCGTTAGGGAGCTTCTCAGTGAAGGTTCGTTCCTTCAGCACCAGTGCTGTCCGGCCAATTTCCAAGCTGGTCAAGCCCCCTATTCAGGTGTATGGCCTGGAGGGTCGCTATGCCACTGCACTGTATTCCGCTGCTACAAAGCAGAAGAAGCTGGACCAGGTGGAGAAGGAACTGACCAGAATATCGGCACTTATTAAGGATCCCAAGTTGTCTGGCGTCATCACAAACCCACATGTTAAACGCGCCCTCAAACAGAAGACTGTCGGCGATATTATGGC…
atp6ap1l.1	atp6ap1l	MSTRG.3175.1	MSTRG.3175	CTGGAAGGTCAGTTCTTTTCTCTGCTACCTCAGATTAGCAAATGTATTGGAACTGAAACGATCTGCTAGGGCTCTCAATGGCTAAGAAAAGATTATGCCTAATTCTTGCTTTAATAGACATTGGGTTTTCTCAGTCCAAGGAAGCGTTCTCCTCAGAACTCACTAGCAGttATAAGTATCAAACCACTTCTAGAAAAGAATTGGTGTGGAATTATGggCAAAACAACCAACACCGAGCAGGGCGGAATCATCCTTTGAAACATCAAGGAACTGGGCAGGGGATGTTATACAATATTTTGAGAAGAGAAACGTTGCATGAAGAAATGATCATTGAGAATAAAGCGCATCGTCACAGGCTTATAAACATCACCTCAAATGGCAAAACCTGCGTTCTGTTTA…
atp6v0a1.1	atp6v0a1	MSTRG.24856.1	MSTRG.24856	TACGCCATGAACAAAGATGGCGGCGAGGCGGCAGCTGGGAATATGTCAGTGACGTCAGGGGGCGGCGTTCCAGGCTGAGGAGGTGGAAGGAGGCAGCTGATACTGTGAGAGGAGCGTCAAGGTTCAAAAGTAGGAAGATATCCCGAAATCATGGGGGAACTTTTCAGAAGTGAGGAGATGACCTTGGCCCAGCTTTTCCTTCAGTCTGAGGCTGCATATTGCTGTGTTAGTGAACTGGGAGAGCTGGGAAAAGTCCAGTTTCGAGATTTAAATCCAGATGTCAATGTGTTCCAGAGGAAATTTGTCAATGAAGTCCGAAGATGTGAAGAAATGGACCGTAAACTGCGGTTTGTGGAGAAGGAGGtcaaaaaagcaaatatctcaaTCCTTGACACTGGG…
atp6v0a1.2	atp6v0a1	MSTRG.24856.2	MSTRG.24856	TACGCCATGAACAAAGATGGCGGCGAGGCGGCAGCTGGGAATATGTCAGTGACGTCAGGGGGCGGCGTTCCAGGCTGAGGAGGTGGAAGGAGGCAGCTGATACTGTGAGAGGAGCGTCAAGGTTCAAAAGTAGGAAGATATCCCGAAATCATGGGGGAACTTTTCAGAAGTGAGGAGATGACCTTGGCCCAGCTTTTCCTTCAGTCTGAGGCTGCATATTGCTGTGTTAGTGAACTGGGAGAGCTGGGAAAAGTCCAGTTTCGAGATTTAAATCCAGATGTCAATGTGTTCCAGAGGAAATTTGTCAATGAAGTCCGAAGATGTGAAGAAATGGACCGTAAACTGCGGTTTGTGGAGAAGGAGGtcaaaaaagcaaatatctcaaTCCTTGACACTGGG…
atp6v0c.1	atp6v0c	MSTRG.21773.1	MSTRG.21773	TGGTTGGAGTGTCCTGTCATTCCCGCTTCCCCTCCTCCTTCCCGTAGCGTCGTGTGCACTATCTCTCTTTCCCTCCCCTGAGCCCGGcgcatttcttttatttctaccGGAGAGTTTACGGACAACTCGTCATCCAGCACCATGTCTACCGACACCGCAAGCGCGCCCGAGTACTCCGCCTTCTTCGCTGTCATGGGGGCTTCGTCTGCCATGGTTTTTAGCGCCTTAGGGGCGGCCTATGGCACGGCAAAAAGTGGTACAGGTATTGCCGCAATGTCTGTCATGCGGCCTGAGTTGATCATGAAGTCCATTATTCCCGTGGTCATGGCTGGTATCATTGCTATCTATGGTCTTGTAGTAGCAGTCCTTATTGCAAACTCTTTGACGTCTTCTATCACA…
atp6v0d2.1	atp6v0d2	MSTRG.16493.1	MSTRG.16493	TGTATCACAGCAGCTCTCACAGAGACCAGACCTGCTCTACCATGGCTAACACCGAGTTCTACTTCAATGTGGACAGTGGGTACCTGGAGGGGCTTGTGCGGGGGTTTAAAGGGGGGATCCTGAGATCGACCGACTACCTCAATCTGGCACAGTGTGAAACCTTAGAAGaCTTGAAGCTGCACCTCCAGTCAACTGACTATGGAAGCTTCTTGGCCAATGAAACCAGACAGCTTACAGTCTCCATCATTGATCAGAGACTGAAAGACAAGCTGATGGCAGAATTCCACTATTTCAGAAACCATGCGTTTGAGCCGCTTGCCACTTTTCTGGATTTTATAACGTACAGCTACATGATCGATAACATAATCCTGCTGATAACAGGGACTTTACACCAAAGGC…
atp6v0e1.1	atp6v0e1	MSTRG.7315.1	MSTRG.7315	GGGCGAGGCTTTGGTGCCCGTCACCTGATGGCTGAGCTGTCACATGACTTGCAGGCAGAACTTTAGTTCTTACGGAGTTGCTGTAACACCAGTAGGAGTGTTTCTTGTGTGAATAATCATGGCGTACTCTGGTTTGACTGTGCCTATCATCGTCATGACCGTGTTCTGGGGCTTTATCGGCGCTATTTTGCCATGGTTTATACCGAAGGGACCGAACAGGGGGGTCATCAATACCATGTTGGTTACGTGCTCAGTATGCTGCTATCTGTTTTGGCTAATTGCTATCCTGGCCCAGCTTAATCCTCTGTTTGGACCACAGTTGACTTCTGAAACTATTTACTACCTGAAAAACCACTGGCCCTGAGTTAATACTGCATTCTGGAGTTTTCCAGgGGAGTG…
atp6v1a_1.1	atp6v1a_1	MSTRG.27672.1	MSTRG.27672	TGGGGTGCAGTATTGGGGTGCAGTATTGGGGGGCGCTGTATTTCCTATTGCACATAACCCTACATACAAATGACTGTTTCCTGGCGCAGTGGTTATTGCGTCCCAGATGGCGGGGGCCGCCATGTACGAGTTGGTGCGCGTGGGTCACGCAGAACTAGTCGGGGAGATTATCCGGCTGGAGGGAGACTTGGCCACCATTCAGGTCTATGAGGAAACCTCCGGCGTGTGTGTGGGGGACCCGGTACTGAGGACGGGAAAGCCCCTCTCTGTAGAACTGGGCCCCGGCATCATGGGGAACATCTTCGATGGGATTCAGCGCCCCCTGAAGGACATCACAGACTTGACAAAAAGCATTTACATTCCCAGGGGCATCAACGTCACCGCGTTGTCACGGGACAT…
atp6v1a_2.1	atp6v1a_2	MSTRG.27971.1	MSTRG.27971	AGGACCCAGTAAAGGAAGGGGAAGCCAAGATCAAGGCAGACTATGCGCAGCTCCTGGAGGACATGCAAAATGCCTTCCGCAGCCTGGAAGACTAAGAGCCGCCGGTCGTTTCCACTTCTCTGCCATCTCATCATCTCAGACCTTCCGCCCCTGTGCCTGCCGGGGCCCCCCTTCTATATTTGCAGAAGAGATCTATTGTTCCTTATTCCACATTATTAGGTCTTACAGAAACAGACTGTCCATTCCAGTGTCCCGGCTGCCCAGTGCAGCTGTTTGTCTCATTCATGTGCTGAATGTTCTAGTGAAGCCCAAAGTGCTGGGTGGCTGCTGTTACACCAGAGATTCTGTATCCAAATCAATACAATCTATTGGGGATAAATGGCCCCCCCTTGGGCTGGG…
atp6v1b1.1	atp6v1b1	MSTRG.69.1	MSTRG.69	GTTACAGGACAGTGTGTGGGGTGAATGGACCTCTGGTTGTACTGGATAATGTTAAGTTTGCCCAGTATGCGGAAATCGTTAACTTCACGCTACCCGATGGCACCAGTCGGAGTGGGCAGATCCTGGAGGTTTCAGGTTCTAAGGCCATTGTGCAGGTGTTTGAAGGCACATCTGGGATCGATGCCAAGAAAACAACCTGCGAATTCACGGGAGACATTCTGCGGACACCTGTCTCAGAGGACATGCTGGGGCGTGTGTTTAACGGTTCTGGGAAACCAATTGACAAAGGCCCCACCGTAATGGCGGAAGATTATTTAGATATCAACGGACAGCCAATCAACCCCTATGTGCGAACGTACCCCGAGGAGATGATTCAGACTGGGATCTCACCTATCGACG…
atp6v1b1.2	atp6v1b1	MSTRG.69.2	MSTRG.69	GTTACAGGACAGTGTGTGGGGTGAATGGACCTCTGGTTGTACTGGATAATGTTAAGTTTGCCCAGTATGCGGAAATCGTTAACTTCACGCTACCCGATGGCACCAGTCGGAGTGGGCAGATCCTGGAGGTTTCAGGTTCTAAGGCCATTGTGCAGGTGTTTGAAGGCACATCTGGGATCGATGCCAAGAAAACAACCTGCGAATTCACGGGAGACATTCTGCGGACACCTGTCTCAGAGGACATGCTGGGGCGTGTGTTTAACGGTTCTGGGAAACCAATTGACAAAGGCCCCACCGTAATGGCGGAAGATTATTTAGATATCAACGGACAGCCAATCAACCCCTATGTGCGAACGTACCCCGAGGAGATGATTCAGACTGGGATCTCACCTATCGACG…
atp6v1b2.1	atp6v1b2	MSTRG.9047.1	MSTRG.9047	GCAGTCTGAATCGCTGAGAAGATGGCGGTGCGTGTAATGCGGGGAGGTGAGGGCGGCCCGGGGAATCCCATAGGTGCAGCGGCCAGAGAACATGTACAAGCGGTGAGCCGAGACTACCTGTCCCAGCCCAGGCTGACTTATCGCACTGTGTCTGGTGTTAATGGGCCCCTGGTTATCCTGGACAATGTCAAGTTCCCCAGGTACTCAGAGATTGTTCACCTGACTCTCCCCGATGGCACAAAGAGAAGTGGGCAGGTACTCGAGGTCAGCGGATCCAAAGCTGTGGTACAGGTGTTTGAGGGCACATCCGGCATTGATGCAAAGAAAACCTCATGTGAGTTCTCTGGGGATATTCTCAGGACACCAGTATCCGAGGACATGTTGGGACGTGTATTTAAT…
atp6v1c1.1	atp6v1c1	MSTRG.16630.1	MSTRG.16630	CATGTAGCAGTCCATCCTGCGTTCCCCTTTCTTCCCACAGATTCTCCCTTTAGCAGTGTGACGTGCGGTGACTGTCAGCTGACACAATCACGTGATGGGGTCTGCGTGATAGAGGATGGCGGAGGTCTGCTGAGCCCACTGGATACGGAACACCGAGCCATTCATCGTTACCGAGCGGGGGAACGGGAAGGGAGgacttctcctattcatcttcctgtCTGCTGCTTAAACCACTAACACTGCTAGGttCTTCTTTTGTAAAGAGCACTGAAGATCTGCAGCCATGACTGAGTTCTGGTTAATCTCTGCTCCTGGAGAGAAAACATGCCAACAGACCTGGGAAAAGCTGATGGCTGCCACCACCAAGAATAACAATCTGTCTACAAATGCCAAGTTTAA…
atp6v1c1.2	atp6v1c1	MSTRG.16630.2	MSTRG.16630	CATGTAGCAGTCCATCCTGCGTTCCCCTTTCTTCCCACAGATTCTCCCTTTAGCAGTGTGACGTGCGGTGACTGTCAGCTGACACAATCACGTGATGGGGTCTGCGTGATAGAGGATGGCGGAGGTCTGCTGAGCCCACTGGATACGGAACACCGAGCCATTCATCGTTACCGAGCGGGGGAACGGGAAGGGAGgacttctcctattcatcttcctgtCTGCTGCTTAAACCACTAACACTGCTAGGttttgcagttCTTCTTTTGTAAAGAGCACTGAAGATCTGCAGCCATGACTGAGTTCTGGTTAATCTCTGCTCCTGGAGAGAAAACATGCCAACAGACCTGGGAAAAGCTGATGGCTGCCACCACCAAGAATAACAATCTGTCTACAAATGCC…
atp6v1c1.3	atp6v1c1	MSTRG.16630.3	MSTRG.16630	CATGTAGCAGTCCATCCTGCGTTCCCCTTTCTTCCCACAGATTCTCCCTTTAGCAGTGTGACGTGCGGTGACTGTCAGCTGACACAATCACGTGATGGGGTCTGCGTGATAGAGGATGGCGGAGGTCTGCTGAGCCCACTGGATACGGAACACCGAGCCATTCATCGTTACCGAGCGGGGGAACGGGAAGGGAGttttgcagttCTTCTTTTGTAAAGAGCACTGAAGATCTGCAGCCATGACTGAGTTCTGGTTAATCTCTGCTCCTGGAGAGAAAACATGCCAACAGACCTGGGAAAAGCTGATGGCTGCCACCACCAAGAATAACAATCTGTCTACAAATGCCAAGTTTAACATACCAGACCTGAAGGTGGGCACTCTGGATGTGCTGGTCGGACT…
atp6v1c1.4	atp6v1c1	MSTRG.16630.4	MSTRG.16630	GTCTGCGTGATAGAGGATGGCGGAGGTCTGCTGAGCCCACTGGATACGGAACACCGAGCCATTCATCGTTACCGAGCGGGGGAACGGGAAGGGAGGTACAAGCCTGTCACTGTgacttctcctattcatcttcctgtCTGCTGCTTAAACCACTAACACTGCTAGGttCTTCTTTTGTAAAGAGCACTGAAGATCTGCAGCCATGACTGAGTTCTGGTTAATCTCTGCTCCTGGAGAGAAAACATGCCAACAGACCTGGGAAAAGCTGATGGCTGCCACCACCAAGAATAACAATCTGTCTACAAATGCCAAGTTTAACATACCAGACCTGAAGGTGGGCACTCTGGATGTGCTGGTCGGACTCTCTGACGAACTGGCTAAACTGGACGCGTTTGTTGA…
atp6v1c1.5	atp6v1c1	MSTRG.16630.5	MSTRG.16630	CATGTAGCAGTCCATCCTGCGTTCCCCTTTCTTCCCACAGATTCTCCCTTTAGCAGTGTGACGTGCGGTGACTGTCAGCTGACACAATCACGTGATGGGGTCTGCGTGATAGAGGATGGCGGAGGTCTGCTGAGCCCACTGGATACGGAACACCGAGCCATTCATCGTTACCGAGCGGGGGAACGGGAAGGGAGttCTTCTTTTGTAAAGAGCACTGAAGATCTGCAGCCATGACTGAGTTCTGGTTAATCTCTGCTCCTGGAGAGAAAACATGCCAACAGACCTGGGAAAAGCTGATGGCTGCCACCACCAAGAATAACAATCTGTCTACAAATGCCAAGTTTAACATACCAGACCTGAAGGTGGGCACTCTGGATGTGCTGGTCGGACTCTCTGACG…
atp6v1c1.6	atp6v1c1	MSTRG.16630.6	MSTRG.16630	CATGTAGCAGTCCATCCTGCGTTCCCCTTTCTTCCCACAGATTCTCCCTTTAGCAGTGTGACGTGCGGTGACTGTCAGCTGACACAATCACGTGATGGGGTCTGCGTGATAGAGGATGGCGGAGGTCTGCTGAGCCCACTGGATACGGAACACCGAGCCATTCATCGTTACCGAGCGGGGGAACGGGAAGGGAGGTACAAGCCTGTCACTGTgacttctcctattcatcttcctgtCTGCTGCTTAAACCACTAACACTGCTAGGttttgcagttCTTCTTTTGTAAAGAGCACTGAAGATCTGCAGCCATGACTGAGTTCTGGTTAATCTCTGCTCCTGGAGAGAAAACATGCCAACAGACCTGGGAAAAGCTGATGGCTGCCACCACCAAGAATAAC…
atp6v1c2.1	atp6v1c2	MSTRG.14499.1	MSTRG.14499	ACGTCACAGCAGGGCCACCTACCTGGCCCAGATAAAACCTGAGCTGCTGGGGAAGTGCTGTGCAAAGCAGGACATACAGGTGAGAGCTGCCACTAGCTGAGGACTGGGAGCAGTTgaacagagaaagaggaaaccaTAAGGACTGGAGGTAGAAGAAAGATAAGGATAAAGAAAGGGACAGGTGCATATCAAGTACTTCAGAGAAGCGGAATCGTCGTTTTTTTCCTCCAGATCCACTGGTGGAGTCAGGTTTTGATTCAACCTACAGAGGGTGCTTGCTATGAAAAGAACATTTCTACGCCATCAGgaaatcaagtaaatattTTGATTGAAAATGTCTGAATTGTGGTTAATTTCGGTGCCTGGTGATAAAACCAACTTAACAGCTTTGGATAGAAT…
atp6v1c2.1	atp6v1c2	MSTRG.14500.1	MSTRG.14500	ATTGTGTGATCTTTTATTCATGTCCCATCTGTCTTTAACTCTGAGCCTTTTTCCATGTCTGCCTTGCTGGGTGGTTTTATCTGTTCTAGTTTAACTTGTGTCTCATACGAATACTGCTTGTGCTTATATATTTGTAGAATATCTGGCATGGGCTGGTTTTAAACTGAAGTGTGAATCCCAAACTGTAGCCGTCTGTTGCGCTGGTTGCAGATGTAGGAAAATATAGGTTTCAAATCCTAGAGGGCCACGGTTTTGATAACCGTGGTCTATAGTGTAACAGGGCCTGTCCAGCCCCCCTTAGAATACAGTATACAGTAAGTAGTAATACCTGCCAGCCAACTTATTTTCTTCATGAAACTGCTTTCCTCGAATTTAAGTGCAAACTATGTTGCCCTGTTC…
atp6v1d.1	atp6v1d	MSTRG.21056.1	MSTRG.21056	ACCATTACGGGGTTAGGAGGTTACAGGGCACCATATTGAAGATGGAACATTATCGCTTTAAAATGTTGTTTCGTGTAACTCATATCATATTAAAAAAGGAATACGAATAAAATATTCCGATGTGGGTGCAGAAACCCATAAAACGTCTGACAAGCTAATACAGTTCAAAACGCTCTTCGTGCGCAGGCGCAGCATTTTTCCGTCTGCTGCGGATCACATGACGAGAGATGTTCAGGTGACAGAACCACGCCCTCCCTTCCTGGATCACGTGACAATCTCTCGCTTTCTTGGTTCTGCCGCAGGAATCCGAGTGTCAGTGAGGGGAGAAGCAGATCGCAGGTCAAGATGTCGGGCAAGGACAGGATCGAGGTGTTCCCTTCCAGGATGGCCCAGACCATC…
atp6v1e1.2	atp6v1e1	MSTRG.24208.2	MSTRG.24208	GAAGTCAGGTGACTGCCGTATAAAGGGGAAGTAGCCGGCTGCCAGTGTTATTGTGCCGCTGTCACCTGATTCTCTCCggcccttctctctctctctcacaccgAGCCGCTACCATGGCGCTGAGCGATGCAGACGTGCAGAAGCAGatCAAGCACATGATGGCTTTCATCGAGCAGGAAGCCAATGAGAAGGCGGAAGAAATAGATGCCAAGGCAGAAGAGGAGTTTAACATTGAGAAGGGCCGACTGGTGCAGACCCAGAGACTGAAGATCATGGAGTATTATGAGAAGAAAGAGAAACAGATCGagcaacaaaagaaaatTCAGATGTCAAACCTGATGAACCAAGCCCGTCTGAAGGTGCTGAAAGCTCGCGATGATCACATTTCGGAGTTGCTGA…
atp6v1f.1	atp6v1f	MSTRG.8177.1	MSTRG.8177	CTGTGCTTGAAGCAGTGACATTCGGTTCTGTACCGTAGAGTCTGGGTACAAGTGTGTTACATAGAAGATGGCAGGGGGTCTAGCTCGGGGCAAGCTGATAGCGGTTATCGGGGACGAGGACACCTGCACCGGCTTTCTTCTTGGTGGAATCGGTGAGCTGAACAAGAACCGAAAACCTAATTTTTTGGTGGTGGAGAAGGAGACGAGCGTAACAGAGATCGAAGAAACGTTCAGaagttttctAAATCGTGATGATATTGGGATTATTTTGATCAATCAGTTCATTGCAGAGATGATCCGTCATGCAATTGACGCGCACACTGTCTCCATTCCTGCAGTACTCGAGATCCCTTCAAAAGAACATCCGTATGATGCAACCAAGGACTCTATACTGCGCAG…
atp6v1g2.1	atp6v1g2	MSTRG.19969.1	MSTRG.19969	GAGAGGACACAGAGGAAGCTGAAAAAACCCAGGACAAATAAAGGACTGAATTGTAGCAGTgagggtctacagcagtaatagCAGATAGCTGCCAGATTCTTTAGCACTGGGACTGTATTGCAGAAtttgaataaaaagaaaatcatgacAAGTCAATCACAGGGAATCCAGCAACTGCTGCAGGCAGAGAAGAGAGCAGCCGAGAGAGTGTCTGAGGCCAGAAAACGTAAAGCACGCAGACTGAAGCAAGCCAAGGAAGAAGCACAAGTGGAGATTGAGCAATATCGCctggagagagagagggagttCCAGATCCAGCAACGCACTGCCCTGGGCACACAAGGAGACCTTTCTTCTGAGGTAGAAGCTCGGACTCGCCAAACACTGCAGATGGTCCAA…
atp6v1g3.1	atp6v1g3	MSTRG.11550.1	MSTRG.11550	TACATACAAGGACAATCCACTTTCCTCTTCTATACACAGAATATATCTGGCTTTTTCTGGCCAGTCCAGTTTCCCAAGAAAAAGAGCAATGTTATGACATCAAACAGAAGCATTGCAGGATAAGAGCAGCATCCCCAGCATCAACAGGCAGAGCACAGACAAGAGCAGTGAGAATGGCCAGCCAGTCCCAGGGCATCCAGCAGCTTCTCCAGGCAGAGAAACGGGCAAAGGATAAACTAGAGGAAGCCAAGAAACGAAAAAACAAGCGCTTGAGGCAAGCGAAGGAGGAGGCAACAGCAGATATTGACCAGTACAGGCTAAAGAGAGAGGGAGACTTCCGGCGCATCCAGACATCTGTCATGGGGTCCCAGGGTAATCTGGCAGTGAAGATAGAAGAAC…
atpaf1.1	atpaf1	MSTRG.11212.1	MSTRG.11212	TGCTGTTAGTGGTTTCTGGCGGATGGATTTTTCTTTACTCTGGATGTTGCGGGAAAGTCACGGAGACATGGCGGCTGCCGTGGTGCAGATGTCAATGGGCTACAGAGGGCTTTTGGCAGTCCGGAATCGGGGAACTGGTCCTTTGGCTTTGGGTGTTGTTTCTTCGCAGTTGCGGGCTTTCTCTGTGCGAAAAGAGCCGGAGCTGGACGAGAATCCGTACTACGGGAAATACCGGGACAAGATCCAGCAGCTGCGCCGAACCAACCCATCAGCTTTTGATGCCCGATTGGATAAGCGGAAAGAGTTGAAGCAACAGCCGTTGGGTTATTCGAAACAGGCAGAATTTGCAAAGACAGTAGAGGAAAAGgtCGGAACAGCTTCTGGTAAAGGATTCTCAAA…
atpaf2.1	atpaf2	MSTRG.21588.1	MSTRG.21588	GCTTTAGCCAATTGGGGGCGGTGCTGCGCGGTGGGCGGCCTTTCGTTCAGCCAATCGGACTGCGCGGTGCTGGAGAGGCCCAGGTGCTCGGGCCGGGAGTGGAGAAGTGGCCGAGCCCTAGTGTGGAGCCGCCTCAGCGGGAGAGGGGCTCGGCCCTGGATATGCCGGTCCGTACCGAGGCCAACAGCGCGGCCTCCGGATACTCCTCTCTTATTCCTCCTCCTCCCATCAACACCCAGCAGCCCGGCGTGGCCACCACCCTCCTCTACAGCGGCTCCAAGTTCCGGGGCCACCAGAAGAGCAAAGGCAACTCGTACGATGTGGAAGTTGTGCTTCAGCACGTGGACATGGAGAACGCCTATCTATGCGGATACTTGAAGATAAAAGGCCTTACAGAGG…
atpaf2.1	atpaf2	MSTRG.21589.1	MSTRG.21589	CCGCGCAGCACCGCCCCCAATTGGCTAAAGCGGTGACTCGGCGCCGCCGGGAAATGTAGTCTAGCTAAAACTGACCAATGGAGACCAAGAAGGGCTCGGATTGGCTGCTTGCCGGACGTGACGACAAAGAACAAGTCAGGGTCACCAAGATGGCTGCGCCCGGGTGCTGATGGGAGAGAGTGCTGAGCAGAACCACTGACCCCTCCCTTACTATACCATGCTGCCCAGTCTGCTAGCGATCACTGCCCGGAGGCTGCGTGTATTCCCGGCGGCACTTTGCGCTCAGACGCGTCTCTATGCAGCCGCTGCTACCGAAAGAAAGAAGTTCTATGAAAATGTCAGTATTTCCCATGGAGAAGGGGGGTTTGAAATTAACCTGGATCGACGGAAGCTCAGGAC…
atpaf2.2	atpaf2	MSTRG.21589.2	MSTRG.21589	CCGCGCAGCACCGCCCCCAATTGGCTAAAGCGGTGACTCGGCGCCGCCGGGAAATGTAGTCTAGCTAAAACTGACCAATGGAGACCAAGAAGGGCTCGGATTGGCTGCTTGCCGGACGTGACGACAAAGAACAAGTCAGGGTCACCAAGATGGCTGCGCCCGGGTGCTGATGGGAGAGAGTGCTGAGCAGAACCACTGACCCCTCCCTTACTATACCATGCTGCCCAGTCTGCTAGCGATCACTGCCCGGAGGCTGCGTGTATTCCCGGCGGCACTTTGCGCTCAGACGCGTCTCTATGCAGCCGCTGCTACCGAAAGAAAGAAGTTCTATGAAAATGTCAGTATTTCCCATGGAGAAGGGGGGTTTGAAATTAACCTGGATCGACGGAAGCTCAGGAC…
atpif1.1	atpif1	MSTRG.4628.1	MSTRG.4628	CAAGGTCAGGTGTGACAGAAACATGGCTGGGTCTTCTTCCCTTCTTCGGGCGGGAATTAGAAACGTTTTGCTTATGCAGATGCGTCGCTCATCGGATCAGTTAGGAGAACTGGGAAAAGGTGCCGGAAAGGGCGGTGGAGGAGGTGGCTCAgtgagagaggcaggaggagcCTTTGGCAAGCGTCAGGCTGCTGAGGAGGAAAGATATTTTAGGCAAAAAGAGCAGGAACAAATTGCTTCACTAAGGAAGCACCACGAGGAAGAGATCCGTCATCACAAAGGAGAGATTGAGCGCCTGCAAAAGGAGATTGAACGGCACAAGTCCAAGATCAAGAAGCTGAATGATGATTAAATGTAGTCACTTTAACACTACTTTATAACCCTTCTCTGTATTGAAGC…
atpif1.2	atpif1	MSTRG.4628.2	MSTRG.4628	GCCATAACAGCAGGTCAGATGCTATAAGGAGTCCAGGAGTTCGCAAGTGTTACAGATCCTGTGTGCAGACTTGGGCAGCAAGTCCTTGCCACCCCCGATCTACTGTAATGGCGCCACAGTAGGTAACAGGCAGACTGCAGGACAGGTTAGGAGAACTGGGAAAAGGTGCCGGAAAGGGCGGTGGAGGAGGTGGCTCAgtgagagaggcaggaggagcCTTTGGCAAGCGTCAGGCTGCTGAGGAGGAAAGATATTTTAGGCAAAAAGAGCAGGAACAAATTGCTTCACTAAGGAAGCACCACGAGGAAGAGATCCGTCATCACAAAGGAGAGATTGAGCGCCTGCAAAAGGAGATTGAACGGCACAAGTCCAAGATCAAGAAGCTGAATGATGATTAAA…
atraid.1	atraid	MSTRG.28009.1	MSTRG.28009	GGCTGGACCTGTGGAACTGCTCTCTGGCTCAGCTGGACCCCACCCTGCACCTCACACAAGCGGCTGTAGTTCTAGACCTCTCCTCTAACCCACTGCGGGATCTCCCCTCTGAGTTTTTCCGTGGCCTGTTGGGGCTGCAGTATGTCGCTCTCCCTGCCGAGCTCAGCTGCCCCGGGGGCAATAACTCATGGGAAAATGTGAATGTGACTTCGGCTGTGAGAGTGTGCCAGGACCAGAGGAGCTCGTGTAACAGTACCAGCGAGTGGGTGCTGTGCCCAGAGAACTCTGTGTGCGCCCCAGATGGGCCCGGATACATGCAGTGCGTCTGTGCCCCAGGATTCCATGGCTACAAGTGCCTCAGAGAGAGCACGTTTCCTATACTGATGTTCTTTGGGATCC…
atrip.2	atrip	MSTRG.11843.2	MSTRG.11843	CCAGAACAGAGCAAAGTCTGGCCTCCAGTGTTGAGGACATCCTCTACCATCTTGTAGAACCTGCCTTGGCCTCTCTTGGGATACTTTATCATCTGGTATTTTACAGTCTGGAAGCAGTAAGCTCTTTATTGAGGTGCACAACACATTCCTCTGAGGCTGAGCAGGAATCAAGAACTTCTAAATCTAATGCCGATGTTGACTGTGGTGATGACCAGAACTGTGATATTCAATGTCTGCATCCTTTGTTTGATAAACTTGTCCAGCTCTTGTGCTTCAATGTTGCCACATGCCACAGAGACACTGTCTGGCACCAAACTCTGCGCGTACTGGTAAAATTGGCTGAAAATTCATCCACTGAACTGTTATCCAGCTTCCAGCACCTATTAAAAAAGCCTGCAT…
atrn.1	atrn	MSTRG.56.1	MSTRG.56	CCTGCCTCCAATCATCTAAACCCGCCCACCCAGTGGCAGGCCGTAGCGTCTGGCTGCTTGTCGCTTCCCAGAGCCGGGAGAGTCCGGGCCCGCACTGGCCGTTACACTGGGAACCCTCAGGCCGGAGATGCCGGGCCACAGCCGGGGAGGGGAGCGGAGGTGGCTTGTGGCCGTGCTGCTGCTAATGGCCGGGACGCGGATCTCTGGGACAGCGGGGAAGGAATGCGAGAAGCCGTGTGTGAACGGGATGTGCCAGCCCAGCACCGGGCAGTGTGCGTGTGATCCTGGCTGGACCGGAGAGCAGTGCCAGCACTGCGGGGGCCGCTTTATGTTAACTGGCCCGAGTGGGTTTGTTACAGACGGACCAGgaaactataaatataaaacaaagtgcACGTG…
atrn.2	atrn	MSTRG.56.2	MSTRG.56	AGAGCCGGGAGAGTCCGGGCCCGCACTGGCCGTTACACTGGGAACCCTCAGGCCGGAGATGCCGGGCCACAGCCGGGGAGGGGAGCGGAGGTGGCTTGTGGCCGTGCTGCTGCTAATGGCCGGGACGCGGATCTCTGGGACAGCGGGGAAGGAATGCGAGAAGCCGTGTGTGAACGGGATGTGCCAGCCCAGCACCGGGCAGTGTGCGTGTGATCCTGGCTGGACCGGAGAGCAGTGCCAGCACTGCGGGGGCCGCTTTATGTTAACTGGCCCGAGTGGGTTTGTTACAGACGGACCAGgaaactataaatataaaacaaagtgcACGTGGCTTATCGAAGGGAGCGAGAATACGGTGCTCCGACTTCGCTTTAACCACTTTGCTACGGAATGCAGTTG…
atrx.1	atrx	MSTRG.19374.1	MSTRG.19374	tatTGATAATGatatatttacaggatattcatggaaGAATACATATATGAGTTACAATTCAGGAGGCATAAGCACCACACTCCAATCAGTGGTTAAGCTGCAACAGCTAATGCTAATAAAACTGTATTGTTACTAAGCAGTTTATGCTAGTCAGCATCCAAAGCTAGCACTTCCTTACCACATAAGCCATTGTAATGAAGAAGAGCAAGTACTGCATAGCTGTCCAATCAGCGGCCAGTTTGTTATACGTGTAATACGACCCAGCAACAACTTTCCCCTCCTTTGCGATTCCCAATCAAAAAATCCCTCCAGGTTCTCCACTGACCAATGGGTAAGCGGAAAGCAGGGTGGGGGAAGGAAGCGCCAATTCAATGCGTCTATGCGCTCCTTCTCTCTTCC…
atrx.2	atrx	MSTRG.19374.2	MSTRG.19374	GCGGAAAGCAGGGTGGGGGAAGGAAGCGCCAATTCAATGCGTCTATGCGCTCCTTCTCTCTTCCCCCCCCCGACAAGATGGCGACTACTGCTTTGTTTCTAGTTCTTCGCCGAGTAATGGATGTTTGAGCCGGGGGGAAGAGAGGGCGAGCTGGGACAGCGGCGACTGCTTTGTGTGATTGAGGGGACGGTAGACATCAAAACGTGGGGCAACACGGCTATCTCAACCCGTCCGTAAAGCGTCGGGTTAGCTGCCTCGTTTTCGTGTGAGGAGCTTCTTCTCACCTCTGTGTCTCTCCTGTCCCTCCTCCCTCCTGCAGGCTGCCCGGGGAATGGCAAAGCGCCGGTGAGAGTGGCCGAGCGGCGGGTCGGGGCCTGTGAGAGAGATGACAGCGGAGCC…
atrx.3	atrx	MSTRG.19374.3	MSTRG.19374	tggaaGAATACATATATGAGTTACAATTCAGGAGGCATAAGCACCACACTCCAATCAGTGGTTAAGCTGCAACAGCTAATGCTAATAAAACTGTATTGTTACTAAGCAGTTTATGCTAGTCAGCATCCAAAGCTAGCACTTCCTTACCACATAAGCCATTGTAATGAAGAAGAGCAAGTACTGCATAGCTGTCCAATCAGCGGCCAGTTTGTTATACGTGTAATACGACCCAGCAACAACTTTCCCCTCCTTTGCGATTCCCAATCAAAAAATCCCTCCAGGTTCTCCACTGACCAATGGGTAAGCGGAAAGCAGGGTGGGGGAAGGAAGCGCCAATTCAATGCGTCTATGCGCTCCTTCTCTCTTCCCCCCCCCGACAAGATGGCGACTACTGCTTTG…
atxn10.1	atxn10	MSTRG.25792.1	MSTRG.25792	ttagaaACGTGGGCTTGATTGAGGAATCTGTTCGCTTAATCCAGATTTTCGGTGCTCCCCATGTGCTTCAAGAACCTGCCTTAGTAGCTTTTCGTTGTGGCTTGCAATTCCTCGGCAACACTGCAGCCGGAAACCGGGATTCCCAGAATGCTGTTTGGGCTTGTGCATTTCCAGATCTCTTCTTGAGCTGCCTAGTGCACGATGATGAGAAGGTTGTAACCTACAGTTCGATGGTTTTATTTACGTGCATCAACCGTGAAAAGGTATCCACCCTACAAGATCCCTCAAAGCTCGACGTTGCGCTTAGTGTTGTCACTGCGTACAGTAAATACCCAGATGCAGAGTGGATGTACCTGATTGTCATGGACCATTTCCTCCTGTGCCCAGACCTGGTGAAAG…
atxn2.1	atxn2	MSTRG.2893.1	MSTRG.2893	GGTTCGTATTCGTCCGCGGGCCCGTTCTCCTTAGACTGTTTTGGTCTTACTCGGCTGTGGCAACCGTGGAGATTTCATCCCGCACCGGTATTATCCATACCCGGCGTAGGCCTTACTGCTAAGCTGCGGCTTTCCCCGGGTGTTAAGCCCACTACtggttttgcttgtttttttttaacctgtttcCGTAGCATTTTAATCAAGAGAGCAAGTCGCGgattctctttttttattatttggttcGTCAGCTGCTGGAATTCCGCTTGTATATGGGACCGTCATGTCCATGAAGCAGCAGGCCGGTAACAACAGGAAGCCCGGTGGGGGCAGCGTCCCGGCTGCTGGAGGAGGAAGGCAGAATATGGGCAGaggaCGGAGTAGTGGAAAAGGGCCCCCTCA…
atxn2.2	atxn2	MSTRG.2893.2	MSTRG.2893	GGTTCGTATTCGTCCGCGGGCCCGTTCTCCTTAGACTGTTTTGGTCTTACTCGGCTGTGGCAACCGTGGAGATTTCATCCCGCACCGGTATTATCCATACCCGGCGTAGGCCTTACTGCTAAGCTGCGGCTTTCCCCGGGTGTTAAGCCCACTACtggttttgcttgtttttttttaacctgtttcCGTAGCATTTTAATCAAGAGAGCAAGTCGCGgattctctttttttattatttggttcGTCAGCTGCTGGAATTCCGCTTGTATATGGGACCGTCATGTCCATGAAGCAGCAGGCCGGTAACAACAGGAAGCCCGGTGGGGGCAGCGTCCCGGCTGCTGGAGGAGGAAGGCAGAATATGGGCAGaggaCGGAGTAGTGGAAAAGGGCCCCCTCA…
atxn2.3	atxn2	MSTRG.2893.3	MSTRG.2893	GGTTCGTATTCGTCCGCGGGCCCGTTCTCCTTAGACTGTTTTGGTCTTACTCGGCTGTGGCAACCGTGGAGATTTCATCCCGCACCGGTATTATCCATACCCGGCGTAGGCCTTACTGCTAAGCTGCGGCTTTCCCCGGGTGTTAAGCCCACTACtggttttgcttgtttttttttaacctgtttcCGTAGCATTTTAATCAAGAGAGCAAGTCGCGgattctctttttttattatttggttcGTCAGCTGCTGGAATTCCGCTTGTATATGGGACCGTCATGTCCATGAAGCAGCAGGCCGGTAACAACAGGAAGCCCGGTGGGGGCAGCGTCCCGGCTGCTGGAGGAGGAAGGCAGAATATGGGCAGaggaCGGAGTAGTGGAAAAGGGCCCCCTCA…
atxn2.4	atxn2	MSTRG.2893.4	MSTRG.2893	GGTTCGTATTCGTCCGCGGGCCCGTTCTCCTTAGACTGTTTTGGTCTTACTCGGCTGTGGCAACCGTGGAGATTTCATCCCGCACCGGTATTATCCATACCCGGCGTAGGCCTTACTGCTAAGCTGCGGCTTTCCCCGGGTGTTAAGCCCACTACtggttttgcttgtttttttttaacctgtttcCGTAGCATTTTAATCAAGAGAGCAAGTCGCGgattctctttttttattatttggttcGTCAGCTGCTGGAATTCCGCTTGTATATGGGACCGTCATGTCCATGAAGCAGCAGGCCGGTAACAACAGGAAGCCCGGTGGGGGCAGCGTCCCGGCTGCTGGAGGAGGAAGGCAGAATATGGGCAGaggaCGGAGTAGTGGAAAAGGGCCCCCTCA…
atxn2l.1	atxn2l	MSTRG.27187.1	MSTRG.27187	gggCTCCACGTGTGATGTGAGGGTCAGAAATGGCGGCGTTTATGAGGGGATCTTCAAAACCTTAAGCTCAAGGTTTGAATTGGCAGTTGATGCCGTACACAAGAAAACCAGTGACCAAGTCATGGGGCCAAAGCGGGAGGATATTGTCGATACCATGATCTTCAAGCCTTCAGATGTGGCTGTTGTCGGCTTCCGGAATGTGGATTTTAATTATGCTACAAAAGATAAATTCACAGATTCAGCGATTGCCACCAGTTCCAAGGTGAATGGGGAGCACAAAGAGAAGGTTCTGATGCGCTGGGATGGAGGGGAGGCCAGCAATGACGACTATGAACTGGATTCCGACATGTCCAATGGATGGGATCCTAACGACATGTTCAAGTTTAATGAGGATACCTA…
atxn2l_1.1	atxn2l_1	MSTRG.27213.1	MSTRG.27213	GGTTCACACGCAGTGTGTCGCGGCGGCGGTTAGAGTGAGGTAGGCGGGCGCCGCTTCATTCTGACCCTTCAGCCGTCGGTTCCCGTGTTTTGCCCCCCGTGCCCCGGTCCGACCCCCGGCGGAATATGCTGAAGCAGCAACAGGCCCCTCCCAGCCGCAAACCGGCCATGGCCCCGGCTCAGCAGCAAGGATCCCCCGGCAGCCCTAACGGGAACCTCCCCCCAGGCGGGAGCAGAAGCCAGGACAGGCCCGGAGCCGGCAGGGGACGGAATATCGTAAAAGGACTCCAGCCCCCGGTGTTTGAAGGGGTTTATAACAATTCCCGTATGTTGCATTTCCTGACTGCCGTCGTGG
atxn3.1	atxn3	MSTRG.20323.1	MSTRG.20323	AGCGCCTAATCTATTGGAAGTGAAACTTCCGACTCGTATAGACGTAAGCCTCGGGGGGTGTGTCTGGAAGCAGAGGCAAACAAACATGGAGGTTATCTTTCATGAGAAAcaAGAGGGTTCCTTATGTGCCCAGCACTGCCTCAATAATCTTCTACAAGGGGAGTATTTTAGTCCTGTCGAATTATCTTCTATAGCAATGCAACTAGATGAGCAGGAGAGAATGAGGATGGCAGAAGGTGGCGTAACAAGTGAAGATTATAGGACATTTGTGCAAcaGCCATCTGGAAATATGGATGACAGTGGGTTTTTTTCAATCCAGGTTATAAGCGATGCCTTGAGCGTATGGGGGTTAGAACTAACTCTGTTCAACAGTCCAGAGTATAGGAACCTGGGAATCGA…
atxn3.2	atxn3	MSTRG.20323.2	MSTRG.20323	AGCGCCTAATCTATTGGAAGTGAAACTTCCGACTCGTATAGACGTAAGCCTCGGGGGGTGTGTCTGGAAGCAGAGGCAAACAAACATGGAGGTTATCTTTCATGAGAAAcaAGAGGGTTCCTTATGTGCCCAGCACTGCCTCAATAATCTTCTACAAGGGGAGTATTTTAGTCCTGTCGAATTATCTTCTATAGCAATGCAACTAGATGAGCAGGAGAGAATGAGGATGGCAGAAGGTGGCGTAACAAGTGAAGATTATAGGACATTTGTGCAAcaGCCATCTGGAAATATGGATGACAGTGGGTTTTTTTCAATCCAGGTTATAAGCGATGCCTTGAGCGTATGGGGGTTAGAACTAACTCTGTTCAACAGTCCAGAGTATAGGAACCTGGGAATCGA…
atxn3.3	atxn3	MSTRG.20323.3	MSTRG.20323	ATTGCGCCACATGGTAAAGAATTGGAATCATCTTCTGGATCACCGTCATGCTGGTAGTATGGCATATAAGATATGAACTAGATGGTTACGCTTTATTTCCTGACTcaAGAGGGTTCCTTATGTGCCCAGCACTGCCTCAATAATCTTCTACAAGGGGAGTATTTTAGTCCTGTCGAATTATCTTCTATAGCAATGCAACTAGATGAGCAGGAGAGAATGAGGATGGCAGAAGGTGGCGTAACAAGTGAAGATTATAGGACATTTGTGCAAcaGCCATCTGGAAATATGGATGACAGTGGGTTTTTTTCAATCCAGGTTATAAGCGATGCCTTGAGCGTATGGGGGTTAGAACTAACTCTGTTCAACAGTCCAGAGTATAGGAACCTGGGAATCGATCCT…
atxn3.4	atxn3	MSTRG.20323.4	MSTRG.20323	GAAGCAGAGGCAAACAAACATGGAGGTTATCTTTCATGAGAAAcaAGAGGGTTCCTTATGTGCCCAGCACTGCCTCAATAATCTTCTACAAGGGGAGTATTTTAGTCCTGTCGAATTATCTTCTATAGCAATGCAACTAGATGAGCAGGAGAGAATGAGGATGGCAGAAGGTGGCGTAACAAGTGAAGATTATAGGACATTTGTGCAAcaGCCATCTGGAAATATGGATGACAGTGGGTTTTTTTCAATCCAGGTTATAAGCGATGCCTTGAGCGTATGGGGGTTAGAACTAACTCTGTTCAACAGTCCAGAGTATAGGAACCTGGGAATCGATCCTATAAATGAAAAAgcatttatttgtaattataagGAGCACTGGTTTACAGTAAGAAAGTTAGG…
aup1.1	aup1	MSTRG.28279.1	MSTRG.28279	aggttcCTGCTTCGGGTTATGAGTTCGGTGCTGGGGGTCTATGTCAGCCATTCTGCGCTGCGGCCCCTGGAGCGGAGGGGGAAAATCTTGATCTGTAACCACAGAACTGACTTTGACCACAATATTATAAGCCTAATTGCCCCTTGCTGCTCACCATCTCTTTCCTGTGCCCCAGGGTTCCTGTGCTGGGCCCGGGGCTTCTTGGAGTTGGGGGCCCTTGGAAGTCGCACCCAGTTAATGGAGTCGCTGAAACATTATCTCTCCCAGCCTGGGGGTGGCCCCCTCCTGTTGTTCCCAGAGGAGGAGACAACCAGTGGGAGGACTGGGCTTCTTCACTTTAGCTCCTGGCCCTTCTCTCTCTCCGACTCTGTTCAGCCGCTCACTCTTACAGTGCAGAGA…
aurkaip1.1	aurkaip1	MSTRG.17986.1	MSTRG.17986	GCTATCCACCCGGAACCTTTGCAAGAGCAGCTGCAGGAAAGGGGAATTGTTTGAGGGTAGGACAGGATATCTAAGAAGAAGACGGTCGGGGGTCAGACGAACTCTCTGTCATGTGGAGAGATTCCTGATCCTGAATTGACCAAATTACTTCCCTGTGCACCATGTGGCTTACACGGCTAGCCTTGCGCTTTTCTACAGCTACAAAACTTGCAGGATGCCTTGTACCACGGAGTTGCTCAGTGTTTGTGAACCGCAAAATTCTTTGTGCAAGTTACAGCTCTCAGCTGACTCAGAGGCAGCAGGTTCCCCCACACAACTGGTTAAGCTTGGAGACTGAGCTTGATGACATTCTAGTACCACGTATGATGTCCTTGAGCCCTTTGGAAAGTTTACTTAGTA…
aurkb.1	aurkb	MSTRG.9436.1	MSTRG.9436	GATACGTCATAGCGAATGAGATTCGAGCGGCAGTTACAACTGCATTTGAAAGTGCGGGAGAGGAGAGACCGGGCTCTGAAGGAGATTGAGCAGGATGTCTTACAAAGAGAATCTCAACCCCTCCAGTTACACCAGCAAGTTTGCCACTCCGTCCAGTGCTACGGCAGCCCAGAGGGTTCTGAGGAAGGAACCATATGTATCCACATTTACCACTCCATCTGACAATCTTCTGGCCCAGAGGGCTCAGCTCGCTCGCATAACCCCCTCTGCATCCTCCAGTGTTCCAGGTAGAGTGGCAGTAAGCATGGATGCGTCATCCCAAAATACTGCGCTGGCAGAGCTGCCCAAAAGGAAGTTCACCATTGATGATTTTGACATTGGCCGCCCATTGGGGAAGGG…
aurkb.2	aurkb	MSTRG.9436.2	MSTRG.9436	GCTGAAAGTGATACGTCATAGCGAATGAGATTCGAGCGGCAGTTACAACTGCATTTGAAAGTGCGGGAGAGGAGAGACCGGGCTCTGAAGGAGATTGAGTTTGCCACTCCGTCCAGTGCTACGGCAGCCCAGAGGGTTCTGAGGAAGGAACCATATGTATCCACATTTACCACTCCATCTGACAATCTTCTGGCCCAGAGGGCTCAGCTCGCTCGCATAACCCCCTCTGCATCCTCCAGTGTTCCAGGTAGAGTGGCAGTAAGCATGGATGCGTCATCCCAAAATACTGCGCTGGCAGAGCTGCCCAAAAGGAAGTTCACCATTGATGATTTTGACATTGGCCGCCCATTGGGGAAGGGGAAGTTCGGAAATGTGTACCTGGCTAGGGACAAGCAGAAT…
aurkb.3	aurkb	MSTRG.9436.3	MSTRG.9436	TACGTCATAGCGAATGAGATTCGAGCGGCAGTTACAACTGCATTTGAAAGTGCGGGAGAGGAGAGACCGGGCTCTGAAGGAGATTGAGGATGTCTTACAAAGAGAATCTCAACCCCTCCAGTTACACCAGCAAGTTTGCCACTCCGTCCAGTGCTACGGCAGCCCAGAGGGTTCTGAGGAAGGAACCATATGTATCCACATTTACCACTCCATCTGACAATCTTCTGGCCCAGAGGGCTCAGCTCGCTCGCATAACCCCCTCTGCATCCTCCAGTGTTCCAGGTAGAGTGGCAGTAAGCATGGATGCGTCATCCCAAAATACTGCGCTGGCAGAGCTGCCCAAAAGGAAGTTCACCATTGATGATTTTGACATTGGCCGCCCATTGGGGAAGGGGAAGT…
avd.2.1	avd.2	MSTRG.23720.1	MSTRG.23720	CAATCAAGACCCCTGATGGATTTTAAACCCAGTTCAAGCTTCACCTTGTTTGGGATTTGGGTGCTGGTAAGATGGCAGATCTCTGGCTACAGAAAGCTGTGGTGCTGGTATGTGTATGGGCTGTGAGTTACACGTTGTCCCAGCATGACAAGCGTTGCAACATGTCTGGCACGTGGGTGAATGAGCTCGGTTCTGTGCTTACGCTCGCGGCGAAGGGTCCCCACCTCAGTGGCTCCCTGCAGTCTTCTGTGGAGACGTCACAAGGGGCTGCTGGAGATGAGAAGATGGGGAAAGTGGTGGGAGTCCTGGGAGATGGAGAGCAGCCGACCTTCACCATGTCGGTGAAATGGAGCGCAGGTTCGGTCTCTACTTGGGCCGGCCAGTGCTTCTGGAGGACTA…
aven.1	aven	MSTRG.20869.1	MSTRG.20869	TGCGTCTCTGCAAGCACCCCGGAACCAATATTTCACGCCGCTCTTTTCTAGTGGGAACTATTTCCTATAGACTCTCCTCTCAACAACGCGGAGATTACATAGGAAAGAAAAGTAATTGGCAGCTGCACCGAACACATGGAGCGGGGCCGCGGGAGACACCGACGCGGAGGTGGCGGTCGTAGGAGGCCCTGGGGTGAACGGGGACGCGGAGGGGACAGGGTAGGACCCGCACACAGTGGCAGGGGATACAGGGGCGCAGACCGCCAGCGCAATGAGCCGTCAGAACCTAGAATTGAGgacagGAATGAGGCTGTAGAACCCCAGGAAGAGGATGAACAGGTGTCGCTGGGATTCTCCAGGAGGAAAATCAGTTCCAACTGGGATCGCTATGAAGAAACT…
avl9.1	avl9	MSTRG.15136.1	MSTRG.15136	GAGTGGGTTAGGCTAGGTAGCCATGGCGGTGATGTCACGCCGGGGCTGACAGTGACATCTGACTGCAGAGAGGAGCCTGAGACACTGGGTAGGAAGCAAAAGAGAGTGGGGAAGGGAGTGAGCATCTGCCTTAGGAGAAGGAGGAGATCCTGGCAGGGAAATCAGCAACAAAGGGAGAGGCTGGACGCGGAAAAGATAAGGGAACCAGATAAGAGTGAATGCTGGGAAGAAAGCGCTAGGGGAGTTGACTTTTAAACTGAGAGGCTATCCCCAGGCGTTGCATACCCCCGCTGCGGTATTCCTTTGCTGTCTGGACCCGGATTATAGTATGTCCGCGACTTGTTCCAGGGGAGTTCTGTGCTGACAATCCTCACAGCCTCCGCAGGAACGGCAAGCAAG…
avp.1	avp	MSTRG.51.1	MSTRG.51	CTGGGCTGGGGGAAGAGACAGTCGCACAATATCAGCTCCACAAAAAGCCTCACCTCCTCCCTTTTGCCCATCAGGATGCCTGAAGCTTCGGTCCCTGCTTGTTTCCTGTGCCTTCTTGCCCTCTCCTCAGCCTGCTACATCCAGAACTGCCCCAGAGGGGGCAAGAGGTCCTACCCCGACACAGAACTCCGACAGTGCATGCAGTGTGGGCCGGGAAACAGAGGCAACTGCTTCGGGCCGAACATTTGCTGCGGAGAAGATATGGGGTGTTACATCGGCACCCCCGAGACCCTCCGCTGTGTAGAAGAGAACTTCGTGCCGTCCCCTTGTGAAGCCGGGGGGAGACCCTGCAGTACAGGCGGAAGGTGTGCAGCCCCCGGAATCTGCTGCAATGACGAG…
avpi1.1	avpi1	MSTRG.17225.1	MSTRG.17225	ttGTTAGGATTGAGTACATGttcttcaaaaaaaattttttaactcTGTGACCATATGGTTTATTAATAGGCAGGTAGGGTTGTTGCCAGAGTGGAGATGGCAAGcctgggactggcaatctgtggggctgctggaagatgccatagacagtcactatttattgggcggggggggtgctgtttggtCCCATTTGCAATCCCAGTCCAGGCATGGGGAAGGGCCCAGGCATGGTTGCAGTCCATTCAGGGTGTGGGGCTTACATAATTAGGAGTGAAGCCTAAAGCCCTCCAGTTGCTGCAGGCAGGGAAGGGTTACAAGCCGGACATCACTAATTTAAAACGCCACAGGGGTTCCAATATAGGGAGTATACCCCGGGGGGGTAAAAGTCAAGGGACCAAA…
avpr2.1	avpr2	MSTRG.19111.1	MSTRG.19111	AGCCTTCATATTATGTACATGTTTTTCCTGCTAAACAAAGTGCCAAAGGCTATGGACTGCAGCTGAAATCAAGTGCTGAGTTTCTTTTGCTTTTAGTGTGTGAGATGTTTGCCaacccgtgtgtgtgtgtgtgtgtgtgtgtgtgtgtgtgtaacacccACCCTTCCCTTCTCCTCCTACCTCCACCCTGCAGAGTGCACAACTATTAGCCCCACTCTCCTGCCAAACATACAACTCCAGCAGTCCAGGCTGATGGCTGGGTCCCTATTGCCTTCCCACATTGTCCTTCTTCTGATGTGATTCTCCCGGCTGCAGAATTAGCCATTGGAATGTAGCCCTGCCATGCCAGCTCTCTACTCCTGCACTTGACATTTTGGATTTCCTAATAGAAAGATCCTA…
axin1.1	axin1	MSTRG.21583.1	MSTRG.21583	GAGAACCCTCCCACACTGGGGCCCTAGGGCCCATGGCTGCCCTACATATACTATTCCCACCTCACAGACACCCCATATTAGAGCCGGGGAGCGCATCCCTGAGGTAAAAAGCGGAGAGCTGCTTGGAGTCACATGACTGCGCGTACCAGCGGGGCGGGAAAAATCGCGAGAAGCTGCGGGGCCGCGCATGTGAGGCGCGGGCACGCCAATGCGCACTCCCGCGGGTGCCGTGCACGGTGTTtctctcacacactcactcactgtgTATCGCACTGTCCGGGGCATGGCCGCATCCCGGCGCTCTGCGCTCTCCTGTTTCCCGAGTATCCCTGCGCGGTGGCGGCTCCAGCTGGAAGCTTGATGGGTGGCTGCGGAGCGGAGGGAGAGGGCCCGGAACGG…
azi2.1	azi2	MSTRG.15870.1	MSTRG.15870	GTCATTTGACACCCGGAAGTGGCGTCACTCCAGGGGCGGATCGAAAAGGTCCTCAAaacttttactttttgtttctgCGCCTTGCCCTATGGTACCTTCCGGGTGGCTGCGGACCTCTGAGACTGTAGGAAAAGCAGATACCCGACCTGGTTGAGGACTTATGTGGCAGTATGGTACAAACTGTTTGTGGGGGTAACTAGTCTGTGGCGATACCCACTAGCGTGGGATTTACAGACAACAGCGAACTCCTGCGAGCAGGTTGAGCTTGAGGTGCGGCTGTGGCTGGGAAATGGAAGCGTATCAATATGGAATTAATACCAAATTCTTATTGTAATACATCTGACATGGATTCAGCCCTGGATGATGATATCTGCATCCTGACCCATGAGAAAGCCGACT…
azin1.1	azin1	MSTRG.16636.1	MSTRG.16636	GGCTGGCTTGATCCTGTCTGGTTTCCTCTACGCTACACACGAAGGCACACGGCGCGCATTCCACCGGCGGATTTTTATTCTTTCACCTCCCCGACACAGGTTTAACCCGCGTTACCGATAAGGAGAGATCGCGCAGGTTACCGCCCGAGTCTCCCCAGAGCTTATGGCCAGAGAAGCCTCCCTCATTTCTGCCTTGGGTCCCCACACCACTCTTTAAAAATTCCGCCAAAAAAGAGAAGACGATTCCCCAAGTCCTTTGGGCCGTTACCTCACGGCGGATTTTCTCTCAAAGCGTACAACTATCCAGAGGGACTAGGAAAGGCGCTCTATAGAGAGCAGTTCGACTTCAACGCGGAGCCGCCTTGGCAGCCTAGCTGATGATAGGAGGTTCCATCTCCT…
azin1.2	azin1	MSTRG.16636.2	MSTRG.16636	GGCTGGCTTGATCCTGTCTGGTTTCCTCTACGCTACACACGAAGGCACACGGCGCGCATTCCACCGGCGGATTTTTATTCTTTCACCTCCCCGACACAGGTTTAACCCGCGTTACCGATAAGGAGAGATCGCGCAGGTTACCGCCCGAGTCTCCCCAGAGCTTATGGCCAGAGAAGCCTCCCTCATTTCTGCCTTGGGTCCCCACACCACTCTTTAAAAATTCCGCCAAAAAAGAGAAGACGATTCCCCAAGTCCTTTGGGCCGTTACCTCACGGCGGATTTTCTCTCAAAGCGTACAACTATCCAGAGGGACTAGGAAAGGCGCTCTATAGAGAGCAGTTCGACTTCAACGCGGAGCCGCCTTGGCAGCCTAGCTGATGATAGGAGGTTCCATCTCCT…
azin2.1	azin2	MSTRG.5247.1	MSTRG.5247	AGTATATAAAGGGATGGTGGGGAATGGATTTGTAGCGCATACACTGTACACAGAGCTGGTGCGGTTTCTAGGCTTAGTTCCACATTTACATTAATGGGCAACGGCCGTGTCAATGCATGTTAAGAAAGCGATAGACGCCAGCAGCGGCGACAACATCCACAGCCCGGGGTGCTGCAAAATCTCCGAGTTTACTGCTGAGCCCCCCTGGTTCCTCTGATAAAAGCTTGTTGCATACTTAAAAACAATCTTGGTAAAAAGGCTTAAAATCCCAGATTTCACAATGCAAGGATATATCCAGGAGTCAGATTTTACCTTGGTTGAAGAAGGCTTTATGGCCAGAGATTTGATGGAGGAGATCATTAATGAAGTCTCACAGACTgaggaTCGCGATGCCTTTTT…
azin2.2	azin2	MSTRG.5247.2	MSTRG.5247	TTTGTAGCGCATACACTGTACACAGAGCTGGTGCGGTTTCTAGGCTTAGTTCCACATTTACATTAATGGGCAACGGCCGTGTCAATGCATGTTAAGAAAGCGATAGACGCCAGCAGCGGCGACAACATCCACAGCCCGGGGTGCTGCAAAATCTCCGAGTTTACTGCTGAGCCCCCCTGGTTCCTCTGATAAAAGCTTGTTGCATACTTAAAAACAATCTTGGTAAAAAGGCTTAAAATCCCAGATTTCACAATGCAAGGATATATCCAGGAGTCAGATTTTACCTTGGTTGAAGAAGGCTTTATGGCCAGAGATTTGATGGAGGAGATCATTAATGAAGTCTCACAGACTgaggaTCGCGATGCCTTTTTTGTGGCTGATCTTGGGGATGTCGTAAAG…
azin2.3	azin2	MSTRG.5247.3	MSTRG.5247	GTAGCGCATACACTGTACACAGAGCTGGTGCGGTTTCTAGGCTTAGTTCCACATTTACATTAATGGGCAACGGCCGTGTCAATGCATGTTAAGAAAGCGATAGACGCCAGCAGCGGCGACAACATCCACAGCCCGGGGTGCTGCAAAATCTCCGAGTTTACTGCTGAGCCCCCCTGGTTCCTCTGATAAAAGCTTGTTGCATACTTAAAAACAATCTTGGTAAAAAGGCTTAAAATCCCAGATTTCACAATGCAAGGATATATCCAGGAGTCAGATTTTACCTTGGTTGAAGAAGGCTTTATGGCCAGAGATTTGATGGAGGAGATCATTAATGAAGTCTCACAGACTgaggaTCGCGATGCCTTTTTTGTGGCTGATCTTGGGGATGTCGTAAAGAAA…
b3galnt2.1	b3galnt2	MSTRG.13171.1	MSTRG.13171	GCAGCTTCCAGTTAGCAGCGGAAGGCTGTGTGTATAACTGTGTAGGGGCTGTGTGGAAGTCTAATGCTCTCGGGTAGCATTGCACTGAACCGCCGCAGGCCTGAGGGGTGCAGCCCAATGTTTCGTGTACACCCGGAACGGGCGGCCAATGCGACATCTTCTCCTTCTCTTCCTGTGTCCCTGCGCGATCGGGGTCGCCTTCCATCTCTGGCTGTTTAACTTCTCAGGTTTATTTACTTGGTTCCCTGTATGGAGTCAACGTAGTTATGATATTGTTGTGGGTGTATTATCTGCTCGACATAATCATGAACTGCGAAATGTCATACGTCACACGTGGCTTCAGCACTTAAAGCAACATTCATCATTAAGTCAACgCATCCTTGTTAAATTCATAATAGG…
b3galt2.1	b3galt2	MSTRG.9302.1	MSTRG.9302	GTCATTACCTTTTGTTTCGGATGTGTATAATGATGCTGACAGACAGGTTATGTTAATGAACCAACATGTATCCTATAACATAACCGATAGATACAGGACGGTGAGTCCATCCCATGCAGTGACAGGAGGGGTGTCCATCAGTTATTCTCTGTTTATTTCTCCCAGttagtaaaataaaatcatttacacCCTAGCAGGGCTGCTACAGGCATTGGCTTCTTAAACAGAGCTGTAAATATGGAGACAGTGAAATAATTCAATCAAGAACGGAACAGACCGGAGTTCTCTCCCAGCCTGAGATATTTTCTGTGATGTTTCCACTTGGAAGACTGGAAAGTTGACACATGACATGTTCTCAAGCCCAGAACCTGGAACACATCCCATTATCTAGAATAGATT…
b3galt2.2	b3galt2	MSTRG.9302.2	MSTRG.9302	GTCATTACCTTTTGTTTCGGATGTGTATAATGATGCTGACAGACAGGTTATGTTAATGAACCAACATGTATCCTATAACATAACCGATAGATACAGGACGGTGAGTCCATCCCATGCAGTGACAGGAGGGGTGTCCATCAGTTATTCTCTGTTTATTTCTCCCAGttagtaaaataaaatcatttacacCCTAGCAGGGCTGCTACAGGCATTGGCTTCTTAAACAGAGCTGTAAATATGGAGACAGTGAAATAATTCAATCAAGAACGGAACAGACCGGAGTTCTCTCCCAGCCTGAGCATTATCTTGAAGTTACAATGGTTGGTGAATGTACATTGTGGAGGTACTGTAAAATGTCAGTCCTCACTATATTCCTATTTTCTACATTCTACTTCTACA…
b3galt4.1	b3galt4	MSTRG.19890.1	MSTRG.19890	TAGGCGTTCCTGAGAGGTTTTTTTCCCTGGTTTGAATCTTGCCATCTTTAGCCAGACACACCCAAAATAAAAACGCGCTGGTGTGGTTGAATGTGCCTTTGTTGGATCCTGTAACGtaacaAACGCCTTGCTTTCAGCTATGATGCCATCTTAGTGCTCTCACCAATCAGCCAACAACAGTGCAAGGTCTGGGATTCATCTGTCAAATGGAGGCAAACTACCATCTTAGGCCTTTGGTAACATTACAGACTAAGTCACTGGTAACTGCCCAATCCTAAATGTGCAGATGAGGCAAATGTAGATTTTGTTAAACTAATCAAACAGAAGAACCATTTGAAGAAGCAGCCTGAAGCAATTTCCTCACTTGCCATGCTTTCACACTTTGCTTTTAATATACAT…
b3galt6.1	b3galt6	MSTRG.17977.1	MSTRG.17977	CgctcgcgagatgagacttgcGGTGTTCGGATTAGCGGTCCGGAAGGAATCGAGGGACGGGATGTAAACGTCACTGCGGGACTTTTAAACAGggatctgggactgcgggctctAACAACATTGGGGCTGTTCCAGGAGACGCTGTTGGGCGGAATGCGGTGCTAGCCTAATAGTACTGTCACAGTCGGCCAAGCCATGAACCTTGTGCGGGTCATATGTCGTCATAAGACGGCGCTTGCTCTGGCGGCGCTGTCCCTGTTCCTTGTGGTGCTGCTGTACTTGGCCAAATGCACCTCGGAGAGTCTGAGGCCGGCGAGTCCCCGGGGACTCCCATACCAACAGGGCGGCCATCCCCGGCAGCAGCACGGCAACGCACACGGCGCGGCGGAACTGGCGGAG…
b3gat3.1	b3gat3	MSTRG.10378.1	MSTRG.10378	CAGTGACGTATCGATACGCAACTAGGAACTAGCTGCAACCCACGTTGGCGCCTGCAGAGCAACTGCTGAGGAGTAAGCGGCGCTAAAGGAAGTGACGTCACCTTTCGTTGCGCTGCTTCCGAGTATTCCAGCGCAATTGTAAGCAGGTATTAAACGGGGTGACTTGTGATCCTCATGTATCATGCGTCTGAGACTCCGGaatatttttcttgtttattttgtgGTTTCCAGTGTTGGTCTCATGTATGCTCTTCTGCAAATTGGGCAGCCATGTGACTGTAAAGGCACTAATGCCCATGGGAGAATTCAGCATTCTGTTGTGAAGGGACACAGAGACCTTCCAGAAGATGACCACCTGCCTGTCATATATGTGGTGACTCCAACTTATGCACGTCCTCA…
b3gat3.2	b3gat3	MSTRG.10378.2	MSTRG.10378	CAGTGACGTATCGATACGCAACTAGGAACTAGCTGCAACCCACGTTGGCGCCTGCAGAGCAACTGCTGAGGAGTAAGCGGCGCTAAAGGAAGTGACGTCACCTTTCGTTGCGCTGCTTCCGAGTATTCCAGCGCAATTGTGACTTGTGATCCTCATGTATCATGCGTCTGAGACTCCGGaatatttttcttgtttattttgtgGTTTCCAGTGTTGGTCTCATGTATGCTCTTCTGCAAATTGGGCAGCCATGTGACTGTAAAGGCACTAATGCCCATGGGAGAATTCAGCATTCTGTTGTGAAGGGACACAGAGACCTTCCAGAAGATGACCACCTGCCTGTCATATATGTGGTGACTCCAACTTATGCACGTCCTCACCAACGTGCAGAACTTACTC…
b3gat3.3	b3gat3	MSTRG.10378.3	MSTRG.10378	CAGTGACGTATCGATACGCAACTAGGAACTAGCTGCAACCCACGTTGGCGCCTGCAGAGCAACTGCTGAGGAGTAAGCGGCGCTAAAGGAAGTGACGTCACCTTTCGTTGCGCTGCTTCCGAGTATTCCAGCGCAATTGTAAGCAGGTGACTTGTGATCCTCATGTATCATGCGTCTGAGACTCCGGaatatttttcttgtttattttgtgGTTTCCAGTGTTGGTCTCATGTATGCTCTTCTGCAAATTGGGCAGCCATGTGACTGTAAAGGCACTAATGCCCATGGGAGAATTCAGCATTCTGTTGTGAAGGGACACAGAGACCTTCCAGAAGATGACCACCTGCCTGTCATATATGTGGTGACTCCAACTTATGCACGTCCTCACCAACGTGCAGA…
b3gat3.4	b3gat3	MSTRG.10378.4	MSTRG.10378	CTTTCGTTGCGCTGCTTCCGAGTATTCCAGCGCAATTGTAAGCAGGTATTAAACGGGGTAAGCAATTGTAAAGTGTTGGGTAGTATATATTAGAGTTTGTTACGTGGTTGTCATGGTGATTGCCTTAGTGTATCAGCAGCTTATTGGTACTGTCTGTTATACACTATACAATGATGAGCCCAGATTTTCTGTCCACAGACAATGATGCAGTCAAAGCCTTCTGACACTGAATGAAATACAAAAGACAAAACTGCaagcaaatacagtatatagtgtaatGCTTAACTACTGaaaagttaaagggcaagtaaagtctCAGAGCAAGTGGCTTTTAAAGATGTGTTACATGGTATAGGACTTTTTGTAACACTTTCCTGACGGGTGACTTGTGATCCTCAT…
b3gat3.5	b3gat3	MSTRG.10378.5	MSTRG.10378	AGTGACGTATCGATACGCAACTAGGAACTAGCTGCAACCCACGTTGGCGCCTGCAGAGCAACTGCTGAGGAGTAAGCGGCGCTAAAGGAAGTGACGTCACCTTTCGTTGCGCTGCTTCCGAGTATTCCAGCGCAATTGTAAGCAGGTATTAAACGGGACAATGATGCAGTCAAAGCCTTCTGACACTGAATGAAATACAAAAGACAAAACTGCaagcaaatacagtatatagtgtaatGCTTAACTACTGaaaagttaaagggcaagtaaagtctCAGAGCAAGTGGCTTTTAAAGATGTGTTACATGGTATAGGACTTTTTGTAACACTTTCCTGACGGGTGACTTGTGATCCTCATGTATCATGCGTCTGAGACTCCGGaatatttttcttgtttat…
b3gat3.6	b3gat3	MSTRG.10378.6	MSTRG.10378	GCGGCGCTAAAGGAAGTGACGTCACCTTTCGTTGCGCTGCTTCCGAGTATTCCAGCGCAATTGTAAGCAGGTATTAAACGGGACAATGATGCAGTCAAAGCCTTCTGACACTGAATGAAATACAAAAGACAAAACTGCaagcaaatacagtatatagtgtaatGCTTAACTACTGaaaagttaaagggcaagtaaagtctCAGAGCAAGTGGCTTTTAAAGATGTGTTACATGGTATAGGACTTTTTGTAACACTTTCCTGACGGGTGACTTGTGATCCTCATGTATCATGCGTCTGAGACTCCGGaatatttttcttgtttattttgtgGTTTCCAGTGTTGGTCTCATGTATGCTCTTCTGCAAATTGGCACTAATGCCCATGGGAGAATTCAGCAT…
b3glct.1	b3glct	MSTRG.6460.1	MSTRG.6460	TGGCAGGCAGGATATCGCTGGCAGTAAGGAATGTGAGAGCTGCTTATCCGGAACCCTCTCCCATTCAGGCAGACGGGCTGCAGCCTCCTCTCCCAGCCCAGAAGAAGTGCAGTGAGGGAACATGCCGCTCCGCATCTGCCCGGCTGCTTTATTCTTGTCTTGCTGCCTGCTCCACAATCTTATTAGCAATGCCGTTGCCTTTAATGCAGATGATGCAATTAAGTCGGATCAGGATTTTGGCCACACTGAAGCACAGAACCATTATACATTAGATGTGGGGGAGATTGTTTTTGTGATACAAAGTCAGAGCAATTCTTTCCACAAGAAAAGAGCAGAAGACTTGAAAGAGAACATTTTGAAGCAAGCGGCTGTTATTAGCAAGaaACTGCCAAAAGTACT…
b3glct.2	b3glct	MSTRG.6460.2	MSTRG.6460	CAATTAGAATGTGCTCGGCAGCGGACCAATCAGCAAGGGGCTTTCATGCGTTTGCCAGCCCTGGCTCATGTTGTGGCTCTGGCAGGCAGGATATCGCTGGCAGTAAGGAATGTGAGAGCTGCTTATCCGGAACCCTCTCCCATTCAGGCAGACGGGCTGCAGCCTCCTCTCCCAGCCCAGAAGAAGTGCAGTGAGGGAACATGCCGCTCCGCATCTGCCCGGCTGCTTTATTCTTGTCTTGCTGCCTGCTCCACAGATTTTGGCCACACTGAAGCACAGAACCATTATACATTAGATGTGGGGGAGATTGTTTTTGTGATACAAAGTCAGAGCAATTCTTTCCACAAGAAAAGAGCAGAAGACTTGAAAGAGAACATTTTGAAGCAAGCGGCTGTTATT…
b3gnt2.1	b3gnt2	MSTRG.12667.1	MSTRG.12667	ACTAAATGCTACGTACCCCTCACAAGCCGCCTAGCAACTCTCCTCAGATGCGCCTTTAACACCTGTCCAGCTCTCACCTCTGCGCTAAGCGGCGTCTCTCCATGCTACGcccttgctgattggttgccgaGGGAGTAAGGATGACGCGCATTGGGCGTACTCCCCTGTGTAGCTGCTAGACACGCCGCCGGCAGCAGTGTCTTAGTGTCGCGTTGTTTTCCTTCAGAGAGCAGGAGGCGCGTTGCTGCCTCTCGTAACCACTGGCAATTTCCCCGGGCGCTGATACTTACGGATTACTACTATTGCCTGAGCAGCCTGCGACTTTCTTCTACGTGTTTGGATTTGCTTTTGTAATGCGCAGAGCTCACTTCGGGTGAGGGTCTAGCGGCGGCGTGAAGC…
b3gnt3_1.1	b3gnt3_1	MSTRG.1743.1	MSTRG.1743	GGACATTCCCCTATGTGCTTGTTAGTATCACCTGGCAGCGGTTACCTGAGCAAGtgtCAATATGAGGAGGAAATTTTTTAAAACCGAGATCTTTGTCTTGCTTGCTGTGGGAATCCCATCCCTTCTTTTTATCCTGTGGGAAGATCAAAATAATCAACTAGTGTTAGAAGAAATCGAGGAACCTTCACCTGAACGTCTTGCAGACAATAATACCATCGACTCCCCTGCTGTAAAAATTGAGTGGAAATCCAGTTGTAAGGCAAATTATTCTGTTGAAAATATTAGTGGGTTTTCTGATTTGCCACCTCATATTAAAGACTTCTTAATATACAGGCATTGCAGAAGTTTTCCTATAATTATTGATGCTCCCAGTAAGTGTGGTGGCCCATCTGCATCCAA…
b3gnt3_1.2	b3gnt3_1	MSTRG.1743.2	MSTRG.1743	TCCAACTGCTTTGGCCACGGCTCTAGCATATGGAGCACTAAGGAATTTTGGCAGAGTAAGGGAAGGGCAGGAAGAGGATGCTGCTGCAGGAAATTTGtgtCAATATGAGGAGGAAATTTTTTAAAACCGAGATCTTTGTCTTGCTTGCTGTGGGAATCCCATCCCTTCTTTTTATCCTGTGGGAAGATCAAAATAATCAACTAGTGTTAGAAGAAATCGAGGAACCTTCACCTGAACGTCTTGCAGACAATAATACCATCGACTCCCCTGCTGTAAAAATTGAGTGGAAATCCAGTTGTAAGGCAAATTATTCTGTTGAAAATATTAGTGGGTTTTCTGATTTGCCACCTCATATTAAAGACTTCTTAATATACAGGCATTGCAGAAGTTTTCCTATAA…
b3gnt3_1.3	b3gnt3_1	MSTRG.1743.3	MSTRG.1743	CTGCTTTGGCCACGGCTCTAGCATATGGAGCACTAAGGAATTTTGGCAGAGTAAGGGAAGGGCAGGAAGAGGATGCTGCTGCAGGAAATTTGGTATGACCGCCTTTGCCTGAGAGATTGGGGGAGATCAGATATATTATTACACAGGGGGGGATGAAAGCGAACACCGGAGCCAATCATTCTCTAGCGCAGTAAAGAAGTGGAAATGACAGACAAAACGGCTACGtgtCAATATGAGGAGGAAATTTTTTAAAACCGAGATCTTTGTCTTGCTTGCTGTGGGAATCCCATCCCTTCTTTTTATCCTGTGGGAAGATCAAAATAATCAACTAGTGTTAGAAGAAATCGAGGAACCTTCACCTGAACGTCTTGCAGACAATAATACCATCGACTCCCCTGC…
b3gnt3_1.4	b3gnt3_1	MSTRG.1743.4	MSTRG.1743	caggccccttaaAAGGCATAACAGAACAAGCAAGGATGCTTTTATTCCATGTAGAAAACAAATTTTCTTTACTGCTTTGTTCCATGACAGAACTTTAAAGGGGAGGGGCTGGCCAGGGAGATTGTGGGATAGCCAGTTTCCATTTGAATAGACAAAGCTGGAGGGGGGTGGGAACTTCATAGTCTAAGAAGGAGAGGCAATTTGCACTGAAACAGCGGAACAGATCTGCATCTGCCTGCACTGTTGGTGGAGACACAGTATATGCTGCCTGCCCCTACACTGTATACCTGAtgtCAATATGAGGAGGAAATTTTTTAAAACCGAGATCTTTGTCTTGCTTGCTGTGGGAATCCCATCCCTTCTTTTTATCCTGTGGGAAGATCAAAATAATCAACTAGT…
b3gnt4.1	b3gnt4	MSTRG.2846.1	MSTRG.2846	ACTGACCGCTACTGAGGGGGGCCGGGCACTGACAGTAGAACTGTTTAGGCGCCTTCCCCCATCCCATCACCATTTGTGCATCGCTCCGGACTACACTCTTCCAAACAAACTGGAAATTTTGGCGCTAATTAGTAAATGATGGAAATCTAACCACGGACTACTATTCGCTACTATTCGCTCCCCCCACCCCGCAATTGCGGCGTCGGCTTCTTATGCAGAAAATCCTCTAATTGCTGCGATGTGTGCATCTGTGCTGTGGTACCAGAAGGAGGCAATGAGGAAAAGCCTTTAGAAAGCAGAATCATCAAACAGATTGAAATCATTTGAGATGTTTCCACGGTTAAAAACTCTTATGCTCTATGTCCTTTCCTTGTTATTGTTTGGACTTCTTATGTACTT…
b3gnt4.1	b3gnt4	MSTRG.2847.1	MSTRG.2847	tttttttttttttagttgtaatattggtgtgtagacagccatctctgtgctttgtgcctgagtctgagctttcagaaggagccagcgctacacattagaactgctttcagataacctattgtttctcctactcccatgtaactggaggagtcctaagccggacttggatttcttactattgagtgctattctgatatctactgggagctgctatcttggaaggaaagggagggggctgatatcactccaacttgcagcgcagcaatacagtgtgactgaagtttatcagagcacaggtcacatggctgtggcaccctgggaaatgaagaagatGGCTAGTCCTATGTGaagtttcaacattttttttgtttttgaaaaatggatttcaatgcaggattt…
b3gnt5.1	b3gnt5	MSTRG.13853.1	MSTRG.13853	GCAGAGCGCTGAGTGTGAGCCAGGAAGCGGACTTGCCAGCGCGTTCATCGCCTGCTGTAGCTGAGCGCATCTATGCCGCCTGCCTGGAATCATTTCTGTGTGTCGATGATGTCAGCTAACTAAGACACAGTAGAAGCATGTGCCATTTTTGAAGTCTTCCTGGAACCGTCAGCAATGCAAACGTTGAAAATCTGTTAGCCTACAGTGTGGGTTTTTCCATTTTAAGGAGTATTTGGCTTTTACAATGAACATTTGTTCAGGAAATACAGACATTCAAAGACAAGCTATATGAATTTCAACCTTTTTTTCCTCACAAAATTTCTAATTCCCCCAGAATGCTTATTAGTGCTAGGAGGCTAAGAAGATGCCAGTTCTTTCAATTACTCACTTCATGTTTTG…
b4galt1.1.1	b4galt1.1	MSTRG.1197.1	MSTRG.1197	CTTTTTCCCCATAACTGTTCCTCGCTAGCAGCTTGGGGTCTAGTGCAGACCTGCCTTTTGTTACAACCTCCTCCCCTTAATTGCGACACTCCGTGGTGACGTCATACAGATTGCTTCCCCTGGACGTTTATAGAATGCGCGTACCCTGTAACATTGGCAGGAAGCGAGCGTCCTGTTGGGCACTGATGGTGCGGAAAGCACGGGACGGGGTATAGCTCCGCAGAGCTAGGGTTTTTTGGAACTCAACATGTTTCTATGCTTTTGAACTTACCAAAGAGCAAGGAAACAATCAGCAAGTTTGTGTTTGGCACAATGAAAGAACCGCTATTGCCAAGCTCCACAATTACAGCCGCCCTGCCCGGTGCGTCTCTACAGAAAGCCTGTAAGTTCCTGGTGGTC…
b4galt1.1.2	b4galt1.1	MSTRG.1197.2	MSTRG.1197	TTTTCCCCATAACTGTTCCTCGCTAGCAGCTTGGGGTCTAGTGCAGACCTGCCTTTTGTTACAACCTCCTCCCCTTAATTGCGACACTCCGTGGTGACGTCATACAGATTGCTTCCCCTGGACGTTTATAGAATGCGCGTACCCTGTAACATTGGCAGGAAGCGAGCGTCCTGTTGGGCACTGATGGTGCGGAAAGCACGGGACGGGGTATAGCTCCGCAGAGCTAGGGTTTTTTGGAACTCAACATGTTTCTATGCTTTTGAACTTACCAAAGAGCAAGGAAACAATCAGCAAGTTTGTGTTTGGCACAATGAAAGAACCGCTATTGCCAAGCTCCACAATTACAGCCGCCCTGCCCGGTGCGTCTCTACAGAAAGCCTGTAAGTTCCTGGTGGTCTT…
b4galt3_1.1	b4galt3_1	MSTRG.25135.1	MSTRG.25135	GGACTCGGGGGCGCGCCTCTGTCACTCTCGCTTGCGCGGTCCCGCGCTTCTTTTCGGGGCGTGAGAGGCGTGTGACGCTGCGAGAGGAAAGCCGAGTGAGTAGGGGCCGCCCCTTCCCATGTGACCGGGACCCCCTCACTTCCCGCCCATCGGAACGGATTTGTACCCTCAGTTCACATGTGATAGGTGTTTCCTCCCGTCCCTGGGTTCCGCCTGGAGTCCCCGGAGCTGCCGGCTACAGGAGCCGTAATATCGCTTTATCCGCTGAATTTCCTGCCAGCCTGCAGCAGGGACTATCAGCTGCTTAAGGAACTCCATGGGCATCCAAATTCCTTCGCTTATCGGGACCCGTGCCTTCGGCCACAGATAACCTCCTCGCCAAGCCTCCCAACGTGCCTT…
b4galt3_1.2	b4galt3_1	MSTRG.25135.2	MSTRG.25135	TGCGCAGACTGACCAATGAAGGGGACTCGGGGGCGCGCCTCTGTCACTCTCGCTTGCGCGGTCCCGCGCTTCTTTTCGGGGCGTGAGAGGCGTGTGACGCTGCGAGAGGAAAGCCGAGTGAGTAGGGGCCGCCCCTTCCCATGTGACCGGGACCCCCTCACTTCCCGCCCATCGGAACGGATTTGTACCCTCAGTTCACATGTGATAGGTGTTTCCTCCCGTCCCTGGGTTCCGCCTGGAGTCCCCGGAGCTGCCGGCTACAGGAGCCGTAATATCGCTTTATCCGCTGAATTTCCTGCCAGCCTGCAGCAGGggggCCCAATAAGAGTCACGTTGCCGGAGAACTTGTTACTGGAGGAGGTGGAGAAAAAGAACCCTTACGTGTCCAAAGGAGGGCGC…
b4galt3_1.3	b4galt3_1	MSTRG.25135.3	MSTRG.25135	TGTGTCTGTATGAGGCGGCAACGGGGTGGGACCGGGGCTGCTCCACTGCCTTTGACTCGGCACAGAAGTCAGATCAGAGCAGCACAGAGAGTGCACCCTTGGGCAGCTAAAGGACTATCAGCTGCTTAAGGAACTCCATGGGCATCCAAATTCCTTCGCTTATCGGGACCCGTGCCTTCGGCCACAGATAACCTCCTCGCCAAGCCTCCCAACGTGCCTTACTCCACCTGGAAATCACCAGAAATACGCTTACCTGGGAAGTTTTCCTCTGAACGCCGCAGCTTTTGCCATCTGTAACAAAGTTCTGTTTTTGTggcaagaggaaaaaaaaataatttaccctCACGGCGATGCGATAGAGACGACGGGAAGATTTGTTCCCAATCTGTCTGAGCAGAA…
b4galt3_1.4	b4galt3_1	MSTRG.25135.4	MSTRG.25135	ACCCTCAGTTCACATGTGATAGGTGTTTCCTCCCGTCCCTGGGTTCCGCCTGGAGTCCCCGGAGCTGCCGGCTACAGATCGGCAGTTAAATGCAGATGGCGACAGCTTAGATATTTTTAGCCGTTTATCTCCtctaaacacattttattctgATACTGTATCTCGGGCGCAGCTGTTTCACCTTGGCCTTGGCAGTGAGTTTGTTGGTTGGTACGTCTGGCTTATAGCAGAGAGGTCCCTGGCTGCCTAGTGAAGAGCCGTAATATCGCTTTATCCGCTGAATTTCCTGCCAGCCTGCAGCAGGGACTATCAGCTGCTTAAGGAACTCCATGGGCATCCAAATTCCTTCGCTTATCGGGACCCGTGCCTTCGGCCACAGATAACCTCCTCGCCAAGCCT…
b4galt5.1	b4galt5	MSTRG.16231.1	MSTRG.16231	CTTCCCGAAAGAGGAGGTGGCTGCAGGGCTGAGCCCTGGCTCTTGCACTATAGATTTCCTGCCTGCTCTCCCGGGTGCCGAGCTCTAACCTCCCTTTGCTATCGCCCAATGGCTTTGACTTGCAGGTGGTACCCGGCTGTCCCGGAGCTCCTGTGAGAGCTGCCCGCATCCTTCCCTGGCACAATGAGGTCGCTTATGCGGAGGCTGCTGCGACTCTCTAACCGATCCATATTAGCCTTCATCTTCCTCTTCTCCCTGTCATCATCGTGCCTGTATTTCATCTATGTGGCCCCCGGCATAGCAAATACCTATCTCTTTATGGTCCAAGCTCAAGGAATGATGCTGAGAGACAATGTTAGGACCATTGGGCATATGATCAGACAGTACACTAACAAAAAT…
b4galt6.1	b4galt6	MSTRG.23495.1	MSTRG.23495	TGACATCCCGGGGTTCCCCTGCCGCCCCTCTCTCCTTCCCTGGGCTCCTCACCCCGCCTGGAAGGGCGCAGCTCAATCCCCTTTTTATATCAAGCAGCTCCATTCATACTGGTTGAATATTATTCCGTTTCTCTGTGAGCCCCAAGTGCAGATGCCTCCTTGCTGCAGCTGAAGGCTTCCCGTCCTCCCTCTTCCTTGCAGATCCATTTCAGCCACTGGACTGGGAATCGCACAGGATCTACAGCAGCTTCACCTGACATCAGCCCAGCCTCcagcagccccccagcagcctccTGCGGCCCTCCAGCAGCACCTCCTTGGCTATTTCAGGGACCCttcaatttttaaatgcctttccCTATCATGAGGAGGATTCTGAGGATTCCCAATCGTTCAGTA…
b4galt7.1	b4galt7	MSTRG.7415.1	MSTRG.7415	TTGCACAGAGACTTCATGCCTCGACTGGCACTTCTATTTGAAGTTCATTTAAAatcAGGATTGTTTCTGGGGTTTCTACCTAGAAAATGCAGCATCTTTAATTTGTTCCTGACTTGCTTGATTCTTGGGTTTCTGTCTATGCTCTGGCTACAACTCAGCTGTACCGGTGATGTGAGCAAAAGAGGAACTCAGGATGAAATGTCTTCCCAGAAGTCCTGCCCCCAGGTTCCTAGAACTGTGAATGAGGATCCCTCATGGGGTCCTCACCGGCTTGCTTTGCTGGTTCCTTTTAGGGAGCGATTTGAAGAACTCATGAGCTTTGTCCCCCATATGCACCAGtatttgttacagaaaaaaattctCCATCATATTTTTATCATCAATCAAGTGGATCATTAC…
b4galt7.2	b4galt7	MSTRG.7415.2	MSTRG.7415	CACCCATGCTTGCTGCCTAGTTCCAAAGCCCCCTAACCCGGGATGGGCATGGTGTATGCTGTTTCTTCAGGAGTCCAGGAAAGAGAAATTACAatcAGGATTGTTTCTGGGGTTTCTACCTAGAAAATGCAGCATCTTTAATTTGTTCCTGACTTGCTTGATTCTTGGGTTTCTGTCTATGCTCTGGCTACAACTCAGCTGTACCGGTGATGTGAGCAAAAGAGGAACTCAGGATGAAATGTCTTCCCAGAAGTCCTGCCCCCAGGTTCCTAGAACTGTGAATGAGGATCCCTCATGGGGTCCTCACCGGCTTGCTTTGCTGGTTCCTTTTAGGGAGCGATTTGAAGAACTCATGAGCTTTGTCCCCCATATGCACCAGtatttgttacagaaaaaaat…
b4galt7.3	b4galt7	MSTRG.7415.3	MSTRG.7415	GTAGCGCAGGTCGTGTTCCTGTTGGGGAGGAATATGTCGACGGACCAGCAGCTTACAAGCCAGCGTGTAACGGGTGGAACATTTGCTTAGAATCCTGGATTATCGCCGCGGTGCATTTGAGTTTCATTGTCCCGCAGACTTCTGAGAGCTACACGACATGTTTTAGTGGGGAGGTGTATTTATAATTACTCGAACGAAGCTTATGAACTGAGTACAGGGGTTGTACAGTGGGGACATTGCTCTACAGAGCACCATTGTTATTTGGTACTTTTAAGATAAACTCAGCTCTTTGGCTTTCTGTTTGACGAGGCTGCTCCTTGTATAGAAGTGACACTAGGAGCAGAATTATTAACTTAAAATTCCTAGGTGTTTCTTCGAGGCtattgtatctatatatat…
b4gat1.1	b4gat1	MSTRG.10216.1	MSTRG.10216	GTTGTGCCGCCATAGTCTCATCTCGCGATATTTTAGGGGAAATTCTCCTGGAACTGTTCTGCAGAGCTGGGTATTTAAACAGCGTTGTGGACACTGAAATAGCCATTGTGTTATGAAAATTGGggctgtcccgcgaaaagcggggcTGTTGGGTGGTATGCATGCCCCCTAGTATGCGTTGCTCATTTTTCAGGGTGGCACTTATTGCCCTTCTTCTTGTTGCCCTCCTCCAACTACTTTATCTCTCTCTGCTATCTAACCTCCATGGCCAGCAGCAGCGCTCTGCCTACCCGGTGCCTGTGGGCACGTCTCATACAGGCTCCCAGTGGCACAGGGAACTGAAGGAACATCTTAGGGCTGCTAAAGTAGGTGGTATTTTGGATTCCAGCGGGCAGTACT…
b9d1.1	b9d1	MSTRG.21653.1	MSTRG.21653	GTAGCTTGTTGTCATGGCTGGCAGCGTCCCTTAGCAACAGCCCCTTGCGTTCTCTTTTCGCTTTCTCTCTTTTATCCCGTCACTCGTATCTTTTATTTGCGCAGGAACGGCGCTGCCATGGCCTCAGGGCCCAGCGTTTTCCTCCTCAACGTGAGCGGCCAGATAGAGAGCGCCGAGTTTCCAGAATTTGATGATCTCTACTGCAAGTACAGCTTTGTGTATGGGCACGACTGGGCGCCGACCTCCGGGGTAGAAGAAGGGATTTCTCAGATCACTTCGAAGAGTCAAGGTGGCAAACAGGCACTGGTTtggaatttccccattgaaatcaCATTTAAAAGTACCAACCCATTTGGCTGGCCGCAGATCGTTATCAGCGTCTATGGGCCTGACGCCTTC…
b9d2.1	b9d2	MSTRG.20098.1	MSTRG.20098	TCAGATCTGCTGTATGCAACGGTTGCACAGCAACAGGCGGAGTCTACCAAAGTGAGAATTAGAAGGGGCAAAAAGCTAAGACAAGGAGCCGGTTTTCAGAGGGGGTCCGTAATGGCAGAGGTTCACATCATAGGGCAAATTATTGGGGCTAGTGGCTTCCCCCAACACAGCCTGTTTTGCAAATGGGGAGTACACACAGGTGGAGCCTGGAAGCTACTTTCTGGGGTTGTGGAAGGCCAGACACAAGTAGATCGTCCACAAAATGATGACATGGCATTCTGGTCTCACCCTATTGACATGCACTTTGCTACTAAAGGATTACAAGGTTGGCCAAAACTTCACCTTCAAGTCTGGCATCAGGACACATTTGGTCGTAATGAACTTTATGGTTACAGCTTC…
b9d2.2	b9d2	MSTRG.20098.2	MSTRG.20098	AAAAAGCTAAGACAAGGAGCCGGTTTTCAGAGGGGGTCCGGTGAGATTTATGTTGCAGTTGTGCGGTTAGGGGAAGCATTTATAGCGGGATGTAAAAGAGGGCGAAAAATATTTAGAGCTAATAAACTGGTAAAGCGCTTACATCTTACCCTACTGCGGTGTTATATACGCAAAGTAATGGCAGAGGTTCACATCATAGGGCAAATTATTGGGGCTAGTGGCTTCCCCCAACACAGCCTGTTTTGCAAATGGGGAGTACACACAGGTGGAGCCTGGAAGCTACTTTCTGGGGTTGTGGAAGGCCAGACACAAGTAGATCGTCCACAAAATGATGACATGGCATTCTGGTCTCACCCTATTGACATGCACTTTGCTACTAAAGGATTACAAGGTTGGCCA…
b9d2.3	b9d2	MSTRG.20098.3	MSTRG.20098	tctctcccttcctggggaactgcctgcatgcagagccggacacaTAATGGCAGAGGTTCACATCATAGGGCAAATTATTGGGGCTAGTGGCTTCCCCCAACACAGCCTGTTTTGCAAATGGGGAGTACACACAGGTGGAGCCTGGAAGCTACTTTCTGGGGTTGTGGAAGGCCAGACACAAGTAGATCGTCCACAAAATGATGACATGGCATTCTGGTCTCACCCTATTGACATGCACTTTGCTACTAAAGGATTACAAGGTTGGCCAAAACTTCACCTTCAAGTCTGGCATCAGGACACATTTGGTCGTAATGAACTTTATGGTTACAGCTTCCTCCACATCCCTTCCACCCCTGGTACTCACTCATTGCTTAGCCCAACCTGGCGACCCCTGGGAAC…
babam1.1	babam1	MSTRG.1752.1	MSTRG.1752	AAGGCATCCATCCGTAGCGGGAGCATGTGACCAGCTAACCAGGAAGCCGGAGTGTCTGTACGGAGGAAGGTAGCAGGGAGAGACAGACGGGCTGAACAGCCTGCATTGGAACTATGTGCCTGTAGTTTAGGGATTTTTTTTCCTGTCTGGGCCAATAGCTTTGGCAGTACTGTGCCATCATTAGAACAACGTGATCTCTGTTTGGAAAAAGCACACCAGAAAGCTGGATAACTCAACAGAAGAGACTTTTAGCATGGATACTTCAGAGCCCCTGGAGGAAGGAGATCGAACACATGAGCAGCGGCCTCACACCCGTTCCAATCCAGAAGGGGCAGAGGATAGAGAGGGTCTTCCCCAAGCAGGGGTCGGTAGTCGAAGTGAGGGAGAGGGTGAGGCTGC…
babam1.1	babam1	MSTRG.1753.1	MSTRG.1753	AAACCTTCTCTTTCTGTTCAGCCTccattagagctgggcggtatgaccaaaaatttatatcacagtatttttcaaaattatatcggtgtcacggtatttgacggtatttttttttttccatgcatgattaggtgttaaccccatttcctaataaattagagaataattactgcagtattgaaaatcagagtcaggcaagcgaaggatcggcaacagaaagtcataaggtaaatcaggcaggcttagtttcccaggcaaggccgcagacaacatagcacaggaggaggcgtttgatagctttaaaataccccccacgcatgcgcagaaccggcgccgtcagcgcgtcgcgcacgtgcacgctttgacatgtacgtgcgcaacgtcccgcgaacaacggga…
babam1.2	babam1	MSTRG.1752.2	MSTRG.1752	AGCCTGCATTGGAACTATGTGCCTGTAGTTTAGGGATTTTTTGTGAGTAGTTATAAGGGAGGTGTTATTGCTTGCCTATGTTTATTTACTGCACCATAATTGGCTTCTTTTTATCTGTTCCTGTCTGGGCCAATAGCTTTGGCAGTACTGTGCCATCATTAGAACAACGTGATCTCTGTTTGGAAAAAGCACACCAGAAAGCTGGATAACTCAACAGAAGAGACTTTTAGCATGGATACTTCAGAGCCCCTGGAGGAAGGAGATCGAACACATGAGCAGCGGCCTCACACCCGTTCCAATCCAGAAGGGGCAGAGGATAGAGAGGGTCTTCCCCAAGCAGGGGTCGGTAGTCGAAGTGAGGGAGAGGGTGAGGCTGCCCAGGTAGATGATCCATTGCCC…
babam1.3	babam1	MSTRG.1752.3	MSTRG.1752	ctgatttttcaatactgcaTTCCTGTCTGGGCCAATAGCTTTGGCAGTACTGTGCCATCATTAGAACAACGTGATCTCTGTTTGGAAAAAGCACACCAGAAAGCTGGATAACTCAACAGAAGAGACTTTTAGCATGGATACTTCAGAGCCCCTGGAGGAAGGAGATCGAACACATGAGCAGCGGCCTCACACCCGTTCCAATCCAGAAGGGGCAGAGGATAGAGAGGGTCTTCCCCAAGCAGGGGTCGGTAGTCGAAGTGAGGGAGAGGGTGAGGCTGCCCAGGTAGATGATCCATTGCCCACCACCACCGCTGTTCCCACAAATTGTACCCCACCTCCAACCCTGGAATTCCAACTCAAGACCCCCAGAGTAAACTGCCCAGAAAAAGTGATTATTTG…
babam1.4	babam1	MSTRG.1752.4	MSTRG.1752	GCGATATAAACACATAAGGGCTCAtgtacatccgcaagtgcagttgtggtccctgcaATGTCCCCAAAACCAGAGGaacgcagaggaaccctggagctaccttcaGACCAGGCAGTTCGCTTAGTGCCTTTGTCatttgcgtcaaaaagaataggGTGACGGTATACTATGCACTGTATCATAGTAACAACTGCTTGTCTGTAGTTTTCTGTCTAATAAGATGTAGAGAATATTGTTAAAGCCCCCTCGTCCCCAGAACAGCTTCATAATAGTAATAGCATAGGCCTCTGCCTGAATTCATTTTTTAAGTCCCTTTCTTGCACAATTGTTGTAAATGTTGTGTTAGTCTGAAATGTTCCTGTATGCCAAACAGTAAGTGTCTAATACTGGCATATACTT…
bace2.1	bace2	MSTRG.3711.1	MSTRG.3711	TGGCCCCAGGCTGGGTCTGGTGAGAGCAGGAATTCCCTTTCCCAGAGACCGACAGGCTGCAGCTCCTTACCCGTTCCCTGGTTCCGAGGATTCTGACCCGACCCGCGGCGCAAAGAGAGCCTGACCCCCAGCGCAAAGGGAGCCTGACCCACAGCGCAAAGGGAGCCTGATCCACAGAGACTGACCCGCAGCGCAAAGGGAGTCTGACCCACACAGACTGACCCCCAGCGCAAAGGGAGTCTGACCCACAGAGACTGACCCCCAGCGCAAAGGGAGTCTGACCCACAGAGACTGACCCCCAGCGCAAAGGGAGTCTGACCCACAGAGACTGACCCCCAGCGCAAAGGGAGTCTGACCCACAGAGACTGACCCGCAGCGCAAAGAGTGCGTGACCCGCTA…
baf-l.1	baf-l	MSTRG.13006.1	MSTRG.13006	CAGTGATAGTAGGTGTGATGTCACCAACCTATGCTTTATATAGGAGCCATGGAGGCGGGGCTTATATTGGTTTGGCGGTAGAGTGGAGGTATCACATAAAGACAGGCAAAATGTCTAATACTTCTCAGAAGCACAGAGACTTTGTGTCTGAGCCTATGGGCGATAAACCAATTACAGCCCTGGCAGGCATTGGGGAAGTACTTGGCGGCAAACTAGAAGAGCAAGGCTTTGATAAGGCTTATGTGCTTCTTGGGCAGTTTCTAATATTGAGGAAAGATGCAGACGACCTGTTCAAAGACTGGCTAAAGGACTCCTGTGGGGCCAATTCACGTCAAGCAGAGCTGTGTTCCTCCTGTTTGAAAGAATGGTGCGCGTCCTTTCTGTGATACAGATTATGTG…
baf-l.2	baf-l	MSTRG.13006.2	MSTRG.13006	AGTGATAGTAGGTGTGATGTCACCAACCTATGCTTTATATAGGAGCCATGGAGGCGGGGCTTATATTGGTTTGGCGGTAGAGTGGAGGTATCACATAAAGACAGGCAAAATGTCTAATACTTCTCAGAAGCACAGAGACTTTGTGTCTGAGCCTATGGGCGATAAACCAATTACAGCCCTGGCAGGCATTGGGGAAGTACTTGGCGGCAAACTAGAAGAGCAAGGCTTTGATAAGTTTCTAATATTGAGGAAAGATGCAGACGACCTGTTCAAAGACTGGCTAAAGGACTCCTGTGGGGCCAATTCACGTCAAGCAGAGCTGTGTTCCTCCTGTTTGAAAGAATGGTGCGCGTCCTTTCTGTGATACAGATTATGTGACTACCTTGTTTCTGAATTGAC…
baf-l.3	baf-l	MSTRG.13006.3	MSTRG.13006	TGGAGGCGGGGCTTATATTGGTTTGGCGGTAGAGTGGAGGTATCACATAAAGACAGGTAGTTCCATGCAAAATGTCTAATACTTCTCAGAAGCACAGAGACTTTGTGTCTGAGCCTATGGGCGATAAACCAATTACAGCCCTGGCAGGCATTGGGGAAGTACTTGGCGGCAAACTAGAAGAGCAAGGCTTTGATAAGGCTTATGTGCTTCTTGGGCAGTTTCTAATATTGAGGAAAGATGCAGACGACCTGTTCAAAGACTGGCTAAAGGACTCCTGTGGGGCCAATTCACGTCAAGCAGAGCTGTGTTCCTCCTGTTTGAAAGAATGGTGCGCGTCCTTTCTGTGATACAGATTATGTGACTACCTTGTTTCTGAATTGACTTATATActgtcaaaat…
baf-l.4	baf-l	MSTRG.13006.4	MSTRG.13006	GGTATCACATAAAGACAGGTAGTTCCATGCAAAATGTCTAATACTTCTCAGAAGCACAGAGACTTTGTGTCTGAGCCTATGGGCGATAAACCAATTACAGCCCTGGCAGGCATTGGGGAAGTACTTGGCGGCAAACTAGAAGAGCAAGGCTTTGATAAGTTTCTAATATTGAGGAAAGATGCAGACGACCTGTTCAAAGACTGGCTAAAGGACTCCTGTGGGGCCAATTCACGTCAAGCAGAGCTGTGTTCCTCCTGTTTGAAAGAATGGTGCGCGTCCTTTCTGTGATACAGATTATGTGACTACCTTGTTTCTGAATTGACTTATATActgtcaaaatacatttttatgcacATTTACTAACTGttaatatttttgtgcaaaataaagtTGAAACCA…
bag1.1	bag1	MSTRG.24080.1	MSTRG.24080	tggaagtgacatcacctgACATAGAAAGGAGGCTGACAGAATACTTGAGCACAGTCCTAAGTTAAAGGAGAATCTTGTGGAACAGGAAATGAGCTCCAGTTGTGGACTGACCATTACACTCACACATGGCACGGAGAAGCATACTCTCCAGGTGGTAAGTCCAGAAGAAAATGGTGAACCCATCTTACAGGACATGGCTTTGATAGTGGAGCAAGTCACTGGGGTTCCACTCAACTCACAGAAACTGATATGTAAAGGGAAGTCTTTAAAGGAAATGGAACAGACCCTCTCAGTACTTGGTGTAAAAAATGGCTGCAGAGTCATGTTAATTGGAAAAAGGAATTCTACAGAAGAGGAGtctgaattaaaaaaactgaaagatCTTGAGAAATCAGTAGA…
bag2.1	bag2	MSTRG.13676.1	MSTRG.13676	ATCCCGGTGAGAGtgcaggaggaggagggagagatGTCTAGAAAGATCTAAGCATTTCACTGTCCTCTGTTGCTCAGTTGTGCTTTTTCTGTGGAAGGGAGAGTCCGCAAGCTATTATGGCTCAGGCTAAAATCCAGGCAAAGGCAGCCACCGAAGGGCACAATGCAGGCAAGTTCTGCCGCTCTGTCTCTATGGCAGCTCGATCCAACCACCTGTTAGAGATTTTGGACGATCTGGAAGTCAGGGTCCAAGCCTTTCGTGATGCAGCCTCTGCCCTAGAGCTGGAGAGGGAGTCTCTGATAGAAAAGATTCACAGCGTGCAGAACAGTCATGACATAAGGACGATCAGTGATGgggagagaGAAGAACTACTTGTAACAGCAGAACGTCTAATGGGCC…
bag4.1	bag4	MSTRG.9127.1	MSTRG.9127	TTCGTATTGATTGGCTGTAGGCGAGGTGCCAGGCTCTCACTGGTCGCTCTGCGTCGGCTCAGTTGACACTCGCTTACTCTCTAGCTCCCTGAATTGGAGGGTCCATGTCTGCCGCGCACAGGCCTGTGGAGGGAGGTGGGGGATACTATGGGGGTGCAGGAGCGGATGTGCTGGCAAGACAGCGGGGGGAAGGTGAGGCAGAGTGGAGAACTGGCTATTACCCACAGGAGGCGGAGAGAAGCTGGGCCGGAGGAGGGACAGGGGGAGGAGCTCCTGGAACTCAGAACTCATCATATCCCGGCTACAATCCAAACTGGTCCTGTTCTGGCCATCCACGGCACCCATATCCCACTAACTACCCTGCTAGAGATCAGGTACAGAGGATGGAACCCTACACAA…
[truncated: 13,832 more rows]
