# Supplementary material for: SRC Kinase Isoforms Regulate mRNA Splicing during Neural Development
Source: J Neurosci. 2025 Aug 1;45(34):e1705242025. doi: 10.1523/JNEUROSCI.1705-24.2025 (PMC12369926; doi:10.1523/JNEUROSCI.1705-24.2025)
Supplement: Figure 4-2 — Analysis of differential transcript expression in control versus N1-SRC morphant embryos Illumina reads were aligned to the novel Nanopore long read Xenopus tropicalis transcriptome (Extended Data Figure 4-1) with Salmon. Differential transcript expression in control versus n1-src morphant embryos was analysed by Sleuth. Sheet 1. Transcripts mapping to known genes Sheet 2. Transcripts with mean expression values >=1.0 TPM in either control or n1-src morphant embryos. Sheet 3. Transcripts with significant differential expression between control and n1-src morphant embryos, False discovery rate (q) <=0.05. Sheet 4. Transcripts significantly up regulated in n1-src morphant versus control embryos, b ([ Log2[effect size]) > 0, q<=0.05) Sheet 5. Transcripts significantly down regulated in n1-src morphant versus control embryos, b ([ Log2[effect size]) < 0, q<=0.05) Download Figure 4-2, XLSX file. [file jneuro-45-e1705242025-s011.xlsx]

## Sheet: Mapped transcripts only
target_id	gene_id	Transcript name	ref_gene_id_by_overlap	CMO 1 (TPM)	CMO 2 (TPM)	CMO 3 (TPM)	CMO Mean (TPM)	n1-src AMO 1 (TPM)	n1-src AMO 2 (TPM)	n1-src AMO 3 (TPM)	n1-src AMO Mean (TPM)	pval	qval	b	se_b	mean_obs	var_obs	tech_var	sigma_sq	smooth_sigma_sq	final_sigma_sq	fold_change
MSTRG.14285.1	MSTRG.14285	37500.1	37500	8.3549	14.0571	24.7426	15.7182	2.44005	7.44802	4.23294	4.707	0.000297995	0.0068025	-1.12693	0.311561	6.89659	0.563793	0.0417484	0.103857	0.00500556	0.103857	0.457889
MSTRG.2999.1	MSTRG.2999	37681.1	37681	0.637949	0.769729	1.16785	0.858511	0.45006	0.905319	0.819058	0.724812	0.681682	0.892925	-0.11262	0.27457	3.19305	0.0650281	0.0467853	-0.00942236	0.0662979	0.0662979	0.924907
MSTRG.19625.1	MSTRG.19625	38961.1	38961	3.22544	1.7665	3.1328	2.70825	2.69515	1.59446	2.66757	2.31906	0.685465	0.894556	-0.081591	0.201451	4.89916	0.0945706	0.0443923	-0.0439712	0.0164813	0.0164813	0.945015
MSTRG.22705.1	MSTRG.22705	39142.1	39142	29.5834	32.1573	43.2237	34.9881	28.4632	30.3746	38.6398	32.4925	0.776096	0.931621	-0.01435	0.0504551	7.83205	0.0160827	0.000399983	0.000381492	0.0034186	0.0034186	0.990103
MSTRG.15969.1	MSTRG.15969	39326.1	39326	25.5304	33.2385	71.4628	43.4106	22.6095	21.3067	34.262	26.0594	0.0360019	0.206487	-0.356555	0.170039	7.44929	0.134595	0.00490001	0.0384697	0.00391738	0.0384697	0.781027
MSTRG.17350.1	MSTRG.17350	39508.1	39508	0.875112	1.66428	2.10463	1.54801	1.09533	1.1604	1.27397	1.17657	0.493975	0.799565	-0.149376	0.218386	4.88262	0.0655915	0.0115961	0.0599428	0.0166776	0.0599428	0.90164
MSTRG.7216.1	MSTRG.7216	39692.1	39692	34.8785	34.0242	46.4867	38.4631	27.1881	32.3482	34.1504	31.2289	0.0603148	0.283935	-0.131417	0.0699592	7.53505	0.0115823	0.000564154	0.00677727	0.00379033	0.00677727	0.912934
MSTRG.23781.1	MSTRG.23781	40057.1	40057	18.4134	18.1138	24.9446	20.4906	15.8794	15.1596	19.283	16.774	0.0278491	0.176295	-0.144169	0.065549	6.80563	0.0186969	0.00120562	-1.89e-05	0.00523938	0.00523938	0.904901
MSTRG.5657.1	MSTRG.5657	40422.1	40422	44.4156	51.6204	81.9898	59.3419	38.6022	44.9123	56.4792	46.6646	0.0319028	0.19204	-0.139874	0.0651904	7.94894	0.0338158	0.000362819	0.00601187	0.00329767	0.00601187	0.907598
MSTRG.1630.1	MSTRG.1630	40787.1	40787	0	0	0.59903	0.199677	0	0	0	0	NA	NA	NA	NA	NA	NA	NA	NA	NA	NA	#VALUE!
MSTRG.11464.2	MSTRG.11464	42248.2	42248	6.86232	23.6354	152.444	60.9805	5.05065	9.49063	67.9098	27.4837	0.00164393	0.0246497	-0.587879	0.186747	6.75982	1.60039	0.00665095	0.0456607	0.00536397	0.0456607	0.66532
MSTRG.22964.1	MSTRG.22964	42Sp43.1	42Sp43	0	0.169517	0.553378	0.240965	0	2.00114	1.93065	1.3106	0.137734	0.449606	1.22379	0.824502	1.82888	4.61032	0.745434	-0.0248965	0.274272	0.274272	2.3356
MSTRG.6316.1	MSTRG.6316	aaas.1	aaas	14.1654	8.77353	12.0601	11.6663	13.2251	10.9587	14.8855	13.0231	0.0640338	0.294429	0.17295	0.0933886	6.62375	0.0506879	0.0022828	0.0107993	0.00576234	0.0107993	1.12736
MSTRG.27957.1	MSTRG.27957	aadacl4.1	aadacl4	15.6635	20.2943	21.6008	19.1862	13.7467	21.9836	17.9807	17.9037	0.921311	0.979645	-0.0102781	0.104047	5.62634	0.0173419	0.00592095	0.0025794	0.0103177	0.0103177	0.992901
MSTRG.603.1	MSTRG.603	aadat.1	aadat	3.91777	7.55232	1.73289	4.40099	2.08284	4.71245	1.04564	2.61364	0.00110053	0.0182708	-0.464173	0.142233	4.66663	0.539999	0.0109706	-0.00757036	0.0193745	0.0193745	0.724886
MSTRG.8994.1	MSTRG.8994	aagab.1	aagab	15.3724	16.2413	12.5127	14.7088	13.1379	22.616	16.4787	17.4109	0.154376	0.477066	0.206432	0.144941	6.0555	0.0451557	0.0102312	0.0212807	0.00794037	0.0212807	1.15383
MSTRG.10036.1	MSTRG.10036	aars.1	aars	8.6458	9.01439	15.9926	11.2176	7.97782	7.62888	12.9308	9.51251	0.107471	0.393181	-0.105518	0.0655526	6.75705	0.0680344	0.00107405	0.000995387	0.00537167	0.00537167	0.929471
MSTRG.454.1	MSTRG.454	aasdh.1	aasdh	6.54878	5.83248	4.48102	5.62076	5.61627	6.54137	4.97626	5.7113	0.391575	0.729384	0.0758504	0.0885311	6.14494	0.0364366	0.00421981	0.00748899	0.00753682	0.00753682	1.05398
MSTRG.4436.1	MSTRG.4436	aatf.1	aatf	0.806033	0.815755	0.54446	0.722083	0.945028	1.07818	0.568341	0.863851	0.21594	0.560509	0.22454	0.181462	4.20868	0.106885	0.0226341	-0.0178483	0.0267584	0.0267584	1.1684
MSTRG.15400.1	MSTRG.15400	abcb5.1	abcb5	0.495516	0	0.036907	0.177474	4.01604	0.069241	0.031013	1.3721	NA	NA	NA	NA	NA	NA	NA	NA	NA	NA	#VALUE!
MSTRG.19443.1	MSTRG.19443	abcb7.1	abcb7	2.39154	3.32394	4.94792	3.55447	2.61514	3.16885	4.21631	3.33343	0.822105	0.949137	0.0259442	0.115391	6.36091	0.045612	0.0133115	-0.00694086	0.00666105	0.00666105	1.01815
MSTRG.11405.1	MSTRG.11405	abcd3.1	abcd3	4.36148	5.5523	6.62731	5.5137	4.82694	4.76916	7.51733	5.70448	0.350201	0.70083	0.0913711	0.0978068	5.92417	0.028339	0.00279468	0.0115546	0.00858414	0.0115546	1.06538
MSTRG.768.1	MSTRG.768	abce1.1	abce1	11.1717	13.8288	19.0817	14.6941	9.13218	13.9749	16.7512	13.2861	0.86964	0.964201	-0.0258854	0.157727	5.58975	0.0334932	0.0267601	-0.022325	0.0105565	0.0105565	0.982218
MSTRG.19927.1	MSTRG.19927	abcf1.1	abcf1	76.2591	68.8658	52.8378	65.9876	73.55	75.5364	59.0963	69.3942	0.0188807	0.136953	0.106537	0.045376	8.52215	0.0387692	0.000216741	0.00287173	0.00284405	0.00287173	1.07664
MSTRG.1079.1	MSTRG.1079	abcg2.1	abcg2	15.1943	20.785	24.0585	20.0126	16.8375	18.7276	20.2269	18.5973	0.881112	0.967296	0.0118378	0.0791508	7.17715	0.0100296	0.000764532	0.00863274	0.00438924	0.00863274	1.00824
MSTRG.4177.3	MSTRG.4177	abhd11.3	abhd11	3.21927	4.12148	3.17693	3.50589	3.75345	4.76272	4.15846	4.22488	0.190969	0.529047	0.261886	0.200262	5.5775	0.036813	0.0495197	-0.045277	0.0106374	0.0106374	1.19905
MSTRG.20508.1	MSTRG.20508	abhd12b.1	abhd12b	0.064071	0.030539	0.119163	0.0712577	0	0.120431	0.145605	0.0886787	NA	NA	NA	NA	NA	NA	NA	NA	NA	NA	#VALUE!
MSTRG.5767.1	MSTRG.5767	abhd13.1	abhd13	3.40359	3.95652	5.93543	4.43185	2.99945	3.90019	4.87882	3.92615	0.798263	0.940574	-0.022748	0.089	5.85881	0.0233023	0.00295171	-0.000611186	0.0089298	0.0089298	0.984356
MSTRG.11938.1	MSTRG.11938	abhd14a.1	abhd14a	1.90522	2.90723	3.18191	2.66479	1.78712	2.68962	2.11416	2.19697	0.261757	0.614998	-0.124965	0.111352	5.18762	0.0333236	0.00503114	0.0109785	0.0135678	0.0135678	0.917026
MSTRG.19951.1	MSTRG.19951	abhd16a.1	abhd16a	7.581	5.21812	6.13226	6.31046	5.92619	4.69886	5.85973	5.49492	0.471768	0.785982	-0.0673367	0.0935743	6.09113	0.0352391	0.00535779	0.000855819	0.00777645	0.00777645	0.954398
MSTRG.2111.1	MSTRG.2111	abhd17b.1	abhd17b	14.553	18.9824	27.7165	20.4173	13.353	18.3812	22.2103	17.9815	0.584449	0.850125	-0.0317145	0.0579898	7.22434	0.0330404	0.000744894	0.00230085	0.00429933	0.00429933	0.978257
MSTRG.8654.1	MSTRG.8654	abhd17c.1	abhd17c	47.1332	51.6114	70.3651	56.3699	46.3122	48.5863	58.8398	51.2461	0.817155	0.946742	-0.0114699	0.0496088	7.89631	0.0110303	0.000340861	0.00302778	0.00335069	0.00335069	0.992081
MSTRG.14976.1	MSTRG.14976	abi1.1	abi1	8.65569	5.38206	1.95286	5.3302	9.49726	7.68279	4.69949	7.29318	0.0784327	0.329719	0.501973	0.285236	6.66048	0.416326	0.116388	-0.032441	0.00565053	0.00565053	1.41615
MSTRG.22366.3	MSTRG.22366	abi2.3	abi2	1.90135	1.58466	3.50547	2.33049	2.02231	1.11261	2.79921	1.97804	0.498337	0.80165	-0.126337	0.186583	4.33278	0.159683	0.0278085	-0.000467972	0.0244112	0.0244112	0.916155
MSTRG.18969.1	MSTRG.18969	abl1.1	abl1	1.25702	1.56775	1.66602	1.49693	0.401526	0.549866	1.06585	0.672413	0.217907	0.563604	-0.829002	0.67283	5.08001	0.292888	0.664496	-0.593894	0.0145546	0.0145546	0.562918
MSTRG.11344.1	MSTRG.11344	abl2.1	abl2	1.68139	2.46237	4.43292	2.85889	1.43251	1.86756	3.02961	2.10989	0.0167615	0.12674	-0.211165	0.0882835	5.92302	0.126418	0.00310088	0.00221668	0.00859008	0.00859008	0.863839
MSTRG.24898.1	MSTRG.24898	abo.1	abo	41.7076	58.404	60.8791	53.6636	41.5185	51.5009	49.6325	47.5506	0.579348	0.847124	-0.0393366	0.0709616	7.77963	0.0092849	0.00407624	0.000568858	0.00347708	0.00347708	0.973102
MSTRG.3949.1	MSTRG.3949	abr.1	abr	3.66973	3.45997	4.31242	3.81404	2.92225	3.08051	4.20689	3.40322	0.360835	0.709018	-0.0711926	0.0779104	6.22895	0.0159413	0.0019244	0.0030063	0.00718064	0.00718064	0.951851
MSTRG.13293.1	MSTRG.13293	abracl.1	abracl	41.8887	41.8668	44.8073	42.8543	33.3958	40.5246	34.1772	36.0325	0.302625	0.657363	-0.0861278	0.0835527	6.18317	0.00921753	0.00309946	0.00290068	0.00737211	0.00737211	0.942048
MSTRG.9674.1	MSTRG.9674	abtb2.1	abtb2	1.90712	1.8536	2.66914	2.14329	1.39429	1.33764	1.23828	1.3234	0.00418806	0.0479878	-0.419619	0.146533	4.9104	0.069803	0.00794582	0.0242623	0.01635	0.0242623	0.747622
MSTRG.24045.1	MSTRG.24045	acaa1.1	acaa1	0.981031	0.468889	0.743422	0.731114	1.10434	0.455495	0.755444	0.771761	0.741191	0.918156	0.0838597	0.253907	3.34268	0.157516	0.0392871	-0.0343646	0.0574161	0.0574161	1.05985
MSTRG.3549.1	MSTRG.3549	acaa2.1	acaa2	5.18137	6.59476	7.05236	6.27616	4.75076	5.73051	6.71759	5.73295	0.658151	0.882193	-0.0429552	0.097081	5.63373	0.0119838	0.00386712	-0.00191828	0.0102699	0.0102699	0.970665
MSTRG.17649.1	MSTRG.17649	acad8.1	acad8	2.2094	2.90043	2.64377	2.58453	2.67064	3.31105	2.382	2.7879	0.216032	0.56067	0.142974	0.115567	5.14014	0.0248521	0.00604291	0.00367086	0.0139907	0.0139907	1.10418
MSTRG.22391.1	MSTRG.22391	acadl.1	acadl	3.01098	4.10871	4.59757	3.90575	2.92741	3.25846	4.06321	3.41636	0.584005	0.849877	-0.0556172	0.101576	5.44657	0.0132235	0.00394074	0.00246045	0.0115357	0.0115357	0.962183
MSTRG.10922.1	MSTRG.10922	acadm.1	acadm	18.5789	25.2417	29.3001	24.3735	19.3773	24.9356	31.4546	25.2558	0.0605197	0.284192	0.105364	0.0561345	7.35113	0.0245059	0.000651617	0.00126224	0.004075	0.004075	1.07577
MSTRG.2611.1	MSTRG.2611	acads.1	acads	26.8226	28.2331	29.3704	28.1421	28.6504	27.1044	30.4202	28.725	0.235407	0.583598	0.0713107	0.0600994	7.11528	0.00379046	0.000905233	0.00125646	0.00451268	0.00451268	1.05067
MSTRG.17017.1	MSTRG.17017	acadsb.1	acadsb	4.02164	4.74442	6.19075	4.9856	4.1899	4.2098	5.75122	4.71697	0.979383	0.99501	-0.00260352	0.100746	5.48455	0.0212313	0.00395628	0.000171234	0.0112682	0.0112682	0.998197
MSTRG.26512.2	MSTRG.26512	acadvl.2	acadvl	156.187	105.213	75.8462	112.416	116.714	110.759	85.1081	104.194	0.782014	0.933078	0.0255	0.0921591	7.17784	0.084605	0.000915182	0.0118248	0.00438789	0.0118248	1.01783
MSTRG.13835.1	MSTRG.13835	acap2.1	acap2	2.44807	3.37572	4.21725	3.34701	2.11742	2.22946	2.60912	2.31867	0.00549533	0.0582837	-0.283784	0.102211	5.69583	0.0424024	0.00363825	0.0120322	0.00987572	0.0120322	0.821434
MSTRG.6588.2	MSTRG.6588	acat1.2	acat1	1.32229	0.109692	0	0.477329	0.685031	0.365471	0.537398	0.5293	0.251245	0.603389	1.39511	1.21596	2.21668	2.69725	1.0778	1.14004	0.181819	1.14004	2.63008
MSTRG.12284.1	MSTRG.12284	acbd3.1	acbd3	25.0298	27.4846	32.7338	28.4161	24.9242	28.2348	32.1898	28.4496	0.302822	0.657363	0.0510475	0.0495414	7.94515	0.00733685	0.000380106	-0.000215962	0.00330141	0.00330141	1.03602
MSTRG.14975.1	MSTRG.14975	acbd5.1	acbd5	0.657593	1.35875	1.35601	1.12412	0.812529	1.36391	1.75831	1.31158	0.538258	0.823909	0.207732	0.337529	4.25957	0.1098	0.145135	-0.133903	0.0257542	0.0257542	1.15487
MSTRG.11370.1	MSTRG.11370	acbd6.1	acbd6	9.78464	13.4014	13.8688	12.3516	9.49323	11.3042	12.0296	10.9423	0.560244	0.837394	-0.0417496	0.0716757	6.51853	0.00735816	0.00160527	0.0012029	0.00610084	0.00610084	0.971476
MSTRG.1920.1	MSTRG.1920	acer2.1	acer2	0.403235	0.337547	2.42883	1.05654	0.859031	1.25304	2.24282	1.45163	0.550001	0.831225	0.741901	1.24114	4.05717	0.627598	2.28047	-2.05791	0.030166	0.030166	1.67238
MSTRG.6743.1	MSTRG.6743	acer3.1	acer3	2.97823	3.85543	6.00584	4.27983	3.54971	4.66009	4.46864	4.22615	0.667206	0.887282	0.0663773	0.154371	5.14191	0.0441279	0.00757757	0.028168	0.0139746	0.028168	1.04708
MSTRG.2342.1	MSTRG.2342	acin1.1	acin1	20.5401	31.6647	62.0979	38.1009	17.8879	22.0576	41.2628	27.0695	0.00268687	0.0351789	-0.255567	0.0851474	8.43852	0.18594	0.000392989	0.0104821	0.00289726	0.0104821	0.837658
MSTRG.3171.1	MSTRG.3171	acot12.1	acot12	1.23577	1.63087	3.07147	1.97937	1.41513	1.50314	3.47709	2.13179	0.421683	0.750656	0.112879	0.140483	4.70237	0.163951	0.0106952	-0.00154276	0.018908	0.018908	1.08138
MSTRG.15185.1	MSTRG.15185	acot13.1	acot13	25.8583	27.0624	22.5786	25.1664	24.1858	29.9982	25.4775	26.5539	0.196273	0.535806	0.121265	0.0938409	5.70648	0.0164994	0.00339924	0.00169752	0.00980993	0.00980993	1.08769
MSTRG.14440.1	MSTRG.14440	acp1.1	acp1	61.8593	70.2907	69.2934	67.1478	64.9553	75.6495	86.1545	75.5865	0.0103222	0.091568	0.17089	0.0666279	6.89597	0.0116058	0.00165184	0.0026448	0.00500709	0.00500709	1.12575
MSTRG.9330.1	MSTRG.9330	acp5.1	acp5	9.32063	11.5114	16.2635	12.3652	10.0155	11.1811	13.1092	11.4353	0.943472	0.984968	0.00586615	0.0827309	6.46337	0.0211405	0.00243941	0.0078272	0.00628944	0.0078272	1.00407
MSTRG.3668.1	MSTRG.3668	acp6.1	acp6	5.64375	4.50269	2.07381	4.07342	4.89733	4.23076	3.64291	4.257	0.407904	0.740931	0.169491	0.204802	4.49921	0.139004	0.0136023	0.0493132	0.0217179	0.0493132	1.12466
MSTRG.19299.1	MSTRG.19299	acrc.1	acrc	24.6679	29.0231	26.4692	26.7201	24.1951	26.3532	23.7417	24.7634	0.706952	0.904659	-0.0214555	0.0570697	7.31896	0.0042837	0.000755804	0.000587387	0.00412963	0.00412963	0.985238
MSTRG.1371.2	MSTRG.1371	acsbg2.2	acsbg2	4.73923	8.42295	7.50361	6.8886	4.45437	8.30304	7.88163	6.87968	0.6074	0.858966	0.0442481	0.0861214	6.32753	0.0607042	0.00433717	-0.00224021	0.00678816	0.00678816	1.03115
MSTRG.23681.1	MSTRG.23681	acsf2.1	acsf2	12.5647	13.3688	9.31406	11.7492	8.2189	10.799	5.62852	8.21546	0.00392279	0.0460237	-0.330978	0.114751	6.19808	0.0981574	0.0124428	-0.002948	0.00730908	0.00730908	0.794997
MSTRG.516.1	MSTRG.516	acsl1.1	acsl1	42.4936	42.3252	48.6046	44.4745	41.8534	40.8232	50.9937	44.5568	0.411927	0.743869	0.0576973	0.0703191	8.19612	0.00571675	0.00434161	-0.00253815	0.00307555	0.00307555	1.0408
MSTRG.14259.1	MSTRG.14259	acsl3.1	acsl3	10.5266	10.221	13.5622	11.4366	11.3277	10.314	11.69	11.1106	0.489523	0.796667	0.039567	0.0572549	7.49939	0.00894239	0.000528253	0.00438892	0.003842	0.00438892	1.02781
MSTRG.19503.1	MSTRG.19503	acsl4.1	acsl4	5.08135	7.83912	7.0103	6.64359	5.73441	5.34798	4.49811	5.1935	0.324915	0.678878	-0.176463	0.179258	5.65367	0.0353917	0.0128301	0.0353702	0.0101418	0.0353702	0.88487
MSTRG.7545.1	MSTRG.7545	acss3.1	acss3	8.3345	8.11572	7.51468	7.9883	6.70136	7.29936	5.64895	6.54989	0.0816694	0.337591	-0.133505	0.0766797	6.30503	0.0245115	0.00194418	0.000590834	0.00687548	0.00687548	0.911614
MSTRG.22155.3	MSTRG.22155	actb_1.3	actb_1	79.7249	89.2898	55.4194	74.8114	73.7641	101.996	69.6733	81.8113	0.0913097	0.359447	0.158709	0.0939926	8.1354	0.0611683	0.000990458	0.0122614	0.00312616	0.0122614	1.11629
MSTRG.20901.1	MSTRG.20901	actc1.1	actc1	2185.3	2943.33	2325.7	2484.78	1364.91	2307.88	1940.47	1871.09	0.000768201	0.0140084	-0.255445	0.0759346	10.9101	0.0447139	1.92e-05	0.00862994	0.00274946	0.00862994	0.837729
MSTRG.23386.1	MSTRG.23386	actg1.1	actg1	2799.83	4553.54	4504.22	3952.53	2509.11	3732.88	3703.83	3315.27	0.018371	0.134445	-0.11527	0.0488837	11.8975	0.0357146	8.72e-06	0.00134035	0.0035757	0.0035757	0.923209
MSTRG.13780.1	MSTRG.13780	actl6a.1	actl6a	346.58	335.253	386.92	356.251	333.454	370.06	401.742	368.419	0.0236778	0.158892	0.0942838	0.0416757	9.38643	0.00466747	8.97e-05	0.00251556	0.0025092	0.00251556	1.06754
MSTRG.20860.1	MSTRG.20860	actn1.1	actn1	49.3559	50.5415	85.1998	61.6991	43.373	44.2438	62.868	50.1616	0.0110266	0.0962054	-0.1379	0.0542518	8.41654	0.047394	0.000335524	0.00407936	0.00291192	0.00407936	0.908841
MSTRG.10203.1	MSTRG.10203	actn3.1	actn3	15.8636	15.6998	17.4018	16.3217	6.13329	7.58177	7.01125	6.90877	2.34e-37	1.55e-33	-0.802781	0.0628534	6.97009	0.19586	0.00109648	0.00472308	0.00482934	0.00482934	0.573243
MSTRG.20144.1	MSTRG.20144	actn4.1	actn4	52.2138	52.1723	64.6889	56.3583	51.2576	53.1898	58.9461	54.4645	0.743981	0.919283	0.015964	0.0488816	8.55297	0.00392843	0.000758653	0.00025277	0.00282546	0.00282546	1.01113
MSTRG.12697.1	MSTRG.12697	actr2.1	actr2	36.1835	42.1463	60.5643	46.298	31.9367	35.8484	50.5031	39.4294	0.0854849	0.346058	-0.0881665	0.0512682	7.7422	0.0302976	0.000422026	5.78e-05	0.00352062	0.00352062	0.940718
MSTRG.23577.1	MSTRG.23577	actr5.1	actr5	18.0269	17.7501	17.805	17.8607	15.4556	20.541	17.6245	17.8737	0.589612	0.852655	0.0395807	0.0733793	6.7281	0.00442741	0.00262379	0.0046546	0.00545299	0.00545299	1.02782
MSTRG.7490.1	MSTRG.7490	actr6.1	actr6	4.14754	1.68676	2.31983	2.71804	4.87707	3.98658	2.19957	3.68774	0.133509	0.442951	0.396426	0.264212	4.47838	0.243066	0.0680512	0.036661	0.022032	0.036661	1.31624
MSTRG.28210.1	MSTRG.28210	actr8.1	actr8	19.1986	18.2295	18.9169	18.7817	17.3964	18.9319	18.451	18.2598	0.84688	0.958344	0.0209883	0.108691	5.3094	0.00175813	0.00515947	-0.00384222	0.012561	0.012561	1.01465
MSTRG.22716.1	MSTRG.22716	acvr1.1	acvr1	23.7682	31.8316	33.5607	29.7202	25.1833	28.2432	30.7161	28.0475	0.804318	0.942738	0.0163672	0.0660602	7.80529	0.00698274	0.000519729	0.0060262	0.00344809	0.0060262	1.01141
MSTRG.5997.2	MSTRG.5997	acvr1b.2	acvr1b	8.31715	9.49421	9.94685	9.25274	8.30218	9.40846	10.8389	9.51653	0.0527605	0.261136	0.0997108	0.0514802	7.72307	0.00471544	0.000431858	0.00242015	0.00354346	0.00354346	1.07156
MSTRG.11954.1	MSTRG.11954	acy1.1.1	acy1.1	1.7812	3.67739	1.97556	2.47805	2.00025	2.75372	1.69646	2.15014	0.812526	0.945371	-0.0442319	0.1865	3.94183	0.0835861	0.0188911	0.00369084	0.0332824	0.0332824	0.969806
MSTRG.5337.1	MSTRG.5337	acy3.1	acy3	19.085	27.4484	49.1399	31.8911	17.3327	21.5263	30.4706	23.1099	0.0445436	0.234263	-0.203914	0.101503	6.68091	0.0942004	0.00130213	0.0141522	0.00558973	0.0141522	0.868192
MSTRG.20202.1	MSTRG.20202	acyp1.1	acyp1	7.07651	7.09572	8.94813	7.70679	5.31986	5.42833	6.38655	5.71158	0.0962019	0.370148	-0.209507	0.12594	4.92032	0.0164534	0.00755566	-0.00737901	0.0162355	0.0162355	0.864833
MSTRG.20179.1	MSTRG.20179	adad2.1	adad2	2.1925	3.39833	4.70686	3.43256	2.09018	2.46197	4.74517	3.09911	0.669853	0.888129	-0.0579877	0.13601	4.75014	0.0954304	0.00944902	0.00711701	0.018299	0.018299	0.960603
MSTRG.8439.1	MSTRG.8439	adal.1	adal	11.2911	8.37604	9.36697	9.67804	10.8139	9.4936	9.56776	9.95841	0.361773	0.709612	0.091553	0.100388	5.48511	0.0261389	0.00385234	-0.000936366	0.0112643	0.0112643	1.06552
MSTRG.8463.1	MSTRG.8463	adam10.1	adam10	27.998	31.0544	39.5668	32.8731	26.9625	26.2852	28.2918	27.1798	0.193758	0.532949	-0.101197	0.077871	8.13958	0.00812176	0.000283104	0.00881273	0.00312259	0.00881273	0.932259
MSTRG.91.1	MSTRG.91	adam33.1	adam33	37.2289	45.8964	49.2609	44.1287	42.9803	44.9901	45.2262	44.3989	0.355993	0.705261	0.0629398	0.0681884	8.61728	0.00492566	0.000188654	0.00678584	0.00278841	0.00678584	1.04459
MSTRG.3829.1	MSTRG.3829	adamts1.1	adamts1	3.13258	4.31642	3.86481	3.77127	3.42619	4.83461	5.06875	4.44319	0.0139679	0.112834	0.211508	0.0860457	6.01274	0.0292784	0.00296283	0.00226692	0.00814296	0.00814296	1.1579
MSTRG.21137.1	MSTRG.21137	adamtsl4.1	adamtsl4	6.59774	6.99936	12.0031	8.53341	5.84604	5.05243	6.7021	5.86686	0.0263508	0.170479	-0.299052	0.134647	7.13138	0.0710237	0.000871627	0.0263231	0.00447994	0.0263231	0.812787
MSTRG.11812.1	MSTRG.11812	adap1.1	adap1	15.5381	14.2033	15.3598	15.0337	17.2674	15.4215	17.0781	16.589	0.264745	0.617825	0.1436	0.128761	6.77445	0.0127809	0.0195455	-0.0191517	0.00532368	0.00532368	1.10466
MSTRG.22384.1	MSTRG.22384	adarb1.1	adarb1	23.3385	21.5962	18.0217	20.9854	19.2648	18.0622	14.2136	17.1802	0.0142363	0.11427	-0.129575	0.052861	7.57312	0.0443917	0.000454503	-0.000336033	0.00373693	0.00373693	0.9141
MSTRG.10839.1	MSTRG.10839	adat1.1	adat1	3.49131	5.06634	1.98771	3.51512	2.18017	3.94983	2.01291	2.7143	0.204876	0.546556	-0.186101	0.146793	4.57202	0.159785	0.0116597	0.0187681	0.0206625	0.0206625	0.878978
MSTRG.13337.1	MSTRG.13337	adat2.1	adat2	21.6943	24.519	20.2312	22.1481	18.147	26.8757	20.2709	21.7645	0.500051	0.802939	0.055521	0.0823253	6.0903	0.0247946	0.00238601	0.00637209	0.00778018	0.00778018	1.03923
MSTRG.12268.1	MSTRG.12268	adck3.1	adck3	36.7736	50.6661	64.7404	50.7267	31.6864	42.922	48.9936	41.2007	0.0027936	0.0361204	-0.152395	0.0509753	7.79386	0.0440912	0.00043681	0.00290655	0.00346092	0.00346092	0.899756
MSTRG.131.1	MSTRG.131	add1.1	add1	18.9598	23.5579	27.5556	23.3578	20.1363	19.613	30.0135	23.2543	0.712457	0.90601	0.0346996	0.0941494	8.00218	0.0264462	0.00363281	0.00966335	0.00324614	0.00966335	1.02434
MSTRG.15116.1	MSTRG.15116	add3.1	add3	29.1523	43.06	68.4739	46.8954	28.4407	34.7424	59.1183	40.7671	0.298222	0.653286	-0.0841447	0.0808886	7.12005	0.11789	0.000815833	0.00899861	0.00450294	0.00899861	0.943344
MSTRG.25516.1	MSTRG.25516	add3_1.1	add3_1	61.2499	59.263	69.5858	63.3662	63.0511	57.6985	66.9733	62.5743	0.411164	0.743132	0.0372659	0.0453441	8.57258	0.00525474	0.000270207	0.00049471	0.00281392	0.00281392	1.02617
MSTRG.307.1	MSTRG.307	adgra3.1	adgra3	4.3508	7.90979	11.273	7.84454	8.0643	8.72059	10.1356	8.97349	0.71936	0.909076	0.263855	0.734329	5.74614	0.089426	0.799289	-0.730275	0.00957006	0.00957006	1.20068
MSTRG.16813.1	MSTRG.16813	adgre2.1	adgre2	9.09543	7.58932	5.14917	7.27797	7.68406	9.4073	3.23579	6.77572	0.640643	0.873882	-0.0916653	0.19637	5.92879	0.178917	0.00729512	0.0505464	0.00856034	0.0505464	0.938439
MSTRG.10124.1	MSTRG.10124	adgrl2.1	adgrl2	21.2374	20.1248	26.9381	22.7668	19.8561	18.511	21.1334	19.8335	0.179652	0.514993	-0.0701341	0.0522676	8.12558	0.00968512	0.000963279	0.00272121	0.00313458	0.00313458	0.952549
MSTRG.16366.1	MSTRG.16366	adhfe1.1	adhfe1	12.954	17.0947	16.7539	15.6009	7.81543	15.0646	7.30177	10.0606	0.0254144	0.166372	-0.433532	0.19397	6.6054	0.12075	0.00166004	0.0547766	0.0058194	0.0547766	0.740447
MSTRG.14450.1	MSTRG.14450	adi1.1	adi1	5.96075	5.57155	5.73415	5.75548	5.688	6.73339	5.36139	5.9276	0.545485	0.827999	0.0771482	0.127615	4.90953	0.0103889	0.00806814	0.000472929	0.0163602	0.0163602	1.05493
MSTRG.4432.1	MSTRG.4432	adipor1.1	adipor1	24.5705	23.9798	32.6505	27.067	23.6938	22.4788	28.9076	25.0267	0.914204	0.978048	0.00569133	0.0528257	7.62076	0.00884648	0.000513224	-0.000133393	0.00367261	0.00367261	1.00395
MSTRG.17784.1	MSTRG.17784	adk.1	adk	44.6207	47.9118	59.3374	50.6233	48.646	48.9521	57.9977	51.8653	0.0112477	0.0974281	0.117168	0.0462219	8.30656	0.00663267	0.00021497	0.000761944	0.00298973	0.00298973	1.0846
MSTRG.1427.1	MSTRG.1427	admp.1	admp	0.327029	0.529655	0.393728	0.416804	0.19025	0.289812	0.753652	0.411238	0.920268	0.979324	-0.075266	0.751933	3.01702	0.171099	0.769217	-0.517588	0.0788879	0.0788879	0.949167
MSTRG.17457.1	MSTRG.17457	admp2.1	admp2	7.06987	13.7199	20.457	13.7489	6.17781	10.6789	10.6268	9.16118	0.060912	0.285377	-0.276762	0.147675	6.2455	0.132035	0.00213515	0.0305767	0.00711289	0.0305767	0.825441
MSTRG.23477.1	MSTRG.23477	adnp.1	adnp	8.58271	10.3842	9.52268	9.49653	9.29512	11.0841	9.51698	9.96541	0.0359723	0.206447	0.115034	0.05485	7.67451	0.00997774	0.000909529	-0.000473301	0.00360326	0.00360326	1.083
MSTRG.15175.1	MSTRG.15175	adnp2.1	adnp2	2.28513	3.09444	5.46239	3.61399	2.52009	1.87349	2.1233	2.17229	0.202943	0.544069	-0.377738	0.296681	5.43245	0.112931	0.0854785	0.0465508	0.0116369	0.0465508	0.769644
MSTRG.2639.1	MSTRG.2639	adora2a.1	adora2a	3.4995	2.00634	0.696828	2.06756	2.28744	1.6724	1.50789	1.82258	0.925592	0.980798	0.111382	1.19263	4.20896	0.33884	2.10679	-1.90546	0.0267528	0.0267528	1.08026
MSTRG.22401.1	MSTRG.22401	adprh.1	adprh	0.065426	0.173701	0.118299	0.119142	0.090716	0.136302	0.071119	0.099379	0.93339	0.982626	-0.0505773	0.60513	2.13463	0.116835	0.350927	-0.277301	0.198347	0.198347	0.96555
MSTRG.28286.1	MSTRG.28286	adprh_1.1	adprh_1	6.87896	8.07732	3.45004	6.13544	9.80214	9.95932	5.76608	8.50918	0.00120701	0.0195365	0.415955	0.128492	4.90712	0.191055	0.00837688	0.00251713	0.0163882	0.0163882	1.33418
MSTRG.4594.1	MSTRG.4594	adprhl2.1	adprhl2	2.5226	3.42578	3.84611	3.26483	2.48994	3.28769	4.15605	3.31123	0.49999	0.802939	0.0836792	0.12406	4.95079	0.0214896	0.00719463	-0.00424242	0.0158917	0.0158917	1.05972
MSTRG.24312.1	MSTRG.24312	adra2c.1	adra2c	0.953253	0.860819	0.815718	0.876597	0.422527	0.836107	0.604653	0.621096	0.156748	0.481129	-0.331949	0.234412	3.50835	0.0703747	0.0332655	0.0351153	0.0491579	0.0491579	0.794462
MSTRG.2532.1	MSTRG.2532	adrbk2.1	adrbk2	3.23565	3.32202	4.77193	3.77654	2.84542	2.8885	3.61923	3.11772	0.136289	0.447425	-0.112019	0.0751928	6.37624	0.0162271	0.00187728	0.00017182	0.00660365	0.00660365	0.925292
MSTRG.22918.1	MSTRG.22918	adrm1.1	adrm1	104.15	102.34	69.501	91.997	86.5623	97.9117	83.0912	89.1884	0.799914	0.941159	0.0229757	0.0906489	7.93388	0.024145	0.000363925	0.0119619	0.00331263	0.0119619	1.01605
MSTRG.11770.1	MSTRG.11770	adsl.1	adsl	20.5316	18.072	15.3369	17.9802	19.3171	20.7537	21.7831	20.618	0.100047	0.378033	0.188102	0.114374	6.48123	0.0239307	0.00147819	0.018144	0.0062275	0.018144	1.13926
MSTRG.13200.1	MSTRG.13200	adss.1	adss	43.197	50.6982	58.5064	50.8006	42.2585	50.7233	56.6638	49.8819	0.259101	0.611607	0.0575906	0.0510321	7.76571	0.00465964	0.000413305	-0.000363902	0.0034931	0.0034931	1.04073
MSTRG.8690.1	MSTRG.8690	aen.1	aen	2.06474	3.29834	4.8714	3.41149	3.12548	3.04819	6.35188	4.17518	0.0708181	0.311144	0.274394	0.151881	5.74608	0.125967	0.0139676	0.020634	0.00957045	0.020634	1.20949
MSTRG.1851.1	MSTRG.1851	aes.1	aes	44.9004	43.1261	53.6073	47.2113	36.2501	34.3101	49.5931	40.0511	0.157795	0.482607	-0.109873	0.0777844	7.61613	0.0186212	0.00539688	-0.000412149	0.00367873	0.00367873	0.92667
MSTRG.16103.2	MSTRG.16103	afg3l2.2	afg3l2	0.359894	0.155181	0.038002	0.184359	0.218023	0.299911	0.316712	0.278215	0.269084	0.623662	0.726873	0.6577	1.88639	0.610232	0.222437	0.426416	0.258071	0.426416	1.65505
MSTRG.12688.1	MSTRG.12688	aftph.1	aftph	13.5874	13.8349	19.0602	15.4942	13.3118	14.717	17.2204	15.0831	0.477902	0.789694	0.0416862	0.0587394	7.15223	0.00988827	0.000737281	0.00120663	0.00443819	0.00443819	1.02932
MSTRG.22475.1	MSTRG.22475	ag1.1	ag1	420.784	397.133	562.632	460.183	426.067	358.014	551.338	445.14	0.637704	0.872818	0.0194283	0.0412568	9.79726	0.0265506	5.81e-05	0.0024951	0.00247174	0.0024951	1.01356
MSTRG.14361.1	MSTRG.14361	agfg1.1	agfg1	0	2.29207	1.58829	1.29345	1.27355	3.34027	3.67644	2.76342	0.148813	0.467991	2.09701	1.45249	3.83919	5.08225	2.708	0.456576	0.0364381	0.456576	4.27821
MSTRG.3097.1	MSTRG.3097	aggf1.1	aggf1	5.34847	6.47144	5.41963	5.74651	5.86978	6.21931	4.68003	5.58971	0.915758	0.978405	0.0115798	0.109473	6.06057	0.0167602	0.0100597	-0.00283294	0.00791679	0.00791679	1.00806
MSTRG.25605.1	MSTRG.25605	agk.1	agk	13.9573	18.5461	13.3765	15.2933	11.3038	17.2417	15.0934	14.5463	0.981993	0.99568	0.00288048	0.127621	4.89131	0.0214333	0.00785639	0.00352826	0.0165741	0.0165741	1.002
MSTRG.16745.1	MSTRG.16745	ago2.1	ago2	36.0829	34.0673	30.0607	33.4036	37.0984	40.6144	32.7298	36.8142	0.00092038	0.0159919	0.155896	0.0470446	8.27737	0.0251981	0.00030815	0.00155465	0.00301165	0.00301165	1.11411
MSTRG.4606.1	MSTRG.4606	ago4.1	ago4	0	0	0.050137	0.0167123	0.010687	0	0.012084	0.00759033	NA	NA	NA	NA	NA	NA	NA	NA	NA	NA	#VALUE!
MSTRG.19986.1	MSTRG.19986	agpat1.1	agpat1	0	0	0.278511	0.092837	0	0.875923	0.416254	0.430726	0.265547	0.618769	1.70945	1.53538	1.29948	4.92111	3.05762	0.220458	0.478453	0.478453	3.27036
MSTRG.26701.1	MSTRG.26701	agpat3.1	agpat3	1.85894	5.42132	6.94427	4.74151	2.62125	5.04211	6.11058	4.59131	0.590155	0.852655	0.0908343	0.168645	4.92115	0.242086	0.0087701	0.0338918	0.016226	0.0338918	1.06499
MSTRG.14126.1	MSTRG.14126	agpat5.1	agpat5	2.6114	2.06966	3.74609	2.80905	2.20051	1.86356	1.71475	1.92627	0.17647	0.510703	-0.275136	0.203547	4.00647	0.0656443	0.0179894	0.0441579	0.0314726	0.0441579	0.826373
MSTRG.22588.1	MSTRG.22588	agps.1	agps	6.58468	7.77474	10.0479	8.13579	7.98644	8.75729	10.1594	8.96772	0.0208229	0.145717	0.163873	0.0709045	6.51521	0.0196348	0.0014292	0.00207936	0.00611197	0.00611197	1.12029
MSTRG.15426.1	MSTRG.15426	agr2.1	agr2	808.826	532.385	704.507	681.906	728.318	454.649	582.03	588.332	0.0705881	0.310579	-0.0766362	0.0423845	9.10608	0.0618883	0.000116792	0.000758399	0.00257787	0.00257787	0.948266
MSTRG.15425.1	MSTRG.15425	agr3.1	agr3	2.17919	1.5443	2.37552	2.033	0.413019	0.454975	1.36988	0.745958	0.284914	0.640016	-1.04932	0.981272	3.1307	0.490508	1.37387	-1.22374	0.0704673	0.0704673	0.483196
MSTRG.12864.1	MSTRG.12864	ahctf1.1	ahctf1	4.69515	10.1475	10.9305	8.59106	3.44928	7.55896	6.34269	5.78364	0.154951	0.477981	-0.323738	0.227622	7.04446	0.147507	0.0730555	-0.0652207	0.00466214	0.00466214	0.798997
MSTRG.8170.1	MSTRG.8170	ahcyl2.1	ahcyl2	2.12377	16.8406	18.0401	12.3348	10.5469	15.4327	18.4048	14.7948	0.557617	0.83541	0.591209	1.00823	7.38671	0.636086	1.52077	-1.07491	0.00401632	0.00401632	1.50651
MSTRG.4510.1	MSTRG.4510	ahdc1.1	ahdc1	33.5108	29.0306	34.9899	32.5104	28.3903	25.437	28.168	27.3318	0.0031246	0.0392316	-0.136449	0.0461723	8.33167	0.0139411	0.000226519	0.000333396	0.00297131	0.00297131	0.909756
MSTRG.12748.1	MSTRG.12748	ahi1.1	ahi1	13.4058	9.84263	7.19829	10.1489	11.5575	10.7235	7.46706	9.91601	0.367295	0.713809	0.0640045	0.0709937	7.07252	0.0977664	0.00105773	0.00650243	0.00460186	0.00650243	1.04536
MSTRG.20236.1	MSTRG.20236	ahsa1.1	ahsa1	2.30807	3.04022	3.02925	2.79251	4.68542	3.33683	6.04137	4.68787	0.00873323	0.0808607	0.554469	0.211442	4.77305	0.129541	0.0490494	0.0139652	0.0180121	0.0180121	1.46863
MSTRG.12339.1	MSTRG.12339	aida.1	aida	18.2991	25.7767	24.5622	22.8793	8.83211	12.8818	16.8486	12.8542	7.32e-06	0.000358396	-0.549842	0.12262	6.70968	0.1281	0.0170478	0.00239634	0.00550577	0.00550577	0.683095
MSTRG.19191.1	MSTRG.19191	aifm1.1	aifm1	11.1815	12.8823	14.7038	12.9226	11.8648	11.4449	12.8323	12.0473	0.795095	0.938575	-0.0202145	0.0778379	6.52736	0.00548951	0.00301675	0.0037632	0.00607134	0.00607134	0.986086
MSTRG.17669.1	MSTRG.17669	aifm2.1	aifm2	3.15936	3.73002	6.39653	4.42864	2.73569	3.41275	4.10616	3.4182	0.131193	0.439339	-0.149982	0.0993644	5.72521	0.0456895	0.00330931	0.0115006	0.00969565	0.0115006	0.901262
MSTRG.2984.1	MSTRG.2984	aifm3.1	aifm3	19.0501	36.3125	36.5669	30.6432	14.0918	31.9527	22.8707	22.9717	0.00633163	0.0644109	-0.247375	0.0906103	7.37927	0.111461	0.00105825	0.0112571	0.00402844	0.0112571	0.842428
MSTRG.13479.1	MSTRG.13479	aim1.1	aim1	11.9364	13.9287	20.1262	15.3304	10.0105	11.0489	12.3112	11.1235	0.00607264	0.0625939	-0.236627	0.0862397	8.00753	0.0332062	0.000356302	0.0107996	0.00324108	0.0107996	0.848727
MSTRG.975.1	MSTRG.975	aimp1.1	aimp1	55.2945	59.73	56.2612	57.0952	42.0426	55.5155	55.2819	50.9467	0.305687	0.660603	-0.0752562	0.0734698	7.35218	0.00682034	0.00237512	0.0057216	0.00407324	0.0057216	0.949174
MSTRG.24054.2	MSTRG.24054	aip.2	aip	0.161605	0.222783	0.926451	0.436946	0	0.323785	0	0.107928	0.127903	0.432927	-1.78432	1.17203	1.10202	2.2056	0.405668	1.65481	0.587159	1.65481	0.290312
MSTRG.5245.1	MSTRG.5245	ak2.1	ak2	66.003	81.3304	109.811	85.7149	62.4105	69.1426	107.495	79.6826	0.72067	0.909951	-0.0187026	0.0523056	7.67353	0.0384354	0.000499311	0.0031302	0.0036045	0.0036045	0.98712
MSTRG.2049.2	MSTRG.2049	ak3.2	ak3	1.50169	2.48526	5.31541	3.10078	1.69405	1.22635	4.07291	2.33111	0.351762	0.701917	-0.225139	0.241778	4.04802	0.289922	0.0246196	0.0630654	0.030395	0.0630654	0.855513
MSTRG.3155.1	MSTRG.3155	ak6.1	ak6	48.3376	47.7584	60.4182	52.1714	45.5668	41.5249	50.0541	45.7153	0.451664	0.772119	-0.0410745	0.0545737	7.46868	0.00623597	0.000579601	0.000851551	0.00388783	0.00388783	0.971931
MSTRG.20378.1	MSTRG.20378	ak7.1	ak7	1.04499	0.679058	2.06833	1.26412	0.975569	0.529813	1.23958	0.914989	0.254744	0.607122	-0.205315	0.180275	4.36957	0.193657	0.0249719	-0.00414814	0.0237764	0.0237764	0.867349
MSTRG.5525.1	MSTRG.5525	akap1.1	akap1	8.873	9.79736	10.4243	9.69822	8.10856	8.66546	8.96731	8.58044	0.448098	0.769646	-0.0580927	0.0765798	7.02873	0.00116095	0.0041001	-0.00376602	0.00469659	0.00469659	0.960533
MSTRG.4083.1	MSTRG.4083	akap10.1	akap10	6.33605	5.88576	10.872	7.69793	4.37802	7.15658	6.86057	6.13172	0.517793	0.8121	-0.156013	0.241226	6.59774	0.0597013	0.0814415	-0.0227276	0.00584347	0.00584347	0.897502
MSTRG.13114.1	MSTRG.13114	akap12.1	akap12	158.67	131.933	111.848	134.151	188.062	145.562	127.185	153.603	5.36e-06	0.000277547	0.18783	0.0412782	10.2864	0.0614011	3.28e-05	0.000982554	0.00252308	0.00252308	1.13905
MSTRG.4125.1	MSTRG.4125	akap17a.1	akap17a	39.0849	33.1706	27.3587	33.2048	40.1899	35.6648	30.8453	35.5667	0.0167989	0.126987	0.128684	0.0538183	7.54002	0.0423897	0.000561366	0.000525755	0.00378325	0.00378325	1.0933
MSTRG.12948.1	MSTRG.12948	akap7_1.1	akap7_1	2.62639	3.61559	3.7999	3.34729	2.34881	3.54767	2.94767	2.94805	0.709469	0.905278	-0.0519055	0.139318	5.15615	0.0177069	0.0152681	-0.0110641	0.013846	0.013846	0.964661
MSTRG.9137.1	MSTRG.9137	akap8.1	akap8	20.9748	28.9984	22.0924	24.0219	20.7328	27.48	24.2536	24.1555	0.754953	0.924617	0.0488524	0.15652	7.10138	0.0154175	0.0322067	-0.0286655	0.00454131	0.00454131	1.03444
MSTRG.9139.1	MSTRG.9139	akap8l.1	akap8l	9.85861	5.96959	5.56054	7.12958	11.0323	7.78057	9.78651	9.53312	0.00589694	0.0612837	0.351013	0.127481	5.66814	0.102443	0.0035475	0.0208295	0.0100495	0.0208295	1.27546
MSTRG.13643.1	MSTRG.13643	akirin2.1	akirin2	148.554	193.504	249.572	197.21	156.741	190.8	243.941	197.161	0.0934087	0.364066	0.074338	0.0443099	8.66859	0.0260496	0.000184563	0.0013128	0.00276049	0.00276049	1.05288
MSTRG.10973.1	MSTRG.10973	akr1a1.1	akr1a1	2.62305	7.03688	2.84167	4.1672	2.36156	5.51686	2.78192	3.55345	0.728694	0.913953	-0.0634802	0.183012	4.83	0.185677	0.0329288	-0.0249214	0.0173115	0.0173115	0.956953
MSTRG.25328.1	MSTRG.25328	akr7a2.1	akr7a2	26.0888	20.3596	25.6733	24.0405	17.0852	21.9888	25.003	21.359	0.609136	0.85996	-0.0652772	0.127667	5.87739	0.017858	0.00300711	0.0214413	0.00882972	0.0214413	0.955762
MSTRG.20592.1	MSTRG.20592	akt1.1	akt1	0.510959	0.473381	0.541773	0.508704	0	0	0	0	1.8e-08	2.25e-06	-4.99746	0.887607	1.80558	7.49508	0.900649	-0.897277	0.281119	0.281119	0.0313051
MSTRG.18595.1	MSTRG.18595	akt1s1.1	akt1s1	97.1362	124.634	116.273	112.681	115.728	138.335	142.012	132.025	6.87e-07	4.86e-05	0.21701	0.0437071	8.79613	0.01832	0.000168254	0.00208905	0.00269721	0.00269721	1.16232
MSTRG.20043.1	MSTRG.20043	akt2.1	akt2	49.0192	48.6401	58.1757	51.945	46.2805	48.1317	47.4472	47.2865	0.578253	0.846583	-0.0261336	0.0470082	8.23606	0.00268328	0.000271051	0.00299605	0.0030436	0.0030436	0.982049
MSTRG.9995.1	MSTRG.9995	aktip.1	aktip	10.2515	9.05668	8.41946	9.24254	7.68478	9.9032	7.00259	8.19686	0.615435	0.86312	-0.0550202	0.10953	6.17358	0.0302655	0.0105822	0.00637547	0.00741301	0.00741301	0.962581
MSTRG.25951.1	MSTRG.25951	alad.1	alad	25.2536	22.662	16.3866	21.434	23.4918	28.853	30.5546	27.6331	0.0850201	0.345151	0.312615	0.181513	6.67486	0.0550454	0.00123183	0.0481886	0.00560762	0.0481886	1.24196
MSTRG.5502.1	MSTRG.5502	alcam.1	alcam	31.5112	31.5777	61.9273	41.6721	31.4198	30.6894	49.9189	37.3427	0.931622	0.982424	0.00534348	0.0622755	8.36039	0.0554283	0.00286663	0.00169026	0.00295072	0.00295072	1.00371
MSTRG.8466.1	MSTRG.8466	aldh1a2.1	aldh1a2	27.6809	37.5283	55.8874	40.3655	28.8472	35.6812	35.5416	33.3567	0.592571	0.853159	-0.0759701	0.14197	8.13516	0.0302481	0.000293479	0.0299397	0.00312636	0.0299397	0.948704
MSTRG.5322.1	MSTRG.5322	aldh3a2.1	aldh3a2	0	0.375511	0.742939	0.372817	0.878813	3.3502	1.80433	2.01112	0.0399091	0.219616	2.57113	1.25135	3.14979	4.13104	2.27965	-0.646335	0.0691593	0.0691593	5.94276
MSTRG.15202.1	MSTRG.15202	aldh5a1.1	aldh5a1	5.55678	6.65551	8.37727	6.86319	6.44587	7.28951	6.91738	6.88425	0.368838	0.714666	0.0868375	0.0966308	6.33142	0.00934055	0.00174505	0.0122612	0.0067732	0.0122612	1.06204
MSTRG.20186.1	MSTRG.20186	aldh6a1.1	aldh6a1	6.80893	5.9755	10.359	7.71449	7.5859	7.67477	13.7375	9.66606	0.000875336	0.0153706	0.271199	0.0814948	6.09393	0.0847277	0.00219838	0.00256054	0.00776373	0.00776373	1.20681
MSTRG.11696.1	MSTRG.11696	aldh9a1.1	aldh9a1	6.62455	9.45322	12.4795	9.51908	5.1957	7.57708	14.993	9.25527	0.862805	0.962793	-0.0511126	0.295783	5.8718	0.132216	0.122372	-0.0913066	0.00885966	0.00885966	0.965192
MSTRG.26914.1	MSTRG.26914	aldoa.1	aldoa	113.629	97.839	74.03	95.166	31.312	46.8383	37.1222	38.4242	3.28e-07	2.64e-05	-0.858673	0.168148	7.44569	0.250963	0.0299328	0.0124776	0.00392294	0.0124776	0.55146
MSTRG.21844.1	MSTRG.21844	aldob.1	aldob	59.9164	76.6037	84.4836	73.6679	57.2149	71.9545	87.3137	72.1611	0.546822	0.829173	0.0407073	0.0675608	7.74069	0.0144597	0.00332428	-0.00117234	0.00352241	0.00352241	1.02862
MSTRG.7921.1	MSTRG.7921	alg12.1	alg12	1.59864	2.04813	1.77419	1.80699	1.55687	2.39028	2.24389	2.06368	0.241641	0.591975	0.188505	0.160992	4.37964	0.0257181	0.0152708	-0.0064437	0.0236069	0.0236069	1.13958
MSTRG.10791.1	MSTRG.10791	alg13.1	alg13	35.6399	31.1443	29.3715	32.0519	32.0611	35.0514	30.8403	32.6509	0.252857	0.60523	0.102034	0.0892341	5.85679	0.0224039	0.00300328	0.00341504	0.0089408	0.0089408	1.07329
MSTRG.11388.1	MSTRG.11388	alg14.1	alg14	4.04683	5.84966	11.5905	7.16233	3.8504	5.9481	15.7544	8.51762	0.265378	0.618538	0.167317	0.150226	4.58129	0.2584	0.0133193	0.00518697	0.0205324	0.0205324	1.12297
MSTRG.15989.1	MSTRG.15989	alg2.1	alg2	21.4006	22.082	30.4467	24.6431	20.0004	21.8987	24.6009	22.1667	0.836466	0.954405	-0.01409	0.06826	6.66073	0.00643885	0.00133935	0.00229744	0.00564979	0.00564979	0.990281
MSTRG.14087.2	MSTRG.14087	alg3.2	alg3	0.143894	0.231166	0.166549	0.180536	0	0.508439	0.142332	0.216924	0.493993	0.799565	-0.878075	1.28379	2.38371	2.5025	0.351547	2.12062	0.152348	2.12062	0.544093
MSTRG.6426.1	MSTRG.6426	alg5.1	alg5	52.8552	66.4307	72.5718	63.9526	51.9758	71.3372	70.6155	64.6428	0.244216	0.595362	0.0640663	0.0550154	7.44195	0.0111428	0.000611336	0.000291396	0.00392871	0.00392871	1.04541
MSTRG.11077.1	MSTRG.11077	alg6.1	alg6	10.7914	11.1344	12.8236	11.5831	8.35736	9.04383	10.2778	9.22633	0.105848	0.389882	-0.142285	0.0879857	5.88171	0.00711865	0.00280556	-0.00220103	0.00880666	0.00880666	0.906083
MSTRG.18063.1	MSTRG.18063	alg9.1	alg9	4.61833	3.67896	6.43734	4.91154	4.78358	5.07265	5.88019	5.24547	0.834662	0.953858	0.161322	0.772889	6.14312	0.0327438	0.888491	-0.870027	0.00754476	0.00754476	1.11831
MSTRG.20246.1	MSTRG.20246	alkbh1.1	alkbh1	11.145	10.4836	7.98922	9.87261	9.91729	11.3814	8.61635	9.97167	0.28124	0.636733	0.0795971	0.0738693	6.4057	0.0368898	0.00168987	0.00468111	0.00649514	0.00649514	1.05672
MSTRG.9584.1	MSTRG.9584	alkbh3.1	alkbh3	4.83478	3.67072	2.81565	3.77372	3.5029	3.89391	2.29465	3.23049	0.563372	0.839368	-0.100277	0.173537	4.61904	0.0769816	0.0251609	-0.0112386	0.0200118	0.0200118	0.932854
MSTRG.4268.1	MSTRG.4268	alkbh4.1	alkbh4	2.33614	1.30758	1.43934	1.69435	0	1.6074	1.64373	1.08371	0.379064	0.721611	-1.77896	2.02241	3.80392	4.9112	2.12004	4.01518	0.0375983	4.01518	0.291394
MSTRG.21618.1	MSTRG.21618	alkbh5.1	alkbh5	51.1342	53.2163	57.4838	53.9448	46.984	57.8334	71.7419	58.8531	0.0665675	0.301112	0.132793	0.0723834	7.61666	0.0151471	0.000519448	0.00733959	0.00367804	0.00733959	1.09641
MSTRG.20132.1	MSTRG.20132	alkbh6.1	alkbh6	2.19501	1.14241	1.73489	1.69077	1.3528	3.09725	1.83587	2.09531	0.570178	0.842866	0.240679	0.423888	3.66157	0.126601	0.117786	0.151735	0.0427242	0.151735	1.18155
MSTRG.9368.1	MSTRG.9368	alkbh7.1	alkbh7	6.55443	5.7361	7.11517	6.46856	5.2607	5.44506	5.30399	5.33658	0.233661	0.581954	-0.132907	0.111595	5.23015	0.0123751	0.00547587	0.00124002	0.0132043	0.0132043	0.911992
MSTRG.98.1	MSTRG.98	alms1.1	alms1	4.61527	8.37696	10.4587	7.81698	5.1462	7.85663	7.35199	6.78494	0.630511	0.87026	-0.0648252	0.134769	7.26254	0.0744961	0.0200542	0.00718999	0.00422917	0.00718999	0.956061
MSTRG.920.2	MSTRG.920	alpk1.2	alpk1	0.407392	0.51624	0.721162	0.548265	0.269892	0.688686	0.507654	0.488744	0.72325	0.910899	-0.0752102	0.212387	4.22478	0.0845534	0.0344874	0.0331749	0.026434	0.0331749	0.949204
MSTRG.27086.1	MSTRG.27086	alpl.1	alpl	15.5094	35.8155	52.9081	34.7443	11.37	24.0821	28.8259	21.426	0.000273245	0.00635253	-0.396167	0.108854	6.26295	0.274154	0.0020721	0.0157017	0.0070423	0.0157017	0.759875
MSTRG.7568.1	MSTRG.7568	alx1.1	alx1	6.88506	11.5551	10.0971	9.51242	7.1483	7.44329	8.85302	7.81487	0.501687	0.804116	-0.101451	0.151006	5.60473	0.0248399	0.00370804	0.030496	0.0104583	0.030496	0.932095
MSTRG.3458.1	MSTRG.3458	amacr.1	amacr	1.98958	2.26575	1.88197	2.04577	2.51191	2.30408	1.52877	2.11492	0.687258	0.895305	0.0689928	0.171377	4.1431	0.0449701	0.0159049	0.00824166	0.0281503	0.0281503	1.04898
MSTRG.27912.1	MSTRG.27912	ambp.1	ambp	39.9237	40.0792	26.5795	35.5274	29.8562	38.799	33.4478	34.0343	0.836474	0.954405	0.0279985	0.135648	5.17791	0.0336923	0.00584363	0.0217569	0.0136528	0.0217569	1.0196
MSTRG.9630.1	MSTRG.9630	ambra1.1	ambra1	3.59673	3.14902	3.33329	3.35968	1.54776	2.97433	2.3886	2.30356	0.540978	0.825437	-0.36536	0.597642	6.10446	0.0736422	0.528048	-0.459744	0.00771619	0.00771619	0.776275
MSTRG.13428.1	MSTRG.13428	amd1.1	amd1	21.7201	20.1827	34.0214	25.3081	18.7336	16.7771	18.3115	17.9408	0.0898331	0.356052	-0.234058	0.137983	7.37045	0.0406941	0.00690028	0.0216587	0.00404291	0.0216587	0.85024
MSTRG.7646.1	MSTRG.7646	amdhd1.1	amdhd1	20.3492	24.6683	17.1536	20.7237	25.1553	27.0937	24.3623	25.5371	0.00042174	0.00894846	0.285034	0.0808358	6.63897	0.047913	0.0013509	0.00845075	0.0057156	0.00845075	1.21844
MSTRG.19415.1	MSTRG.19415	amer1.1	amer1	5.41084	5.35521	6.57672	5.78092	5.13116	4.65824	5.09849	4.96263	0.322082	0.676808	-0.0835001	0.0843275	6.73003	0.00783227	0.00521918	-0.00147432	0.00544751	0.00544751	0.943765
MSTRG.10635.2	MSTRG.10635	amfr.2	amfr	17.3282	17.6739	15.631	16.8777	20.2013	18.4135	16.9583	18.5244	0.0329267	0.195362	0.16872	0.0791006	7.4216	0.0273828	0.00542486	-0.00320644	0.00396049	0.00396049	1.12406
MSTRG.19506.1	MSTRG.19506	ammecr1.1	ammecr1	39.3776	34.9755	38.0483	37.4671	39.5599	38.3069	42.8869	40.2512	0.00133686	0.0209649	0.147168	0.045876	8.53497	0.0142651	0.00032066	0.00181484	0.00283625	0.00283625	1.10739
MSTRG.26016.1	MSTRG.26016	amn1.1	amn1	4.5101	1.88782	3.46979	3.28923	1.68152	2.49185	2.75379	2.30905	0.523058	0.814633	-0.232765	0.364471	2.69329	0.110871	0.0892387	0.0686322	0.11002	0.11002	0.851002
MSTRG.6649.1	MSTRG.6649	amotl1.1	amotl1	12.8786	21.8676	22.87	19.2054	8.19787	19.393	17.1572	14.916	0.00205314	0.0289803	-0.253282	0.0821694	7.02746	0.125612	0.00123143	0.0088963	0.0046994	0.0088963	0.838986
MSTRG.14403.1	MSTRG.14403	amotl2.1	amotl2	68.4861	67.9714	82.9546	73.1374	70.5793	64.9038	74.9393	70.1408	0.781025	0.932865	0.0122714	0.0441445	8.66838	0.00660375	0.000162507	0.00263171	0.00276059	0.00276059	1.00854
MSTRG.11886.1	MSTRG.11886	amt.1	amt	0.578495	0.482432	0.800583	0.620503	0.942749	0.238988	0.150089	0.443942	0.434616	0.75967	-0.537947	0.688513	3.304	0.512831	0.651505	-0.099956	0.0595712	0.0595712	0.68875
MSTRG.12600.1	MSTRG.12600	anapc1.1	anapc1	5.65799	7.61264	8.96611	7.41224	6.1317	7.24784	8.95984	7.44646	0.363538	0.710862	0.0566464	0.0623418	6.96833	0.0228889	0.00099632	0.00174954	0.00483342	0.00483342	1.04005
MSTRG.768.2	MSTRG.768	anapc10.2	anapc10	10.6989	8.07013	6.89208	8.5537	6.42961	5.12995	8.38881	6.64946	0.833884	0.953608	-0.169477	0.8081	4.86005	0.0685529	0.96259	-0.883258	0.0169482	0.0169482	0.889165
MSTRG.23364.1	MSTRG.23364	anapc11.1	anapc11	59.4328	46.4025	28.0993	44.6449	61.8733	63.7463	50.0405	58.5534	0.0100813	0.0897022	0.384094	0.149277	6.32519	0.137116	0.00177984	0.0316457	0.00679719	0.0316457	1.30504
MSTRG.19164.1	MSTRG.19164	anapc13.1.1	anapc13.1	64.7784	63.5221	53.0011	60.4339	66.3545	80.8279	63.0391	70.0738	0.0128526	0.106355	0.231048	0.0928715	5.89376	0.0372443	0.00419492	0.000759715	0.00874274	0.00874274	1.17369
MSTRG.14781.1	MSTRG.14781	anapc15.1	anapc15	27.323	33.6605	29.6326	30.2054	24.2092	25.472	26.9513	25.5441	0.131971	0.440717	-0.116381	0.0772588	6.33148	0.00706237	0.00218038	0.00362285	0.006773	0.006773	0.922499
MSTRG.17399.1	MSTRG.17399	anapc16.1	anapc16	5.66514	3.16416	1.49811	3.44247	6.0441	8.00235	4.09961	6.04869	0.0144676	0.115531	0.736308	0.301094	5.14309	0.4395	0.0973085	0.0386783	0.0139638	0.0386783	1.66591
MSTRG.18827.1	MSTRG.18827	anapc2.1	anapc2	7.37898	7.2599	10.1781	8.27233	5.06425	6.99287	7.64696	6.56803	0.0568481	0.273798	-0.189656	0.0995842	5.5929	0.0349788	0.00433971	0.00556812	0.0105358	0.0105358	0.876815
MSTRG.24517.1	MSTRG.24517	anapc4.1	anapc4	37.3473	35.3348	33.5898	35.4239	37.193	38.7929	33.7404	36.5754	0.0868814	0.349426	0.086579	0.0505694	7.93617	0.0124933	0.000525554	0.000301742	0.00331034	0.00331034	1.06185
MSTRG.12385.1	MSTRG.12385	angel2.1	angel2	13.7911	17.6588	18.5487	16.6662	14.2019	14.9649	16.496	15.221	0.572407	0.843369	-0.0407957	0.0722674	6.48492	0.00735446	0.00161905	0.00446195	0.00621481	0.00621481	0.972119
MSTRG.7618.1	MSTRG.7618	angpt4.1	angpt4	64.9512	183.951	75.5988	108.167	124.561	112.445	174.664	137.224	0.348425	0.699385	0.396472	0.422836	7.75841	0.185379	0.000851365	0.267334	0.00350157	0.267334	1.31629
MSTRG.1353.1	MSTRG.1353	angptl4.1	angptl4	0.199294	0.309251	0.175802	0.228116	0.186751	0.191772	0.160123	0.179549	0.727629	0.913591	-0.137432	0.394601	2.46185	0.0526803	0.0932817	-0.065297	0.140283	0.140283	0.909136
MSTRG.3108.1	MSTRG.3108	ankdd1b.1	ankdd1b	10.0377	15.6158	21.7446	15.7994	8.46241	10.5517	13.8199	10.9447	0.000735917	0.0136376	-0.29037	0.0860142	6.80148	0.087637	0.00305692	0.00804074	0.00525046	0.00804074	0.817692
MSTRG.12579.1	MSTRG.12579	ankef1.1	ankef1	1.83775	0.957641	0.981599	1.259	1.35731	1.00799	1.03649	1.13393	0.931589	0.982424	-0.0207797	0.242059	4.40887	0.0866548	0.0647639	-0.0450331	0.0231247	0.0231247	0.9857
MSTRG.5478.1	MSTRG.5478	ankfy1.1	ankfy1	5.00428	5.33852	6.55695	5.63325	4.49307	4.96859	5.94653	5.13606	0.648954	0.878057	-0.0350932	0.0770913	6.28486	0.00682383	0.00195975	-0.00188946	0.00695485	0.00695485	0.975969
MSTRG.7140.1	MSTRG.7140	ankhd1.1	ankhd1	15.0184	13.6563	11.9332	13.536	13.7528	13.7357	12.4443	13.3109	0.402522	0.737189	0.0420594	0.0502426	7.88565	0.0175325	0.000424787	0.00198434	0.0033617	0.0033617	1.02958
MSTRG.1396.1	MSTRG.1396	ankle1.1	ankle1	8.45772	7.30798	7.65271	7.80614	9.80057	8.13618	7.64189	8.52621	0.015932	0.122961	0.151084	0.0626784	6.97502	0.0297569	0.00107497	0.000915219	0.0048179	0.0048179	1.1104
MSTRG.2736.1	MSTRG.2736	ankle2.1	ankle2	0.553986	1.09417	2.45426	1.36747	0.517115	0.112631	1.64606	0.758601	0.357266	0.706589	-0.835534	0.90761	4.59346	1.07841	1.21527	-0.511502	0.0203631	0.0203631	0.560376
MSTRG.3127.1	MSTRG.3127	ankra2.1	ankra2	7.79466	7.5229	8.10898	7.80885	6.07546	7.16397	7.47881	6.90608	0.52434	0.8155	-0.0449985	0.0706779	6.56872	0.00382771	0.00155712	0.00496852	0.00593594	0.00593594	0.969291
MSTRG.10738.1	MSTRG.10738	ankrd11.1	ankrd11	95.7746	77.2544	62.1781	78.4024	99.0563	88.1972	77.3705	88.208	0.0007731	0.0140616	0.196811	0.0585356	10.2036	0.0610087	3.91e-05	0.0051005	0.00250693	0.0051005	1.14616
MSTRG.11138.1	MSTRG.11138	ankrd13c.1	ankrd13c	17.1069	16.941	18.0003	17.3494	17.0072	17.6629	15.4617	16.7106	0.564956	0.839728	0.032161	0.055884	7.36418	0.00779583	0.000631268	0.00277327	0.00405326	0.00405326	1.02254
MSTRG.24297.1	MSTRG.24297	ankrd17.1	ankrd17	3.13739	1.0693	4.43859	2.88176	6.40752	0.96845	3.98076	3.78558	0.874494	0.965728	0.214746	1.35956	6.32468	0.646988	2.76579	-2.65267	0.00679917	0.00679917	1.1605
MSTRG.9931.1	MSTRG.9931	ankrd27.1	ankrd27	4.91483	6.32616	4.35686	5.19928	5.41415	7.44842	6.12139	6.32798	0.010878	0.0952232	0.261087	0.102524	6.34596	0.047225	0.00904915	0.00113081	0.00671762	0.00671762	1.19838
MSTRG.21339.1	MSTRG.21339	ankrd35.1	ankrd35	13.8438	17.1732	20.1733	17.0634	14.6536	13.2919	17.1776	15.0411	0.376663	0.71972	-0.0864278	0.0977623	7.15573	0.01903	0.000861998	0.0134742	0.00443125	0.0134742	0.941852
MSTRG.8851.1	MSTRG.8851	ankrd39.1	ankrd39	6.61758	2.42388	3.47409	4.17185	4.90832	3.07542	3.05663	3.68012	0.934777	0.983077	-0.0128686	0.157248	4.38914	0.161696	0.0136419	0.018063	0.0234486	0.0234486	0.99112
MSTRG.23803.1	MSTRG.23803	ankrd40.1	ankrd40	17.6076	19.8582	20.1599	19.2086	16.6123	20.0781	18.3329	18.3411	0.968244	0.992287	0.00222291	0.0558365	7.66796	0.00147536	0.00106505	-0.000395515	0.00361153	0.00361153	1.00154
MSTRG.6734.1	MSTRG.6734	ankrd42.1	ankrd42	5.94923	4.77108	6.49884	5.73972	4.33307	4.72497	4.62154	4.55986	0.0767364	0.32637	-0.186286	0.10525	5.39911	0.022011	0.00473691	0.00980856	0.0118794	0.0118794	0.878865
MSTRG.11474.1	MSTRG.11474	ankrd45.1	ankrd45	0	0	0.378785	0.126262	0	3.15886	0	1.05295	NA	NA	NA	NA	NA	NA	NA	NA	NA	NA	#VALUE!
MSTRG.16556.1	MSTRG.16556	ankrd46.1	ankrd46	3.09104	4.42533	7.4413	4.98589	2.46716	3.782	3.91591	3.38836	0.0672305	0.303052	-0.259941	0.142034	5.39797	0.0825009	0.00450914	0.0257514	0.0118877	0.0257514	0.835122
MSTRG.6654.1	MSTRG.6654	ankrd49.1	ankrd49	8.24633	7.33025	5.37489	6.98382	1.53733	5.56306	2.04952	3.04997	0.295792	0.651098	-0.920094	0.880053	4.46595	0.439395	1.13952	-0.910319	0.0222222	0.0222222	0.528475
MSTRG.6065.1	MSTRG.6065	ankrd52.1	ankrd52	6.95585	5.64881	7.06748	6.55738	7.28043	6.60932	9.31465	7.7348	0.0369965	0.209869	0.247642	0.118728	7.95799	0.0365389	0.0178556	-0.00850154	0.00328876	0.00328876	1.18727
MSTRG.17989.1	MSTRG.17989	ankrd65.1	ankrd65	1.68709	0.458351	0.235341	0.793594	1.90701	0	1.26902	1.05867	0.714217	0.906724	-0.587802	1.60514	2.90718	3.84828	1.32098	2.54375	0.0881622	2.54375	0.665356
MSTRG.7860.1	MSTRG.7860	ankrd7.1	ankrd7	10.5606	9.22609	9.47013	9.75226	9.38226	9.42944	8.6376	9.14977	0.876827	0.965862	0.00772848	0.0498633	7.89028	0.0129947	0.000372619	0.00145628	0.00335691	0.00335691	1.00537
MSTRG.21722.1	MSTRG.21722	anks3.1	anks3	9.36623	10.676	11.4037	10.482	10.3965	10.1223	9.34495	9.95461	0.967191	0.991965	0.00398741	0.0969441	6.62252	0.00615272	0.00461771	0.00947953	0.00576611	0.00947953	1.00277
MSTRG.22861.1	MSTRG.22861	ankzf1.1	ankzf1	12.54	11.2481	9.03048	10.9395	12.2117	12.7164	12.2751	12.4011	0.0584822	0.278854	0.173072	0.0914724	6.77629	0.0250033	0.0011918	0.011359	0.00531865	0.011359	1.12746
MSTRG.15965.1	MSTRG.15965	anln_1.1	anln_1	27.9495	26.7214	43.5412	32.7374	24.7455	23.8292	36.1263	28.2337	0.219841	0.565913	-0.0750691	0.0611835	8.19456	0.0353794	0.0025383	-0.00222932	0.00307682	0.00307682	0.949297
MSTRG.25254.1	MSTRG.25254	ano5.1	ano5	26.8935	30.0884	21.3041	26.0953	19.0958	23.3667	15.0564	19.173	5.6e-08	5.9e-06	-0.248369	0.0457295	8.42409	0.0637784	0.000229931	0.000419223	0.00290685	0.00290685	0.841848
MSTRG.8979.1	MSTRG.8979	anp32a.1	anp32a	16.2365	14.6931	24.0568	18.3288	15.1854	13.1121	18.7006	15.666	0.285242	0.640481	-0.0661783	0.0619288	6.99107	0.0281262	0.000971707	0.00206977	0.00478106	0.00478106	0.955165
MSTRG.1652.1	MSTRG.1652	anp32b.1	anp32b	128.757	93.7506	89.3934	103.967	144.423	111.591	96.1887	117.401	9.54e-05	0.00277281	0.187299	0.0480005	8.35018	0.068939	0.00049809	9.27e-05	0.00295798	0.00295798	1.13863
MSTRG.1373.1	MSTRG.1373	anp32c.1	anp32c	513.046	529.33	709.687	584.021	556.282	557.038	683.09	598.803	0.00877155	0.0810435	0.108082	0.0412396	10.2357	0.0101995	3.82e-05	0.00100307	0.00251283	0.00251283	1.07779
MSTRG.21163.1	MSTRG.21163	anp32e.1	anp32e	27.4299	32.714	43.2518	34.4653	36.9418	33.4025	35.4758	35.2734	0.40252	0.737189	0.111719	0.133454	8.02579	0.0165972	0.00380899	0.0229061	0.00322396	0.0229061	1.08051
MSTRG.8646.1	MSTRG.8646	anpep.1	anpep	0	0	0	0	0	0	0	0	NA	NA	NA	NA	NA	NA	NA	NA	NA	NA	#VALUE!
MSTRG.2117.1	MSTRG.2117	anxa1.1	anxa1	42.8921	50.9805	78.672	57.5149	29.498	38.2567	53.8842	40.5463	6.86e-07	4.86e-05	-0.278445	0.0560793	7.37984	0.068569	0.00068983	-8.31e-05	0.0040275	0.0040275	0.824479
MSTRG.2118.1	MSTRG.2118	anxa1_1.1	anxa1_1	7.32524	15.0893	12.7789	11.7312	5.79144	13.0806	14.8295	11.2339	0.992473	0.99865	-0.00765574	0.811563	5.82587	0.115795	0.978841	-0.958065	0.00911098	0.00911098	0.994708
MSTRG.17549.1	MSTRG.17549	anxa11.1	anxa11	10.5734	19.7853	25.4882	18.6157	11.2318	17.9638	15.752	14.9825	0.444848	0.767305	-0.119985	0.157042	6.68147	0.0807132	0.00671377	0.0302797	0.00558806	0.0302797	0.920197
MSTRG.8335.1	MSTRG.8335	anxa2.1	anxa2	385.177	374.908	424.833	394.973	321.089	315.979	356.026	331.031	0.00175251	0.0258244	-0.132767	0.0424276	9.10331	0.00770573	0.000121418	-0.000113645	0.00257873	0.00257873	0.912081
MSTRG.1548.1	MSTRG.1548	anxa3.1	anxa3	32.9504	45.901	52.3564	43.7359	31.4354	44.7865	51.8098	42.6772	0.680827	0.89265	0.0255439	0.0621	6.99818	0.0288605	0.00101973	-0.000822664	0.00476489	0.00476489	1.01786
MSTRG.8886.1	MSTRG.8886	anxa4.1	anxa4	461.624	600.305	572.062	544.664	395.559	557.952	569.987	507.833	0.540937	0.825437	-0.02543	0.0415934	9.40893	0.0123097	8.98e-05	0.00249564	0.00250523	0.00250523	0.982528
MSTRG.17334.1	MSTRG.17334	anxa7.1	anxa7	1.8154	1.21395	3.92062	2.31666	1.25991	1.01399	3.0797	1.78453	0.52872	0.818079	-0.203037	0.3223	4.48703	0.263862	0.133915	-0.13048	0.0219009	0.0219009	0.86872
MSTRG.21114.1	MSTRG.21114	anxa9.1	anxa9	67.151	54.932	64.543	62.2087	52.8401	53.3054	45.7495	50.6317	0.0810279	0.335988	-0.151487	0.0868246	7.69031	0.0217224	0.000407965	0.0108998	0.00358352	0.0108998	0.900322
MSTRG.22291.1	MSTRG.22291	aox1_1.1	aox1_1	2.11977	2.73762	3.73873	2.86537	1.79078	2.35628	4.05242	2.73316	0.793863	0.938041	-0.0254892	0.0975489	5.59115	0.0745574	0.00372636	0.00770842	0.0105473	0.0105473	0.982487
MSTRG.918.1	MSTRG.918	ap1ar.1	ap1ar	23.4976	17.2569	18.7144	19.823	19.8916	15.1702	23.0449	19.3689	0.772414	0.930495	0.0346681	0.119868	6.28864	0.0374503	0.00865613	0.0128963	0.00693988	0.0128963	1.02432
MSTRG.2400.1	MSTRG.2400	ap1b1.1	ap1b1	4.05784	4.75378	2.47987	3.76383	1.51315	0	3.09406	1.53574	0.252836	0.60523	-2.39884	2.09783	4.38819	6.33893	2.02051	4.58083	0.0234644	4.58083	0.189617
MSTRG.10752.1	MSTRG.10752	ap1g1.1	ap1g1	7.14562	9.86291	7.73417	8.24756	7.61651	7.41776	8.33262	7.78896	0.959594	0.98993	0.00649276	0.128157	6.68234	0.0116169	0.0171741	0.00746212	0.0055855	0.00746212	1.00451
MSTRG.1278.1	MSTRG.1278	ap1m1.1	ap1m1	32.259	29.8166	34.5752	32.2169	26.1904	30.0114	30.3365	28.8461	0.414851	0.745506	-0.0489074	0.0599807	7.10961	0.0035516	0.0008722	0.00421453	0.00452432	0.00452432	0.966668
MSTRG.24260.1	MSTRG.24260	ap1s1.1	ap1s1	145.839	159.4	158.138	154.459	122.086	133.51	142.313	132.636	0.0265244	0.171202	-0.108492	0.0489047	7.99698	0.00415436	0.00033643	0.000833194	0.00325108	0.00325108	0.927557
MSTRG.14260.1	MSTRG.14260	ap1s3.1	ap1s3	23.1601	26.0045	33.4725	27.5457	24.6989	26.2191	26.9607	25.9596	0.764408	0.927819	0.0224707	0.0749781	6.98998	0.00495843	0.000867126	0.00756546	0.00478354	0.00756546	1.0157
MSTRG.10138.1	MSTRG.10138	ap2a2.1	ap2a2	7.85085	8.84829	11.9984	9.56585	7.67511	8.75394	12.6166	9.68189	0.516096	0.811292	0.046367	0.0714024	6.51407	0.0366832	0.00153165	-0.000514174	0.0061158	0.0061158	1.03266
MSTRG.5325.1	MSTRG.5325	ap2b1.1	ap2b1	18.0437	21.7442	28.0851	22.6244	17.6389	19.7664	24.2989	20.5681	0.463098	0.779187	-0.0398098	0.0542549	7.48818	0.0184039	0.000556805	0.00135278	0.00385859	0.00385859	0.972783
MSTRG.3091.1	MSTRG.3091	ap3b1.1	ap3b1	5.08919	1.5248	2.09097	2.90166	1.61288	0.893759	1.06584	1.19083	0.12348	0.425141	-0.733708	0.476332	5.07812	0.391026	0.325766	-0.276448	0.0145729	0.0145729	0.601356
MSTRG.1388.1	MSTRG.1388	ap3d1.1	ap3d1	4.6602	3.33467	2.872	3.62229	4.24916	3.25454	1.55899	3.0209	0.280256	0.635864	-0.196358	0.181856	5.53058	0.173404	0.0201135	0.0294937	0.0109518	0.0294937	0.872751
MSTRG.9082.1	MSTRG.9082	ap3m2.1	ap3m2	43.6529	54.3438	73.6832	57.2266	38.2536	52.4486	67.2364	52.6462	0.410443	0.742538	-0.0439686	0.0534174	7.608	0.0433956	0.000590564	3.17e-05	0.00368956	0.00368956	0.969983
MSTRG.3055.1	MSTRG.3055	ap3s1.1	ap3s1	10.442	15.2242	17.658	14.4414	9.32645	14.9176	15.8928	13.3789	0.970868	0.992686	0.00322504	0.08831	5.87796	0.0315322	0.00287133	-0.00242509	0.00882667	0.00882667	1.00224
MSTRG.8645.1	MSTRG.8645	ap3s2.1	ap3s2	1.0143	1.05183	1.18411	1.08341	0.595605	2.04806	1.39579	1.34649	0.596082	0.854126	0.176166	0.33236	3.17037	0.131778	0.0931112	0.0725839	0.06778	0.0725839	1.12988
MSTRG.8523.1	MSTRG.8523	ap4e1.1	ap4e1	7.61364	6.66104	5.18674	6.48714	6.97799	6.79265	4.49201	6.08755	0.927547	0.981594	-0.00701244	0.0771182	6.35843	0.063208	0.00225045	5.15e-05	0.00667038	0.00667038	0.995151
MSTRG.17480.1	MSTRG.17480	ap5s1.1	ap5s1	11.2849	11.4486	16.015	12.9161	10.8211	10.0922	10.364	10.4258	0.269352	0.623848	-0.124164	0.11241	5.42398	0.0166648	0.00457566	0.0143785	0.011698	0.0143785	0.917536
MSTRG.28324.1	MSTRG.28324	ap5z1.1	ap5z1	9.49281	10.4106	11.1219	10.3418	8.4239	10.9156	14.0427	11.1274	0.0814261	0.336901	0.137551	0.0789404	6.39662	0.0172171	0.00168877	0.00765862	0.00652833	0.00765862	1.10004
MSTRG.2438.1	MSTRG.2438	apc.1	apc	3.11521	3.12471	4.16788	3.46926	2.59288	2.40375	2.97144	2.65603	0.00257857	0.0341402	-0.204401	0.0678179	6.7151	0.0223722	0.00140875	0.00114895	0.00549016	0.00549016	0.867899
MSTRG.11888.1	MSTRG.11888	apeh.1	apeh	11.4133	10.6482	8.3553	10.1389	10.0769	11.3856	8.99424	10.1522	0.453316	0.77311	0.0516792	0.0689149	6.62018	0.0262682	0.00135055	0.00543174	0.00577335	0.00577335	1.03647
MSTRG.641.1	MSTRG.641	apela.1	apela	6.56777	10.8668	23.5587	13.6644	5.87554	7.26753	12.6049	8.58267	0.0280289	0.176763	-0.307544	0.139991	6.05749	0.197064	0.00290425	0.026492	0.0079311	0.026492	0.808016
MSTRG.2371.1	MSTRG.2371	apex1.1	apex1	4.83791	6.44113	16.6006	9.29321	4.14328	6.09381	10.6348	6.9573	0.334376	0.686581	-0.149385	0.15475	5.87764	0.20283	0.0270928	-0.0106646	0.00882838	0.00882838	0.901634
MSTRG.18856.1	MSTRG.18856	apex2.1	apex2	4.43381	5.16784	3.64007	4.41391	5.2855	5.65055	3.60123	4.84576	0.221411	0.567842	0.131015	0.107145	5.34156	0.0480976	0.00490867	-9.01e-05	0.0123114	0.0123114	1.09506
MSTRG.21238.1	MSTRG.21238	aph1a.1	aph1a	58.9656	61.0027	59.5339	59.8341	58.1985	59.0265	65.6748	60.9666	0.178039	0.513113	0.0678949	0.0504114	8.20019	0.0034914	0.000739711	0.00253619	0.00307225	0.00307225	1.04819
MSTRG.9580.1	MSTRG.9580	api5.1	api5	90.9227	116.62	151.554	119.699	89.1233	106.324	134.442	109.963	0.57902	0.847097	-0.0240566	0.0433596	8.81577	0.0268354	0.00013186	0.00208209	0.00268822	0.00268822	0.983463
MSTRG.9611.1	MSTRG.9611	apip.1	apip	10.2609	11.1022	17.2592	12.8741	13.1567	11.3822	15.0294	13.1894	0.339927	0.692064	0.102729	0.107648	6.88736	0.0309848	0.00108951	0.0162925	0.00502849	0.0162925	1.0738
MSTRG.17496.1	MSTRG.17496	apitd1.1	apitd1	8.10769	15.1061	8.08192	10.4319	7.91306	18.2174	10.0805	12.0703	0.0155447	0.120994	0.189964	0.078516	6.35124	0.12644	0.00206743	0.00717972	0.00669758	0.00717972	1.14074
MSTRG.12715.1	MSTRG.12715	aplf.1	aplf	0.776929	0.945978	0.865248	0.862718	1.1769	1.09311	1.53442	1.26814	0.0262017	0.169763	0.440336	0.198063	3.88662	0.0696519	0.023903	0.0025224	0.0349405	0.0349405	1.35692
MSTRG.2380.1	MSTRG.2380	aplnr.1	aplnr	84.0308	97.4236	97.6652	93.0399	73.8205	89.7943	84.8486	82.8211	0.276062	0.630819	-0.0505636	0.0464223	8.32567	0.00239523	0.000256873	-0.000100733	0.00297568	0.00297568	0.965559
MSTRG.17930.1	MSTRG.17930	aplp2.1	aplp2	0.480225	1.22486	1.69964	1.13491	0	0.618133	2.4939	1.03734	0.316808	0.672037	-1.57736	1.57572	3.72795	5.02722	3.68411	-0.211542	0.0402413	0.0402413	0.335094
MSTRG.13011.1	MSTRG.13011	apmap_1.1	apmap_1	4.26907	4.71379	6.32699	5.10328	5.01542	5.02151	5.48974	5.17556	0.200488	0.540696	0.102999	0.0804576	6.31133	0.0102036	0.00175452	0.00795563	0.00685091	0.00795563	1.074
MSTRG.21228.1	MSTRG.21228	apoa1bp.1	apoa1bp	2.49482	2.2837	1.78506	2.18786	1.42231	2.01097	1.98169	1.80499	0.505624	0.805327	-0.128231	0.192635	4.1529	0.0335838	0.0157604	0.0399018	0.0279346	0.0399018	0.914953
MSTRG.19961.1	MSTRG.19961	apom.1	apom	5.25495	8.74333	3.42658	5.80829	3.34989	7.00443	4.02541	4.79325	0.569446	0.842492	-0.0997192	0.175294	4.16967	0.150164	0.0168511	0.0292409	0.0275722	0.0292409	0.933215
MSTRG.19655.1	MSTRG.19655	apool.1	apool	3.81817	4.87735	5.73193	4.80915	2.23956	3.50058	4.03249	3.25755	0.0493204	0.250698	-0.331566	0.168666	4.52644	0.0614803	0.0213564	-0.014671	0.0213159	0.0213159	0.794674
MSTRG.20569.1	MSTRG.20569	apopt1.1	apopt1	12.2919	11.6928	13.8014	12.5953	12.3289	13.1796	14.4219	13.3101	0.0951041	0.367818	0.136864	0.0820001	6.10027	0.00776125	0.00235099	-0.000961786	0.00773504	0.00773504	1.09951
MSTRG.3832.1	MSTRG.3832	app.1	app	5.93156	12.3468	13.7579	10.6788	7.55883	9.66404	11.175	9.46595	0.912278	0.977346	-0.0182324	0.1655	6.69664	0.0756676	0.0331494	0.00793603	0.00554358	0.00793603	0.987442
MSTRG.5311.1	MSTRG.5311	appbp2.1	appbp2	7.20845	5.36116	6.87561	6.48174	6.40792	5.57336	7.28587	6.42239	0.332912	0.685765	0.0707745	0.0730941	6.43928	0.0243186	0.00163983	0.00341323	0.00637428	0.00637428	1.05028
MSTRG.24691.1	MSTRG.24691	appl1.1	appl1	5.57092	7.80668	11.5677	8.3151	6.3378	8.22433	13.9056	9.48925	0.0429355	0.22922	0.160924	0.0794945	6.18811	0.111278	0.00212793	0.00153407	0.00735114	0.00735114	1.118
MSTRG.10729.1	MSTRG.10729	aprt.1	aprt	70.2002	85.6456	81.8272	79.2243	55.1418	79.5282	82.7176	72.4625	0.783156	0.93347	-0.0211956	0.0770164	7.50031	0.0099634	0.000568707	0.00832858	0.00384064	0.00832858	0.985416
MSTRG.1201.1	MSTRG.1201	aptx.1	aptx	0.098855	0.110565	0	0.0698067	0	0	0.089466	0.029822	NA	NA	NA	NA	NA	NA	NA	NA	NA	NA	#VALUE!
MSTRG.6723.1	MSTRG.6723	aqp11.1	aqp11	14.3116	19.7605	26.5498	20.2073	14.2321	18.148	26.3863	19.5888	0.436482	0.761099	0.0435148	0.055921	7.36468	0.0431917	0.000638304	0.0016876	0.00405243	0.00405243	1.03062
MSTRG.20899.1	MSTRG.20899	aqr.1	aqr	28.8413	33.0417	49.2577	37.0469	27.4995	26.2954	29.9194	27.9048	0.0899284	0.356349	-0.220531	0.130047	8.3023	0.0411102	0.000270739	0.0250977	0.0029929	0.0250977	0.85825
MSTRG.5042.1	MSTRG.5042	arc3.1	arc3	2.61254	3.29452	4.28835	3.39847	2.15614	2.94602	3.23677	2.77964	0.202219	0.542968	-0.108477	0.0850632	5.9989	0.0183496	0.00264369	-0.000808789	0.00820992	0.00820992	0.927567
MSTRG.20194.2	MSTRG.20194	arel1.2	arel1	0.495659	0.95221	3.03659	1.49482	0.178396	0.253851	1.53837	0.656872	0.111946	0.402547	-0.940151	0.591473	3.79126	1.04332	0.486736	-0.433734	0.0380246	0.0380246	0.521178
MSTRG.23103.1	MSTRG.23103	arf1.1	arf1	301.533	306.897	426.06	344.83	311.841	307.987	394.93	338.253	0.164456	0.49183	0.0570615	0.0410444	10.014	0.0119498	4.54e-05	0.000724126	0.00248153	0.00248153	1.04034
MSTRG.24732.1	MSTRG.24732	arf4.1	arf4	302.864	404.586	526.253	411.234	254.663	312.525	411.617	326.268	2.77e-05	0.00104487	-0.181662	0.0433395	8.86081	0.0467993	0.000149114	0.00137968	0.00266836	0.00266836	0.881687
MSTRG.14733.1	MSTRG.14733	arf5.1	arf5	177.872	185.576	221.315	194.921	186.619	183.162	219.483	196.421	0.0724149	0.315438	0.075538	0.0420473	9.18547	0.00565117	9.72e-05	0.00078615	0.00255476	0.00255476	1.05375
MSTRG.20140.1	MSTRG.20140	arf6.1	arf6	21.8151	24.0701	41.2592	29.0481	17.3843	21.2001	25.9816	21.522	0.0237895	0.15948	-0.193316	0.0855186	7.29995	0.0437066	0.00565544	0.00531471	0.00416264	0.00531471	0.874593
MSTRG.27559.1	MSTRG.27559	arfgap1.1	arfgap1	8.15377	10.6893	23.2674	14.0369	6.51999	7.10062	14.511	9.37719	0.00151648	0.023185	-0.303555	0.095713	5.79969	0.176382	0.00448304	0.00302762	0.00925842	0.00925842	0.810254
MSTRG.23522.1	MSTRG.23522	arfgef2.1	arfgef2	11.8805	15.1375	18.1802	15.0661	15.3434	14.9244	20.224	16.8306	0.0521834	0.25935	0.164222	0.08458	7.8218	0.026944	0.000472443	0.0102582	0.00342981	0.0102582	1.12056
MSTRG.5773.1	MSTRG.5773	arglu1.1	arglu1	228.653	224.637	256.811	236.7	236.248	236.387	256.297	242.977	0.006014	0.062183	0.114844	0.0418068	9.3146	0.00678546	9.83e-05	-2.35e-05	0.00252338	0.00252338	1.08286
MSTRG.9626.2	MSTRG.9626	arhgap1.2	arhgap1	2.23472	2.67339	1.3438	2.08397	2.08922	3.51082	1.20013	2.26672	0.839221	0.955563	0.084688	0.417409	5.33987	0.184405	0.249021	-0.230443	0.0123244	0.0123244	1.06046
MSTRG.749.1	MSTRG.749	arhgap10.1	arhgap10	6.78255	7.50127	9.95001	8.07795	6.12667	5.74037	7.56759	6.47821	0.0443971	0.23398	-0.154108	0.0766582	6.31573	0.0211449	0.00198092	0.00319021	0.00683381	0.00683381	0.898688
MSTRG.20878.1	MSTRG.20878	arhgap11a.1.1	arhgap11a.1	15.3978	19.9636	16.4315	17.2643	15.7465	20.6467	17.1118	17.835	0.0552635	0.268954	0.101082	0.0527346	7.63736	0.0161373	0.000520582	-0.000261358	0.00365082	0.00365082	1.07258
MSTRG.14938.1	MSTRG.14938	arhgap12.1	arhgap12	3.11114	1.84956	1.60453	2.18841	1.31662	0.675325	1.81776	1.2699	0.608408	0.85951	-0.518449	1.01191	5.17987	0.251409	1.52231	-1.32542	0.0136356	0.0136356	0.698122
MSTRG.21696.1	MSTRG.21696	arhgap17.1	arhgap17	9.18264	14.9564	16.5269	13.5553	8.03871	16.4816	11.5217	12.014	0.468282	0.783724	-0.0909289	0.125371	7.18969	0.0716476	0.0126911	0.0108859	0.004365	0.0108859	0.938918
MSTRG.17207.1	MSTRG.17207	arhgap19.1	arhgap19	1.02755	0.733926	0.646159	0.802544	1.71043	0.661384	0.723189	1.03167	0.385203	0.725675	0.223866	0.257806	3.63879	0.182495	0.0560795	-0.00594552	0.0436164	0.0436164	1.16786
MSTRG.14984.1	MSTRG.14984	arhgap21.1	arhgap21	2.40898	2.88308	2.4473	2.57979	2.95123	3.452	3.83922	3.41415	0.472561	0.786586	0.322892	0.44951	6.1966	0.0379305	0.295774	-0.28343	0.0073153	0.0073153	1.25084
MSTRG.17448.1	MSTRG.17448	arhgap22.1	arhgap22	14.8277	9.84919	8.97631	11.2177	10.9158	8.76565	6.26929	8.65025	0.0177373	0.131679	-0.20733	0.0874422	5.91856	0.0968885	0.00285607	0.0039624	0.00861313	0.00861313	0.866138
MSTRG.11407.1	MSTRG.11407	arhgap29.1	arhgap29	21.9117	18.8473	21.8665	20.8752	20.6453	17.7451	18.8531	19.0812	0.586977	0.851375	-0.0273473	0.0503428	7.8378	0.0130187	0.000389245	0.000362865	0.00341235	0.00341235	0.981223
MSTRG.17919.1	MSTRG.17919	arhgap32.1	arhgap32	9.66048	9.14014	9.10162	9.30075	8.74749	9.01412	9.02131	8.92764	0.786026	0.934567	0.0145088	0.0534444	7.561	0.00398363	0.000530732	0.000691485	0.00375373	0.00375373	1.01011
MSTRG.19799.1	MSTRG.19799	arhgap35.1	arhgap35	18.789	16.1099	17.0893	17.3294	12.3554	14.2854	13.3582	13.333	0.0416334	0.225036	-0.213361	0.104734	7.7951	0.0206704	0.0129944	-0.00235206	0.00345951	0.00345951	0.862525
MSTRG.20927.1	MSTRG.20927	arhgap5.1	arhgap5	14.1073	10.8141	15.6517	13.5244	18.3642	15.1356	13.6452	15.715	0.124386	0.426483	0.214448	0.139558	7.55769	0.0463877	0.012613	0.0166015	0.00375835	0.0166015	1.16026
MSTRG.5579.1	MSTRG.5579	arhgap6.1	arhgap6	5.71126	4.58138	4.9756	5.08941	5.69745	6.6589	5.70491	6.02042	0.0319672	0.19221	0.22472	0.104773	5.87202	0.0286275	0.00282757	0.0136386	0.00885851	0.0136386	1.16855
MSTRG.27622.1	MSTRG.27622	arhgap8.1	arhgap8	6.20781	8.82955	18.9718	11.3364	7.44686	7.02324	15.482	9.98402	0.93366	0.982761	-0.0169555	0.203694	3.994	0.179791	0.030428	-0.00131503	0.0318085	0.0318085	0.988316
MSTRG.23363.1	MSTRG.23363	arhgdia.1	arhgdia	17.0596	18.3275	22.3613	19.2495	15.4987	15.58	17.0966	16.0584	0.0908575	0.358502	-0.0974156	0.057612	8.53935	0.00502011	0.0021451	0.000405235	0.00283361	0.00283361	0.934706
MSTRG.11952.1	MSTRG.11952	arhgdib.1	arhgdib	11.9336	9.12728	19.866	13.6423	13.2698	6.3338	11.1565	10.2533	0.278545	0.634021	-0.217283	0.200521	5.35983	0.137861	0.00436294	0.0559499	0.0121723	0.0559499	0.860184
MSTRG.21582.1	MSTRG.21582	arhgdig.1	arhgdig	204.678	197.373	241.59	214.547	173.752	193.954	254.122	207.276	0.869448	0.964201	0.00980379	0.0596484	8.10748	0.0125929	0.000302517	0.00503437	0.00315027	0.00503437	1.00682
MSTRG.18418.1	MSTRG.18418	arhgef16.1	arhgef16	10.6957	12.4095	11.8289	11.6447	11.0674	12.8746	14.7703	12.9041	0.0450989	0.236117	0.158995	0.0793494	6.89895	0.0117057	0.00444476	0.00314161	0.00499972	0.00499972	1.11651
MSTRG.25802.1	MSTRG.25802	arhgef17.1	arhgef17	13.6689	12.1727	11.0464	12.296	12.9699	12.6722	10.2054	11.9492	0.878755	0.966459	0.00847169	0.0555346	7.40364	0.0181841	0.000637122	0.000869964	0.00398902	0.00398902	1.00589
MSTRG.24262.1	MSTRG.24262	arhgef3.2.1	arhgef3.2	17.3863	20.5786	26.2826	21.4158	18.439	19.4824	26.7675	21.563	0.277001	0.632003	0.0574091	0.0528103	7.6013	0.0228108	0.000484846	0.00222511	0.00369855	0.00369855	1.0406
MSTRG.5747.1	MSTRG.5747	arhgef7.1	arhgef7	9.88023	8.27113	11.2324	9.79459	9.33846	7.80014	9.52359	8.8874	0.58816	0.851842	-0.0330389	0.0610132	7.01923	0.0163181	0.000866271	0.000415408	0.00471764	0.00471764	0.977359
MSTRG.4488.1	MSTRG.4488	arid1a.1	arid1a	56.7979	47.1522	50.2832	51.4111	56.3326	52.9294	51.0665	53.4428	0.0463907	0.24101	0.0839187	0.0421317	9.16875	0.0124098	0.000103231	0.000885701	0.00255938	0.00255938	1.05989
MSTRG.7795.1	MSTRG.7795	arid2.1	arid2	19.3854	19.3478	28.5679	22.4337	21.0921	19.2883	25.0307	21.8037	0.437635	0.762056	0.046229	0.0595586	8.45126	0.0191562	0.00228115	0.0030397	0.00288889	0.0030397	1.03256
MSTRG.1331.1	MSTRG.1331	arid3a.1	arid3a	2.16517	2.25577	2.74281	2.38792	2.50033	1.57214	2.02107	2.03118	0.698748	0.90047	-0.0984805	0.254465	6.17821	0.0369357	0.0897352	-0.0516513	0.00739323	0.00739323	0.934016
MSTRG.8359.1	MSTRG.8359	arid3b.1	arid3b	1.38557	2.70592	6.63789	3.57646	1.65688	1.78869	3.77849	2.40802	0.358487	0.707305	-0.206418	0.224795	5.73516	0.285001	0.00424291	0.0715564	0.00963571	0.0715564	0.866686
MSTRG.20692.1	MSTRG.20692	arid4a.1	arid4a	39.3789	32.0747	23.9071	31.7869	37.207	37.1596	27.7397	34.0354	0.0430488	0.229571	0.137535	0.0679779	8.42928	0.0651312	0.000708572	0.00622292	0.00290339	0.00622292	1.10002
MSTRG.8299.1	MSTRG.8299	arih1.1	arih1	0.62129	1.07734	1.04308	0.913903	0.596886	1.29209	0	0.62966	0.354629	0.703935	-1.5493	1.67374	3.32683	3.94925	0.642651	3.55947	0.0582876	3.55947	0.341677
MSTRG.7456.1	MSTRG.7456	arl1.1	arl1	74.8765	89.4587	109.664	91.333	74.946	90.8821	101.385	89.0711	0.170718	0.501982	0.0645265	0.0471031	8.20636	0.00642799	0.000260799	0.000209899	0.00306726	0.00306726	1.04574
MSTRG.7340.1	MSTRG.7340	arl10.1	arl10	38.9365	40.2375	40.5912	39.9217	33.8963	43.1055	40.3838	39.1285	0.682872	0.893385	0.0271904	0.0665539	6.73768	0.00227641	0.00121826	0.00266415	0.00542587	0.00542587	1.01903
MSTRG.7885.1	MSTRG.7885	arl10b.1	arl10b	7.87195	9.85915	8.43738	8.72283	7.00931	9.44141	7.52028	7.99034	0.904373	0.975026	0.00919739	0.0765559	6.3168	0.0178209	0.00196155	-0.00162573	0.00682966	0.00682966	1.0064
MSTRG.6377.1	MSTRG.6377	arl11_1.1	arl11_1	3.86497	2.14281	4.15421	3.38733	1.54987	1.57118	1.67601	1.59902	0.00128423	0.0204243	-0.639096	0.198509	3.89719	0.176682	0.0244928	0.0312038	0.034616	0.034616	0.642115
MSTRG.3862.1	MSTRG.3862	arl13b.1	arl13b	2.9384	4.30098	6.50186	4.58041	2.8205	3.28891	4.05218	3.3872	0.107918	0.393964	-0.192053	0.119464	5.74532	0.0561392	0.00850446	0.0129031	0.00957496	0.0129031	0.875359
MSTRG.9749.1	MSTRG.9749	arl14ep.1	arl14ep	50.8007	57.339	64.8698	57.6698	48.8305	50.281	59.8283	52.9799	0.679425	0.892207	-0.0241394	0.0584139	7.17307	0.00422197	0.000721085	0.00121113	0.00439718	0.00439718	0.983407
MSTRG.10254.1	MSTRG.10254	arl2.1	arl2	1.02851	1.15718	1.13255	1.10608	0.485607	1.38024	1.17273	1.01286	0.67468	0.889833	-0.117636	0.280262	3.23026	0.10158	0.0512178	0.0666026	0.063947	0.0666026	0.921697
MSTRG.10614.1	MSTRG.10614	arl2bp.1	arl2bp	10.3888	15.375	19.2482	15.004	6.55313	10.7032	13.6844	10.3136	0.0399563	0.219739	-0.291353	0.141833	5.85877	0.0723311	0.0212447	-0.018093	0.00893004	0.00893004	0.817136
MSTRG.17149.1	MSTRG.17149	arl3.1.1	arl3.1	6.38952	6.41433	12.1608	8.32155	4.62341	5.018	6.32976	5.32372	0.0028851	0.0369248	-0.332802	0.111689	6.3806	0.0734394	0.00197155	0.0167401	0.00658743	0.0167401	0.793993
MSTRG.15441.1	MSTRG.15441	arl4a.1	arl4a	62.1642	76.2628	94.7696	77.7322	58.9102	66.6719	72.8737	66.1519	0.145556	0.462649	-0.074641	0.0512853	8.38941	0.00785912	0.000219199	0.00372607	0.00293043	0.00372607	0.949578
MSTRG.22453.1	MSTRG.22453	arl4c.1	arl4c	17.146	25.12	29.1046	23.7902	15.4015	17.7688	23.7195	18.9633	0.0303971	0.186602	-0.162976	0.0752821	7.16499	0.0375372	0.000882495	0.00761859	0.004413	0.00761859	0.89318
MSTRG.22742.1	MSTRG.22742	arl5a.1	arl5a	3.9787	5.29787	4.63481	4.63713	4.61557	5.66484	5.15451	5.14497	0.0861562	0.347618	0.167542	0.0976333	5.8827	0.0154807	0.00549701	-0.00410067	0.00880138	0.00880138	1.12314
MSTRG.15021.1	MSTRG.15021	arl5b.1	arl5b	0.289651	0.160795	0.184984	0.21181	0.057463	0.115488	0.25171	0.141554	0.439245	0.763022	-0.457183	0.591082	2.77102	0.282358	0.422604	0.0370954	0.101462	0.101462	0.728407
MSTRG.22968.1	MSTRG.22968	arl5c.1	arl5c	29.0534	33.1659	38.3122	33.5105	32.5137	36.1293	42.5115	37.0515	0.00247578	0.0331324	0.167703	0.0554154	7.41024	0.0124972	0.000627821	-0.000258284	0.00397848	0.00397848	1.12327
MSTRG.3856.1	MSTRG.3856	arl6.1	arl6	21.6132	18.7013	21.0881	20.4676	16.7503	17.6368	18.2576	17.5482	0.355369	0.704423	-0.0837741	0.0906425	6.00478	0.00803726	0.00414271	-2.4e-05	0.00818137	0.00818137	0.943586
MSTRG.21959.1	MSTRG.21959	arl6ip1.1	arl6ip1	56.2692	62.0276	72.4163	63.571	52.2064	60.9802	80.3377	64.5081	0.186825	0.524281	0.082037	0.0621478	7.21393	0.0115819	0.000728826	0.00506469	0.00431886	0.00506469	1.05851
MSTRG.2824.1	MSTRG.2824	arl6ip4.1	arl6ip4	63.6028	57.0504	40.513	53.7221	67.9445	67.186	47.1932	60.7746	0.000342749	0.00760771	0.189047	0.052797	7.62237	0.0734776	0.000510805	0.000486568	0.00367047	0.00367047	1.14001
MSTRG.22735.1	MSTRG.22735	arl6ip6.1	arl6ip6	5.31604	7.62076	11.5198	8.1522	6.1014	5.01232	8.53134	6.54835	0.50177	0.804116	-0.116832	0.173933	5.32114	0.0663525	0.0107334	0.0346454	0.0124692	0.0346454	0.922211
MSTRG.16355.1	MSTRG.16355	armc1.1	armc1	0.114874	0.671337	1.91594	0.900716	0.702096	0.667986	0.600549	0.656877	0.780662	0.932818	0.279067	1.00219	4.17872	0.727871	1.47921	-0.399294	0.0273797	0.0273797	1.21341
MSTRG.8018.1	MSTRG.8018	armc10.1	armc10	6.08325	7.14652	8.72344	7.31774	6.12104	5.76582	7.84886	6.57857	0.854831	0.960685	-0.0181098	0.0989833	5.53787	0.00950103	0.00379409	0.00358325	0.0109025	0.0109025	0.987526
MSTRG.14968.1	MSTRG.14968	armc4.1	armc4	6.73713	2.75076	7.91784	5.80191	5.31708	3.4985	5.65596	4.82385	0.717047	0.907993	-0.0618869	0.170766	6.02054	0.165186	0.0268992	0.0168423	0.0081055	0.0168423	0.95801
MSTRG.1836.1	MSTRG.1836	armc6.1	armc6	16.6237	16.8522	22.9546	18.8102	13.7767	14.3335	16.0497	14.72	0.0077508	0.0743089	-0.174849	0.0656652	6.7913	0.016726	0.00119002	0.00274776	0.00527786	0.00527786	0.88586
MSTRG.23706.1	MSTRG.23706	armc7.1	armc7	2.86573	2.69461	3.85164	3.13733	2.37203	2.45063	3.5664	2.79636	0.73207	0.914885	-0.0688834	0.201194	4.44208	0.0291197	0.0381247	-0.0374155	0.0225937	0.0225937	0.953376
MSTRG.21111.1	MSTRG.21111	arnt.1	arnt	31.6882	27.38	31.9763	30.3481	31.9221	26.5979	27.9912	28.8371	0.880403	0.96719	-0.00742541	0.0493518	7.94453	0.0131896	0.000351378	0.00217914	0.00330203	0.00330203	0.994866
MSTRG.22069.1	MSTRG.22069	arpc1a.1	arpc1a	11.3775	18.1578	25.2244	18.2532	12.5184	18.9223	25.6118	19.0175	0.583832	0.849877	0.10765	0.196514	6.48708	0.0848192	0.0517194	-0.0508397	0.00620741	0.00620741	1.07747
MSTRG.22068.1	MSTRG.22068	arpc1b.1	arpc1b	24.938	28.7647	33.3025	29.0017	25.895	28.9858	32.2974	29.0594	0.421873	0.75079	0.0529497	0.0659254	6.74605	0.00667442	0.00111689	-0.000590617	0.00540236	0.00540236	1.03738
MSTRG.24947.1	MSTRG.24947	arpc2.1	arpc2	154.747	183.191	211.542	183.16	132.437	168.238	215.11	171.929	0.509122	0.807376	-0.0309799	0.0469246	8.51782	0.0222899	0.000194864	0.00310802	0.0028467	0.00310802	0.978755
MSTRG.2876.1	MSTRG.2876	arpc3.1	arpc3	226.846	208.84	166.93	200.872	216.509	223.039	178.342	205.963	0.0473474	0.244302	0.0944521	0.0476266	8.15502	0.0352195	0.00029291	0.00175311	0.00310953	0.00310953	1.06766
MSTRG.12137.1	MSTRG.12137	arpc4.1	arpc4	63.7137	58.0167	63.1476	61.626	55.4961	56.048	59.4018	56.982	0.821811	0.949137	-0.0121239	0.0538322	7.50562	0.00480073	0.000514001	0.000964237	0.00383285	0.00383285	0.991632
MSTRG.19073.1	MSTRG.19073	arpc5l.1	arpc5l	59.4756	55.0091	60.7726	58.4191	49.0677	48.0713	55.0901	50.743	0.127806	0.432829	-0.0840764	0.0552112	7.41483	0.00648808	0.000601227	0.000201153	0.00397119	0.00397119	0.943388
MSTRG.8643.1	MSTRG.8643	arpin.1	arpin	9.72689	8.93339	7.67779	8.77936	6.71854	9.62642	11.6225	9.32248	0.62593	0.868356	0.111766	0.22928	5.30309	0.0359609	0.00580088	0.0730534	0.0126107	0.0730534	1.08055
MSTRG.8506.1	MSTRG.8506	arpp19.1	arpp19	121.582	132.194	222.364	158.713	129.336	135.865	188.379	151.193	0.279834	0.635601	0.063881	0.0591112	8.64109	0.0301259	0.000173651	0.00506755	0.00277527	0.00506755	1.04527
MSTRG.25706.1	MSTRG.25706	arrdc1.1	arrdc1	1368.21	2141.63	2116.79	1875.54	1160.16	1877.84	2124.33	1720.78	0.235559	0.583652	-0.0509927	0.0429897	10.9073	0.048203	2.42e-05	0.00252216	0.002748	0.002748	0.965272
MSTRG.1281.1	MSTRG.1281	arrdc2.1	arrdc2	1.91528	3.56275	2.7836	2.75388	1.9401	4.38538	2.45646	2.92731	0.34745	0.698752	0.107603	0.114526	5.17682	0.0916888	0.0060121	0.00468393	0.0136623	0.0136623	1.07744
MSTRG.2727.1	MSTRG.2727	arvcf.1	arvcf	1.39854	1.32417	0.989713	1.23748	0.767123	1.07766	0.274385	0.706389	0.396042	0.733062	-0.634991	0.748182	5.28445	0.365818	0.826906	-0.690734	0.012759	0.012759	0.643945
MSTRG.4144.1	MSTRG.4144	arx.1	arx	5.12074	3.25943	6.96766	5.11594	3.75187	2.22815	4.01045	3.33016	0.000326063	0.00731087	-0.353271	0.0983039	5.63166	0.141741	0.00421217	0.0053324	0.0102833	0.0102833	0.782807
MSTRG.491.1	MSTRG.491	asah1.1	asah1	5.01278	4.3729	5.94618	5.11062	5.28651	4.34939	5.5557	5.06386	0.625006	0.867818	0.0512196	0.104793	5.38272	0.0176463	0.00447178	-0.00278025	0.0120006	0.0120006	1.03614
MSTRG.8751.1	MSTRG.8751	asb7.1	asb7	18.2908	17.4848	13.5863	16.4539	16.3083	18.568	17.9846	17.6203	0.252617	0.604929	0.132304	0.115649	6.64508	0.0241004	0.0062467	0.0138154	0.00569701	0.0138154	1.09604
MSTRG.21736.1	MSTRG.21736	asb8.1	asb8	4.71359	4.42227	4.75763	4.63116	4.66757	4.05131	4.78764	4.50217	0.842523	0.956906	0.0242358	0.121992	4.99054	0.00805162	0.00686259	-0.00452846	0.0154605	0.0154605	1.01694
MSTRG.4093.1	MSTRG.4093	asb9.1	asb9	3.72732	1.05103	3.07186	2.61674	3.37894	0.723873	3.10127	2.40136	0.778774	0.932105	-0.0896316	0.319068	4.16776	0.504357	0.125093	-0.103824	0.0276131	0.0276131	0.939763
MSTRG.12781.1	MSTRG.12781	ascc3.1	ascc3	0.618275	0.641474	0.546135	0.601961	0.443927	0.524566	0.930722	0.633072	0.860524	0.962171	0.0642113	0.365445	2.82258	0.0524363	0.104146	0.00546265	0.096179	0.096179	1.04551
MSTRG.9169.1	MSTRG.9169	asf1b.1	asf1b	20.6394	23.6576	24.8737	23.0569	19.9201	21.0355	21.8038	20.9198	0.572502	0.843369	-0.0368484	0.0652911	6.82273	0.00117935	0.00120035	0.000535454	0.00519405	0.00519405	0.974782
MSTRG.9124.1	MSTRG.9124	ash2l.1	ash2l	36.4108	36.7975	60.947	44.7184	34.9059	30.559	50.9199	38.7949	0.0892467	0.354959	-0.0887955	0.0522516	7.79589	0.0560769	0.000405014	0.00369033	0.00345863	0.00369033	0.940307
MSTRG.25180.1	MSTRG.25180	asna1.1	asna1	41.975	40.0229	47.1204	43.0395	38.7518	38.7492	46.209	41.2367	0.998643	0.999424	8.83e-05	0.0518977	7.69189	0.00658017	0.000458489	-0.000195127	0.00358156	0.00358156	1.00006
MSTRG.22181.1	MSTRG.22181	asnsd1.1	asnsd1	24.9491	30.8726	43.2965	33.0394	25.2662	30.6936	38.4386	31.4661	0.535425	0.822052	0.0340612	0.0549599	7.45931	0.023994	0.000628845	0.0008492	0.00390204	0.00390204	1.02389
MSTRG.4081.1	MSTRG.4081	aspa.1	aspa	0.226783	1.28294	0	0.503242	0.237678	0.769339	0.387843	0.464953	0.409817	0.741908	0.866535	1.05134	1.93537	2.03211	1.35628	0.301711	0.24502	0.301711	1.82328
MSTRG.20581.1	MSTRG.20581	aspg.1	aspg	20.601	25.4581	35.3948	27.1513	22.1713	21.8881	26.7459	23.6018	0.562865	0.839285	-0.0575026	0.0993838	7.58063	0.0201835	0.000551111	0.0142646	0.00372661	0.0142646	0.960926
MSTRG.11538.1	MSTRG.11538	aspm.1	aspm	8.26959	7.97544	8.09324	8.11275	8.08206	8.35432	8.28242	8.2396	0.289499	0.644738	0.0640127	0.0604337	7.6713	0.00368436	0.00187104	-0.00148869	0.00360731	0.00360731	1.04537
MSTRG.13725.1	MSTRG.13725	asrgl1.1	asrgl1	3.27946	6.73499	11.8335	7.28264	3.02453	7.63867	11.3436	7.33558	0.332681	0.685466	0.0827084	0.0853783	6.02116	0.261937	0.00283167	0.00232597	0.00810252	0.00810252	1.059
MSTRG.7857.1	MSTRG.7857	asz1.1	asz1	0.350915	0.214119	0.117373	0.227469	0.23574	0.465512	0.208147	0.303133	0.398372	0.734172	0.37775	0.447289	2.3005	0.264185	0.133732	0.0469828	0.166368	0.166368	1.29931
MSTRG.16905.1	MSTRG.16905	atad1.1	atad1	21.7569	21.4497	26.0984	23.1016	20.1702	20.3207	23.7584	21.4164	0.675113	0.890001	-0.0228194	0.0544432	7.47607	0.00484269	0.000569404	-0.000543029	0.00387668	0.00387668	0.984307
MSTRG.24625.1	MSTRG.24625	atad2.1	atad2	32.7012	38.8331	46.0393	39.1912	30.0812	40.6554	45.4351	38.7239	0.461195	0.777925	0.0339366	0.0460543	8.36089	0.0157884	0.000231142	0.00119614	0.00295036	0.00295036	1.0238
MSTRG.14571.1	MSTRG.14571	atad2b.1	atad2b	11.562	11.7645	15.2491	12.8586	12.2568	10.8823	10.6036	11.2476	0.528073	0.817733	-0.078165	0.123885	7.84969	0.0149471	0.00443246	0.0185886	0.00339955	0.0185886	0.947262
MSTRG.26204.1	MSTRG.26204	atad5.1	atad5	37.3687	36.468	28.6645	34.1671	31.7812	34.359	28.524	31.5547	0.393588	0.731391	-0.0387855	0.0454627	8.47817	0.0164338	0.000228764	0.00256748	0.00287152	0.00287152	0.973474
MSTRG.19924.1	MSTRG.19924	atat1.1	atat1	15.5588	12.02	8.82678	12.1352	11.8261	12.6561	6.58814	10.3568	0.227811	0.576218	-0.129612	0.107471	5.8206	0.106215	0.00313944	0.0141855	0.00914039	0.0141855	0.914078
MSTRG.11762.1	MSTRG.11762	atf4.1	atf4	446.042	413.464	391.657	417.054	420.46	402.505	419.744	414.236	0.215553	0.560306	0.0517596	0.0417942	9.41323	0.0090684	0.000115636	0.00208736	0.0025045	0.0025045	1.03653
MSTRG.18450.1	MSTRG.18450	atf5.1	atf5	2.53165	2.41936	3.00947	2.65349	2.09978	1.27447	2.19957	1.85794	0.0278204	0.176198	-0.309765	0.140814	4.68387	0.0726654	0.0105948	0.0187887	0.0191483	0.0191483	0.806773
MSTRG.11686.1	MSTRG.11686	atf6.1	atf6	13.1267	13.8456	20.4477	15.8067	11.318	11.8211	14.6193	12.5862	0.011785	0.100504	-0.145485	0.057766	7.21591	0.0217405	0.000690222	0.00326077	0.00431514	0.00431514	0.904076
MSTRG.6299.1	MSTRG.6299	atf7.1	atf7	0.763397	1.3782	1.92843	1.35668	0.74811	1.11563	1.34982	1.07119	0.347528	0.698804	-0.145722	0.155123	4.42388	0.0987778	0.0132121	0.00070502	0.0228827	0.0228827	0.903927
MSTRG.11595.1	MSTRG.11595	atf7ip.1	atf7ip	2.30671	3.59601	3.59236	3.16503	1.03983	2.28475	2.93616	2.08691	0.0673949	0.303338	-0.427519	0.233741	5.79569	0.164296	0.0726707	-0.0267481	0.00928124	0.00928124	0.743539
MSTRG.6008.1	MSTRG.6008	atg101.1	atg101	8.08404	11.839	16.2956	12.0729	7.43613	9.72449	12.8103	9.99031	0.284051	0.639353	-0.108008	0.100823	5.50588	0.0504205	0.0041274	-0.00108825	0.0111205	0.0111205	0.927868
MSTRG.18503.1	MSTRG.18503	atg12.1	atg12	17.3516	22.0758	25.9489	21.7921	14.3348	18.7433	22.0443	18.3741	0.14657	0.464646	-0.103939	0.0715955	6.50383	0.0177901	0.00153854	-0.00124479	0.00615032	0.00615032	0.930489
MSTRG.9629.1	MSTRG.9629	atg13.1	atg13	2.96769	2.8296	1.78449	2.52726	2.17132	1.93948	1.72373	1.94484	0.287134	0.642703	-0.189126	0.177678	5.47803	0.0652501	0.0360406	-0.0167894	0.0113137	0.0113137	0.877137
MSTRG.13484.1	MSTRG.13484	atg5.1	atg5	0.784365	0.449232	0	0.411199	0.839432	0	0.46603	0.435154	0.975544	0.993651	0.0621382	2.02698	1.87512	4.05355	1.83221	4.33076	0.261168	4.33076	1.04401
MSTRG.26478.1	MSTRG.26478	atg7.1	atg7	8.08152	11.2853	7.18402	8.85027	7.72641	13.1791	8.72344	9.87632	0.137035	0.448533	0.165018	0.110979	5.2596	0.0593711	0.00551437	0.00202576	0.0129602	0.0129602	1.12118
MSTRG.22435.1	MSTRG.22435	atic.1	atic	28.1196	30.1725	32.9361	30.4094	24.5046	30.4013	35.7354	30.2138	0.67545	0.890024	0.0252437	0.0602936	7.08708	0.0100309	0.000881853	0.00453671	0.00457113	0.00457113	1.01765
MSTRG.10669.1	MSTRG.10669	atmin.1	atmin	4.55393	4.96273	5.87149	5.12939	4.27002	5.20456	4.89349	4.78936	0.994627	0.998904	0.000524081	0.0778189	6.24101	0.00259477	0.00195248	0.00280801	0.00713118	0.00713118	1.00036
MSTRG.6972.1	MSTRG.6972	atox1.1	atox1	187.343	214.799	180.942	194.361	155.047	190.122	172.333	172.501	0.769197	0.929594	-0.0179657	0.0612272	7.03547	0.0107353	0.000941384	0.00166908	0.00468178	0.00468178	0.987624
MSTRG.7036.1	MSTRG.7036	atp10b.1	atp10b	5.32067	5.96009	6.20194	5.82757	4.74676	4.38898	4.02005	4.38526	0.0131454	0.108002	-0.222922	0.0898948	6.56038	0.0236681	0.00131543	0.0108062	0.00596289	0.0108062	0.856829
MSTRG.406.1	MSTRG.406	atp10d.1	atp10d	2.15312	3.10178	3.90475	3.05322	2.07202	2.40902	3.31278	2.59794	0.368619	0.714491	-0.101188	0.112548	5.18532	0.0417243	0.00541278	0.00130985	0.0135879	0.0135879	0.932265
MSTRG.13796.1	MSTRG.13796	atp11b.1	atp11b	3.53988	2.96932	2.12799	2.87906	3.58549	2.37913	4.26396	3.40953	0.41647	0.746522	0.233044	0.286802	5.92381	0.0998398	0.0992281	0.0241546	0.008586	0.0241546	1.17531
MSTRG.12536.1	MSTRG.12536	atp12a.1	atp12a	28.2956	179.667	119.065	109.009	62.0169	189.491	113.007	121.505	0.231152	0.579778	0.314264	0.262456	8.91123	0.473314	0.000176609	0.103148	0.00264734	0.103148	1.24338
MSTRG.9239.1	MSTRG.9239	atp13a1.1	atp13a1	4.81173	5.56844	14.7575	8.37922	3.05655	6.68937	10.1854	6.64377	0.41617	0.746252	-0.166361	0.204605	6.38909	0.261796	0.0562389	-0.00156454	0.00655603	0.00655603	0.891087
MSTRG.13808.1	MSTRG.13808	atp13a5.1	atp13a5	10.4789	21.4743	21.438	17.7971	12.2978	21.3206	15.4297	16.3493	0.962223	0.990501	0.00644137	0.135996	7.47444	0.0716968	0.000630925	0.0271114	0.00387914	0.0271114	1.00447
MSTRG.13804.1	MSTRG.13804	atp13a-like.1	atp13a-like	27.2363	50.3017	44.4845	40.6742	34.6789	41.3568	38.6892	38.2416	0.766606	0.928728	0.0404602	0.136314	8.23194	0.0296715	0.00251012	0.025362	0.00304685	0.025362	1.02844
MSTRG.26540.1	MSTRG.26540	atp1a1.1	atp1a1	12.0942	12.6817	7.11457	10.6301	16.0052	16.5164	9.25126	13.9243	0.00107961	0.0180166	0.308434	0.0943536	6.8642	0.121493	0.00826712	-0.00770449	0.00508678	0.00508678	1.23836
MSTRG.25978.1	MSTRG.25978	atp1b2.1	atp1b2	506.317	621.063	394.222	507.201	431.832	662.767	433.056	509.218	0.512017	0.808722	0.0463155	0.0706353	9.49638	0.0423656	7.45e-05	0.00740949	0.00249194	0.00740949	1.03262
MSTRG.14385.1	MSTRG.14385	atp1b3.1	atp1b3	409.863	505.441	593.65	502.985	425.987	582.399	597.927	535.437	0.00163646	0.0245934	0.129532	0.04113	9.69818	0.0150576	6.35e-05	0.00128628	0.00247405	0.00247405	1.09394
MSTRG.19391.1	MSTRG.19391	atp1b4.1	atp1b4	6.78519	4.80196	4.5678	5.38498	3.85942	3.78322	2.65931	3.43398	0.0009997	0.0170129	-0.392492	0.119276	5.03834	0.103917	0.00637435	0.00871039	0.0149659	0.0149659	0.761812
MSTRG.26815.1	MSTRG.26815	atp2a1.1	atp2a1	282.859	363.605	391.843	346.102	193.158	238.615	232.746	221.506	1.02e-21	1.29e-18	-0.399726	0.0417475	10.0268	0.0565095	5.65e-05	0.0025578	0.00248274	0.0025578	0.758002
MSTRG.2873.1	MSTRG.2873	atp2a2.1	atp2a2	52.8853	72.1257	84.216	69.7423	58.2596	58.6379	79.3872	65.4282	0.835816	0.954289	0.0193222	0.0932321	9.13433	0.0157929	0.00718954	0.0058488	0.00256931	0.0058488	1.01348
MSTRG.7593.1	MSTRG.7593	atp2b1.1	atp2b1	13.8735	12.9164	14.826	13.872	12.1938	11.4061	12.5844	12.0614	0.198944	0.539206	-0.0655454	0.0510254	7.78936	0.00683547	0.000439372	-0.000422966	0.00346601	0.00346601	0.955584
MSTRG.15791.1	MSTRG.15791	atp2c1.1	atp2c1	6.83037	6.68264	7.56582	7.02627	6.9121	6.47289	7.39436	6.92645	0.535349	0.822048	0.0477571	0.0770448	6.41842	0.00452317	0.00245485	-0.00205249	0.006449	0.006449	1.03366
MSTRG.3564.1	MSTRG.3564	atp5a1.1	atp5a1	229.76	251.805	307.369	262.978	208.511	236.777	341.733	262.34	0.640699	0.873882	0.0289836	0.0621004	9.19959	0.0260912	0.000110042	0.00567464	0.00255096	0.00567464	1.02029
MSTRG.6112.1	MSTRG.6112	atp5b.1	atp5b	360.488	365.513	415.88	380.627	344.631	378.467	470.747	397.949	0.0435566	0.231321	0.0923279	0.0457446	9.59929	0.00900704	6.25e-05	0.00307631	0.0024806	0.00307631	1.06609
MSTRG.8114.1	MSTRG.8114	atp5c1.1	atp5c1	191.042	249.862	289.949	243.617	179.509	244.543	317.622	247.225	0.171087	0.502706	0.062831	0.0459049	8.58585	0.0309924	0.000190717	0.00297018	0.00280623	0.00297018	1.04451
MSTRG.1310.1	MSTRG.1310	atp5d.1	atp5d	330.103	269.967	206.239	268.77	333.524	320.479	317.455	323.819	0.0181058	0.133482	0.264324	0.111838	7.73371	0.0566175	0.000418909	0.0183427	0.00353071	0.0183427	1.20107
MSTRG.4243.1	MSTRG.4243	atp5f1.1	atp5f1	209.344	145.845	160.022	171.737	190.307	170.096	214.907	191.77	0.0881829	0.352461	0.179677	0.105379	8.13911	0.0384309	0.000309649	0.0163473	0.00312299	0.0163473	1.13263
MSTRG.6298.1	MSTRG.6298	atp5g1.1	atp5g1	98.8837	137.847	117.797	118.176	90.7106	127.202	128.813	115.575	0.405289	0.739113	0.0530595	0.0637572	6.89115	0.0133462	0.00107843	0.00461651	0.00501904	0.00501904	1.03746
MSTRG.22568.1	MSTRG.22568	atp5g3.1	atp5g3	651.534	764.68	639.223	685.146	615.596	835.695	777.099	742.797	0.0169488	0.127828	0.156845	0.0656856	9.1209	0.01595	0.000171907	0.00629998	0.00257334	0.00629998	1.11485
MSTRG.23703.1	MSTRG.23703	atp5h.1	atp5h	194.13	188.365	142.293	174.929	176.056	202.012	180.235	186.101	0.134769	0.44514	0.12813	0.0856738	7.40053	0.0230148	0.000670147	0.0103399	0.00399401	0.0103399	1.09288
MSTRG.1282.1	MSTRG.1282	atp5i.1	atp5i	288.574	235.699	164.369	229.547	272.3	298.398	222.192	264.297	0.00678885	0.0674808	0.232416	0.0858563	7.10144	0.0754643	0.000884171	0.0101728	0.0045412	0.0101728	1.1748
MSTRG.3835.1	MSTRG.3835	atp5j.1	atp5j	161.285	171.325	134.89	155.833	143.303	176.971	158.909	159.728	0.261909	0.61516	0.0839722	0.0748488	7.35427	0.012873	0.000770394	0.00763312	0.00406975	0.00763312	1.05993
MSTRG.22172.1	MSTRG.22172	atp5j2.1	atp5j2	62.2057	50.7153	45.562	52.8277	59.3094	62.974	60.7066	60.9967	0.0593018	0.281065	0.21063	0.111684	5.65302	0.0307789	0.00856385	0.00293587	0.010146	0.010146	1.15719
MSTRG.18268.1	MSTRG.18268	atp5l.1	atp5l	450.922	452.605	333.919	412.482	407.102	510.603	423.125	446.943	0.0517044	0.258058	0.160658	0.0825758	8.01826	0.0307581	0.000340736	0.0098874	0.00323099	0.0098874	1.1178
MSTRG.3762.1	MSTRG.3762	atp5o.1	atp5o	183.913	140.315	168.684	164.304	173.331	162.713	208.558	181.534	0.0128783	0.106468	0.156073	0.0627527	7.78008	0.0251548	0.000415276	0.00549157	0.00347657	0.00549157	1.11425
MSTRG.3175.1	MSTRG.3175	atp6ap1l.1	atp6ap1l	0.217982	0.625925	0.225559	0.356489	0.490811	0.683675	0.453081	0.542522	0.181592	0.517953	0.564189	0.422338	2.33869	0.238303	0.107777	-0.0356676	0.159778	0.159778	1.47856
MSTRG.24856.1	MSTRG.24856	atp6v0a1.1	atp6v0a1	12.9441	13.4185	14.5089	13.6239	11.7138	12.0872	10.0302	11.2771	0.261147	0.614385	-0.142722	0.127012	7.03784	0.0135061	0.0195216	-0.00823786	0.00467658	0.00467658	0.905809
MSTRG.21773.1	MSTRG.21773	atp6v0c.1	atp6v0c	239.042	273.371	291.097	267.837	215.185	253.192	298.646	255.674	0.52712	0.817378	0.027667	0.0437487	8.78458	0.00366837	0.000163769	0.00270716	0.00270259	0.00270716	1.01936
MSTRG.16493.1	MSTRG.16493	atp6v0d2.1	atp6v0d2	48.8779	61.3459	63.3272	57.8503	39.0992	57.6402	52.9875	49.909	0.107955	0.393964	-0.0943948	0.0587232	7.21714	0.0144748	0.000859798	0.001503	0.00431282	0.00431282	0.936665
MSTRG.7315.1	MSTRG.7315	atp6v0e1.1	atp6v0e1	66.2879	77.6329	104.201	82.7074	56.1301	76.339	102.862	78.4438	0.581345	0.848529	0.0318113	0.0576896	7.23297	0.0235292	0.000708849	0.00355256	0.00428329	0.00428329	1.02229
MSTRG.27672.1	MSTRG.27672	atp6v1a_1.1	atp6v1a_1	6.80871	9.81438	17.5158	11.3796	6.05721	10.2914	8.84134	8.39664	0.373411	0.717743	-0.201679	0.22658	4.82264	0.109185	0.00836526	0.0686426	0.0174012	0.0686426	0.869538
MSTRG.27971.1	MSTRG.27971	atp6v1a_2.1	atp6v1a_2	17.5415	16.7271	19.0275	17.7654	14.6759	14.6479	17.5958	15.6398	0.307864	0.662838	-0.0680465	0.0667309	6.71274	0.00578786	0.0011826	0.00092615	0.00549693	0.00549693	0.953929
MSTRG.69.1	MSTRG.69	atp6v1b1.1	atp6v1b1	16.5138	20.1443	20.2112	18.9564	11.2766	15.5497	16.5255	14.4506	0.00331543	0.0410055	-0.236989	0.0806944	6.29159	0.0291956	0.00283913	0.000461704	0.00692825	0.00692825	0.848514
MSTRG.9047.1	MSTRG.9047	atp6v1b2.1	atp6v1b2	39.4292	46.1331	59.6401	48.4008	35.7885	39.6052	45.2705	40.2214	0.011227	0.0972941	-0.129877	0.0512224	7.74993	0.0189103	0.000424097	0.00306456	0.0035115	0.0035115	0.913909
MSTRG.16630.1	MSTRG.16630	atp6v1c1.1	atp6v1c1	17.9322	15.7389	26.9698	20.2136	17.3833	21.9972	27.6619	22.3475	0.152204	0.473324	0.175527	0.122593	6.79237	0.0441428	0.0172685	-0.00115167	0.00527497	0.00527497	1.12938
MSTRG.14499.1	MSTRG.14499	atp6v1c2.1	atp6v1c2	11.7766	12.6385	17.0924	13.8358	10.3974	14.4028	17.0465	13.9489	0.356001	0.705261	0.0654045	0.0708598	6.69546	0.0219508	0.00123672	0.00629494	0.00554701	0.00629494	1.04638
MSTRG.21056.1	MSTRG.21056	atp6v1d.1	atp6v1d	12.7897	15.482	13.1686	13.8135	11.3775	15.4185	19.4258	15.4073	0.375438	0.719044	0.1355	0.152877	6.09095	0.0280255	0.00236236	0.0326947	0.00777723	0.0326947	1.09847
MSTRG.24208.2	MSTRG.24208	atp6v1e1.2	atp6v1e1	29.3051	31.879	39.7787	33.6543	25.0495	27.487	34.0494	28.862	0.074623	0.32073	-0.107762	0.0604465	7.25805	0.0146942	0.00124337	-0.00118761	0.0042373	0.0042373	0.928026
MSTRG.8177.1	MSTRG.8177	atp6v1f.1	atp6v1f	45.0264	62.4342	73.7134	60.3913	37.7392	53.5336	77.3097	56.1942	0.809831	0.94424	-0.0185983	0.0772856	6.98223	0.0419	0.0010923	0.00786729	0.00480129	0.00786729	0.987191
MSTRG.19969.1	MSTRG.19969	atp6v1g2.1	atp6v1g2	3.06438	3.01456	1.98109	2.68668	0.798898	3.29806	0.864153	1.6537	0.122972	0.424202	-0.623412	0.404178	3.34547	0.379647	0.0436087	0.201431	0.057264	0.201431	0.649134
MSTRG.11550.1	MSTRG.11550	atp6v1g3.1	atp6v1g3	51.4045	65.6804	70.8988	62.6612	45.4509	56.7889	66.3028	56.1809	0.510271	0.807734	-0.0420595	0.0638798	6.85883	0.0103982	0.00102049	0.000256031	0.00510046	0.00510046	0.971267
MSTRG.11212.1	MSTRG.11212	atpaf1.1	atpaf1	19.3943	20.3462	14.2125	17.9844	15.5336	18.2817	12.5763	15.4639	0.34038	0.692275	-0.0794526	0.0833348	5.9959	0.0472593	0.00219247	-0.000852211	0.00822455	0.00822455	0.946417
MSTRG.21588.1	MSTRG.21588	atpaf2.1	atpaf2	65.5645	61.7929	57.9719	61.7764	70.4876	70.0946	73.4186	71.3336	0.000768665	0.0140084	0.201029	0.0597619	7.14565	0.0171757	0.000905945	0.00110141	0.00445128	0.00445128	1.14952
MSTRG.4628.1	MSTRG.4628	atpif1.1	atpif1	112.105	118.913	87.9198	106.313	123.042	133.832	108.361	121.745	0.00110253	0.0182926	0.221645	0.0679276	6.67643	0.0436496	0.00131826	3.86e-05	0.00560298	0.00560298	1.16606
MSTRG.28009.1	MSTRG.28009	atraid.1	atraid	66.6006	68.3184	59.8279	64.9156	60.0749	59.8943	57.6337	59.201	0.538254	0.823909	-0.0404348	0.0656989	6.77789	0.00583438	0.00116025	0.000611028	0.00531427	0.00531427	0.972362
MSTRG.11843.2	MSTRG.11843	atrip.2	atrip	3.87652	5.48146	4.98488	4.78095	2.95986	5.56194	5.10439	4.54206	0.965832	0.991852	-0.0064534	0.150654	4.8595	0.0361062	0.0170901	-0.00470454	0.0169548	0.0169548	0.995537
MSTRG.56.1	MSTRG.56	atrn.1	atrn	16.3802	19.3691	24.3408	20.03	14.7649	16.1205	18.9501	16.6119	0.00944608	0.0857792	-0.136879	0.0527374	7.61907	0.021502	0.000478761	0.00369309	0.00367484	0.00369309	0.909485
MSTRG.19374.1	MSTRG.19374	atrx.1	atrx	37.8498	23.4945	20.912	27.4188	36.6941	25.5472	25.3366	29.1926	0.0412944	0.22389	0.142256	0.0697142	9.00523	0.0952096	0.00137276	0.00591735	0.00261153	0.00591735	1.10363
MSTRG.25792.1	MSTRG.25792	atxn10.1	atxn10	18.5378	17.5103	19.765	18.6044	16.1189	14.2008	16.1642	15.4947	0.0816973	0.337618	-0.127531	0.0732547	6.4103	0.0118682	0.001571	-0.000218206	0.00647839	0.00647839	0.915397
MSTRG.2893.1	MSTRG.2893	atxn2.1	atxn2	0	0	0	0	0	0	0	0	NA	NA	NA	NA	NA	NA	NA	NA	NA	NA	#VALUE!
MSTRG.27187.1	MSTRG.27187	atxn2l.1	atxn2l	141.43	123.518	124.612	129.853	127.707	118.668	129.819	125.398	0.830399	0.952398	0.00914685	0.0427044	9.02241	0.00729273	0.000130038	0.000864829	0.00260546	0.00260546	1.00636
MSTRG.27213.1	MSTRG.27213	atxn2l_1.1	atxn2l_1	41.7479	45.422	73.3836	53.5178	32.6075	35.251	55.247	41.0352	0.131848	0.440674	-0.172549	0.11451	5.18328	0.0506369	0.00606302	-0.00522019	0.0136057	0.0136057	0.887273
MSTRG.20323.1	MSTRG.20323	atxn3.1	atxn3	2.38977	4.80671	3.6463	3.61426	3.40117	3.50545	3.08865	3.33176	0.953425	0.988051	0.0239602	0.410232	4.97859	0.0433021	0.236847	-0.177142	0.0155882	0.0155882	1.01675
MSTRG.28279.1	MSTRG.28279	aup1.1	aup1	39.8123	38.914	42.7449	40.4904	31.5209	46.5126	38.5341	38.8559	0.885456	0.968384	0.015189	0.105437	5.74912	0.00807861	0.00314732	0.0135283	0.00955235	0.0135283	1.01058
MSTRG.17986.1	MSTRG.17986	aurkaip1.1	aurkaip1	34.0632	37.9122	35.9201	35.9651	37.6841	36.705	35.0416	36.4769	0.267439	0.62126	0.0737329	0.0664872	6.73925	0.00699823	0.00120936	0.0017391	0.00542146	0.00542146	1.05244
MSTRG.9436.1	MSTRG.9436	aurkb.1	aurkb	89.0286	98.7887	107.075	98.2975	85.0376	86.0069	110.146	93.7301	0.998745	0.999424	0.00010137	0.0644299	8.32071	0.00685759	0.00324751	0.00141758	0.0029793	0.0029793	1.00007
MSTRG.23720.1	MSTRG.23720	avd.2.1	avd.2	1.71984	3.9266	4.54331	3.39658	2.9173	4.90336	6.38396	4.73487	0.00346012	0.0422036	0.413264	0.141355	4.60489	0.183352	0.00976638	0.00429571	0.0202054	0.0202054	1.3317
MSTRG.20869.1	MSTRG.20869	aven.1	aven	7.18062	6.24257	6.37376	6.59898	6.50214	7.52291	6.07891	6.70132	0.525852	0.816343	0.0699358	0.110248	5.22513	0.0126798	0.00498545	0.00354479	0.0132464	0.0132464	1.04967
MSTRG.15136.1	MSTRG.15136	avl9.1	avl9	3.18676	3.93457	5.22363	4.11499	2.90235	3.7382	4.73576	3.7921	0.833439	0.953588	-0.0210501	0.100099	5.53615	0.0275626	0.00411569	-0.00405732	0.0109141	0.0109141	0.985515
MSTRG.51.1	MSTRG.51	avp.1	avp	5.68201	18.5064	10.5928	11.5938	6.82077	15.2036	9.38683	10.4704	0.923489	0.980701	0.0132828	0.138305	4.70786	0.172298	0.00985506	0.0169217	0.0188372	0.0188372	1.00925
MSTRG.17225.1	MSTRG.17225	avpi1.1	avpi1	8.57825	10.6598	12.1734	10.4705	7.199	7.73701	9.20769	8.0479	0.00269336	0.0352199	-0.194311	0.0647547	6.8257	0.0178801	0.00110351	0.00215648	0.00518625	0.00518625	0.87399
MSTRG.19111.1	MSTRG.19111	avpr2.1	avpr2	2.97296	3.29526	4.98876	3.75233	2.66034	2.46407	3.27333	2.79925	0.0300033	0.184893	-0.216239	0.0996471	5.54275	0.0397396	0.00402475	0.00710408	0.0108696	0.0108696	0.860807
MSTRG.21583.1	MSTRG.21583	axin1.1	axin1	5.35085	5.77426	6.98803	6.03771	5.15307	5.95016	6.63243	5.91189	0.612162	0.861549	0.0330821	0.0652519	6.80467	0.00603303	0.00114479	-0.000817188	0.00524193	0.00524193	1.0232
MSTRG.15870.1	MSTRG.15870	azi2.1	azi2	2.39665	2.39698	3.34257	2.71206	1.99957	1.73561	3.03479	2.25666	0.218857	0.564736	-0.120802	0.0982474	5.5704	0.0352732	0.00379431	0.00520867	0.0106845	0.0106845	0.919676
MSTRG.16636.1	MSTRG.16636	azin1.1	azin1	92.0579	127.839	112.662	110.853	116.654	159.369	141.556	139.193	1.15e-09	1.78e-07	0.29165	0.0479157	8.76479	0.0366812	0.000731912	-0.000469236	0.00271196	0.00271196	1.22404
MSTRG.5247.1	MSTRG.5247	azin2.1	azin2	1.59276	16.4207	8.56962	8.86103	1.69041	20.5961	7.97985	10.0888	0.517602	0.811973	0.130833	0.202201	5.79749	1.11731	0.052057	-0.0428305	0.00927098	0.00927098	1.09493
MSTRG.13171.1	MSTRG.13171	b3galnt2.1	b3galnt2	9.17058	12.0818	9.85156	10.368	7.27502	10.296	9.39013	8.98704	0.362347	0.709762	-0.0818501	0.0898562	5.82558	0.015461	0.00299862	0.00216598	0.00911258	0.00911258	0.944845
MSTRG.9302.1	MSTRG.9302	b3galt2.1	b3galt2	3.91778	4.2489	7.5833	5.25	6.20692	6.33387	7.94282	6.82787	0.00483613	0.0534032	0.351486	0.12474	5.97484	0.080056	0.015012	0.00680214	0.00832805	0.00832805	1.27587
MSTRG.19890.1	MSTRG.19890	b3galt4.1	b3galt4	8.32162	9.48002	13.0471	10.2829	8.13757	8.68099	11.5009	9.4398	0.934544	0.983063	-0.00565626	0.0688708	6.62393	0.0154108	0.00135302	-0.000415577	0.00576177	0.00576177	0.996087
MSTRG.17977.1	MSTRG.17977	b3galt6.1	b3galt6	2.49144	3.75874	4.28863	3.51294	2.2975	4.50234	4.60352	3.80112	0.254136	0.6065	0.121275	0.106348	5.34603	0.0650141	0.00468748	0.00129779	0.0122772	0.0122772	1.0877
MSTRG.10378.1	MSTRG.10378	b3gat3.1	b3gat3	2.83321	0.846363	4.71957	2.79971	4.8893	8.56397	1.73327	5.06218	0.661955	0.884501	0.672987	1.53926	4.65848	0.710299	3.53449	-2.20058	0.0194822	0.0194822	1.59437
MSTRG.6460.1	MSTRG.6460	b3glct.1	b3glct	6.09852	3.19846	3.90156	4.39951	7.65294	3.21431	5.13415	5.3338	0.761408	0.927006	0.225123	0.741435	5.09644	0.165941	0.810191	-0.797449	0.0143973	0.0143973	1.16888
MSTRG.12667.1	MSTRG.12667	b3gnt2.1	b3gnt2	11.1296	14.693	26.3115	17.3781	9.54962	12.0351	15.0855	12.2234	0.0547094	0.266993	-0.22153	0.11531	7.5184	0.0717914	0.000567761	0.0193767	0.00381425	0.0193767	0.857655
MSTRG.1743.1	MSTRG.1743	b3gnt3_1.1	b3gnt3_1	0.049218	0.022637	0.301696	0.124517	0.061348	0.15098	0.056107	0.0894783	NA	NA	NA	NA	NA	NA	NA	NA	NA	NA	#VALUE!
MSTRG.2846.1	MSTRG.2846	b3gnt4.1	b3gnt4	0.929331	1.187	1.35829	1.15821	1.16269	0.990423	1.10153	1.08488	0.942738	0.98488	0.0148487	0.206723	3.73518	0.0124392	0.0241208	0.00445389	0.0399808	0.0399808	1.01035
MSTRG.13853.1	MSTRG.13853	b3gnt5.1	b3gnt5	20.7931	18.9943	30.1625	23.3166	19.0068	17.3743	21.5106	19.2972	0.199559	0.539613	-0.0880868	0.0686672	7.16931	0.0195941	0.000741829	0.00633094	0.00440452	0.00633094	0.94077
MSTRG.1197.1	MSTRG.1197	b4galt1.1.1	b4galt1.1	4.3014	2.15603	2.54355	3.00033	3.76091	3.26106	4.06569	3.69589	0.73842	0.917094	0.346129	1.03648	5.67241	0.119551	1.60141	-1.54342	0.0100224	0.0100224	1.27115
MSTRG.25135.1	MSTRG.25135	b4galt3_1.1	b4galt3_1	8.25928	12.2081	21.3121	13.9265	5.42997	9.02104	12.6023	9.01778	0.0177315	0.131679	-0.361041	0.152262	6.47853	0.170281	0.0285388	-0.023291	0.00623682	0.00623682	0.778603
MSTRG.16231.1	MSTRG.16231	b4galt5.1	b4galt5	13.4875	13.6887	18.476	15.2174	15.3408	13.8875	14.9215	14.7166	0.558146	0.835957	0.053366	0.091131	7.11633	0.0103352	0.000888337	0.0115689	0.00451053	0.0115689	1.03768
MSTRG.23495.1	MSTRG.23495	b4galt6.1	b4galt6	0.821688	0.988123	1.58731	1.13237	0.667025	0.540343	0.896633	0.701334	0.0652525	0.297588	-0.403471	0.218859	3.62753	0.108487	0.0277834	-0.000744937	0.0440652	0.0440652	0.756037
MSTRG.7415.1	MSTRG.7415	b4galt7.1	b4galt7	57.7644	43.0682	12.7601	37.8642	61.6747	62.4655	33.0582	52.3995	0.0501271	0.253073	0.516095	0.263465	6.76531	0.429657	0.0122733	0.0918471	0.0053488	0.0918471	1.43008
MSTRG.10216.1	MSTRG.10216	b4gat1.1	b4gat1	0.735548	1.26745	2.73353	1.57884	0.693359	1.00858	1.63101	1.11098	0.18387	0.520821	-0.213357	0.160547	4.3943	0.210996	0.0152998	0.008632	0.0233633	0.0233633	0.862528
MSTRG.21653.1	MSTRG.21653	b9d1.1	b9d1	7.87028	7.0685	14.0283	9.65569	5.48346	6.78778	9.54818	7.27314	0.0700572	0.309083	-0.195324	0.107822	5.40114	0.0724453	0.00557398	0.00876624	0.0118644	0.0118644	0.873377
MSTRG.20098.1	MSTRG.20098	b9d2.1	b9d2	4.32754	7.96823	11.2543	7.85001	2.43446	4.30647	7.78561	4.84218	0.0103546	0.0916936	-0.427582	0.16678	5.19025	0.214029	0.0281783	-0.0160177	0.0135449	0.0135449	0.743507
MSTRG.1752.1	MSTRG.1752	babam1.1	babam1	2.6338	3.82001	2.99161	3.14847	3.40219	6.54865	1.70515	3.88533	0.695843	0.899264	0.127247	0.325492	4.45063	0.199561	0.136458	0.0220546	0.0224596	0.0224596	1.09221
MSTRG.3711.1	MSTRG.3711	bace2.1	bace2	24.9285	26.5919	33.4482	28.3228	24.7471	27.5244	27.3422	26.5379	0.91652	0.978634	-0.00760172	0.0725227	7.80013	0.00583221	0.000439807	0.00744952	0.00345387	0.00744952	0.994745
MSTRG.13006.1	MSTRG.13006	baf-l.1	baf-l	18.7521	28.1976	12.4762	19.8086	17.8813	20.5909	15.455	17.9757	0.84753	0.958688	0.0297166	0.154556	4.84981	0.0904787	0.0143765	0.0214549	0.0170715	0.0214549	1.02081
MSTRG.24080.1	MSTRG.24080	bag1.1	bag1	2.25345	2.81022	3.17801	2.74723	2.56778	3.8167	4.90014	3.76154	0.000450418	0.0094285	0.382511	0.10902	5.28133	0.0672788	0.00504396	0.0095308	0.0127841	0.0127841	1.30361
MSTRG.13676.1	MSTRG.13676	bag2.1	bag2	40.773	47.4472	32.5356	40.2519	26.4394	40.924	30.3617	32.575	0.142121	0.456275	-0.156037	0.106297	6.37791	0.0419863	0.00180161	0.015147	0.00659743	0.015147	0.897487
MSTRG.9127.1	MSTRG.9127	bag4.1	bag4	3.74722	4.81086	5.02562	4.5279	4.54486	5.22253	6.06273	5.27671	0.00211601	0.0296937	0.21183	0.0689225	6.63665	0.0203259	0.00140279	0.00157586	0.00572268	0.00572268	1.15816
MSTRG.19960.1	MSTRG.19960	bag6.1	bag6	25.3216	22.0645	24.7207	24.0356	23.2996	27.4319	23.5453	24.7589	0.435338	0.760014	0.0671743	0.0861111	7.57303	0.00703138	0.0026392	0.00848347	0.00373705	0.00848347	1.04766
MSTRG.23384.1	MSTRG.23384	bahcc1.1	bahcc1	21.0107	19.1964	20.2102	20.1391	18.5414	14.2986	18.197	17.0123	0.0582189	0.278173	-0.132217	0.0698066	8.34242	0.0204354	0.00138446	0.00592499	0.00296354	0.00592499	0.912428
MSTRG.20971.1	MSTRG.20971	bahd1.1	bahd1	5.297	4.59468	4.05351	4.6484	4.5561	4.41891	3.63477	4.20326	0.594122	0.853379	-0.0357502	0.0670896	6.69599	0.0303204	0.00120604	-0.000116499	0.00554548	0.00554548	0.975524
MSTRG.23332.1	MSTRG.23332	baiap2.1	baiap2	0.974174	1.53785	1.53648	1.3495	0.984798	1.1017	1.45659	1.18103	0.602254	0.856882	-0.0700396	0.134391	4.72971	0.028649	0.00853387	0.0109402	0.0185576	0.0185576	0.952612
MSTRG.14957.2	MSTRG.14957	bambi.2	bambi	140.117	167.988	145.482	151.196	152.17	209.099	175.961	179.077	1.36e-06	8.55e-05	0.224046	0.0463729	8.36581	0.0230795	0.000278779	0.000831284	0.00294689	0.00294689	1.168
MSTRG.10193.1	MSTRG.10193	banf1.1	banf1	222.733	297.244	562.49	360.822	208.709	223.051	350.043	260.601	0.0974283	0.37294	-0.185743	0.112066	8.87276	0.0827807	0.000164637	0.0186734	0.00266326	0.0186734	0.879196
MSTRG.10871.1	MSTRG.10871	banp.1	banp	16.2342	20.5439	31.6192	22.7991	14.9895	16.3544	23.0835	18.1424	0.0307978	0.187919	-0.148776	0.068888	6.84526	0.0508427	0.00121791	0.00590043	0.00513532	0.00590043	0.902016
MSTRG.11940.1	MSTRG.11940	bap1.1	bap1	49.2919	51.9339	65.8613	55.6957	49.832	51.7186	58.5604	53.3703	0.886279	0.968655	0.00701544	0.0490543	7.99761	0.00739589	0.000359001	0.00184447	0.00325048	0.00325048	1.00487
MSTRG.22430.1	MSTRG.22430	bard1.1	bard1	9.51943	9.61272	10.1662	9.7661	9.20395	9.98649	11.3069	10.1658	0.125037	0.427989	0.11543	0.0752491	7.00317	0.00571768	0.00374003	-0.000688273	0.00475362	0.00475362	1.0833
MSTRG.15598.1	MSTRG.15598	basp1.1	basp1	10.1087	6.98626	9.50655	8.86718	5.41912	5.31169	3.57342	4.76808	0.00431337	0.0490882	-0.551738	0.193302	5.38676	0.146516	0.00438807	0.0516602	0.0119706	0.0516602	0.682198
MSTRG.20850.1	MSTRG.20850	baz1a.1	baz1a	40.4183	30.3172	23.1995	31.3117	43.1421	32.7298	24.4588	33.4435	0.0444279	0.23398	0.111818	0.0556299	8.41053	0.0916938	0.00172604	-0.00169282	0.00291598	0.00291598	1.08059
MSTRG.4168.1	MSTRG.4168	baz1b.1	baz1b	30.366	31.7721	41.5214	34.5532	31.2516	31.0039	36.4453	32.9003	0.818143	0.947187	0.0104582	0.0454836	8.45605	0.00853237	0.000217372	0.00279035	0.00288576	0.00288576	1.00728
MSTRG.25698.1	MSTRG.25698	bbip1.1	bbip1	29.1328	22.9131	15.8316	22.6258	19.6015	22.5077	14.5765	18.8953	0.330248	0.683255	-0.10281	0.105596	5.35405	0.0740482	0.00450959	0.00838439	0.0122161	0.0122161	0.931218
MSTRG.10636.1	MSTRG.10636	bbs2.1	bbs2	5.45944	5.28475	4.97597	5.24005	5.16184	4.4716	4.67019	4.76787	0.6364	0.872431	-0.0467472	0.0988861	5.72205	0.0114929	0.00495288	-0.0020406	0.00971482	0.00971482	0.968117
MSTRG.8305.1	MSTRG.8305	bbs4.1	bbs4	8.48301	6.23574	8.43311	7.71729	7.27179	6.64277	6.82565	6.9134	0.566922	0.840956	-0.0505552	0.0882921	5.86948	0.0194862	0.00282109	0.00566438	0.00887217	0.00887217	0.965565
MSTRG.22654.1	MSTRG.22654	bbs5.1	bbs5	12.1547	13.9865	18.6328	14.9247	10.0413	11.4201	9.12676	10.1961	0.0633551	0.292726	-0.305447	0.164511	6.10639	0.0445827	0.00237497	0.0382211	0.0077075	0.0382211	0.809191
MSTRG.883.1	MSTRG.883	bbs7.1	bbs7	1.6737	2.31481	4.22017	2.73623	0.575204	1.07405	4.10433	1.91786	0.539137	0.824222	-0.565533	0.920886	4.89142	0.527839	1.25547	-1.10831	0.0165728	0.0165728	0.675706
MSTRG.18893.1	MSTRG.18893	bcap31.1	bcap31	75.8423	89.2572	98.7305	87.9433	73.397	88.9784	89.0906	83.822	0.935673	0.983287	-0.00416538	0.0516092	7.73668	0.00502842	0.000468094	0.000464665	0.00352717	0.00352717	0.997117
MSTRG.10564.1	MSTRG.10564	bcar1.1	bcar1	6.3474	5.3689	7.6445	6.4536	5.32029	4.36239	6.19407	5.29225	0.0472475	0.24395	-0.136752	0.0689246	6.59883	0.0281426	0.00128587	-0.000888057	0.00584004	0.00584004	0.909565
MSTRG.11412.1	MSTRG.11412	bcar3.1	bcar3	19.4697	17.522	18.6922	18.5613	15.1312	12.9506	12.797	13.6263	3.43e-05	0.00124278	-0.257585	0.0621764	6.96569	0.0328141	0.000959272	0.000842681	0.00483958	0.00483958	0.836487
MSTRG.25988.2	MSTRG.25988	bcas2.2	bcas2	220.543	246.346	248.617	238.502	228.829	289.066	282.526	266.807	0.000526094	0.0105541	0.159278	0.0459398	8.42443	0.00966121	0.00025907	0.000389623	0.00290662	0.00290662	1.11673
MSTRG.26667.1	MSTRG.26667	bcat1.1	bcat1	8.09196	9.7226	11.0643	9.62629	8.50677	11.4077	8.05729	9.32393	0.911829	0.976986	0.022366	0.201983	3.79023	0.0211459	0.0231362	0.0180372	0.0380596	0.0380596	1.01562
MSTRG.18661.1	MSTRG.18661	bcat2.1	bcat2	22.7545	16.0087	21.3166	20.0266	18.1854	13.8834	16.7014	16.2568	0.0301279	0.185402	-0.149852	0.069107	6.65322	0.0381505	0.00149129	-0.000837282	0.00567238	0.00567238	0.901343
MSTRG.17062.1	MSTRG.17062	bccip.1	bccip	17.3107	8.73151	15.9689	14.0037	16.8887	18.5194	11.529	15.6457	0.561445	0.838101	0.182793	0.314782	6.72703	0.103714	0.0592932	0.0893385	0.00545604	0.0893385	1.13508
MSTRG.6348.1	MSTRG.6348	bcdin3d.1	bcdin3d	9.28337	10.2999	12.9462	10.8432	10.3286	11.0922	12.7044	11.3751	0.25796	0.610109	0.119964	0.106048	5.3504	0.0120412	0.00462537	-0.00155565	0.0122439	0.0122439	1.08671
MSTRG.20101.2	MSTRG.20101	bckdha.2	bckdha	16.0627	8.61881	7.94815	10.8766	15.7159	10.9394	8.85626	11.8372	0.0644756	0.295424	0.184821	0.0999639	6.48905	0.151603	0.0087885	-0.000810877	0.00620066	0.00620066	1.13668
MSTRG.13525.1	MSTRG.13525	bckdhb.1	bckdhb	0.084612	0.426961	0.571578	0.36105	0.109391	0.20644	0.152909	0.156247	0.390525	0.728357	-0.483312	0.562863	2.14841	0.397896	0.279753	-0.00709579	0.195469	0.195469	0.715334
MSTRG.21453.1	MSTRG.21453	bckdk.1	bckdk	4.5918	5.44841	12.6601	7.56676	5.91932	9.20381	8.83424	7.98579	0.461294	0.77793	0.190752	0.258921	6.36343	0.128146	0.0716603	0.0288996	0.00665157	0.0288996	1.14136
MSTRG.24207.1	MSTRG.24207	bcl2l13.1	bcl2l13	0.433999	0.411155	1.19725	0.680803	0.159193	0.463728	1.37419	0.665702	0.744029	0.919283	-0.160221	0.490689	2.11156	0.482776	0.157903	-0.0128474	0.203261	0.203261	0.894888
MSTRG.24211.1	MSTRG.24211	bcl2l13_1.1	bcl2l13_1	1.09704	2.1988	4.14419	2.48001	1.47498	1.6286	3.50031	2.2013	0.950348	0.986842	-0.012073	0.19388	4.17314	0.233339	0.0161156	0.0402685	0.0274981	0.0402685	0.991667
MSTRG.2853.1	MSTRG.2853	bcl7a.1	bcl7a	45.9999	40.9156	57.3433	48.0863	52.2525	45.5336	55.8692	51.2184	0.00852984	0.0795318	0.144144	0.0548003	7.46692	0.0192983	0.000614133	0.00150259	0.00389048	0.00389048	1.10507
MSTRG.3670.2	MSTRG.3670	bcl9.2	bcl9	1.68914	1.16014	2.2084	1.68589	1.3709	1.20035	1.98812	1.51979	0.80829	0.944153	-0.0568555	0.234327	5.08876	0.0721679	0.0678932	-0.0633043	0.0144705	0.0144705	0.961357
MSTRG.13234.1	MSTRG.13234	bclaf1.1	bclaf1	7.1027	6.23516	6.58235	6.64007	5.55085	5.74996	6.93281	6.07788	0.789683	0.936371	-0.0293918	0.110196	6.1399	0.00888116	0.0106559	0.00164801	0.00755887	0.00755887	0.979833
MSTRG.18046.1	MSTRG.18046	bco2.1	bco2	0.494215	0.233411	0.725505	0.484377	0.09251	0.239623	0.554629	0.295587	0.45814	0.775685	-0.550664	0.742223	2.78075	0.46408	0.725899	-0.351293	0.100443	0.100443	0.682706
MSTRG.4960.1	MSTRG.4960	bcor.1	bcor	11.977	12.6737	15.4781	13.3763	12.3958	9.57963	11.8885	11.288	0.253858	0.606418	-0.11692	0.102469	7.41507	0.0185032	0.0100756	0.00567425	0.00397082	0.00567425	0.922154
MSTRG.19542.1	MSTRG.19542	bcorl1.1	bcorl1	0.282359	0.154673	0.505955	0.314329	0.096896	0.111845	0.299836	0.169526	0.172328	0.50446	-0.577878	0.423428	3.76349	0.358157	0.229957	-0.160436	0.0389793	0.0389793	0.669949
MSTRG.2633.1	MSTRG.2633	bcr.1	bcr	12.1442	12.1741	12.6363	12.3182	10.8188	10.3698	10.3222	10.5036	0.0673779	0.303326	-0.103806	0.0567512	7.3037	0.00714339	0.000674972	0.000484755	0.00415608	0.00415608	0.930575
MSTRG.22819.1	MSTRG.22819	bcs1l.1	bcs1l	0.574168	0.271389	1.65595	0.833834	2.32219	2.05088	1.06415	1.81241	0.435273	0.759992	1.01378	1.29938	3.62777	0.696917	2.48853	-1.70467	0.0440557	0.0440557	2.01919
MSTRG.13837.1	MSTRG.13837	bdh1.1	bdh1	1.75229	2.10682	1.41665	1.75859	2.02679	2.57916	2.48091	2.36228	0.0660452	0.299876	0.350852	0.190876	3.92063	0.0594958	0.0207416	0.00589744	0.0339086	0.0339086	1.27531
MSTRG.998.1	MSTRG.998	bdh2.1	bdh2	20.1421	20.3026	27.4334	22.626	20.8753	21.316	29.5759	23.9224	0.0955438	0.368656	0.120165	0.0720912	6.48827	0.0194299	0.00159241	-0.00107566	0.00620332	0.00620332	1.08686
MSTRG.23171.1	MSTRG.23171	becn1.1	becn1	2.86431	4.18395	3.02253	3.35693	2.93375	2.46938	3.35422	2.91912	0.713887	0.906653	-0.0757641	0.206644	5.21389	0.0279396	0.0304876	0.0335649	0.0133416	0.0335649	0.948839
MSTRG.5368.1	MSTRG.5368	bend2.1	bend2	7.46489	5.43605	4.38576	5.76223	6.26074	5.17168	3.86387	5.09876	0.684108	0.893858	-0.0393187	0.0966387	5.64016	0.0881996	0.00378001	-0.00245757	0.0102285	0.0102285	0.973114
MSTRG.394.1	MSTRG.394	bend4.1	bend4	1.63561	1.0756	1.54365	1.41829	1.25297	1.22341	1.37779	1.28472	0.83655	0.954409	-0.0364725	0.176786	4.08968	0.0269594	0.0175043	-0.000234688	0.0293756	0.0293756	0.975036
MSTRG.11239.1	MSTRG.11239	bend5.1	bend5	8.23454	9.33518	10.5518	9.37385	11.0253	9.1293	12.9057	11.0201	0.0611841	0.286145	0.216709	0.115753	6.02901	0.0280447	0.0120331	0.00323401	0.00806508	0.00806508	1.16208
MSTRG.15111.1	MSTRG.15111	bet1.1	bet1	45.0192	64.8308	63.7033	57.8511	42.7414	63.7328	71.5769	59.3504	0.159784	0.485725	0.0932064	0.0663014	6.84839	0.0257472	0.00146656	0.00397097	0.00512725	0.00512725	1.06674
MSTRG.9828.1	MSTRG.9828	bet1l.1	bet1l	5.5448	6.89832	9.92256	7.45523	4.56577	7.92398	14.9669	9.15221	0.504167	0.805044	0.18491	0.276833	5.95534	0.1406	0.106529	-0.0562097	0.00842542	0.00842542	1.13675
MSTRG.16350.1	MSTRG.16350	bhlhe22.1	bhlhe22	6.65011	4.30152	8.20629	6.38597	4.02565	2.44458	4.0445	3.50491	4.8e-07	3.61e-05	-0.517424	0.102787	5.50615	0.164304	0.00472891	0.00244269	0.0111187	0.0111187	0.698618
MSTRG.11979.1	MSTRG.11979	bhlhe40.1	bhlhe40	2.16967	2.38724	2.08487	2.21393	1.67876	2.23252	2.60379	2.17169	0.96326	0.990885	0.00703766	0.152783	4.48526	0.01493	0.0130862	0.0153235	0.0219277	0.0219277	1.00489
MSTRG.19144.1	MSTRG.19144	bicd2.1	bicd2	4.32845	3.61745	22.4203	10.1221	2.44576	3.68001	13.5185	6.54808	0.263017	0.616126	-0.28937	0.25853	6.4333	0.665139	0.0938614	-0.0469514	0.00639557	0.00639557	0.818259
MSTRG.25213.1	MSTRG.25213	bicd2_1.1	bicd2_1	17.5593	18.0295	19.8915	18.4934	14.2732	16.6627	14.8546	15.2635	0.022805	0.155155	-0.124966	0.0548892	7.53986	0.0069689	0.000565442	0.0039538	0.00378348	0.0039538	0.917026
MSTRG.6616.1	MSTRG.6616	birc2.1	birc2	24.8629	34.5428	40.2127	33.2062	18.8365	29.0261	34.9652	27.6092	0.0125173	0.104401	-0.136556	0.0546834	7.56459	0.0430029	0.00073668	0.00184787	0.00374873	0.00374873	0.909688
MSTRG.23422.1	MSTRG.23422	birc5.2.1	birc5.2	226.957	232.437	235.087	231.494	213.68	232.031	225.064	223.592	0.155752	0.479371	0.0644973	0.0454365	8.45098	0.00709264	0.000207647	-3.38e-05	0.00288907	0.00288907	1.04572
MSTRG.27610.1	MSTRG.27610	birc7.1	birc7	0.571264	0.832475	0.556252	0.65333	0.605784	1.30249	0.804099	0.904124	0.227187	0.575191	0.355512	0.294387	3.06953	0.0958372	0.0551356	-0.0437213	0.0748601	0.0748601	1.27944
MSTRG.12281.1	MSTRG.12281	bix1.1.1	bix1.1	0.379166	0.475063	0.641178	0.498469	0.272511	0.76507	0.485953	0.507845	0.991583	0.998532	-0.00437887	0.415077	2.64547	0.105489	0.142773	-0.056622	0.115661	0.115661	0.996969
MSTRG.23547.1	MSTRG.23547	blcap.1	blcap	53.4957	51.8257	56.1817	53.8344	49.7126	51.7174	49.4785	50.3028	0.828679	0.951789	-0.0133814	0.0618376	6.96273	0.00266079	0.000889348	0.000513141	0.00484649	0.00484649	0.990768
MSTRG.8956.1	MSTRG.8956	blm.1	blm	7.92914	7.14588	7.04834	7.37445	6.79405	7.12526	6.29391	6.73774	0.594414	0.853379	-0.0390995	0.0734332	6.63978	0.0097711	0.00237551	1.89e-05	0.00571313	0.00571313	0.973262
MSTRG.6056.1	MSTRG.6056	bloc1s1.1	bloc1s1	13.1974	16.229	16.1907	15.2057	10.9785	15.5168	17.1428	14.546	0.997879	0.999374	0.000234152	0.0880978	5.89842	0.0128642	0.00292361	0.00349877	0.00871821	0.00871821	1.00016
MSTRG.17315.1	MSTRG.17315	bloc1s2.1	bloc1s2	0.52425	0	0.459282	0.327844	0.418785	0.513927	0.169519	0.36741	0.603026	0.857307	0.60443	1.16224	1.39321	1.19616	1.59235	0.204264	0.433869	0.433869	1.52038
MSTRG.19849.1	MSTRG.19849	bloc1s3.1	bloc1s3	12.7393	14.8641	17.542	15.0484	11.7318	16.061	17.423	15.0719	0.261063	0.61436	0.0766984	0.0682442	6.66763	0.00966855	0.00135677	0.00185192	0.00562913	0.00562913	1.0546
MSTRG.15184.1	MSTRG.15184	bloc1s4.1	bloc1s4	36.4937	48.6234	66.1059	50.4077	38.359	47.2268	56.8681	47.4846	0.704416	0.903195	0.0285682	0.075305	6.67819	0.0261705	0.00290851	0.00156489	0.00559776	0.00559776	1.02
MSTRG.20049.1	MSTRG.20049	blvrb.1	blvrb	5.65841	1.79627	0.797586	2.75075	8.67267	6.50319	1.81849	5.66478	0.297386	0.652589	0.905851	0.869292	3.79988	1.00261	1.09577	-1.00918	0.0377338	0.0377338	1.87365
MSTRG.4917.1	MSTRG.4917	blzf1.1	blzf1	35.8891	53.3602	60.3172	49.8555	35.2004	53.658	58.1788	49.0124	0.463635	0.779595	0.0404098	0.0551388	7.43084	0.0346673	0.000614433	-0.000570228	0.003946	0.003946	1.02841
MSTRG.15000.2	MSTRG.15000	bmi1.2	bmi1	15.6947	11.2731	11.1667	12.7115	16.5085	12.7867	11.624	13.6397	0.0466915	0.242097	0.132557	0.0666421	6.87844	0.0556543	0.00161096	-0.000999454	0.0050508	0.0050508	1.09623
MSTRG.9057.1	MSTRG.9057	bmp1.1	bmp1	16.0345	18.5249	15.8569	16.8054	15.2902	15.3427	15.6834	15.4387	0.525012	0.81572	-0.0404536	0.0636425	7.28779	0.00420968	0.00110299	0.00497256	0.00418403	0.00497256	0.972349
MSTRG.12562.1	MSTRG.12562	bmp2.1	bmp2	6.62294	8.56907	11.0192	8.73707	6.11154	8.27688	9.11591	7.83478	0.768185	0.928795	-0.0225327	0.0764468	6.29275	0.0181807	0.00184251	0.00070764	0.00692367	0.00692367	0.984503
MSTRG.20469.1	MSTRG.20469	bmp4.1	bmp4	3.05258	3.91006	2.41377	3.12547	3.53843	4.17684	3.039	3.58476	0.00255827	0.0339224	0.22537	0.0747157	6.54088	0.0661294	0.00234702	0.00300934	0.00602662	0.00602662	1.16908
MSTRG.25579.1	MSTRG.25579	bmp7.1.1	bmp7.1	71.0749	95.2146	93.9023	86.7306	67.1666	80.101	83.1721	76.8132	0.0786332	0.330279	-0.0837564	0.0476248	8.17213	0.0110978	0.000306932	0.00288304	0.00309525	0.00309525	0.943598
MSTRG.8450.2	MSTRG.8450	bmp7.2.2	bmp7.2	2.50975	6.9062	8.45583	5.95726	3.95833	10.1931	13.5613	9.23757	2.51e-06	0.000145496	0.51941	0.110332	5.55477	0.335958	0.00747109	-0.00551544	0.0107888	0.0107888	1.43337
MSTRG.17603.1	MSTRG.17603	bmpr1a.1	bmpr1a	6.46091	7.46844	9.17721	7.70219	6.43213	6.40102	7.57699	6.80338	0.563294	0.839299	-0.0504203	0.0872391	6.01231	0.00704903	0.00327098	0.00170138	0.00814501	0.00814501	0.965655
MSTRG.17589.1	MSTRG.17589	bms1.1	bms1	64.9257	58.679	53.03	58.8782	66.9379	65.7319	51.2337	61.3012	0.0482979	0.247519	0.0865346	0.0438208	8.73811	0.0271049	0.000155466	0.00183159	0.00272493	0.00272493	1.06182
MSTRG.17040.1	MSTRG.17040	bnip3.1	bnip3	0.746966	1.37475	2.53608	1.5526	2.22589	0.565498	2.33759	1.70966	0.858475	0.961624	0.103083	0.57809	4.6229	0.391405	0.396016	0.105266	0.0199594	0.105266	1.07407
MSTRG.25756.1	MSTRG.25756	boc.1	boc	19.4735	13.8929	18.6111	17.3259	15.8892	10.0739	14.561	13.508	0.00301095	0.0382214	-0.212264	0.071551	7.02867	0.0633499	0.00298258	0.000957546	0.00469673	0.00469673	0.863181
MSTRG.26916.1	MSTRG.26916	boc_1.1	boc_1	13.3659	12.4832	13.5803	13.1431	10.5257	7.79993	12.9751	10.4336	0.29809	0.653052	-0.18983	0.182435	4.05424	0.0444795	0.0196849	0.0125005	0.0302388	0.0302388	0.876709
MSTRG.26163.1	MSTRG.26163	bod1.1	bod1	3.34288	4.50424	5.56622	4.47111	0.439112	1.98612	6.44321	2.95615	0.293595	0.649584	-0.841559	0.80128	4.65204	0.882501	0.943506	-0.381034	0.0195678	0.0195678	0.55804
MSTRG.229.1	MSTRG.229	bod1l1.1	bod1l1	14.9373	12.5861	11.7494	13.0909	15.9295	13.81	12.1625	13.9674	0.00979296	0.0879822	0.121434	0.0470117	8.21501	0.033982	0.000254843	-0.000197247	0.00306031	0.00306031	1.08782
MSTRG.14282.1	MSTRG.14282	bok.1	bok	2.34612	3.34952	4.53658	3.41074	1.50371	1.7886	1.77544	1.68925	1.2e-05	0.00052825	-0.594571	0.135815	4.75128	0.130906	0.00938414	0.0181627	0.0182846	0.0182846	0.662241
MSTRG.21155.1	MSTRG.21155	bola1.1	bola1	24.3537	11.0678	18.7677	18.0631	17.1343	11.4614	16.8196	15.1385	0.434406	0.759436	-0.0825462	0.105602	5.40923	0.103512	0.00492245	0.0111807	0.0118052	0.0118052	0.944389
MSTRG.8919.1	MSTRG.8919	bola3.1	bola3	29.4974	45.7985	42.0412	39.1124	29.4173	41.3324	42.1934	37.6477	0.475089	0.787618	0.0545991	0.0764454	6.30009	0.0193469	0.00187104	0.000601588	0.00689481	0.00689481	1.03857
MSTRG.27977.1	MSTRG.27977	bop1.1	bop1	93.2162	87.2053	95.4762	91.9659	69.9776	76.6105	92.819	79.8024	0.454529	0.773749	-0.0758242	0.101385	5.47155	0.00801659	0.00405922	-0.000968803	0.0113591	0.0113591	0.9488
MSTRG.5903.1	MSTRG.5903	bora.1	bora	15.5773	20.1846	22.6745	19.4788	14.5606	18.7451	15.1029	16.1362	0.251974	0.604207	-0.115871	0.101147	7.14411	0.0160307	0.000801942	0.0145443	0.00445436	0.0145443	0.922825
MSTRG.24195.1	MSTRG.24195	borcs5.1	borcs5	2.25915	2.13366	4.75029	3.0477	2.26193	2.42795	4.43883	3.0429	0.697937	0.899906	0.0669084	0.172397	4.16272	0.122945	0.0168594	-0.0131881	0.0277215	0.0277215	1.04747
MSTRG.11965.1	MSTRG.11965	borcs6.1	borcs6	10.0331	7.6946	3.36645	7.03137	6.48963	6.57065	3.80023	5.62017	0.626611	0.868436	-0.103516	0.212775	4.28168	0.195135	0.0425734	-0.0089741	0.0253367	0.0253367	0.930762
MSTRG.17145.1	MSTRG.17145	borcs7.1	borcs7	3.59361	3.06355	4.02158	3.55958	2.50061	1.79123	2.3287	2.20685	0.00923495	0.0841795	-0.403402	0.154962	4.5812	0.0748493	0.0154862	-0.0101141	0.0205337	0.0205337	0.756073
MSTRG.1819.1	MSTRG.1819	borcs8.1	borcs8	0.316229	0.495345	0.583016	0.464863	0.405304	0.419856	0.656249	0.493803	0.620831	0.866154	0.18423	0.372428	2.56866	0.0347459	0.0826913	-0.0596818	0.125363	0.125363	1.13621
MSTRG.23286.1	MSTRG.23286	brca1.1	brca1	1.42578	2.26141	2.61858	2.10192	0.821065	0.771172	1.54351	1.04525	0.029539	0.182969	-0.659563	0.303078	5.37819	0.2054	0.12575	-0.0736467	0.0120344	0.0120344	0.63307
MSTRG.19212.1	MSTRG.19212	brcc3.1	brcc3	46.6602	44.622	37.5294	42.9372	47.9134	45.9383	36.9762	43.6093	0.0914044	0.359749	0.0853789	0.0505788	7.81091	0.0340055	0.00039549	-0.000363269	0.00344184	0.00344184	1.06097
MSTRG.7923.1	MSTRG.7923	brd1.1	brd1	3.54134	3.9088	7.12678	4.85897	2.85485	4.2504	4.65552	3.92026	0.437375	0.761937	-0.107688	0.13866	6.26902	0.0513383	0.0126499	0.0161902	0.00701795	0.0161902	0.928074
MSTRG.19915.1	MSTRG.19915	brd2.1	brd2	0.267228	0	3.03796	1.10173	0.375214	0.376773	0.405426	0.385804	0.615093	0.86303	0.915204	1.82015	3.19428	4.31349	1.726	3.24343	0.0662184	3.24343	1.88584
MSTRG.23950.1	MSTRG.23950	brd3.1	brd3	20.4409	15.4035	7.21154	14.352	22.4584	22.3139	13.1112	19.2945	0.00333694	0.0411753	0.420205	0.143177	7.52279	0.250321	0.00328682	0.0274626	0.0038079	0.0274626	1.33812
MSTRG.9136.1	MSTRG.9136	brd4.1	brd4	1.83346	1.74931	2.56776	2.05018	1.48077	1.42311	1.96512	1.623	0.157218	0.481596	-0.191752	0.135562	5.17093	0.0411192	0.0138514	-0.0121811	0.0137143	0.0137143	0.875542
MSTRG.10485.1	MSTRG.10485	brd7.1	brd7	5.93924	10.6977	17.0561	11.231	2.84672	7.77054	11.7705	7.46257	0.00332478	0.0410827	-0.400861	0.136533	6.72013	0.297999	0.0224863	0.00376713	0.00547573	0.00547573	0.757406
MSTRG.7425.1	MSTRG.7425	brd8.1	brd8	13.5311	12.1617	12.0131	12.5686	14.1981	10.9071	10.278	11.7944	0.929082	0.982066	-0.0149489	0.167965	6.97297	0.0283281	0.0374958	-0.032155	0.00482265	0.00482265	0.989692
MSTRG.15981.2	MSTRG.15981	brd9.2	brd9	17.8903	1.57567	10.0874	9.85113	5.97124	8.43137	3.58653	5.99638	0.962688	0.990595	-0.0802077	1.71454	5.67534	0.746653	4.39946	-3.18213	0.0100039	0.0100039	0.945921
MSTRG.20619.1	MSTRG.20619	brf1.1	brf1	7.98244	7.50758	10.8818	8.79061	6.29004	6.4994	8.41905	7.0695	0.0214465	0.149022	-0.138542	0.0602347	7.07444	0.0186914	0.00084455	0.000107919	0.00459778	0.00459778	0.908437
MSTRG.21857.1	MSTRG.21857	bri3.1	bri3	3.46786	6.40487	3.81961	4.56411	2.63863	5.58043	4.84457	4.35454	0.997244	0.999169	-0.000537867	0.155725	4.42023	0.0820067	0.013434	0.0181233	0.0229412	0.0229412	0.999627
MSTRG.3453.1	MSTRG.3453	brix1.1	brix1	448.752	424.973	360.324	411.35	461.009	474.759	463.089	466.286	0.0103218	0.091568	0.16215	0.0632197	9.17413	0.0159035	0.000102005	0.0058931	0.00255788	0.0058931	1.11895
MSTRG.11967.1	MSTRG.11967	brk1.1	brk1	149.152	165.013	182.111	165.426	140.746	158.281	171.022	156.683	0.810966	0.94479	0.0126075	0.0527112	7.62123	0.00044235	0.000495729	-0.000482501	0.00367198	0.00367198	1.00878
MSTRG.10214.1	MSTRG.10214	brms1.1	brms1	7.22742	8.80963	9.09637	8.37781	6.195	7.99658	8.77611	7.6559	0.884528	0.968168	-0.00967779	0.0666367	6.74871	0.00501551	0.00126579	0.00186187	0.00539489	0.00539489	0.993314
MSTRG.20829.1	MSTRG.20829	brms1l.1	brms1l	22.4207	24.8158	28.5708	25.2691	23.2606	25.092	30.4213	26.258	0.0633881	0.292781	0.102538	0.0552333	7.43671	0.00687828	0.000639235	0.000359105	0.00393684	0.00393684	1.07366
MSTRG.12338.1	MSTRG.12338	brox.1	brox	7.13314	1.23965	0	2.79093	4.50041	0	0.577274	1.69256	0.888742	0.969444	-0.383555	2.74171	3.12953	9.61563	1.99076	9.28471	0.0705488	9.28471	0.766546
MSTRG.12130.1	MSTRG.12130	brpf1.1	brpf1	8.31985	8.47976	9.41483	8.73815	8.2039	8.61122	9.04057	8.61856	0.371075	0.716318	0.0485694	0.0543	7.48197	0.00131483	0.000554898	-0.000490899	0.00386784	0.00386784	1.03424
MSTRG.19662.1	MSTRG.19662	brwd3.1	brwd3	7.14861	7.02909	8.15324	7.44365	6.62244	6.22147	6.7836	6.5425	0.342209	0.693644	-0.0480564	0.0505958	7.79769	0.00493976	0.000383295	0.000497916	0.0034566	0.0034566	0.967239
MSTRG.5176.1	MSTRG.5176	bsdc1.1	bsdc1	4.18143	6.67148	7.0237	5.95887	6.69458	8.49776	4.91976	6.70403	0.47902	0.790457	0.169046	0.238806	5.82542	0.0635729	0.0444714	0.0410713	0.00911346	0.0410713	1.12431
MSTRG.1454.1	MSTRG.1454	bsg.1	bsg	242.99	254.307	296.021	264.439	264.136	303.864	317.357	295.119	1.13e-05	0.000500725	0.187793	0.0427617	9.05992	0.011045	0.00015017	0.000708395	0.00259268	0.00259268	1.13902
MSTRG.25948.1	MSTRG.25948	bspry.1	bspry	17.2997	21.6853	29.5654	22.8501	19.8462	25.327	38.7841	27.9858	5.87e-05	0.00189911	0.243474	0.060594	7.05677	0.0686516	0.000871933	0.00113611	0.00463551	0.00463551	1.18384
MSTRG.9558.1	MSTRG.9558	btbd10.1	btbd10	2.49745	5.18588	12.3475	6.67694	3.53567	5.69726	4.18664	4.47319	0.69969	0.900982	-0.169244	0.438752	5.45784	0.253375	0.0540693	0.234686	0.0114557	0.234686	0.889309
MSTRG.23431.1	MSTRG.23431	btbd17.1	btbd17	8.13499	17.3028	27.4061	17.6146	9.48469	18.3062	28.3091	18.7	0.054175	0.26556	0.131434	0.068262	6.69332	0.226577	0.00143627	0.000853023	0.00555327	0.00555327	1.09538
MSTRG.1393.1	MSTRG.1393	btbd2.1	btbd2	25.212	22.3777	28.6111	25.4003	23.4789	21.874	23.9772	23.11	0.75231	0.923003	-0.0169977	0.0538595	7.50152	0.00881888	0.00051239	0.00148204	0.00383887	0.00383887	0.988287
MSTRG.12590.1	MSTRG.12590	btbd3.1	btbd3	5.24769	5.96267	8.47222	6.56086	4.59259	5.34891	6.65009	5.53053	0.18781	0.525154	-0.089955	0.0682986	6.65893	0.0202032	0.00134186	4.59e-05	0.00565518	0.00565518	0.939552
MSTRG.20343.1	MSTRG.20343	btbd7.1	btbd7	0.383301	0.789983	1.84229	1.00519	0.447571	0.56367	0.971131	0.660791	0.333676	0.686231	-0.222215	0.229861	4.34903	0.274136	0.016235	0.0630189	0.0241278	0.0630189	0.857248
MSTRG.25638.1	MSTRG.25638	btbd9.1	btbd9	1.94595	3.10046	3.71405	2.92015	1.4098	1.89627	4.04289	2.44965	0.373246	0.717743	-0.182765	0.20526	3.77679	0.144495	0.0246787	0.0176472	0.0385187	0.0385187	0.881013
MSTRG.1089.1	MSTRG.1089	btc.1	btc	3.51866	5.62028	6.24782	5.12892	2.73034	3.86558	3.43148	3.34247	0.000444601	0.00933627	-0.3221	0.0917117	5.76692	0.0557354	0.00316906	0.00885171	0.0094475	0.0094475	0.799905
MSTRG.3128.1	MSTRG.3128	btf3.1	btf3	637.674	671.253	809.428	706.118	596.698	676.136	835.618	702.817	0.182572	0.519131	0.0556937	0.0417845	9.37834	0.00778762	0.000108238	0.000879018	0.00251068	0.00251068	1.03936
MSTRG.11257.1	MSTRG.11257	btf3l4.1	btf3l4	242.142	234.604	304.738	260.495	209.992	191.254	256.223	219.157	0.0390843	0.217062	-0.097999	0.0474963	8.25112	0.0123958	0.00035202	0.000425903	0.00303183	0.00303183	0.934328
MSTRG.7600.1	MSTRG.7600	btg1.1	btg1	774.959	895.146	858.941	843.015	777.28	877.227	849.067	834.525	0.210146	0.553296	0.051809	0.0413426	9.52249	0.0017015	7.52e-05	0.000261387	0.00248862	0.00248862	1.03656
MSTRG.4734.1	MSTRG.4734	btg2.1	btg2	40.5554	74.1423	88.7298	67.8091	41.7752	68.7483	66.651	59.0582	0.737911	0.916941	-0.0283319	0.0846684	7.91412	0.0580356	0.000388608	0.0103645	0.00333251	0.0103645	0.980553
MSTRG.3914.1	MSTRG.3914	btg3.1	btg3	17.2058	19.6015	25.5425	20.7832	13.6778	14.5771	21.7773	16.6774	0.0674935	0.303481	-0.157456	0.0861183	6.02243	0.030544	0.00302808	-0.000128674	0.00809647	0.00809647	0.896604
MSTRG.17172.1	MSTRG.17172	btrc.1	btrc	0.027044	0.065137	0	0.030727	0.037597	0	0	0.0125323	NA	NA	NA	NA	NA	NA	NA	NA	NA	NA	#VALUE!
MSTRG.18234.1	MSTRG.18234	bud13.1	bud13	40.8866	36.445	31.9153	36.4156	41.4253	40.5143	34.3422	38.7606	0.0121162	0.102308	0.11917	0.047502	8.16472	0.0277703	0.000283243	0.000301656	0.00310142	0.00310142	1.08611
MSTRG.22066.1	MSTRG.22066	bud31.1	bud31	79.5726	90.7538	93.3307	87.8857	93.0011	101.462	116.603	103.689	0.000171712	0.00443172	0.224039	0.0596265	7.37938	0.016626	0.00130472	0.000516034	0.00402826	0.00402826	1.168
MSTRG.4746.1	MSTRG.4746	bysl.1	bysl	85.9575	80.2527	95.2557	87.1553	84.9556	80.932	83.1675	83.0184	0.756976	0.92487	0.0152701	0.0493451	7.96318	0.00486506	0.000368732	0.00187618	0.00328368	0.00328368	1.01064
MSTRG.22359.1	MSTRG.22359	bzw1.1	bzw1	13.481	16.2764	17.7805	15.846	15.3722	17.4567	13.5996	15.4762	0.733527	0.915482	0.0573423	0.168437	6.36864	0.0131441	0.0359244	-0.017064	0.00663201	0.00663201	1.04055
MSTRG.15429.1	MSTRG.15429	bzw2.1	bzw2	0.573162	0.647437	0.536118	0.585572	1.10863	1.07698	1.23683	1.14081	0.00214475	0.0299069	0.715531	0.233116	3.49542	0.161505	0.0317645	-0.0157943	0.0497503	0.0497503	1.64209
MSTRG.17543.1	MSTRG.17543	c10orf105.1	c10orf105	0.860351	0.785759	0.779214	0.808441	0.967447	0.938683	0.630535	0.845555	0.5985	0.855469	0.105913	0.201142	3.72969	0.0470484	0.020509	-0.00325105	0.0401784	0.0401784	1.07618
MSTRG.17165.1	MSTRG.17165	c10orf2.1	c10orf2	17.1777	16.4515	19.5742	17.7345	15.2515	15.2305	18.4255	16.3025	0.600472	0.856586	-0.0312783	0.0597231	7.11002	0.00610791	0.000826786	-0.000498368	0.00452348	0.00452348	0.978553
MSTRG.17675.1	MSTRG.17675	c10orf35.1	c10orf35	1.63741	3.08761	1.91636	2.21379	2.13133	1.7089	2.21217	2.01747	0.957977	0.989478	-0.0154686	0.293565	3.0779	0.0460778	0.05503	0.0491165	0.0742407	0.0742407	0.989335
MSTRG.17562.1	MSTRG.17562	c10orf53.1	c10orf53	6.64839	5.02417	10.2166	7.29639	5.10461	4.62884	3.79139	4.50828	0.204663	0.54638	-0.335189	0.264265	4.64822	0.092821	0.00915962	0.0955946	0.0196187	0.0955946	0.792681
MSTRG.18060.1	MSTRG.18060	c11orf1.1	c11orf1	11.525	8.08516	13.3498	10.9867	10.4788	10.3611	10.6107	10.4835	0.805595	0.943066	0.0331989	0.134893	5.14792	0.028206	0.00738209	0.0199121	0.0139201	0.0199121	1.02328
MSTRG.18057.1	MSTRG.18057	c11orf57.1	c11orf57	22.3003	18.4787	17.0998	19.2929	22.0234	17.2623	15.0851	18.1236	0.959048	0.989853	-0.0041657	0.081126	7.26866	0.0441478	0.00565399	-0.00433273	0.00421814	0.00421814	0.997117
MSTRG.24464.1	MSTRG.24464	c11orf58.1	c11orf58	301.788	311.199	283.399	298.795	319.719	332.962	345.298	332.66	0.000520282	0.0104848	0.166762	0.0480571	8.08423	0.0109302	0.000293458	0.00197977	0.00317077	0.00317077	1.12254
MSTRG.10208.1	MSTRG.10208	c11orf68.1	c11orf68	8.57554	6.27454	5.20759	6.68589	6.56482	7.73924	5.09014	6.46473	0.762429	0.927117	0.0410854	0.135912	4.74016	0.0693794	0.00928325	0.0178493	0.018425	0.018425	1.02889
MSTRG.6621.1	MSTRG.6621	c11orf70.1	c11orf70	7.67426	6.5993	13.29	9.18787	4.46024	4.14646	8.84194	5.81621	0.000120175	0.00333218	-0.411444	0.106986	5.32936	0.156066	0.00476363	-0.00247565	0.0124054	0.0124054	0.751871
MSTRG.6700.1	MSTRG.6700	c11orf73.1	c11orf73	0.993154	1.41909	2.12922	1.51382	0.916585	1.64433	1.96157	1.50749	0.840624	0.956055	0.0656936	0.326678	2.81828	0.0727213	0.06347	-0.0567879	0.096608	0.096608	1.04659
MSTRG.9598.1	MSTRG.9598	c11orf74.1	c11orf74	4.36735	3.44914	4.99023	4.26891	2.74798	2.56306	3.3116	2.87421	0.148499	0.467348	-0.324811	0.224806	4.00522	0.0505989	0.0443005	-0.0419486	0.031506	0.031506	0.798403
MSTRG.6317.1	MSTRG.6317	c12orf10.1	c12orf10	8.13675	12.4255	6.8405	9.13426	12.8583	9.30459	7.47505	9.8793	0.540412	0.825123	0.139307	0.227556	5.3505	0.0869225	0.0483886	0.0292839	0.0122431	0.0292839	1.10138
MSTRG.6823.1	MSTRG.6823	c12orf4.1	c12orf4	2.25264	0.161473	1.02174	1.14528	0	1.24486	0.771663	0.672174	0.585141	0.850426	-1.18243	2.16606	2.87556	3.81714	1.63104	5.40667	0.0910642	5.40667	0.440609
MSTRG.7488.1	MSTRG.7488	c12orf45.1	c12orf45	88.9426	96.1541	105.845	96.9804	85.2937	101.503	118.323	101.706	0.015465	0.1206	0.140036	0.0578351	7.2441	0.00784431	0.000754578	0.00309404	0.00426277	0.00426277	1.10193
MSTRG.16835.1	MSTRG.16835	c12orf57.1	c12orf57	120.337	166.609	122.634	136.526	116.616	162.252	114.481	131.117	0.758651	0.925535	0.0148108	0.0482039	8.07795	0.0260936	0.000309052	-0.000161752	0.00317637	0.00317637	1.01032
MSTRG.7467.1	MSTRG.7467	c12orf73.1	c12orf73	0	2.12852	0.654996	0.927839	0	0.24627	0.560661	0.268977	NA	NA	NA	NA	NA	NA	NA	NA	NA	NA	#VALUE!
MSTRG.20211.1	MSTRG.20211	c14orf1.1	c14orf1	2.92841	2.93916	2.97766	2.94841	3.25061	2.77783	3.04083	3.02309	0.475785	0.788161	0.103394	0.144993	4.56316	0.013595	0.0107467	-0.00721284	0.0207877	0.0207877	1.0743
MSTRG.20498.1	MSTRG.20498	c14orf166.1	c14orf166	13.891	16.7855	25.664	18.7802	12.6457	15.2109	24.4853	17.4473	0.946098	0.985976	-0.00570476	0.0843801	6.01688	0.0542074	0.00255698	-0.0016527	0.00812303	0.00812303	0.996054
MSTRG.13084.1	MSTRG.13084	c14orf169.1	c14orf169	31.1939	29.0113	27.2525	29.1526	25.8832	25.3054	21.5397	24.2428	0.0194382	0.139542	-0.140206	0.0599936	7.12631	0.0193329	0.000908643	-0.000172241	0.0044902	0.0044902	0.90739
MSTRG.8382.1	MSTRG.8382	c15orf39.1	c15orf39	0.169406	0.682915	0.635214	0.495845	0.151989	0.240957	0.462119	0.285022	0.637909	0.872872	-0.439413	0.933679	3.76007	0.374435	1.26854	-1.14509	0.0390987	0.0390987	0.737435
MSTRG.8575.1	MSTRG.8575	c15orf40.1	c15orf40	15.4443	12.7798	18.7282	15.6507	12.9969	12.8642	16.5314	14.1308	0.912383	0.977346	-0.00893274	0.0811826	6.97168	0.013825	0.00506028	-0.00168065	0.00482565	0.00482565	0.993827
MSTRG.20893.1	MSTRG.20893	c15orf41.1	c15orf41	3.14669	2.40936	3.09214	2.88273	3.75584	2.77855	3.91182	3.48207	0.0853534	0.345907	0.229121	0.133176	4.79416	0.0456991	0.00885354	-0.00715593	0.0177504	0.0177504	1.17212
MSTRG.20975.1	MSTRG.20975	c15orf57.1	c15orf57	6.25052	7.40825	8.38892	7.34923	5.98118	5.59732	6.10504	5.89451	0.182179	0.518831	-0.153132	0.114785	5.18526	0.0119626	0.00617493	0.00432214	0.0135884	0.0135884	0.899296
MSTRG.21763.1	MSTRG.21763	c16orf13.1	c16orf13	1.72046	2.60127	3.13226	2.48466	1.77439	3.08895	3.22537	2.69624	0.275163	0.630084	0.152079	0.139362	4.7566	0.0532515	0.0109149	-0.00883133	0.0182178	0.0182178	1.11117
MSTRG.21816.1	MSTRG.21816	c16orf52.1	c16orf52	13.2269	17.0006	20.0141	16.7472	13.2034	12.9076	16.659	14.2567	0.309718	0.664218	-0.0866204	0.0852719	6.10345	0.0151761	0.00228881	0.00861815	0.00772075	0.00861815	0.941726
MSTRG.21781.1	MSTRG.21781	c16orf59.1	c16orf59	1.65737	1.85732	1.81213	1.77561	1.1122	1.55243	0.631543	1.09872	0.0529398	0.261776	-0.488882	0.252598	4.19654	0.158795	0.0621601	0.0335489	0.0270073	0.0335489	0.712577
MSTRG.9979.1	MSTRG.9979	c16orf87.1	c16orf87	21.8072	16.9771	20.7713	19.8519	23.1052	18.5887	20.1641	20.6194	0.230088	0.578496	0.1044	0.0869907	5.90085	0.0252599	0.00264562	-0.00114179	0.00870545	0.00870545	1.07505
MSTRG.21884.1	MSTRG.21884	c16orf91.1	c16orf91	23.1672	21.9894	21.2334	22.13	22.5761	20.9495	21.2134	21.5797	0.521383	0.813855	0.0546011	0.0851526	5.96102	0.0141734	0.00247954	-0.00160195	0.0083969	0.0083969	1.03857
MSTRG.9417.1	MSTRG.9417	c17orf49.1	c17orf49	13.2251	16.5152	13.2841	14.3415	8.6084	15.5939	14.7346	12.9789	0.604016	0.857754	-0.0697619	0.134511	5.63202	0.030943	0.0115789	0.0155609	0.010281	0.0155609	0.952795
MSTRG.23236.1	MSTRG.23236	c17orf53.1	c17orf53	4.98534	5.44249	4.95829	5.12871	5.96479	3.84731	4.2349	4.68233	0.774648	0.931458	-0.04491	0.156863	5.85233	0.0360883	0.0210474	0.0158615	0.00896509	0.0158615	0.96935
MSTRG.23444.1	MSTRG.23444	c17orf80.1	c17orf80	0.40369	0.49761	0.444102	0.448467	0.336939	0.680102	0.357291	0.458111	0.939437	0.984537	0.0217918	0.286818	3.11374	0.0554011	0.0517426	-0.0129087	0.0716545	0.0716545	1.01522
MSTRG.15291.1	MSTRG.15291	c18orf21.1	c18orf21	1.46545	0.272825	2.93692	1.5584	1.93118	2.03466	2.80233	2.25606	0.264694	0.617825	0.785061	0.703859	3.20597	0.726163	0.677656	-0.141199	0.0654701	0.0654701	1.72316
MSTRG.3567.2	MSTRG.3567	c18orf25.2	c18orf25	0.994662	1.53591	1.55518	1.36192	1.12136	1.13848	1.83293	1.36426	0.839203	0.955563	0.0434675	0.214217	3.80686	0.0432558	0.0313334	0.00488614	0.0374999	0.0374999	1.03059
MSTRG.3551.1	MSTRG.3551	c18orf32.1	c18orf32	17.9701	36.8012	24.8715	26.5476	19.2838	41.3807	22.3489	27.6711	0.269769	0.624181	0.0959792	0.0869696	5.93115	0.101878	0.00279732	0.00330337	0.00854825	0.00854825	1.06879
MSTRG.3519.1	MSTRG.3519	c18orf54.1	c18orf54	21.9905	21.2552	27.0994	23.4484	18.8942	17.7198	22.1045	19.5728	0.0386206	0.215527	-0.129678	0.0627005	6.90169	0.0160046	0.00090406	0.000377716	0.00499298	0.00499298	0.914036
MSTRG.5421.1	MSTRG.5421	c18orf8.1	c18orf8	4.16612	3.44405	2.90948	3.50655	3.22171	2.89073	2.06464	2.72569	0.107938	0.393964	-0.197566	0.1229	4.97408	0.0691299	0.00702002	-0.00440869	0.0156368	0.0156368	0.87202
MSTRG.1304.1	MSTRG.1304	c19orf24.1	c19orf24	0.982466	0.462267	1.19934	0.881357	0.598391	0.538884	0.627175	0.58815	0.62033	0.865866	-0.245523	0.495623	3.3311	0.115553	0.310412	-0.230378	0.0580517	0.0580517	0.84351
MSTRG.25179.1	MSTRG.25179	c19orf43.1	c19orf43	28.985	32.471	35.7	32.3854	26.1309	29.5481	29.0686	28.2492	0.40548	0.739166	-0.073681	0.0885724	6.83706	0.00333586	0.00661102	-0.00341839	0.00515658	0.00515658	0.95021
MSTRG.1774.1	MSTRG.1774	c19orf44.1	c19orf44	3.39863	1.03499	3.52906	2.65423	6.05705	3.37362	4.09068	4.50711	0.481711	0.792427	0.673198	0.956855	5.09655	0.382351	1.35896	-1.23088	0.0143962	0.0143962	1.5946
MSTRG.20050.1	MSTRG.20050	c19orf47.1	c19orf47	16.7975	21.4101	21.6419	19.9498	5.4367	6.52707	7.86172	6.6085	3.28e-13	1.13e-10	-1.06256	0.145907	6.07898	0.350548	0.0241016	-0.01917	0.00783185	0.00783185	0.478781
MSTRG.9312.1	MSTRG.9312	c19orf52.1	c19orf52	99.1324	108.032	92.0578	99.7409	91.0724	122.085	112.784	108.647	0.0257771	0.16804	0.140523	0.0630275	7.48149	0.0112182	0.000551044	0.00540765	0.00386855	0.00540765	1.1023
MSTRG.9384.1	MSTRG.9384	c19orf53.1	c19orf53	251.78	218.184	198.662	222.875	244.773	252.951	231.096	242.94	0.0131935	0.108196	0.135258	0.0545726	7.47598	0.015804	0.000590448	0.00140828	0.00387681	0.00387681	1.09829
MSTRG.1488.1	MSTRG.1488	c19orf60.1	c19orf60	2.82875	3.85096	2.46279	3.0475	5.96998	4.11567	2.94467	4.34344	0.0518289	0.258222	0.411727	0.211734	4.40081	0.154158	0.0403722	0.0268745	0.0232562	0.0268745	1.33028
MSTRG.18446.1	MSTRG.18446	c19orf68.1	c19orf68	2.38255	2.76041	3.82732	2.99009	2.2758	2.58639	3.21219	2.69146	0.755359	0.924617	-0.0313306	0.100554	5.47706	0.0179906	0.00384608	-0.00215861	0.0113205	0.0113205	0.978517
MSTRG.1838.1	MSTRG.1838	c19orf70.1	c19orf70	69.8319	59.5535	26.5656	51.9837	54.0794	75.8315	35.3896	55.1001	0.243476	0.594379	0.176602	0.151415	5.60929	0.200744	0.00386546	0.0305245	0.0104285	0.0305245	1.13022
MSTRG.19396.1	MSTRG.19396	c1galt1c1.1	c1galt1c1	12.2338	14.8595	23.7892	16.9608	12.1973	13.2149	16.1508	13.8543	0.360171	0.708937	-0.0941624	0.102905	7.10906	0.0307088	0.000757825	0.0151264	0.00452545	0.0151264	0.936816
MSTRG.2613.1	MSTRG.2613	c1h12orf43.1	c1h12orf43	48.9154	37.3992	29.292	38.5356	47.1751	42.6223	34.3644	41.3872	0.0219985	0.151147	0.144609	0.0631372	7.1706	0.0686187	0.000789621	0.00518985	0.004402	0.00518985	1.10543
MSTRG.2819.1	MSTRG.2819	c1h12orf65.1	c1h12orf65	4.267	4.06965	2.71015	3.68227	4.50027	4.1211	3.28916	3.97018	0.20167	0.54221	0.173126	0.135593	4.84874	0.0779409	0.0104938	-0.00397712	0.0170844	0.0170844	1.1275
MSTRG.2667.1	MSTRG.2667	c1h22orf15.1	c1h22orf15	6.23829	11.3757	7.0365	8.21682	3.53394	9.25949	4.46272	5.75205	0.00417638	0.0479717	-0.344653	0.120318	5.04904	0.160263	0.00685593	0.00787543	0.0148586	0.0148586	0.787497
MSTRG.5148.1	MSTRG.5148	c1orf109.1	c1orf109	0.387405	0.421761	0.467471	0.425546	0.559085	0.485166	0.761585	0.601945	0.733653	0.915511	0.380444	1.11807	2.54675	0.0605628	1.74682	-1.73013	0.128283	0.128283	1.30174
MSTRG.11275.1	MSTRG.11275	c1orf123.1	c1orf123	8.83162	22.0315	20.8599	17.241	10.8187	21.9035	27.2715	19.9979	0.0321554	0.192867	0.216171	0.100898	5.51548	0.164297	0.0042159	0.00676652	0.0110547	0.0110547	1.16165
MSTRG.12840.1	MSTRG.12840	c1orf131.1	c1orf131	23.8847	15.9848	12.5966	17.4887	23.4129	18.6983	14.0932	18.7348	0.0142975	0.114553	0.151672	0.0619144	6.95891	0.114162	0.000894649	0.00315955	0.00485544	0.00485544	1.11086
MSTRG.11715.1	MSTRG.11715	c1orf27.1	c1orf27	6.40508	6.52342	11.7809	8.23645	8.16964	8.14927	10.6011	8.97335	0.206471	0.548106	0.185363	0.146726	5.81204	0.0489569	0.0231044	-0.00694033	0.00918848	0.00918848	1.1371
MSTRG.14734.1	MSTRG.14734	c1orf35.1	c1orf35	62.2384	69.2202	43.1382	58.1989	67.39	76.7941	51.2927	65.1589	0.000455911	0.00952843	0.175757	0.0501389	8.02951	0.0632727	0.000550372	0.000701315	0.00322049	0.00322049	1.12956
MSTRG.17949.1	MSTRG.17949	c1orf50.1	c1orf50	32.7578	39.4465	42.6151	38.2731	32.9302	33.2838	34.9031	33.7057	0.522892	0.814593	-0.0415669	0.0650608	6.90336	0.00308447	0.00110364	0.00524571	0.00498885	0.00524571	0.971599
MSTRG.10101.1	MSTRG.10101	c1orf52.1	c1orf52	42.1199	48.0476	81.6528	57.2735	44.5687	43.6202	71.3318	53.1736	0.392474	0.730732	0.0485858	0.0568162	7.52477	0.0395288	0.000523647	0.00431847	0.00380505	0.00431847	1.03425
MSTRG.4347.1	MSTRG.4347	c1orf74.1	c1orf74	1.41194	1.87298	1.60741	1.63077	1.41656	1.84328	2.83717	2.03234	0.187346	0.524761	0.264912	0.200924	3.78247	0.0573978	0.0222314	0.0380341	0.0383241	0.0383241	1.20156
MSTRG.5545.1	MSTRG.5545	c1qbp.1	c1qbp	39.8636	51.1911	80.4592	57.1713	37.1697	44.8248	83.0419	55.0121	0.765554	0.928199	0.0172458	0.057834	7.24597	0.0798632	0.000757828	0.00350133	0.00425932	0.00425932	1.01203
MSTRG.23595.1	MSTRG.23595	c20orf24.1	c20orf24	168.197	229.927	260.001	219.375	170.876	223.904	293.863	229.548	0.0568617	0.273813	0.100698	0.0528775	8.64587	0.0303139	0.000162599	0.00403144	0.00277267	0.00403144	1.07229
MSTRG.22900.1	MSTRG.22900	c20orf85.1	c20orf85	5.77192	3.07857	3.60982	4.15344	6.05981	2.25826	3.34285	3.88697	0.965569	0.991852	-0.016329	0.378282	2.57639	0.180908	0.0902967	-0.0723684	0.124349	0.124349	0.988745
MSTRG.3788.1	MSTRG.3788	c21orf59.1	c21orf59	51.2887	44.8065	52.5164	49.5372	40.552	40.0585	39.7505	40.1203	0.019085	0.137831	-0.163886	0.0699212	6.91263	0.0135067	0.0023673	0.000581009	0.00496615	0.00496615	0.892618
MSTRG.3783.1	MSTRG.3783	c21orf62.1	c21orf62	0.191006	0.179335	0.274827	0.215056	0	0.17981	0.052015	0.077275	NA	NA	NA	NA	NA	NA	NA	NA	NA	NA	#VALUE!
MSTRG.2710.1	MSTRG.2710	c22orf39.1	c22orf39	14.8108	46.8089	27.9307	29.8502	17.9578	49.8973	21.9899	29.9483	0.630324	0.87026	0.0641779	0.133351	4.87882	0.222822	0.00995061	0.0140977	0.016723	0.016723	1.04549
MSTRG.3679.1	MSTRG.3679	c2cd2.1	c2cd2	15.795	14.6119	15.4749	15.2939	17.0318	15.3756	14.615	15.6742	0.152536	0.473636	0.0752605	0.0526065	7.64978	0.0111469	0.000516417	0.00134238	0.00363475	0.00363475	1.05355
MSTRG.18298.1	MSTRG.18298	c2cd2l.1	c2cd2l	15.5575	12.34	9.23828	12.3786	14.1572	14.7276	9.73545	12.8734	0.171975	0.504029	0.0987162	0.0722727	6.89295	0.0706812	0.00111243	0.0067226	0.00501457	0.0067226	1.07082
MSTRG.22286.1	MSTRG.22286	c2orf47.1	c2orf47	32.9438	39.1004	49.7341	40.5928	32.5421	33.4439	42.4181	36.1347	0.542403	0.826305	-0.0329239	0.054046	7.49476	0.0100535	0.000532632	0.00294244	0.00384883	0.00384883	0.977437
MSTRG.5650.1	MSTRG.5650	c2orf49.1	c2orf49	20.8967	21.6549	30.8713	24.4743	20.3801	20.3822	27.5679	22.7767	0.666541	0.886846	0.0246488	0.0572031	7.27915	0.0115959	0.000708927	-0.000309129	0.00419937	0.00419937	1.01723
MSTRG.14504.1	MSTRG.14504	c2orf50.1	c2orf50	14.8607	14.4278	11.1774	13.4886	8.68553	11.7601	8.50862	9.65142	0.00829469	0.0780516	-0.299105	0.113305	5.20389	0.0510112	0.00582981	0.00699665	0.0134271	0.0134271	0.812756
MSTRG.8834.1	MSTRG.8834	c2orf68.1	c2orf68	2.33842	2.27609	2.33551	2.31667	1.5732	1.42737	0.711916	1.23749	0.0877492	0.351688	-0.625302	0.366232	3.85593	0.204316	0.165288	-0.0730206	0.0359015	0.0359015	0.648284
MSTRG.22284.1	MSTRG.22284	c2orf69.1	c2orf69	0.554066	0.932366	1.31551	0.933981	1.12817	1.84473	1.72238	1.56509	0.00112215	0.0185322	0.623311	0.191319	3.89852	0.179869	0.0203291	0.00688072	0.0345754	0.0345754	1.54041
MSTRG.9397.1	MSTRG.9397	c3.1	c3	292.424	587.113	424.706	434.748	286.954	506.547	416.573	403.358	0.59074	0.852655	-0.0274693	0.0510805	10.7714	0.0652965	2.2e-05	0.00389185	0.0026822	0.00389185	0.98114
MSTRG.16836.1	MSTRG.16836	c3ar1.1	c3ar1	1.32362	3.24303	4.05662	2.87443	2.66408	4.30178	3.85076	3.60554	0.0913142	0.359447	0.362132	0.214469	5.06358	0.168223	0.007712	0.0612833	0.0147147	0.0612833	1.28532
MSTRG.8490.1	MSTRG.8490	c3h15orf65.1	c3h15orf65	25.268	18.9202	23.2097	22.466	14.3434	14.5977	20.9062	16.6158	0.054967	0.267855	-0.243785	0.127029	5.24395	0.0430921	0.00599235	0.0182121	0.0130891	0.0182121	0.844527
MSTRG.6782.1	MSTRG.6782	c3h7orf73.1	c3h7orf73	67.8959	70.4544	66.2615	68.204	70.1058	70.657	67.9197	69.5609	0.249462	0.600578	0.0827318	0.0718372	6.53052	0.00649336	0.00168002	-0.00140717	0.00606086	0.00606086	1.05902
MSTRG.5782.1	MSTRG.5782	c3orf17.1	c3orf17	16.2317	16.4179	13.8809	15.5102	16.9195	18.0284	15.352	16.7666	0.126333	0.429434	0.152069	0.0994743	6.44866	0.0241448	0.00850163	-0.00786167	0.00634106	0.00634106	1.11116
MSTRG.4419.1	MSTRG.4419	c3orf52.1	c3orf52	39.5334	54.3723	54.0035	49.3031	33.4441	49.2332	47.766	43.4811	0.610937	0.860729	-0.032859	0.0645895	6.89555	0.0133403	0.00124957	-0.000354003	0.00500813	0.00500813	0.977481
MSTRG.14187.1	MSTRG.14187	c3orf58.1	c3orf58	18.9331	23.1406	33.3087	25.1274	18.08	21.5587	27.0296	22.2228	0.674368	0.889833	-0.0260163	0.0619199	6.97532	0.0254704	0.000933914	0.00384553	0.00481721	0.00481721	0.982128
MSTRG.10393.1	MSTRG.10393	c4h11orf24.1	c4h11orf24	5.11287	4.55211	4.38062	4.68187	4.81222	3.61262	3.7441	4.05631	0.370101	0.715697	-0.0854519	0.0953402	5.63981	0.0294776	0.00340386	0.00100992	0.0102308	0.0102308	0.942489
MSTRG.10667.1	MSTRG.10667	c4h16orf46.1	c4h16orf46	7.11691	13.799	22.3434	14.4198	5.80929	8.90195	15.1149	9.94203	0.000958322	0.0165166	-0.268992	0.0814514	6.16934	0.187101	0.00252035	0.00577471	0.00743116	0.00743116	0.829899
MSTRG.11045.1	MSTRG.11045	c4h1orf168.1	c4h1orf168	0	0	3.66828	1.22276	0.794095	0	0.705473	0.499856	0.562153	0.838779	1.13964	1.96609	1.9717	8.80097	3.93751	1.86077	0.235762	1.86077	2.20326
MSTRG.11546.1	MSTRG.11546	c4h1orf53.1	c4h1orf53	18.0658	17.0375	14.4912	16.5315	16.8756	17.4217	17.5281	17.2752	0.230355	0.578644	0.141799	0.11822	5.19835	0.0217107	0.0074893	-0.00145108	0.0134748	0.0134748	1.10328
MSTRG.904.1	MSTRG.904	c4orf32.1	c4orf32	5.31963	6.94876	9.9621	7.41017	4.10859	6.71402	8.83994	6.55418	0.421958	0.75079	-0.0761732	0.0948575	5.68664	0.0695343	0.00356399	0.000362145	0.00993293	0.00993293	0.94857
MSTRG.839.1	MSTRG.839	c4orf33.1	c4orf33	2.73533	2.82559	3.39003	2.98365	3.07928	1.93091	3.27535	2.76185	0.861916	0.962248	-0.0323982	0.186265	3.96741	0.0385051	0.0194959	0.0154358	0.0325461	0.0325461	0.977794
MSTRG.660.1	MSTRG.660	c4orf46.1	c4orf46	30.9869	37.8141	57.1695	41.9902	29.996	36.4149	50.8178	39.0762	0.600893	0.856605	0.0290348	0.0555034	7.39319	0.0308716	0.000615109	-0.000333651	0.00400582	0.00400582	1.02033
MSTRG.503.1	MSTRG.503	c4orf47.1	c4orf47	3.67862	3.85491	8.59812	5.37721	3.4707	2.73041	4.83801	3.67971	0.0782222	0.329321	-0.257505	0.146219	4.86935	0.116275	0.00899692	0.0230729	0.0168364	0.0230729	0.836533
MSTRG.14063.1	MSTRG.14063	c5h2orf72.1	c5h2orf72	3.63539	5.2016	6.95923	5.26541	4.00107	5.21	7.45081	5.55396	0.189795	0.52783	0.120856	0.0921728	5.74508	0.0549932	0.00316739	-0.000880596	0.00957635	0.00957635	1.08738
MSTRG.7091.1	MSTRG.7091	c5orf15.1	c5orf15	23.2598	26.5218	42.8758	30.8858	22.2034	22.1551	29.4716	24.61	0.217772	0.563494	-0.104701	0.0849521	7.65295	0.0260177	0.000541388	0.0102839	0.00363067	0.0102839	0.929997
MSTRG.2476.1	MSTRG.2476	c5orf30.1	c5orf30	4.68871	5.21572	8.17511	6.02651	4.47336	5.12272	7.0247	5.54026	0.939976	0.984738	0.0050917	0.0676184	6.68316	0.028257	0.00127529	-0.000105071	0.00558308	0.00558308	1.00354
MSTRG.16487.1	MSTRG.16487	c6h8orf59.1	c6h8orf59	14.6011	16.6534	18.7592	16.6712	13.3156	14.5012	16.2907	14.7025	0.319932	0.67501	-0.0593196	0.0596418	7.11928	0.00276688	0.000831217	-0.000378875	0.0045045	0.0045045	0.959717
MSTRG.16518.1	MSTRG.16518	c6h8orf88.1	c6h8orf88	0.189632	1.21724	0.93448	0.780451	0.203568	1.32162	0.976114	0.833767	0.720971	0.910001	0.140407	0.393118	2.69	0.639374	0.121415	-0.121385	0.110398	0.110398	1.10222
MSTRG.4694.1	MSTRG.4694	c6orf106.1	c6orf106	9.82361	11.1755	12.9654	11.3215	9.02259	9.5762	9.89998	9.49959	0.25018	0.60165	-0.0707692	0.0615431	7.03136	0.00272449	0.000990534	0.00169896	0.0046908	0.0046908	0.95213
MSTRG.12855.1	MSTRG.12855	c6orf120.1	c6orf120	2.5992	3.14301	1.53128	2.4245	2.75565	5.7584	4.05797	4.19067	0.365184	0.711914	0.631497	0.697377	4.62298	0.242583	0.709544	-0.597178	0.0199583	0.0199583	1.54917
MSTRG.19926.1	MSTRG.19926	c6orf136.1	c6orf136	27.2662	31.957	32.2351	30.4861	26.9734	28.941	35.1112	30.3419	0.407084	0.740101	0.0537227	0.0648014	6.81347	0.00475792	0.0010803	0.00429682	0.00521853	0.00521853	1.03794
MSTRG.13474.1	MSTRG.13474	c6orf203.1	c6orf203	3.2908	6.19983	6.24932	5.24665	0.953511	0.464004	5.51658	2.31137	0.223631	0.570002	-1.21718	1.00021	4.07632	1.05724	1.47092	-0.713658	0.029696	0.029696	0.430123
MSTRG.3402.1	MSTRG.3402	c7.1	c7	57.2463	67.5216	74.0281	66.2653	43.2832	54.1321	62.2148	53.21	0.000142678	0.00380474	-0.181357	0.0476818	8.14146	0.0199273	0.000289337	0.00110363	0.003121	0.003121	0.881873
MSTRG.17022.1	MSTRG.17022	c7h10orf88.1	c7h10orf88	14.6261	13.4744	13.2802	13.7936	14.1797	16.6087	15.8935	15.5606	0.0157761	0.122185	0.173774	0.0719843	6.756	0.0143532	0.00195214	0.00582047	0.00537457	0.00582047	1.12801
MSTRG.18067.1	MSTRG.18067	c7h11orf88.1	c7h11orf88	1.25897	1.0081	2.21656	1.49454	0.785777	0.45549	1.13436	0.791877	0.28028	0.635865	-0.556046	0.515005	2.70746	0.220954	0.289441	-0.275385	0.108405	0.108405	0.680164
MSTRG.21703.1	MSTRG.21703	c7orf26.1	c7orf26	6.56601	6.93186	7.89044	7.12944	6.19858	6.93812	7.31698	6.81789	0.755027	0.924617	0.0236828	0.0759021	6.29659	0.000710261	0.00173315	-0.0014936	0.00690854	0.00690854	1.01655
MSTRG.11617.1	MSTRG.11617	c7orf55.1	c7orf55	118.585	85.1486	56.0125	86.5821	113.706	104.352	76.3413	98.1328	0.00548443	0.0582837	0.241668	0.0870212	6.54734	0.124525	0.00148758	0.00987144	0.0060054	0.00987144	1.18236
MSTRG.7842.1	MSTRG.7842	c7orf60.1	c7orf60	13.4729	11.4467	18.2953	14.4049	11.5678	11.587	12.1917	11.7822	0.361704	0.709528	-0.0958677	0.105104	6.78667	0.0182509	0.00299052	0.0135797	0.00529039	0.0135797	0.935709
MSTRG.15728.1	MSTRG.15728	c7orf72.1	c7orf72	4.53318	4.85339	5.74658	5.04439	2.6287	3.68261	3.51465	3.27532	0.00116732	0.0191042	-0.372366	0.114689	5.16505	0.049413	0.00596386	0.00258011	0.0137665	0.0137665	0.772515
MSTRG.11046.1	MSTRG.11046	c8a.1	c8a	34.7482	53.5487	59.9711	49.4227	30.605	42.6308	37.2237	36.8199	0.0256783	0.167602	-0.205985	0.0923268	7.55855	0.0360622	0.00052919	0.0122572	0.00375715	0.0122572	0.866947
MSTRG.11048.1	MSTRG.11048	c8b.1	c8b	51.0896	66.7455	68.912	62.2491	41.6522	50.9653	41.7924	44.8033	0.00118371	0.0192972	-0.252816	0.0779629	7.92075	0.0282766	0.000419719	0.0086976	0.00332581	0.0086976	0.839257
MSTRG.28021.1	MSTRG.28021	c8g.1	c8g	584.543	696.85	495.678	592.357	566.209	711.475	496.023	591.236	0.362466	0.709814	0.0400222	0.0439477	8.8015	0.0239814	0.000202376	-0.000149009	0.00269473	0.00269473	1.02813
MSTRG.20696.1	MSTRG.20696	c8h14orf37.1	c8h14orf37	0.261324	0.091768	0.167021	0.173371	0.173162	0.322107	0.223549	0.239606	0.415184	0.745506	0.397545	0.487902	2.35144	0.184882	0.199435	0.107974	0.157637	0.157637	1.31726
MSTRG.21016.1	MSTRG.21016	c8h14orf80.1	c8h14orf80	6.88229	5.78836	5.67262	6.11442	4.2414	4.5984	4.54895	4.46291	0.0358988	0.206338	-0.250826	0.119551	5.30207	0.0308974	0.00881971	0.00219174	0.0126188	0.0126188	0.840415
MSTRG.20027.1	MSTRG.20027	c8h19orf33.1	c8h19orf33	9.46359	10.223	8.81413	9.50024	7.27767	9.90934	6.31075	7.83259	0.284327	0.639567	-0.119427	0.111546	5.24264	0.0425353	0.00556381	0.00522111	0.0131	0.0131	0.920553
MSTRG.19963.1	MSTRG.19963	c8h6orf47.1	c8h6orf47	6.26106	9.7308	11.7869	9.2596	6.10124	7.6471	8.03751	7.26195	0.176844	0.511254	-0.128254	0.0949655	5.66074	0.0258392	0.00337158	0.0101561	0.0100967	0.0101561	0.914938
MSTRG.21771.1	MSTRG.21771	c8orf33.1	c8orf33	17.0152	15.1193	12.7864	14.9736	14.6755	14.2056	13.1163	13.9991	0.840337	0.955962	-0.0150382	0.0746453	6.38146	0.017591	0.00177364	0.00182277	0.00658423	0.00658423	0.98963
MSTRG.16579.1	MSTRG.16579	c8orf37.1	c8orf37	16.1982	16.8564	21.9898	18.3481	12.9887	16.603	18.6884	16.0934	0.340935	0.692595	-0.0785275	0.0824593	6.10374	0.0146011	0.00247988	0.00152277	0.00771943	0.00771943	0.947024
MSTRG.8799.1	MSTRG.8799	c8orf4.1	c8orf4	13.0578	17.9428	14.3947	15.1318	14.4448	19.0034	17.0954	16.8479	0.00558117	0.0587865	0.16867	0.0608604	7.02825	0.0214631	0.000858352	0.0017453	0.00469764	0.00469764	1.12402
MSTRG.16367.1	MSTRG.16367	c8orf46.1	c8orf46	18.1118	16.0874	16.824	17.0078	12.1892	10.3507	9.40654	10.6488	7.47e-09	9.98e-07	-0.404428	0.069969	6.6111	0.0713406	0.00154192	0.00156347	0.00580157	0.00580157	0.755536
MSTRG.16910.1	MSTRG.16910	c8orf76.1	c8orf76	19.2774	21.0413	19.4053	19.908	17.3514	19.6906	18.6177	18.5532	0.86393	0.962944	-0.010933	0.0637964	6.90706	0.00288288	0.00112522	-0.000329631	0.00497976	0.00497976	0.99245
MSTRG.3417.1	MSTRG.3417	c9.1	c9	602.362	742.894	690.041	678.433	497.656	610.758	574.327	560.914	0.000622449	0.0118925	-0.140925	0.0411865	10.2029	0.00968824	3.77e-05	0.000141906	0.00250682	0.00250682	0.906937
MSTRG.21885.1	MSTRG.21885	c9h7orf50.1	c9h7orf50	0.693473	1.11437	0	0.602615	2.48131	0.825157	5.29614	2.86754	0.211824	0.555451	2.35992	1.89011	3.3287	4.45294	3.84815	1.51061	0.0581842	1.51061	5.13343
MSTRG.17948.1	MSTRG.17948	c9orf114.1	c9orf114	60.7455	47.6332	40.982	49.7869	57.5518	49.8561	43.7457	50.3845	0.173218	0.505579	0.0745602	0.0547458	7.5092	0.0458703	0.000668024	0.00144015	0.00382762	0.00382762	1.05304
MSTRG.2100.1	MSTRG.2100	c9orf135.1	c9orf135	1.19147	1.14517	4.15879	2.16514	0.997386	0.673425	1.19178	0.954197	0.0615618	0.287157	-0.567401	0.303514	4.33677	0.300138	0.0149623	0.123219	0.0243411	0.123219	0.674832
MSTRG.18835.1	MSTRG.18835	c9orf142.1	c9orf142	1.20095	1.33122	1.73714	1.4231	1.15572	1.65134	2.75062	1.85256	0.344652	0.69623	0.266424	0.281927	3.11661	0.0862943	0.0477723	-0.027167	0.0714517	0.0714517	1.20282
MSTRG.18917.1	MSTRG.18917	c9orf16.1	c9orf16	9.97435	9.5066	7.10961	8.86352	8.24457	11.3633	8.39125	9.33303	0.322282	0.676827	0.115336	0.116527	5.16362	0.0397691	0.00605123	0.0143165	0.0137792	0.0143165	1.08323
MSTRG.25870.1	MSTRG.25870	c9orf69.1	c9orf69	67.7192	86.6263	108.918	87.7546	71.8615	83.4698	110.621	88.6506	0.221135	0.567695	0.0761183	0.0622128	6.96966	0.0281137	0.000975302	0.00250785	0.00483034	0.00483034	1.05418
MSTRG.1963.1	MSTRG.1963	c9orf72.1	c9orf72	6.33174	6.11099	7.62778	6.69017	7.18336	5.00666	7.50714	6.56572	0.735373	0.915947	0.0344106	0.10181	6.20334	0.0271655	0.00213917	0.0134089	0.00728697	0.0134089	1.02414
MSTRG.18929.2	MSTRG.18929	c9orf78.2	c9orf78	37.2017	42.9881	45.2635	41.8178	32.7425	46.2844	41.9215	40.3161	0.962512	0.990595	-0.00325506	0.0692534	6.81422	0.00877188	0.00197752	0.00233185	0.00521653	0.00521653	0.997746
MSTRG.2112.1	MSTRG.2112	c9orf85.1	c9orf85	38.6297	37.5524	41.2666	39.1495	26.8389	32.7724	31.3647	30.3253	0.0249937	0.164859	-0.175663	0.0783684	6.22133	0.0122556	0.00200032	0.00369366	0.00721209	0.00721209	0.885361
MSTRG.8271.1	MSTRG.8271	ca12.1	ca12	17.7467	20.3496	22.9748	20.357	15.0658	17.2884	25.0259	19.1267	0.860084	0.961986	-0.0156162	0.0885936	6.58631	0.0184338	0.00508413	0.00668911	0.00587965	0.00668911	0.989234
MSTRG.16491.1	MSTRG.16491	ca2.1	ca2	8.48566	8.66917	22.108	13.0876	6.03541	5.96814	11.2624	7.75533	8.22e-05	0.00247232	-0.385277	0.0978356	5.90988	0.172552	0.00301434	0.0113434	0.00865818	0.0113434	0.765632
MSTRG.10870.1	MSTRG.10870	ca5b.1	ca5b	5.27577	3.15708	4.72661	4.38649	3.27705	2.6992	3.09841	3.02489	0.0060552	0.0624688	-0.252698	0.0920651	6.15189	0.068591	0.00211759	0.0105964	0.00750651	0.0105964	0.839325
MSTRG.1953.1	MSTRG.1953	caap1.1	caap1	2.41695	3.06173	5.95194	3.81021	3.63407	1.88954	6.00386	3.84249	0.855534	0.960702	0.0478064	0.262582	4.75988	0.191797	0.0565956	0.0468283	0.0181766	0.0468283	1.03369
MSTRG.14339.1	MSTRG.14339	cab39.1	cab39	41.569	48.5471	50.8824	46.9995	45.5825	52.7291	54.5292	50.9469	0.00229133	0.0312317	0.140386	0.0460341	8.41056	0.00698046	0.000262739	-0.000113322	0.00291596	0.00291596	1.1022
MSTRG.6367.1	MSTRG.6367	cab39l.1	cab39l	6.02046	19.8473	15.9246	13.9308	4.56139	16.5211	11.8678	10.9834	0.0298714	0.184543	-0.190961	0.0879279	6.51423	0.293085	0.00548171	-0.00448351	0.00611525	0.00611525	0.876022
MSTRG.22922.1	MSTRG.22922	cables2.1	cables2	0.525769	3.16749	6.01308	3.23544	1.39683	1.86746	3.69015	2.31815	0.922557	0.980309	0.0490823	0.504892	4.7685	0.654407	0.0887774	0.293597	0.0180688	0.293597	1.03461
MSTRG.17852.1	MSTRG.17852	cabp4.1	cabp4	2.52299	2.85909	5.89773	3.75994	2.49759	3.76421	8.24442	4.83541	0.0481631	0.247163	0.262554	0.132876	4.83056	0.198353	0.00917942	0.00899282	0.0173047	0.0173047	1.1996
MSTRG.27968.1	MSTRG.27968	cacng4.1	cacng4	7.00878	8.78094	7.82851	7.87274	5.47167	6.45873	8.2033	6.71123	0.321834	0.67663	-0.128907	0.130117	4.87301	0.019954	0.00860306	0.00925156	0.0167926	0.0167926	0.914524
MSTRG.1170.1	MSTRG.1170	cactin.1	cactin	42.9468	42.2949	47.8042	44.3486	45.8196	43.0622	48.2924	45.7247	0.133064	0.442211	0.0736012	0.048998	7.97995	0.0048709	0.000333803	0.000243984	0.0032674	0.0032674	1.05234
MSTRG.24654.1	MSTRG.24654	cacul1.1	cacul1	2.77678	2.78801	3.34564	2.97015	1.82687	2.03192	2.86079	2.23986	0.161253	0.487942	-0.249566	0.178151	5.04367	0.0369984	0.0326943	-0.0242681	0.0149124	0.0149124	0.841149
MSTRG.11320.1	MSTRG.11320	cacybp.1	cacybp	5.53704	7.06084	7.04782	6.54857	2.98898	4.48638	4.74443	4.07326	0.0206246	0.144897	-0.410894	0.177508	4.96364	0.0661299	0.0315134	-0.0241509	0.0157503	0.0157503	0.752157
MSTRG.26867.1	MSTRG.26867	cad.1	cad	30.0385	32.9246	22.7695	28.5775	26.6727	34.1579	21.1107	27.3138	0.777579	0.931993	-0.013252	0.0469137	8.35596	0.0389798	0.000347484	0.00111128	0.00295386	0.00295386	0.990856
MSTRG.18225.2	MSTRG.18225	cadm1.2	cadm1	61.7897	34.1677	54.383	50.1135	51.7864	47.4607	49.1608	49.4693	0.5475	0.829681	0.0888428	0.1477	8.62238	0.0544491	0.00933943	0.0233834	0.00278557	0.0233834	1.06352
MSTRG.7873.1	MSTRG.7873	cadps2.1	cadps2	3.81778	4.35269	4.46654	4.21234	3.44811	3.75972	4.21765	3.8085	0.692656	0.897239	-0.0303976	0.0769065	6.26265	0.00128983	0.00182843	0.00032572	0.00704349	0.00704349	0.97915
MSTRG.17131.1	MSTRG.17131	calhm2.1	calhm2	14.2578	11.1157	22.1888	15.8541	10.7239	8.50703	15.7616	11.6642	0.000411555	0.00876043	-0.237186	0.0671428	6.6828	0.0907549	0.00117808	-0.000901697	0.00558415	0.00558415	0.848398
MSTRG.12497.1	MSTRG.12497	calm1.1	calm1	261.802	321.38	363.338	315.507	251.409	321.299	367.623	313.444	0.0687502	0.306005	0.0770947	0.0423584	9.12077	0.00745569	0.000117974	0.00036833	0.00257337	0.00257337	1.05489
MSTRG.20304.1	MSTRG.20304	calm2.1	calm2	1.74329	2.02408	4.48227	2.74988	0	2.37084	1.53301	1.30128	0.221366	0.567837	-1.81428	1.48358	3.36865	4.06545	0.289658	3.01186	0.0560205	3.01186	0.284347
MSTRG.9338.1	MSTRG.9338	calr.1	calr	875.684	1028.27	1171.13	1025.03	873.78	901.194	1188.73	987.9	0.977538	0.994437	0.0015368	0.0545818	10.9146	0.0128683	1.95e-05	0.00444927	0.00275182	0.00444927	1.00107
MSTRG.8198.1	MSTRG.8198	calu.1	calu	26.5851	30.768	46.9744	34.7758	24.5944	26.7391	24.8291	25.3875	0.214222	0.558053	-0.207377	0.166965	7.32126	0.0326444	0.00260182	0.0392142	0.00412568	0.0392142	0.866111
MSTRG.12135.1	MSTRG.12135	camk1.1	camk1	2.88784	4.85785	12.9681	6.90459	0.833158	3.96157	8.07548	4.29007	0.407657	0.740646	-0.587059	0.708987	5.59612	0.787899	0.743479	-0.603457	0.0105146	0.0105146	0.665699
MSTRG.936.1	MSTRG.936	camk2d.1	camk2d	8.10734	9.77672	8.33871	8.74092	8.74512	6.44022	4.92662	6.70399	0.483084	0.793309	-0.210254	0.299785	6.55052	0.0734034	0.128812	-0.0766216	0.00599501	0.00599501	0.864385
MSTRG.17679.1	MSTRG.17679	camk2g.1	camk2g	2.43824	1.73566	0.722531	1.63214	1.54014	1.06756	1.0437	1.21713	0.763002	0.927275	-0.122826	0.407328	5.01837	0.235387	0.233704	-0.109103	0.0151695	0.0151695	0.918387
MSTRG.5486.1	MSTRG.5486	camkk1.1	camkk1	0.940022	2.23767	3.44245	2.20672	0.988919	2.06741	2.55119	1.86917	0.899871	0.972794	-0.0237809	0.189001	4.01834	0.190536	0.0224242	-0.00982377	0.0311581	0.0311581	0.983651
MSTRG.7078.1	MSTRG.7078	camlg.1	camlg	5.99288	5.9722	8.70649	6.89052	6.02219	5.81831	7.02459	6.28836	0.988077	0.997418	0.00137608	0.0920838	5.77928	0.0108377	0.00334352	0.00160411	0.00937561	0.00937561	1.00095
MSTRG.9133.1	MSTRG.9133	camsap3.1	camsap3	5.1691	7.27331	6.84202	6.42814	5.52627	7.19476	5.31393	6.01165	0.792779	0.937713	-0.02544	0.0968393	6.74449	0.0175033	0.00130869	0.0127581	0.00540672	0.0127581	0.982521
MSTRG.7689.1	MSTRG.7689	cand1.1	cand1	11.6361	11.5475	15.1449	12.7762	10.7781	11.445	13.0048	11.7426	0.88455	0.968168	-0.00834742	0.0574879	7.32773	0.00466255	0.000842695	0.000484806	0.00411459	0.00411459	0.994231
MSTRG.23189.1	MSTRG.23189	cant1.1	cant1	12.0889	22.8583	44.7877	26.5783	12.2702	15.2061	27.8597	18.4453	0.132279	0.440819	-0.232173	0.15425	6.63494	0.216641	0.0142174	0.0214723	0.00572794	0.0214723	0.851351
MSTRG.6935.1	MSTRG.6935	canx.1	canx	204.177	226.272	264.308	231.586	210.441	233.972	267.472	237.295	0.0279507	0.176643	0.0902772	0.0410728	10.0881	0.00517103	4.09e-05	1.49e-05	0.00248957	0.00248957	1.06457
MSTRG.5262.1	MSTRG.5262	cap1.1	cap1	6.62449	5.88628	9.97062	7.49379	5.14818	3.14612	6.42165	4.90532	0.0166713	0.126275	-0.387278	0.161778	5.74994	0.124581	0.0297109	-0.0107909	0.00954747	0.00954747	0.764571
MSTRG.15474.1	MSTRG.15474	cap2.1	cap2	0.737677	1.04266	1.86537	1.21524	0.692453	1.0012	1.28217	0.991942	0.628183	0.868994	-0.0886017	0.182953	4.06408	0.0861901	0.020213	-0.00529325	0.0299949	0.0299949	0.940434
MSTRG.28078.1	MSTRG.28078	capn1_1.1	capn1_1	17.3561	23.127	19.908	20.1304	12.9632	20.8422	23.2568	19.0207	0.8356	0.954254	-0.0257672	0.124165	4.95492	0.0266394	0.00727926	0.00854086	0.015846	0.015846	0.982298
MSTRG.14072.1	MSTRG.14072	capn10.1	capn10	0.465117	1.07577	0.955771	0.832218	0.450126	0.78122	0.631559	0.620968	0.386444	0.726337	-0.197992	0.228606	3.55999	0.0936474	0.0315194	-0.0129858	0.0468718	0.0468718	0.871763
MSTRG.26058.1	MSTRG.26058	capn5_1.1	capn5_1	54.2722	55.1576	63.823	57.7509	57.1914	61.2177	73.4632	63.9574	0.00196965	0.0281318	0.143014	0.0462115	8.3403	0.012467	0.000238185	0.000408069	0.00296507	0.00296507	1.10421
MSTRG.15793.1	MSTRG.15793	capn7.1	capn7	5.54657	4.79796	4.93913	5.09455	5.24702	4.46026	5.04714	4.91814	0.834544	0.953806	0.0181264	0.0867801	5.89595	0.0131437	0.002565	-0.000698992	0.00873119	0.00873119	1.01264
MSTRG.12322.1	MSTRG.12322	capn8.1	capn8	1.26778	2.3575	0.805645	1.47698	2.60098	1.14432	0.701914	1.4824	0.994178	0.998904	-0.00489486	0.670798	4.4024	0.319243	0.651726	-0.375331	0.0232302	0.0232302	0.996613
MSTRG.12911.1	MSTRG.12911	capn9.1	capn9	61.8283	69.0071	112.583	81.1394	48.2412	49.8863	57.8035	51.977	0.0042724	0.0487643	-0.344287	0.120493	8.24921	0.0622878	0.00024195	0.021536	0.00303331	0.021536	0.787697
MSTRG.9680.1	MSTRG.9680	caprin1.1	caprin1	40.3594	25.7452	32.1334	32.746	41.2041	36.542	45.4808	41.0756	0.00401094	0.0466914	0.28074	0.0975706	7.80663	0.0558329	0.00158773	0.0126923	0.0034466	0.0126923	1.21482
MSTRG.6821.1	MSTRG.6821	caprin2.1	caprin2	1.58796	2.4326	4.74786	2.9228	1.94036	3.34031	9.90915	5.06327	0.00537132	0.0574213	0.454693	0.163331	5.49675	0.42687	0.00490006	0.0351154	0.0111835	0.0351154	1.37049
MSTRG.1364.1	MSTRG.1364	caps.1	caps	0.778136	0.959031	1.80647	1.18121	0.815211	1.20958	1.04721	1.024	0.954294	0.988487	-0.0127382	0.222245	3.60891	0.059094	0.0292698	0.0442564	0.0448193	0.0448193	0.991209
MSTRG.7741.1	MSTRG.7741	caps2.1	caps2	3.07802	2.19428	3.26628	2.8462	1.79233	2.01963	2.17792	1.99663	0.0427996	0.228818	-0.259178	0.127948	5.14777	0.0391793	0.00603461	0.0185212	0.0139214	0.0185212	0.835564
MSTRG.5014.2	MSTRG.5014	capza1.2	capza1	25.9884	30.119	58.5796	38.229	31.3156	26.8641	48.6366	35.6054	0.821074	0.948895	0.025687	0.113577	6.9434	0.0858929	0.0024848	0.0168647	0.00489203	0.0168647	1.01796
MSTRG.16489.2	MSTRG.16489	car1_predicted.2	car1_predicted	0.83116	0	0.27944	0.3702	0.275486	0	0.266301	0.180596	0.69608	0.899264	-0.321244	0.822399	1.37384	2.75455	0.571767	-0.398281	0.442744	0.442744	0.800379
MSTRG.4181.1	MSTRG.4181	card18.1	card18	0.168577	0.439503	0.958861	0.522314	0	0	2.06957	0.689856	0.209195	0.551577	-1.4693	1.17003	1.5561	3.62858	0.864309	1.18914	0.365754	1.18914	0.361158
MSTRG.22301.1	MSTRG.22301	carf.1	carf	3.3388	3.02629	2.18329	2.84946	3.06355	3.08725	2.99177	3.04752	0.300666	0.655942	0.129104	0.124738	5.14068	0.0350166	0.00573912	0.0176001	0.0139858	0.0176001	1.09361
MSTRG.22096.1	MSTRG.22096	carhsp1.1	carhsp1	4.3602	8.06392	7.48524	6.63645	4.4324	8.33663	8.80022	7.18975	0.3009	0.656083	0.132813	0.128383	4.94113	0.0741501	0.00872373	-0.00469652	0.0159995	0.0159995	1.09643
MSTRG.5755.1	MSTRG.5755	carkd.1	carkd	6.51933	8.63616	9.38166	8.17905	5.04535	6.40298	7.88461	6.44431	0.0148212	0.117294	-0.181008	0.0742836	6.64018	0.0263553	0.00256517	0.000280556	0.0057119	0.0057119	0.882086
MSTRG.9309.1	MSTRG.9309	carm1.1	carm1	61.0881	53.3577	60.7244	58.3901	57.471	55.2095	57.4913	56.7239	0.632728	0.871047	0.0230124	0.0481542	8.37114	0.00660603	0.0005351	-2.68e-05	0.00294314	0.00294314	1.01608
MSTRG.2125.1	MSTRG.2125	carnmt1.1	carnmt1	11.9063	12.0121	18.3683	14.0955	9.44265	10.7583	16.1574	12.1194	0.421448	0.750401	-0.0570246	0.070934	6.55803	0.0254262	0.00157693	0.000676679	0.00597052	0.00597052	0.961245
MSTRG.24167.1	MSTRG.24167	casc3.1	casc3	1.15983	3.19913	11.0095	5.12282	0.721777	1.1906	6.08137	2.66459	0.00011262	0.00317676	-0.643831	0.166724	4.89011	1.07666	0.0228453	0.01885	0.0165884	0.01885	0.640011
MSTRG.20978.1	MSTRG.20978	casc5.1	casc5	6.72859	6.26171	5.92449	6.30493	6.73304	7.11194	7.05625	6.96708	0.419186	0.749295	0.164104	0.20314	7.24058	0.0163824	0.0576298	-0.0527072	0.00426922	0.00426922	1.12047
MSTRG.4939.1	MSTRG.4939	cask.1	cask	8.76895	10.1059	12.6328	10.5025	9.60705	9.29387	12.3296	10.4102	0.371087	0.716318	0.0577742	0.0645927	6.83222	0.0117064	0.00108913	0.00317122	0.00516919	0.00516919	1.04086
MSTRG.23717.1	MSTRG.23717	caskin2.1	caskin2	15.708	17.8817	20.1306	17.9068	14.2413	15.1575	15.4732	14.9573	0.0517345	0.258058	-0.136924	0.0703859	7.46097	0.00945164	0.00353174	0.000984716	0.00389952	0.00389952	0.909456
MSTRG.24836.1	MSTRG.24836	casp2.1	casp2	19.0211	22.7934	15.9726	19.2623	17.9914	24.6112	17.3933	19.9986	0.141714	0.455412	0.0866095	0.0589406	7.14971	0.0285968	0.000767809	0.00086497	0.00444319	0.00444319	1.06187
MSTRG.521.1	MSTRG.521	casp3.1	casp3	13.1152	18.9112	53.1346	28.387	23.7646	20.6072	39.9853	28.119	0.372153	0.717047	0.218806	0.245175	7.51984	0.209705	0.0293652	0.0608009	0.00381217	0.0608009	1.16377
MSTRG.917.1	MSTRG.917	casp6.1	casp6	7.82206	8.93414	13.1004	9.95222	6.19183	7.30797	7.9399	7.14657	0.00391671	0.0459899	-0.237425	0.0823021	6.34342	0.0314663	0.00182407	0.00833639	0.00672731	0.00833639	0.848258
MSTRG.26634.1	MSTRG.26634	casp7.1	casp7	5.54153	6.25865	5.99762	5.9326	10.1949	9.61059	12.1384	10.648	7.77e-10	1.29e-07	0.622965	0.101303	5.4762	0.123367	0.0040668	0.0082087	0.0113265	0.0113265	1.54004
MSTRG.13585.1	MSTRG.13585	casp8ap2.1	casp8ap2	17.961	11.5675	11.622	13.7168	19.6241	14.7832	11.4161	15.2745	0.0253912	0.166302	0.170634	0.0763326	6.33011	0.0902968	0.00196174	0.00331239	0.00677826	0.00677826	1.12555
MSTRG.26244.1	MSTRG.26244	casp9.1	casp9	1.05999	0.908535	0.693735	0.887421	0.816398	0.865997	1.06573	0.916041	0.669732	0.888102	0.102199	0.239614	3.81938	0.0397391	0.0490377	0.0181137	0.0370846	0.0370846	1.07341
MSTRG.28131.1	MSTRG.28131	casq2.1	casq2	48.8322	36.2881	25.8587	36.993	25.5066	24.9521	17.5249	22.6612	1.44e-06	8.95e-05	-0.432736	0.0897988	5.84903	0.127431	0.00311263	0.00602026	0.00898312	0.00898312	0.740855
MSTRG.24848.1	MSTRG.24848	cass4.1	cass4	34.9946	39.5874	45.8723	40.1514	36.3565	38.2714	36.9981	37.2086	0.695326	0.899081	-0.0284752	0.072708	8.08879	0.00422941	0.000295457	0.00763421	0.00316672	0.00763421	0.980456
MSTRG.3233.1	MSTRG.3233	cast.1	cast	29.8431	24.5343	28.4451	27.6075	25.8644	26.7319	24.0266	25.5409	0.665019	0.88609	-0.0314264	0.0725791	7.97715	0.00950779	0.00138041	0.00652118	0.0032701	0.00652118	0.978452
MSTRG.9613.2	MSTRG.9613	cat.1.2	cat.1	8.29932	5.31665	3.01111	5.54236	7.8163	6.59791	3.14527	5.85316	0.295548	0.651091	0.121245	0.11591	5.65522	0.243546	0.0100206	-0.00179585	0.0101319	0.0101319	1.08767
MSTRG.9682.1	MSTRG.9682	cat.2.1	cat.2	2.08304	1.73656	1.43474	1.75145	1.50862	1.92445	1.73715	1.72341	0.791038	0.937204	0.039982	0.150896	4.46523	0.0231147	0.0113059	0.0228487	0.0222333	0.0228487	1.0281
MSTRG.23618.1	MSTRG.23618	cbfa2t2.1	cbfa2t2	48.8103	42.1083	43.277	44.7319	52.364	47.0638	54.8489	51.4256	0.000377296	0.00820502	0.185723	0.0522358	8.15522	0.0206157	0.000287745	0.00380512	0.00310937	0.00380512	1.13739
MSTRG.10639.1	MSTRG.10639	cbfb.1	cbfb	6.04318	7.99568	11.2365	8.42512	1.6549	3.64468	10.9069	5.40217	0.42853	0.755551	-0.604229	0.763196	5.65169	0.412398	0.863547	-0.656839	0.0101545	0.0101545	0.657823
MSTRG.18306.1	MSTRG.18306	cbl.1	cbl	16.661	20.3289	29.8044	22.2648	15.9832	17.0337	23.3315	18.7828	0.125808	0.42875	-0.0902687	0.0589666	7.98137	0.0330439	0.000406591	0.00480899	0.00326603	0.00480899	0.939348
MSTRG.5503.1	MSTRG.5503	cblb.1	cblb	3.73916	4.67011	5.39414	4.60114	3.92665	6.40273	5.43803	5.2558	0.254297	0.606757	0.188669	0.165503	6.20352	0.0300895	0.0338007	-0.0228337	0.00728623	0.00728623	1.13971
MSTRG.7964.1	MSTRG.7964	cbll1.1	cbll1	3.82204	0.875921	2.22624	2.30807	4.35872	0	4.11057	2.82309	0.564795	0.839728	-1.25687	2.18308	4.1553	6.06115	7.12086	-2.70403	0.0278822	0.0278822	0.418451
MSTRG.3744.1	MSTRG.3744	cbr3.1	cbr3	5.47889	5.46626	3.97878	4.97464	4.67896	7.67593	6.49873	6.28454	0.128611	0.434555	0.273818	0.18019	4.62991	0.054906	0.0102947	0.0384082	0.0198645	0.0384082	1.209
MSTRG.616.1	MSTRG.616	cbr4.1	cbr4	3.74826	2.08465	2.16329	2.6654	3.57454	3.11725	3.63152	3.4411	0.039543	0.218601	0.369796	0.179644	4.99704	0.114356	0.0108308	0.0375773	0.0153918	0.0375773	1.29217
MSTRG.26494.1	MSTRG.26494	cbs.1	cbs	131.281	172.027	123.977	142.428	110.353	184.33	138.176	144.286	0.379473	0.721852	0.059411	0.0675996	7.70211	0.0274135	0.000404583	0.00644997	0.00356895	0.00644997	1.04204
MSTRG.2076.1	MSTRG.2076	cbwd1.2.1	cbwd1.2	2.92665	5.72059	6.93567	5.1943	3.63722	4.3048	5.48712	4.47638	0.81586	0.946049	-0.0365149	0.156802	5.01774	0.0653384	0.00882263	0.0280577	0.015176	0.0280577	0.975007
MSTRG.23006.1	MSTRG.23006	cbx1.1	cbx1	131.601	136.579	126.187	131.456	107.926	128.461	120.257	118.881	0.22868	0.576983	-0.0559105	0.0464463	8.31188	0.00280242	0.000250093	0.00150681	0.0029858	0.0029858	0.961987
MSTRG.23322.1	MSTRG.23322	cbx2_1.1	cbx2_1	12.3067	10.3125	12.6158	11.745	10.2285	10.9069	11.4656	10.867	0.996614	0.999135	-0.000267528	0.0630335	6.91874	0.00679332	0.00100856	0.00485502	0.00495128	0.00495128	0.999815
MSTRG.15241.1	MSTRG.15241	cbx3.1	cbx3	118.754	122.983	188.135	143.291	108.506	103.828	145.346	119.227	0.0594719	0.281519	-0.0859158	0.0455862	8.80614	0.0210625	0.000424554	0.00187481	0.0026926	0.0026926	0.942186
MSTRG.6257.1	MSTRG.6257	cbx5.1	cbx5	0.226874	0.325546	0.26755	0.273323	0.270314	0.327985	0.270439	0.289579	0.467107	0.782799	0.126281	0.173655	4.14341	0.0193307	0.017091	-0.0129702	0.0281433	0.0281433	1.09148
MSTRG.23454.1	MSTRG.23454	cbx8.1	cbx8	1.51582	2.01666	1.99551	1.84267	1.42165	2.00232	1.51169	1.64522	0.699855	0.901021	-0.0637816	0.165444	4.23693	0.0167082	0.0148645	-0.00644594	0.0261933	0.0261933	0.956753
MSTRG.11739.1	MSTRG.11739	cby1.1	cby1	8.88192	8.17387	15.6116	10.8891	7.02226	6.49554	8.93146	7.48309	0.00672944	0.0669908	-0.258334	0.0953282	5.87443	0.0589674	0.00377215	0.00985905	0.00884555	0.00985905	0.836053
MSTRG.17324.1	MSTRG.17324	ccar1.1	ccar1	16.026	14.1029	8.97267	13.0339	13.6182	15.5669	9.19119	12.7921	0.486481	0.79553	0.0522076	0.0750199	7.27325	0.0957896	0.00218407	0.0062579	0.0042099	0.0062579	1.03685
MSTRG.23213.1	MSTRG.23213	ccdc103.1	ccdc103	17.4288	20.5848	37.1627	25.0588	13.8321	13.6119	27.7213	18.3884	0.0411387	0.223319	-0.25391	0.124336	5.91482	0.12345	0.0145567	-0.00915456	0.0086325	0.0086325	0.83862
MSTRG.901.1	MSTRG.901	ccdc109b.1	ccdc109b	7.11066	6.51884	8.19705	7.27552	5.45545	8.65484	10.0219	8.04406	0.374968	0.718827	0.152212	0.171563	5.91258	0.0327057	0.00953882	0.0346122	0.00864417	0.0346122	1.11127
MSTRG.2422.1	MSTRG.2422	ccdc112.1	ccdc112	4.5312	0	1.96271	2.16464	4.78822	4.69134	4.65428	4.71128	0.206727	0.548208	2.53072	2.00435	4.56844	6.8169	4.74124	1.28488	0.020713	1.28488	5.77861
MSTRG.28053.1	MSTRG.28053	ccdc115.1	ccdc115	115.636	96.7335	108.376	106.915	95.6819	111.707	145.777	117.722	0.120228	0.418844	0.174094	0.112043	6.58463	0.0232828	0.00185997	0.0169704	0.00588498	0.0169704	1.12826
MSTRG.14786.1	MSTRG.14786	ccdc12.1	ccdc12	125.221	122.202	108.283	118.569	130.117	145.25	132.897	136.088	0.000219952	0.00533853	0.186476	0.0504682	7.84225	0.0173483	0.000413012	0.00306112	0.00340755	0.00340755	1.13798
MSTRG.1747.1	MSTRG.1747	ccdc124.1	ccdc124	0.254673	0.194778	0.258375	0.235942	0.291835	0.373205	0.584247	0.416429	0.690487	0.896276	0.571516	1.43527	2.40564	0.140704	2.94114	-2.88349	0.148858	0.148858	1.48608
MSTRG.3157.1	MSTRG.3157	ccdc125.1	ccdc125	3.04537	2.74059	3.23054	3.0055	2.59646	2.96384	2.93032	2.83021	0.950674	0.9869	0.00847179	0.13695	5.51427	0.00359727	0.0170701	-0.0112319	0.011063	0.011063	1.00589
MSTRG.15263.1	MSTRG.15263	ccdc126.1	ccdc126	14.9323	13.5774	12.9533	13.821	12.3671	13.0914	13.0635	12.8407	0.984501	0.996378	0.00187008	0.0962656	5.67711	0.0106858	0.00390785	0.00127595	0.00999274	0.00999274	1.0013
MSTRG.9365.1	MSTRG.9365	ccdc130.1	ccdc130	13.6964	14.0361	11.4468	13.0598	10.7202	11.9943	13.3796	12.0314	0.728159	0.913865	-0.0421678	0.12132	6.1306	0.00996288	0.00627592	0.0158018	0.00759976	0.0158018	0.971195
MSTRG.11723.2	MSTRG.11723	ccdc134.2	ccdc134	0	0	0.075909	0.025303	0.054633	0	0	0.018211	NA	NA	NA	NA	NA	NA	NA	NA	NA	NA	#VALUE!
MSTRG.22712.1	MSTRG.22712	ccdc148.1	ccdc148	3.74548	4.01932	3.65217	3.80566	3.18692	4.06032	4.7628	4.00334	0.519252	0.812717	0.0784026	0.121649	5.18813	0.0131325	0.00572767	0.01647	0.0135634	0.01647	1.05585
MSTRG.293.1	MSTRG.293	ccdc149.1	ccdc149	1.96051	1.98241	2.90203	2.28165	2.098	2.04434	2.5698	2.23738	0.767604	0.928728	0.0380404	0.128728	4.86134	0.0188941	0.00792367	-0.00358838	0.0169326	0.0169326	1.02672
MSTRG.17898.1	MSTRG.17898	ccdc15.1	ccdc15	23.5153	28.3856	38.1417	30.0142	21.3742	25.747	27.2983	24.8065	0.143564	0.458653	-0.104328	0.0713282	7.30005	0.0150738	0.000706026	0.00692555	0.00416246	0.00692555	0.930238
MSTRG.9323.1	MSTRG.9323	ccdc151.1	ccdc151	18.2271	11.1469	20.0228	16.4656	10.1154	7.97161	12.3359	10.141	4.71e-05	0.00159863	-0.435807	0.107096	6.56778	0.120303	0.0112653	-0.00494781	0.00593897	0.00593897	0.73928
MSTRG.19748.1	MSTRG.19748	ccdc160.1	ccdc160	16.8634	13.4938	21.5878	17.315	12.27	12.9483	14.3283	13.1822	0.111435	0.401252	-0.156886	0.0985605	6.20879	0.0216842	0.0019186	0.0126527	0.0072642	0.0126527	0.896959
MSTRG.12221.2	MSTRG.12221	ccdc167.2	ccdc167	48.0607	26.9444	39.9066	38.3039	43.1723	28.3842	42.5715	38.0427	0.388432	0.727332	0.0652718	0.0756805	6.63263	0.0740938	0.0028563	0.000934697	0.00573501	0.00573501	1.04628
MSTRG.22650.1	MSTRG.22650	ccdc173.1	ccdc173	40.2285	24.4508	27.0717	30.5837	31.2406	24.3632	24.9364	26.8467	0.24626	0.59727	-0.0766018	0.0660656	7.30387	0.0502811	0.000735137	0.00581186	0.00415579	0.00581186	0.948289
MSTRG.12017.1	MSTRG.12017	ccdc174.1	ccdc174	32.2924	31.8397	33.1154	32.4158	31.9553	32.0008	30.6854	31.5472	0.851923	0.959639	0.0110593	0.0592469	7.1505	0.00199926	0.000823671	0.00018512	0.00444163	0.00444163	1.0077
MSTRG.4919.1	MSTRG.4919	ccdc181.1	ccdc181	6.48986	1.02897	8.8213	5.44671	5.0724	0.252082	5.30319	3.54255	0.0696929	0.308368	-0.642063	0.353968	5.46131	1.87598	0.0344836	0.153456	0.0114312	0.153456	0.640796
MSTRG.19009.1	MSTRG.19009	ccdc22.1	ccdc22	7.25402	7.92557	10.7821	8.65389	5.92167	7.38287	8.90199	7.40218	0.230717	0.579127	-0.11303	0.0943082	5.98011	0.0284404	0.00503906	-0.00377425	0.00830198	0.00830198	0.924644
MSTRG.28069.1	MSTRG.28069	ccdc25.1	ccdc25	49.4726	62.5219	79.4791	63.8245	37.4725	41.6718	54.53	44.5581	0.0094992	0.0860874	-0.267815	0.103262	5.42739	0.0386095	0.00432128	-0.000397758	0.0116733	0.0116733	0.830577
MSTRG.13287.1	MSTRG.13287	ccdc28a.1	ccdc28a	4.37606	4.11467	4.7079	4.39954	2.44683	6.14372	5.11972	4.57009	0.877786	0.966205	0.043689	0.284107	4.07031	0.071732	0.0230929	0.0979821	0.0298421	0.0979821	1.03075
MSTRG.5187.1	MSTRG.5187	ccdc28b.1	ccdc28b	0.469942	0.042402	0.825532	0.445959	0	0	0.240578	0.0801927	0.0817405	0.337664	-1.85615	1.06634	1.1038	2.69882	1.11954	-0.347372	0.58608	0.58608	0.276212
MSTRG.8087.1	MSTRG.8087	ccdc3.1	ccdc3	1.4444	1.17774	1.36071	1.32762	1.49854	1.12736	1.072	1.23263	0.951718	0.98721	-0.0154823	0.255696	3.31438	0.0310346	0.0390872	-0.0294882	0.0589838	0.0589838	0.989326
MSTRG.18130.1	MSTRG.18130	ccdc30.1	ccdc30	7.68287	8.14528	7.08936	7.63917	8.40419	8.90872	7.72886	8.34726	0.0615592	0.287157	0.136471	0.0730002	6.47226	0.0141439	0.00173504	-0.00158612	0.00625849	0.00625849	1.09921
MSTRG.13788.1	MSTRG.13788	ccdc39.1	ccdc39	2.39186	1.89437	3.8895	2.72524	1.85233	1.68063	2.18912	1.90736	0.0387174	0.215749	-0.258695	0.125144	5.16615	0.0705855	0.00709706	0.0163945	0.0137567	0.0163945	0.835844
MSTRG.26748.1	MSTRG.26748	ccdc40_1.1	ccdc40_1	16.7831	11.9259	24.5039	17.7376	10.6585	9.68538	14.1738	11.5059	0.000178041	0.00454193	-0.354788	0.094653	7.13434	0.0978905	0.000995119	0.0124437	0.00447396	0.0124437	0.781985
MSTRG.23218.1	MSTRG.23218	ccdc43.1	ccdc43	113.899	135.147	105.678	118.242	117.768	143.917	128.819	130.168	0.00649967	0.0654651	0.134322	0.0493569	7.99364	0.0136079	0.000332161	0.00332199	0.00325426	0.00332199	1.09758
MSTRG.23076.1	MSTRG.23076	ccdc47.1	ccdc47	24.0834	29.8006	43.7374	32.5405	24.8114	24.2857	36.0791	28.3921	0.332569	0.685431	-0.0756951	0.0781205	7.18431	0.043388	0.000760494	0.00839372	0.00437537	0.00839372	0.948885
MSTRG.13862.2	MSTRG.13862	ccdc50.2	ccdc50	0.015828	0.22743	0.292383	0.178547	0.190487	0.16324	0.270528	0.208085	0.405753	0.739408	0.646761	0.777926	2.281	0.853823	0.193789	0.713965	0.169841	0.713965	1.56565
MSTRG.12151.2	MSTRG.12151	ccdc51.2	ccdc51	1.51299	3.40318	2.59526	2.50381	3.65339	3.66451	3.38715	3.56835	0.0571035	0.274532	0.471207	0.247676	5.30068	0.124165	0.0787186	0.0132962	0.0126297	0.0132962	1.38627
MSTRG.23172.1	MSTRG.23172	ccdc56.1	ccdc56	5.11391	3.81935	1.23996	3.39107	3.17028	5.47187	2.93463	3.85893	0.389405	0.727708	0.332149	0.385908	3.96056	0.353377	0.0969175	0.12647	0.0327406	0.12647	1.25889
MSTRG.3613.1	MSTRG.3613	ccdc58.1	ccdc58	305.571	280.611	225.427	270.536	331.157	336.102	296.538	321.266	3.37e-05	0.00122753	0.242126	0.0583872	7.19588	0.0418104	0.000760466	0.00258037	0.00435314	0.00435314	1.18273
MSTRG.7548.1	MSTRG.7548	ccdc59.1	ccdc59	156.517	136.595	101.454	131.522	146.88	159.382	121.237	142.5	0.0212652	0.148107	0.157403	0.0683398	7.75483	0.0528994	0.000422455	0.00658305	0.00350576	0.00658305	1.11528
MSTRG.16955.1	MSTRG.16955	ccdc6.1	ccdc6	31.9097	36.2908	45.7438	37.9814	32.599	39.3784	43.9917	38.6564	0.0905381	0.357775	0.0824981	0.0487414	8.02289	0.0120858	0.000336932	0.000994176	0.00322666	0.00322666	1.05885
MSTRG.19835.1	MSTRG.19835	ccdc61.1	ccdc61	9.7242	12.5749	18.2316	13.5102	10.8138	12.2091	14.2678	12.4302	0.982719	0.995996	-0.00210643	0.0972481	6.50831	0.0299338	0.00798109	0.00620468	0.00613518	0.00620468	0.998541
MSTRG.2834.1	MSTRG.2834	ccdc62.1	ccdc62	2.3569	2.65302	3.35695	2.78895	1.68301	2.54761	2.56832	2.26631	0.318538	0.673626	-0.156603	0.157	4.37539	0.0264487	0.0132955	-0.00381027	0.0236781	0.0236781	0.897135
MSTRG.18678.1	MSTRG.18678	ccdc63.1	ccdc63	10.2073	2.56161	5.36285	6.04393	3.75909	3.09605	5.58333	4.14616	0.730582	0.914594	-0.212536	0.617205	5.32891	0.253969	0.559004	-0.358153	0.0124089	0.0124089	0.863019
MSTRG.2589.1	MSTRG.2589	ccdc64.1	ccdc64	2.12386	2.49481	2.59146	2.40338	2.28264	2.94075	2.59971	2.6077	0.288855	0.644292	0.126313	0.119092	5.07395	0.00910876	0.00666103	-0.00421829	0.0146134	0.0146134	1.0915
MSTRG.24264.1	MSTRG.24264	ccdc66.1	ccdc66	14.2563	12.2558	12.7017	13.0713	11.1382	11.3953	11.7918	11.4418	0.157674	0.482292	-0.0924644	0.0654412	6.80487	0.00715447	0.00118241	0.000753966	0.00524141	0.00524141	0.937919
MSTRG.6670.1	MSTRG.6670	ccdc67.1	ccdc67	4.15583	3.39026	6.76775	4.77128	3.44513	2.99887	3.86513	3.43638	0.0560999	0.271627	-0.255428	0.133714	5.56517	0.0760528	0.00433755	0.0224814	0.0107193	0.0224814	0.837739
MSTRG.12117.1	MSTRG.12117	ccdc71.1	ccdc71	8.59999	13.0065	11.3584	10.9883	9.34565	12.3763	11.0921	10.938	0.402891	0.737513	0.0659213	0.078809	6.21998	0.0159149	0.00209859	0.00125933	0.00721768	0.00721768	1.04675
MSTRG.7983.1	MSTRG.7983	ccdc71l.1	ccdc71l	12.2003	14.1907	20.1447	15.5119	13.5808	13.6772	16.6474	14.6351	0.630006	0.870213	0.0412759	0.0856846	7.10899	0.0155032	0.000866881	0.0101459	0.0045256	0.0101459	1.02902
MSTRG.24982.1	MSTRG.24982	ccdc77.1	ccdc77	12.1686	10.21	10.0462	10.8082	13.3838	12.6548	13.6811	13.2399	0.00150885	0.0231084	0.244216	0.0769676	6.55995	0.0276263	0.0029217	0.00155181	0.00596431	0.00596431	1.18445
MSTRG.6697.1	MSTRG.6697	ccdc81.1	ccdc81	3.22248	2.17492	6.47788	3.95843	3.15115	2.69158	0	1.94758	0.345713	0.697379	-2.18888	2.32134	4.48457	6.55904	1.87463	6.20833	0.0219381	6.20833	0.219322
MSTRG.6633.1	MSTRG.6633	ccdc82.1	ccdc82	9.45497	5.43018	6.84991	7.24502	8.36524	5.87076	6.10623	6.78074	0.855445	0.960702	0.014236	0.0781446	6.21767	0.0715827	0.00193261	0.00322058	0.00722726	0.00722726	1.00992
MSTRG.6725.1	MSTRG.6725	ccdc83.1	ccdc83	5.37261	2.15855	2.36292	3.29803	3.11825	2.80013	2.15217	2.69018	0.718845	0.908881	-0.0789008	0.219167	4.21878	0.140779	0.016092	0.0559593	0.0265542	0.0559593	0.946779
MSTRG.18280.1	MSTRG.18280	ccdc84.1	ccdc84	14.4591	16.4411	12.2346	14.3783	14.3143	17.2566	14.7722	15.4477	0.135974	0.44708	0.129783	0.0870469	6.0129	0.0218081	0.00322358	0.00293249	0.00814218	0.00814218	1.09413
MSTRG.20391.1	MSTRG.20391	ccdc85c.1	ccdc85c	8.8429	9.16592	10.0938	9.36754	6.60307	6.64421	7.8465	7.03126	0.00825748	0.0778216	-0.247729	0.0937885	5.71835	0.0222879	0.00345714	-0.00233065	0.00973729	0.00973729	0.842221
MSTRG.17839.1	MSTRG.17839	ccdc86.1	ccdc86	51.1579	40.0315	42.1068	44.4321	43.6731	33.7305	38.3391	38.5809	0.526485	0.816766	-0.0582194	0.0919185	5.98052	0.0335501	0.00437352	-0.00313749	0.00829999	0.00829999	0.960449
MSTRG.20313.1	MSTRG.20313	ccdc88c.1	ccdc88c	14.5043	12.4809	12.7674	13.2509	12.7466	11.3481	11.1237	11.7394	0.154587	0.477265	-0.0702344	0.0493387	7.9538	0.01539	0.000358581	-0.000323932	0.00329288	0.00329288	0.952483
MSTRG.20014.1	MSTRG.20014	ccdc9.1	ccdc9	32.4148	31.6823	38.0642	34.0538	34.7485	28.659	32.1305	31.846	0.875214	0.965728	-0.0109205	0.0695399	7.93978	0.0101571	0.000354191	0.00689951	0.00330674	0.00689951	0.992459
MSTRG.6733.1	MSTRG.6733	ccdc90b.1	ccdc90b	0.891168	1.87878	1.5557	1.44188	0.910115	1.81512	1.70624	1.47716	0.668863	0.887797	0.0789228	0.184525	4.01493	0.0896105	0.0198263	-0.0170278	0.0312478	0.0312478	1.05623
MSTRG.2799.1	MSTRG.2799	ccdc92.1	ccdc92	1.42861	2.00678	3.60976	2.34838	1.46053	1.4189	2.37498	1.75147	0.187537	0.525055	-0.184477	0.139978	4.87537	0.10155	0.0078717	0.0215189	0.0167643	0.0215189	0.879968
MSTRG.27414.1	MSTRG.27414	ccdc93.1	ccdc93	4.03062	5.87352	5.83673	5.24695	2.91225	5.4179	4.82179	4.38398	0.324481	0.678607	-0.151727	0.153992	4.45352	0.0472221	0.0131554	-0.00949699	0.0224147	0.0224147	0.900172
MSTRG.12880.1	MSTRG.12880	ccdc94.1	ccdc94	12.6498	9.96209	15.6038	12.7386	9.72301	9.14462	10.4871	9.78492	0.105465	0.389337	-0.169679	0.10481	5.413	0.0264435	0.00470011	0.00460052	0.0117776	0.0117776	0.88904
MSTRG.275.1	MSTRG.275	ccdc96.1	ccdc96	6.18846	5.99488	7.793	6.65878	5.04691	6.1547	7.25528	6.1523	0.601455	0.856631	-0.0505062	0.096698	5.61909	0.0155858	0.00366106	0.00196625	0.0103647	0.0103647	0.965597
MSTRG.20096.1	MSTRG.20096	ccdc97.1	ccdc97	15.9316	19.8644	20.4788	18.7582	17.99	17.1522	22.7163	19.2861	0.344359	0.696028	0.090521	0.0957298	6.81273	0.0110837	0.00313114	0.0106152	0.0052205	0.0106152	1.06475
MSTRG.19936.1	MSTRG.19936	cchcr1.1	cchcr1	5.19047	6.09152	5.3658	5.54926	6.05671	5.91659	4.65324	5.54218	0.7066	0.904426	0.0421347	0.111934	5.98107	0.0178682	0.0104964	0.000282618	0.00829724	0.00829724	1.02964
MSTRG.14783.1	MSTRG.14783	ccm2.1	ccm2	29.7336	26.5603	23.1178	26.4706	21.2914	25.7503	20.2284	22.4234	0.127889	0.432927	-0.122162	0.0802385	7.45789	0.0198347	0.00575311	0.0027549	0.00390422	0.00390422	0.91881
MSTRG.886.1	MSTRG.886	ccna2.1	ccna2	108.567	125.999	159.763	131.443	93.9438	119.193	150.05	121.062	0.631701	0.870723	-0.0211397	0.0441021	8.6909	0.0172174	0.000168703	0.00062331	0.00274879	0.00274879	0.985454
MSTRG.3244.1	MSTRG.3244	ccnb1.1	ccnb1	1.22666	3.62336	4.29488	3.0483	1.46392	2.69759	3.59961	2.58704	0.765993	0.928434	-0.0518238	0.174128	4.18445	0.219531	0.0182216	0.0118819	0.0272591	0.0272591	0.964716
MSTRG.11213.1	MSTRG.11213	ccnb1.2.1	ccnb1.2	14.9475	43.922	31.864	30.2445	18.4564	45.0692	33.2137	32.2464	0.0840293	0.343273	0.148132	0.0857357	6.64166	0.173266	0.00531849	0.000164059	0.00570742	0.00570742	1.10813
MSTRG.8460.1	MSTRG.8460	ccnb2.1	ccnb2	96.1656	135.255	158.783	130.068	93.7491	114.988	145.292	118.01	0.433807	0.759014	-0.0374713	0.0478747	8.12786	0.0271607	0.000305362	0.00266515	0.00313262	0.00313262	0.974361
MSTRG.19221.1	MSTRG.19221	ccnb3.1	ccnb3	93.9006	107.905	113.776	105.194	108.948	115.635	147.294	123.959	0.000675167	0.0127218	0.207739	0.0611092	8.26386	0.020304	0.000284914	0.00531658	0.00302198	0.00531658	1.15488
MSTRG.12771.1	MSTRG.12771	ccnc.1	ccnc	19.5412	21.8559	26.7426	22.7133	18.7904	21.9729	21.7659	20.8431	0.942963	0.98488	0.00506007	0.070724	6.56733	0.00199854	0.00156242	0.00236981	0.00594041	0.00594041	1.00351
MSTRG.9660.2	MSTRG.9660	ccnd1.2	ccnd1	34.1427	28.1438	21.5636	27.95	26.7959	25.0223	19.5645	23.7942	0.279063	0.634579	-0.0787615	0.0727639	6.65751	0.0571904	0.00228242	-0.000308797	0.00565944	0.00565944	0.94687
MSTRG.6831.1	MSTRG.6831	ccnd2.1	ccnd2	1.24438	1.3496	1.56789	1.38729	1.19669	1.29636	1.64224	1.37843	0.579836	0.847167	0.0596856	0.107809	5.36782	0.00649401	0.00532201	-0.00306873	0.0121121	0.0121121	1.04224
MSTRG.23253.1	MSTRG.23253	ccndbp1.1	ccndbp1	4.53913	5.84553	5.29165	5.22544	5.87255	4.82851	4.11568	4.93891	0.934599	0.983063	-0.0132629	0.161626	5.14192	0.0242532	0.0100797	0.0291045	0.0139745	0.0291045	0.990849
MSTRG.18697.1	MSTRG.18697	ccndx.1	ccndx	30.5257	19.6104	24.7798	24.972	19.3809	15.3592	13.1786	15.9729	0.000219583	0.00533446	-0.380645	0.103006	6.64659	0.0975471	0.00143686	0.0144786	0.00569241	0.0144786	0.768094
MSTRG.9960.3	MSTRG.9960	ccne1.3	ccne1	65.0512	56.4858	36.1425	52.5598	74.3678	73.9058	63.703	70.6589	0.00431375	0.0490882	0.390231	0.136719	7.70063	0.111924	0.001714	0.0263241	0.00357077	0.0263241	1.3106
MSTRG.21785.1	MSTRG.21785	ccnf.1	ccnf	22.3592	25.4338	19.3722	22.3884	20.313	29.0275	18.5488	22.6298	0.731058	0.914594	0.0340259	0.0989936	7.04145	0.0264446	0.0100309	-0.0055539	0.0046687	0.0046687	1.02387
MSTRG.7058.1	MSTRG.7058	ccng1.1	ccng1	0.784982	1.83237	1.15065	1.256	2.6973	1.75039	4.98646	3.14471	0.0456396	0.238331	0.959343	0.479981	4.84045	0.436715	0.0895484	0.256024	0.0171847	0.256024	1.94442
MSTRG.3190.1	MSTRG.3190	ccnh.1	ccnh	24.0482	22.3453	25.2484	23.8806	19.454	20.1405	20.9391	20.1779	0.160533	0.486709	-0.101047	0.0720077	6.49195	0.00601635	0.00158692	-0.000804951	0.00619074	0.00619074	0.932356
MSTRG.7217.1	MSTRG.7217	ccni2.1	ccni2	28.6248	30.5811	35.7915	31.6658	31.7323	35.9316	36.5845	34.7495	0.000470555	0.00977279	0.16931	0.048416	8.09354	0.00912228	0.000353649	0.000641824	0.00316252	0.00316252	1.12452
MSTRG.17087.1	MSTRG.17087	ccnj.1	ccnj	0.384254	1.12262	1.08224	0.863036	0.340774	0.292991	0.539338	0.391034	0.541153	0.825493	-0.640829	1.0487	3.85595	0.269723	1.61376	-1.42216	0.0359008	0.0359008	0.641344
MSTRG.20389.2	MSTRG.20389	ccnk.2	ccnk	1.13219	0.964602	0.389226	0.828671	2.87439	1.73572	0.882022	1.83071	0.00145863	0.0224822	0.861058	0.270536	4.33358	0.580375	0.0853873	-0.0674733	0.024397	0.024397	1.81637
MSTRG.13942.1	MSTRG.13942	ccnl1.1	ccnl1	72.477	64.4051	61.3357	66.0726	76.4991	71.8121	69.165	72.4921	0.0020628	0.0290564	0.152265	0.04942	7.97773	0.020803	0.000393959	0.000147938	0.00326954	0.00326954	1.11131
MSTRG.17987.1	MSTRG.17987	ccnl2.1	ccnl2	12.4742	12.2229	9.12275	11.2733	13.0658	14.1573	13.8045	13.6759	0.0264234	0.170907	0.267129	0.120332	6.55601	0.0450216	0.0157426	0.00407651	0.0059771	0.0059771	1.20341
MSTRG.6015.1	MSTRG.6015	ccnt1.1	ccnt1	17.0889	18.3814	17.3876	17.6193	16.6349	18.0806	20.1549	18.2901	0.0947042	0.367191	0.116954	0.0699867	8.08299	0.00820496	0.00032053	0.00702668	0.00317187	0.00702668	1.08444
MSTRG.22871.1	MSTRG.22871	ccnt2.1	ccnt2	0.42038	0.832324	0.815203	0.689302	0.772287	1.2791	0.872351	0.974579	0.078052	0.329006	0.417413	0.236883	4.01094	0.11846	0.052817	-0.0161654	0.0313536	0.0313536	1.33553
MSTRG.14911.1	MSTRG.14911	ccny.1	ccny	4.86517	6.03894	8.16529	6.35647	3.72982	4.56658	6.11766	4.80469	0.00292049	0.0372905	-0.21806	0.0732731	6.40247	0.0437899	0.00154652	-0.00146212	0.00650689	0.00650689	0.859721
MSTRG.22230.1	MSTRG.22230	ccnyl1.1	ccnyl1	8.56703	7.6373	9.23486	8.47973	6.01525	6.43068	6.43835	6.29476	0.00729657	0.0714184	-0.228506	0.085168	6.00104	0.0197788	0.00268084	0.00128345	0.00819955	0.00819955	0.853519
MSTRG.10198.1	MSTRG.10198	ccs.1	ccs	2.47125	2.60314	4.15131	3.07523	1.64494	2.33432	3.20991	2.39639	0.182638	0.519131	-0.20239	0.151867	4.46097	0.0646862	0.0122965	-0.00229513	0.0222991	0.0222991	0.86911
MSTRG.7707.1	MSTRG.7707	cct2.1	cct2	3.40148	4.70842	12.4771	6.86234	12.9728	16.4304	31.1281	20.1771	2.85e-06	0.000161387	1.22167	0.260951	6.09763	0.667004	0.0943959	-0.0697656	0.00774697	0.00774697	2.33217
MSTRG.27962.1	MSTRG.27962	cct3.1	cct3	296.787	232.68	231.359	253.609	218.63	210.976	221.508	217.038	0.0399447	0.219733	-0.100602	0.0489707	8.52428	0.0171083	0.000212192	0.003385	0.00284275	0.003385	0.932644
MSTRG.12665.1	MSTRG.12665	cct4.1	cct4	162.567	145.166	174.477	160.737	143.765	146.866	187.67	159.434	0.453526	0.77311	0.0429973	0.0573642	8.73541	0.00966432	0.000185078	0.00475089	0.00272626	0.00475089	1.03025
MSTRG.15365.1	MSTRG.15365	cct5.1	cct5	188.362	154.182	198.673	180.406	158.518	140.73	167.224	155.491	0.0482841	0.247496	-0.0867596	0.043932	8.72878	0.0153173	0.000165484	0.000282715	0.00272955	0.00272955	0.941635
MSTRG.5426.1	MSTRG.5426	cct6a.1	cct6a	116.5	112.647	124.086	117.744	103.864	100.875	107.685	104.141	0.164616	0.492061	-0.0635148	0.0457035	8.42339	0.00436046	0.000225897	-0.000161826	0.00290732	0.00290732	0.95693
MSTRG.3808.1	MSTRG.3808	cct8.1	cct8	96.4168	127.388	137.702	120.502	61.5338	87.7667	82.4487	77.2497	3.6e-13	1.22e-10	-0.402979	0.0554318	8.32157	0.0650696	0.00163036	0.000265352	0.00297867	0.00297867	0.756295
MSTRG.21849.1	MSTRG.21849	ccz1b.1	ccz1b	2.85163	3.43531	3.28328	3.19007	3.30223	3.99348	4.06697	3.78756	0.0476956	0.245753	0.236352	0.119365	5.05977	0.0190056	0.00661988	-0.0053522	0.0147522	0.0147522	1.17801
MSTRG.10143.1	MSTRG.10143	cd151.1	cd151	23.9015	28.6926	34.0794	28.8911	21.5226	22.7401	24.9501	23.0709	0.00328366	0.0407457	-0.154738	0.0526347	8.0004	0.0116947	0.000340012	0.0038156	0.00324783	0.0038156	0.898295
MSTRG.13440.1	MSTRG.13440	cd164.1	cd164	22.806	19.3337	23.3608	21.8335	20.4317	18.8839	18.79	19.3685	0.577142	0.846114	-0.032271	0.0578785	7.23641	0.0139483	0.000747961	0.00197495	0.00427692	0.00427692	0.97788
MSTRG.21543.1	MSTRG.21543	cd2bp2.1	cd2bp2	75.1654	85.0582	76.3583	78.8607	83.9999	89.3806	84.9229	86.1012	0.00323925	0.040289	0.133271	0.0452674	8.49312	0.00821045	0.000211653	0.000874227	0.00286206	0.00286206	1.09678
MSTRG.8043.1	MSTRG.8043	cd36.1	cd36	0.035293	2.19497	1.1635	1.13125	0	1.27283	1.78692	1.01992	0.476181	0.788375	-0.325099	0.456306	2.33961	3.96546	0.0966919	0.21563	0.159623	0.21563	0.798244
MSTRG.225.1	MSTRG.225	cd38.1	cd38	85.0096	76.1809	37.9604	66.3836	62.2219	61.009	38.2913	53.8407	0.193887	0.533035	-0.125818	0.0968454	7.07499	0.134885	0.00119137	0.0128772	0.00459661	0.0128772	0.916484
MSTRG.19821.1	MSTRG.19821	cd3eap.1	cd3eap	95.4589	76.5712	79.4556	83.8286	81.033	74.538	79.231	78.2673	0.981373	0.995468	0.00137323	0.058816	7.17832	0.0168047	0.000802009	0.00320617	0.00438698	0.00438698	1.00095
MSTRG.9669.1	MSTRG.9669	cd59.1	cd59	45.5957	54.62	65.9669	55.3942	39.9141	45.5544	42.7254	42.7313	0.0348752	0.202718	-0.18933	0.0897381	7.74987	0.0174901	0.000450054	0.0116293	0.00351157	0.0116293	0.877013
MSTRG.6058.1	MSTRG.6058	cd63.1	cd63	9.42944	14.4646	23.1141	15.6694	9.77125	9.2123	19.7714	12.9183	0.470715	0.785016	-0.107757	0.149389	6.51101	0.112385	0.0118496	0.021626	0.00612609	0.021626	0.92803
MSTRG.18504.1	MSTRG.18504	cd79a.1	cd79a	0.027749	0	0	0.00924967	0	0	0.031861	0.0106203	NA	NA	NA	NA	NA	NA	NA	NA	NA	NA	#VALUE!
MSTRG.9786.1	MSTRG.9786	cd81.1	cd81	124.885	132.383	144.072	133.78	105.877	114.265	120.147	113.43	0.0245843	0.162911	-0.107061	0.0476277	8.13646	0.00381826	0.000277334	-0.000261834	0.00312526	0.00312526	0.928478
MSTRG.9596.1	MSTRG.9596	cd82.1	cd82	0.735034	0.721383	0.754007	0.736808	0.908168	0.370533	0.127663	0.468788	0.224194	0.570214	-0.669217	0.550592	3.48021	0.541641	0.192513	0.262214	0.0504576	0.262214	0.628848
MSTRG.6915.1	MSTRG.6915	cd9.1	cd9	218.369	263.313	298.542	260.075	186.046	225.092	214.468	208.535	0.0206926	0.145034	-0.123169	0.0532383	8.4764	0.00743361	0.000206147	0.00404533	0.00287265	0.00404533	0.918168
MSTRG.25843.1	MSTRG.25843	cda.1	cda	32.3996	33.619	17.5897	27.8694	25.2088	41.4531	13.574	26.7453	0.99043	0.998463	-0.00247157	0.206067	3.79566	0.209872	0.0258196	0.0124072	0.0378758	0.0378758	0.998288
MSTRG.11516.1	MSTRG.11516	cdc14a.1	cdc14a	0.983786	1.01141	2.44299	1.4794	0.894114	0.586363	1.81805	1.09951	0.239117	0.588896	-0.242914	0.20635	4.86173	0.216812	0.0469424	-0.0195848	0.0169279	0.0169279	0.845037
MSTRG.2233.1	MSTRG.2233	cdc14b.1	cdc14b	12.6902	9.28095	11.4943	11.1551	13.8212	7.83423	10.608	10.7545	0.893553	0.97072	0.0158081	0.118139	7.06924	0.0617439	0.0163263	-0.00685237	0.00460882	0.00460882	1.01102
MSTRG.5652.1	MSTRG.5652	cdc16.1	cdc16	22.2123	21.9427	23.0299	22.395	21.0562	22.8517	22.0682	21.992	0.38504	0.725651	0.0514402	0.0592187	7.13113	0.00326212	0.000779849	-0.000112436	0.00448044	0.00448044	1.0363
MSTRG.11026.1	MSTRG.11026	cdc20.1	cdc20	96.7312	133.265	120.721	116.906	92.009	137.888	128.713	119.537	0.103689	0.385683	0.0771096	0.0473871	8.51042	0.0179132	0.000517036	0.00133036	0.00285127	0.00285127	1.0549
MSTRG.7427.1	MSTRG.7427	cdc23.1	cdc23	20.5931	22.0542	19.4939	20.7137	22.1526	24.7924	25.0344	23.9931	0.00176433	0.0259552	0.195374	0.0624743	6.93562	0.015308	0.000943944	0.00427758	0.00491061	0.00491061	1.14502
MSTRG.14790.1	MSTRG.14790	cdc25a.1	cdc25a	1.53277	1.63151	2.74946	1.97125	0.944902	1.999	2.63521	1.8597	0.859978	0.961986	-0.0531302	0.301189	4.98791	0.118729	0.120583	-0.0666697	0.0154885	0.0154885	0.963843
MSTRG.7428.1	MSTRG.7428	cdc25c.1	cdc25c	14.6488	12.1535	8.36365	11.722	15.5778	15.7669	12.8561	14.7336	0.0207691	0.145447	0.305681	0.132206	6.41211	0.0859077	0.0197458	-0.00234998	0.00647182	0.00647182	1.236
MSTRG.23068.1	MSTRG.23068	cdc27.1	cdc27	17.5538	13.8971	15.3668	15.6059	16.33	12.523	16.1861	15.013	0.914237	0.978048	0.00606179	0.056286	7.41951	0.0234438	0.000788361	0.00382252	0.0039638	0.0039638	1.00421
MSTRG.1453.1	MSTRG.1453	cdc34.1	cdc34	157.56	182.035	220.449	186.681	162.627	174.949	194.093	177.223	0.775209	0.931621	0.0130982	0.0458672	8.53513	0.00541596	0.000198698	0.002957	0.00283616	0.002957	1.00912
MSTRG.2050.1	MSTRG.2050	cdc37l1.1	cdc37l1	14.0077	15.6503	12.026	13.8947	14.0448	13.7466	11.8227	13.2047	0.792897	0.937742	0.030334	0.115536	6.16504	0.0256396	0.0125733	-0.00826043	0.00744966	0.00744966	1.02125
MSTRG.13432.1	MSTRG.13432	cdc40.1	cdc40	33.342	36.8321	57.8523	42.6755	34.9683	39.5873	55.0335	43.1964	0.0564238	0.272646	0.0961097	0.0503786	7.84902	0.0333147	0.000406736	0.00070289	0.00340027	0.00340027	1.06889
MSTRG.17950.3	MSTRG.17950	cdc42.3	cdc42	80.1805	79.839	109.428	89.8159	69.2932	69.1154	92.5547	76.9877	0.138038	0.449987	-0.0712917	0.0480682	8.16235	0.0121524	0.00036243	-0.00027884	0.00310339	0.00310339	0.951785
MSTRG.20556.1	MSTRG.20556	cdc42bpb.1	cdc42bpb	15.3933	12.9787	16.9234	15.0985	14.0932	12.5723	12.4169	13.0275	0.3595	0.708036	-0.0890236	0.0971534	7.87615	0.0164502	0.0107866	-0.00161761	0.00337158	0.00337158	0.940159
MSTRG.10275.1	MSTRG.10275	cdc42bpg.1	cdc42bpg	12.9769	8.84373	7.65107	9.8239	12.2152	9.33786	7.67314	9.74205	0.383863	0.725116	0.0485162	0.0557144	7.3842	0.0773996	0.000635756	0.000617088	0.00402039	0.00402039	1.0342
MSTRG.10162.1	MSTRG.10162	cdc42ep2.1	cdc42ep2	4.56974	6.82062	4.9466	5.44566	5.88187	6.28751	4.02757	5.39898	0.852702	0.959672	0.0631482	0.340106	5.17665	0.0524047	0.159844	-0.132089	0.0136638	0.0136638	1.04474
MSTRG.23442.1	MSTRG.23442	cdc42ep4.1	cdc42ep4	16.9857	20.5919	38.2306	25.2694	14.2137	15.5754	25.8913	18.5601	0.000358926	0.00789399	-0.219455	0.0614966	6.98999	0.0962305	0.000889223	0.00384659	0.00478352	0.00478352	0.85889
MSTRG.2712.1	MSTRG.2712	cdc45.1	cdc45	6.61705	6.94044	7.07148	6.87632	5.57207	6.52509	8.09101	6.72939	0.86562	0.963159	0.0162855	0.0962354	5.64903	0.00780941	0.00372038	0.00861342	0.0101715	0.0101715	1.01135
MSTRG.14621.1	MSTRG.14621	cdc5l.1	cdc5l	77.8919	83.8063	113.312	91.6701	82.2866	81.8085	112.644	92.2465	0.285497	0.640783	0.0465088	0.0435455	8.80799	0.026391	0.000152557	0.00222475	0.00269176	0.00269176	1.03276
MSTRG.24170.1	MSTRG.24170	cdc6.1	cdc6	112.27	152.311	158.42	141.001	95.8367	122.79	139.431	119.352	0.0124982	0.104336	-0.109892	0.0439963	8.73396	0.0182966	0.000176535	0.0018299	0.00272698	0.00272698	0.926657
MSTRG.11433.1	MSTRG.11433	cdc7.1	cdc7	13.425	11.9529	11.4019	12.2599	11.4423	12.3632	10.8923	11.5659	0.875369	0.965744	0.0193646	0.123466	6.04303	0.0163811	0.0148669	-0.0108432	0.0079988	0.0079988	1.01351
MSTRG.11580.1	MSTRG.11580	cdc73.1	cdc73	26.0799	31.1678	54.7347	37.3275	24.4383	28.2675	50.0748	34.2602	0.717014	0.907993	-0.0204172	0.0563307	7.37987	0.0847147	0.000732256	-0.00028203	0.00402747	0.00402747	0.985948
MSTRG.8770.1	MSTRG.8770	cdca2.1	cdca2	19.8759	14.5486	13.2505	15.8916	19.0508	17.2371	13.7474	16.6784	0.100571	0.378982	0.0946914	0.057665	7.27727	0.0451304	0.000785167	0.00377821	0.00420272	0.00420272	1.06784
MSTRG.16849.2	MSTRG.16849	cdca3.2	cdca3	152.001	154.425	150.88	152.435	135.622	156.53	178.854	157.002	0.357948	0.706904	0.0704715	0.0766593	8.36426	0.00569492	0.000253313	0.00856165	0.00294798	0.00856165	1.05006
MSTRG.10273.1	MSTRG.10273	cdca5.1	cdca5	11.0546	16.6155	26.1911	17.9537	10.3564	13.1863	17.4458	13.6628	0.0787468	0.330462	-0.158602	0.090217	6.90384	0.0685107	0.00105906	0.0111496	0.00498768	0.0111496	0.895893
MSTRG.22609.1	MSTRG.22609	cdca7.1	cdca7	52.9851	54.4285	71.2768	59.5635	49.7692	47.8933	57.4039	51.6888	0.222896	0.569443	-0.0582807	0.0478156	8.13058	0.00722946	0.000299213	0.00197681	0.00313029	0.00313029	0.960408
MSTRG.15393.1	MSTRG.15393	cdca7l.1	cdca7l	10.0646	10.4544	13.3599	11.293	9.25358	7.56526	11.4579	9.42558	0.18762	0.525055	-0.104198	0.0790784	6.74099	0.020135	0.00136439	0.0080157	0.00541654	0.0080157	0.930322
MSTRG.4661.1	MSTRG.4661	cdca8.1	cdca8	127.469	143.208	159.89	143.523	125.656	137.183	167.019	143.286	0.165907	0.494008	0.0668943	0.0482825	8.22999	0.00492554	0.000448413	0.00115991	0.00304839	0.00304839	1.04746
MSTRG.9982.1	MSTRG.9982	cdca9.1	cdca9	6.44738	10.6562	9.05823	8.7206	7.98469	10.8309	14.3498	11.0551	0.0337225	0.198394	0.281821	0.132723	5.32847	0.0643997	0.00480239	0.0216208	0.0124123	0.0216208	1.21573
MSTRG.15673.1	MSTRG.15673	cdcp1.1	cdcp1	5.41651	7.06038	8.50819	6.99503	5.35252	5.80743	5.9784	5.71278	0.222822	0.569309	-0.110821	0.0909069	6.49056	0.0114027	0.00162857	0.0107675	0.00619549	0.0107675	0.926061
MSTRG.10801.1	MSTRG.10801	cdh1.1	cdh1	74.3581	110.889	165.195	116.814	74.6158	88.8786	130.79	98.0948	0.24149	0.591825	-0.0907122	0.0774478	8.95655	0.0677386	0.000125072	0.00887216	0.00262954	0.00887216	0.939059
MSTRG.15565.1	MSTRG.15565	cdh20.1	cdh20	4.3336	2.88071	2.88958	3.36796	2.98259	2.32405	2.55074	2.61913	0.116114	0.410836	-0.176507	0.112332	5.53674	0.0579038	0.00801772	0.00134064	0.0109101	0.0109101	0.884843
MSTRG.27945.1	MSTRG.27945	cdip1.1	cdip1	16.0939	17.517	13.7387	15.7832	12.0831	13.777	13.706	13.1887	0.220909	0.567379	-0.123442	0.100842	6.57032	0.0141234	0.00932295	0.00318916	0.00593079	0.00593079	0.917995
MSTRG.25291.1	MSTRG.25291	cdipt.1	cdipt	5.67746	7.99591	9.46581	7.71306	6.51161	8.74889	8.32141	7.86064	0.225331	0.572078	0.102831	0.0848111	6.03955	0.0200971	0.00277419	0.00506991	0.00801519	0.00801519	1.07388
MSTRG.16964.1	MSTRG.16964	cdk1.1	cdk1	87.0282	91.6246	84.2915	87.6481	57.6031	91.3029	103.811	84.2389	0.943227	0.984962	-0.012907	0.181241	7.70469	0.0269579	0.00714823	0.0421244	0.00356578	0.0421244	0.991093
MSTRG.18009.1	MSTRG.18009	cdk11b.1	cdk11b	33.8158	25.593	18.4434	25.9507	52.0754	36.806	19.3913	36.0909	0.0187072	0.13619	0.327083	0.139107	7.60364	0.202917	0.0253305	-0.00589986	0.00369541	0.00369541	1.25447
MSTRG.22958.1	MSTRG.22958	cdk12.1	cdk12	19.0713	20.5329	26.8498	22.1513	18.2241	18.7991	23.5353	20.1862	0.370752	0.716318	-0.0417904	0.0466897	8.28343	0.0147395	0.000262836	0.00125627	0.00300706	0.00300706	0.971449
MSTRG.15979.1	MSTRG.15979	cdk13.1	cdk13	6.30084	6.88929	10.6976	7.96259	6.59796	6.6648	6.95365	6.7388	0.583929	0.849877	-0.0779825	0.142394	7.19462	0.0231997	0.00123408	0.0291798	0.00435555	0.0291798	0.947382
MSTRG.25723.1	MSTRG.25723	cdk16.1	cdk16	10.5428	11.3663	5.71297	9.20739	10.0355	14.7417	6.68613	10.4878	0.0439761	0.232665	0.165797	0.0823091	6.08822	0.126385	0.00237253	0.00509251	0.00778966	0.00778966	1.12179
MSTRG.7500.1	MSTRG.7500	cdk17.1	cdk17	13.5617	23.4553	30.0137	22.3436	14.6865	5.54036	15.4624	11.8964	0.181611	0.517953	-0.595394	0.445717	7.35784	0.289838	0.0469374	0.251058	0.00406379	0.251058	0.661864
MSTRG.6087.1	MSTRG.6087	cdk2.1	cdk2	43.0425	53.7849	91.3674	62.7316	39.0252	40.2841	68.3784	49.2292	0.0310582	0.188975	-0.143047	0.0663384	7.6258	0.068254	0.000526055	0.00607511	0.00366596	0.00607511	0.905604
MSTRG.2818.1	MSTRG.2818	cdk2ap1.1	cdk2ap1	9.77408	13.01	24.2409	15.675	8.86081	8.30847	20.2314	12.4669	0.16209	0.489122	-0.160576	0.114855	6.44601	0.141479	0.00442275	0.0153647	0.00635044	0.0153647	0.894668
MSTRG.24053.1	MSTRG.24053	cdk2ap2.1	cdk2ap2	4.33484	4.16832	2.56248	3.68855	6.60265	6.50258	4.52845	5.87789	0.00440817	0.0499346	0.545914	0.191726	4.29331	0.168472	0.0300167	-0.0268875	0.0251214	0.0251214	1.45995
MSTRG.22826.1	MSTRG.22826	cdk5r2.1	cdk5r2	0.698477	1.35385	1.54645	1.19959	0.871791	1.43331	1.32942	1.21151	0.602222	0.856882	0.0888525	0.170474	4.18822	0.0749615	0.0164119	0.000732811	0.0271802	0.0271802	1.06352
MSTRG.3065.1	MSTRG.3065	cdk7.1	cdk7	19.1961	15.9751	18.3409	17.8374	21.4356	18.2406	17.7565	19.1442	0.10528	0.389186	0.132058	0.0815286	6.11938	0.0233059	0.0023209	0.000809664	0.00764947	0.00764947	1.09586
MSTRG.18862.1	MSTRG.18862	cdk9.1	cdk9	21.5267	22.5934	22.6431	22.2544	21.252	24.7726	22.1211	22.7153	0.513006	0.809511	0.0731006	0.111747	6.74696	0.00320503	0.0133312	-0.0122094	0.00539979	0.00539979	1.05198
MSTRG.15193.1	MSTRG.15193	cdkal1.1	cdkal1	2.73633	4.71544	9.86757	5.77312	3.4147	4.76053	6.39803	4.85775	0.96268	0.990595	-0.00897197	0.191746	5.67644	0.15716	0.045153	0.00758069	0.00999701	0.00999701	0.9938
MSTRG.533.1	MSTRG.533	cdkn2aip.1	cdkn2aip	15.1619	16.1492	25.0628	18.7913	14.6714	15.4813	20.8101	16.9876	0.994141	0.998904	-0.000807423	0.109958	6.6188	0.0211331	0.0123587	-0.00864534	0.00577763	0.00577763	0.99944
MSTRG.7084.1	MSTRG.7084	cdkn2aipnl.1	cdkn2aipnl	141.52	146.252	166.212	151.328	126.434	124.751	135.073	128.753	0.25941	0.611837	-0.0668274	0.0592554	7.30716	0.00426771	0.00111674	7.28e-05	0.00415005	0.00415005	0.954735
MSTRG.9294.1	MSTRG.9294	cdkn2d.1	cdkn2d	0.038134	0	0	0.0127113	0.051194	0	0.043708	0.031634	NA	NA	NA	NA	NA	NA	NA	NA	NA	NA	#VALUE!
MSTRG.18700.1	MSTRG.18700	cdknx.1	cdknx	506.258	535.604	575.213	539.025	391.373	433.176	489.834	438.128	0.000419057	0.00890405	-0.145097	0.0411299	9.78731	0.00767103	6.57e-05	0.000807172	0.00247178	0.00247178	0.904318
MSTRG.3056.1	MSTRG.3056	cdo1.1	cdo1	24.6775	32.7711	58.592	38.6802	32.7436	30.3996	61.1668	41.4367	0.106358	0.39078	0.175431	0.10864	7.09746	0.0971719	0.000886139	0.016818	0.00454946	0.016818	1.1293
MSTRG.25306.2	MSTRG.25306	cdpf1.2	cdpf1	2.59688	2.64888	1.53022	2.25866	2.7416	3.51922	2.34969	2.87017	0.0048291	0.0534032	0.305117	0.108266	5.69504	0.0947478	0.00469483	0.0128874	0.0098806	0.0128874	1.23552
MSTRG.21824.1	MSTRG.21824	cdr2.1	cdr2	13.0497	10.0365	13.455	12.1804	12.3676	8.47342	12.5328	11.1246	0.590123	0.852655	-0.0334865	0.0621664	7.09173	0.0369899	0.0012356	0.0017954	0.0045614	0.0045614	0.977056
MSTRG.10728.1	MSTRG.10728	cdt1.1	cdt1	26.1625	35.4255	60.1566	40.5815	24.3269	27.2746	42.9833	31.5283	0.0616059	0.287256	-0.146065	0.0781461	7.97604	0.0749036	0.000380239	0.00877999	0.00327118	0.00877999	0.903712
MSTRG.15774.1	MSTRG.15774	cdv3.1	cdv3	11.9083	16.4059	22.0194	16.7779	11.3671	16.2617	22.1962	16.6083	0.497893	0.801492	0.0530612	0.0782835	6.67223	0.0513957	0.00357701	-0.00301305	0.00561544	0.00561544	1.03746
MSTRG.6901.1	MSTRG.6901	cdx1.1	cdx1	20.707	43.3185	54.3372	39.4542	27.0638	45.6657	43.4064	38.712	0.447861	0.769509	0.103214	0.135989	7.84659	0.095636	0.000435053	0.0273045	0.00340288	0.0273045	1.07416
MSTRG.6488.1	MSTRG.6488	cdx2.1	cdx2	111.757	153.604	202.199	155.854	121.07	148.995	184.498	151.521	0.435045	0.759835	0.0380848	0.0487899	9.04668	0.0339736	0.000110059	0.00346062	0.00259711	0.00346062	1.02675
MSTRG.19428.2	MSTRG.19428	cdx4.2	cdx4	122.058	170.968	181.146	158.057	141.349	180.425	164.96	162.245	0.123358	0.424989	0.0970296	0.0629723	8.96885	0.0144217	0.000188153	0.00576012	0.00262488	0.00576012	1.06957
MSTRG.15501.1	MSTRG.15501	cdyl.1	cdyl	6.15402	5.88424	9.26332	7.10052	5.49562	4.49564	6.90749	5.63292	0.0804366	0.334269	-0.1379	0.0788828	6.20693	0.033263	0.0020618	0.00278403	0.00727195	0.00727195	0.908841
MSTRG.18557.1	MSTRG.18557	ceacam19.1	ceacam19	7.31427	6.34645	13.7735	9.14473	5.36329	5.01233	9.71383	6.69648	0.0170058	0.128112	-0.220786	0.0925114	5.83926	0.103352	0.00380082	-0.00319881	0.00903673	0.00903673	0.858098
MSTRG.9911.1	MSTRG.9911	cebpa.1	cebpa	9.33302	9.96846	30.1042	16.4686	11.955	8.15429	22.0631	14.0575	0.912591	0.977346	-0.0186024	0.169466	6.83373	0.230935	0.00117168	0.0419065	0.00516525	0.0419065	0.987189
MSTRG.23483.1	MSTRG.23483	cebpb.1	cebpb	26.4184	26.1315	28.9586	27.1695	29.1172	24.8729	23.1556	25.7153	0.884623	0.968208	0.0183785	0.126652	4.88334	0.0168453	0.00739185	0.0112904	0.0166691	0.0166691	1.01282
MSTRG.11637.1	MSTRG.11637	cebpg.1	cebpg	6.97035	6.72291	10.6283	8.10719	3.68594	5.48195	4.51968	4.56252	0.00843679	0.0788863	-0.487488	0.18507	5.94796	0.0950444	0.0429139	0.00549175	0.00846263	0.00846263	0.713266
MSTRG.13158.1	MSTRG.13158	cebpz.1	cebpz	11.7885	11.3223	12.9445	12.0184	15.0079	11.9549	12.6557	13.2062	0.167084	0.496266	0.169281	0.122522	6.88504	0.0241174	0.0174832	-0.00923852	0.00503428	0.00503428	1.1245
MSTRG.12929.1	MSTRG.12929	cebpzos.1	cebpzos	10.3333	10.013	9.97485	10.107	8.49081	8.21223	9.06028	8.58777	0.384318	0.725216	-0.0789208	0.090717	5.80364	0.00975996	0.00310835	0.000271152	0.009236	0.009236	0.946766
MSTRG.28106.1	MSTRG.28106	cecr5_1.1	cecr5_1	1.49354	5.01832	4.73431	3.74873	1.73167	5.34843	3.99615	3.69208	0.820072	0.948255	0.0793487	0.348857	2.78233	0.248025	0.0822751	-0.0682223	0.100277	0.100277	1.05654
MSTRG.9707.1	MSTRG.9707	celf1.1	celf1	0	1.89692	0	0.632307	0	0	0	0	NA	NA	NA	NA	NA	NA	NA	NA	NA	NA	#VALUE!
MSTRG.25569.1	MSTRG.25569	celf3.1	celf3	83.4158	60.9094	60.5338	68.2863	71.6043	62.2448	54.2662	62.7051	0.679095	0.892207	0.0255997	0.0618801	6.98244	0.0561035	0.000942909	0.00193482	0.00480081	0.00480081	1.0179
MSTRG.27457.1	MSTRG.27457	celf3_1.1	celf3_1	22.2241	20.4535	37.8607	26.8461	20.2736	19.0405	22.904	20.7394	0.248467	0.59958	-0.174708	0.151383	5.4173	0.054045	0.00482484	0.0295503	0.0117464	0.0295503	0.885947
MSTRG.8652.1	MSTRG.8652	cemip.1	cemip	1.84261	2.43135	1.66525	1.97974	2.08946	1.96817	1.71481	1.92415	0.721087	0.910001	0.0378363	0.105982	6.17946	0.0290882	0.00211324	0.014735	0.00738787	0.014735	1.02657
MSTRG.19985.1	MSTRG.19985	cenpa.1	cenpa	1.79149	2.60813	3.92776	2.77579	2.70301	2.47098	3.67016	2.94805	0.453664	0.773162	0.179856	0.240026	4.59108	0.0566208	0.0660226	-0.0290954	0.0203961	0.0203961	1.13277
MSTRG.997.1	MSTRG.997	cenpe.1	cenpe	8.89736	11.1769	16.1598	12.078	8.98431	9.01374	13.1638	10.3873	0.305178	0.660107	-0.0781824	0.0762463	8.03213	0.0381492	0.000506584	0.00821366	0.00321807	0.00821366	0.94725
MSTRG.12375.1	MSTRG.12375	cenpf.1	cenpf	24.9116	22.2583	21.0931	22.7543	22.759	21.0094	22.412	22.0601	0.772236	0.930495	0.013669	0.0472237	8.46524	0.00938725	0.000217867	0.00312725	0.00287981	0.00312725	1.00952
MSTRG.3060.1	MSTRG.3060	cenph.1	cenph	18.8938	25.3422	29.9569	24.731	18.1635	24.3831	27.4733	23.34	0.659198	0.882862	0.0269439	0.0610944	7.0258	0.0153169	0.00089572	-0.000704847	0.00470307	0.00470307	1.01885
MSTRG.19209.1	MSTRG.19209	cenpi.1	cenpi	22.2551	24.4841	29.2779	25.339	21.6746	24.3447	27.6577	24.559	0.663567	0.885262	0.0249729	0.0574098	7.31664	0.00498269	0.000810196	-0.000715267	0.00413363	0.00413363	1.01746
MSTRG.6554.1	MSTRG.6554	cenpj.1	cenpj	4.70936	2.99043	3.26467	3.65482	4.96953	2.84179	1.90611	3.23915	0.892633	0.970556	-0.135571	1.00442	5.88833	0.149027	1.50452	-1.45572	0.00877147	0.00877147	0.91031
MSTRG.3273.1	MSTRG.3273	cenpk.1	cenpk	45.8363	58.834	60.4164	55.0289	40.6081	57.1409	56.7286	51.4925	0.652622	0.879283	-0.0231856	0.0515094	7.74875	0.0124394	0.000466942	0.000453165	0.00351289	0.00351289	0.984057
MSTRG.11309.1	MSTRG.11309	cenpl.1	cenpl	16.2012	19.6277	20.5669	18.7986	13.148	19.0378	16.0552	16.0803	0.174283	0.507369	-0.102088	0.075144	6.49401	0.0122192	0.00228623	0.00256805	0.0061837	0.0061837	0.931683
MSTRG.11640.1	MSTRG.11640	cenpm.1	cenpm	4.84778	6.15578	4.87635	5.29331	5.67086	6.43361	8.44306	6.84918	0.0464633	0.241206	0.321218	0.161322	5.74509	0.0479263	0.00362778	0.0354093	0.00957628	0.0354093	1.24938
MSTRG.10671.1	MSTRG.10671	cenpn.1	cenpn	8.48786	9.56197	11.7093	9.91969	8.15641	10.237	10.5127	9.63536	0.458656	0.776089	0.0554167	0.0747802	6.35658	0.00430811	0.00171075	0.000587382	0.00667737	0.00667737	1.03916
MSTRG.24782.1	MSTRG.24782	cenpo.1	cenpo	4.51828	7.02982	7.73232	6.42681	5.07568	6.80914	9.18535	7.02339	0.100982	0.379885	0.132555	0.0808209	6.20099	0.0526343	0.00250117	0.00503984	0.00729686	0.00729686	1.09623
MSTRG.17331.1	MSTRG.17331	cenpt.1	cenpt	5.21751	5.66379	8.16475	6.34869	4.78446	5.09664	7.33352	5.73821	0.564226	0.839434	-0.0441258	0.0765307	6.29924	0.0295726	0.00188728	-0.00151965	0.00689815	0.00689815	0.969877
MSTRG.4071.1	MSTRG.4071	cenpv.1	cenpv	12.7354	15.3419	19.9756	16.0177	8.97009	13.1693	18.0468	13.3954	0.124111	0.426097	-0.151557	0.0985577	5.65518	0.0596522	0.00443827	0.00086033	0.0101322	0.0101322	0.900278
MSTRG.23374.1	MSTRG.23374	cep131.1	cep131	27.6021	27.9787	40.9391	32.1733	25.2281	27.4841	39.0556	30.5893	0.815269	0.945905	-0.0171383	0.0733551	7.9963	0.0346861	0.00481972	-0.00460813	0.00325173	0.00325173	0.988191
MSTRG.452.1	MSTRG.452	cep135.1	cep135	13.1124	13.5248	18.1003	14.9125	12.5475	11.5006	13.7585	12.6022	0.12092	0.420148	-0.10187	0.0656836	7.40067	0.0135582	0.000916265	0.00555524	0.00399378	0.00555524	0.931824
MSTRG.8545.1	MSTRG.8545	cep152.1	cep152	7.89738	8.69385	8.83847	8.47657	7.73905	7.73493	7.82912	7.7677	0.696066	0.899264	-0.026124	0.0668753	6.94816	0.00173554	0.00182772	5.58e-05	0.00488075	0.00488075	0.982055
MSTRG.13578.1	MSTRG.13578	cep162.1	cep162	5.08372	3.40634	6.90544	5.13183	4.38514	4.03492	5.66564	4.69523	0.901102	0.973154	0.0153385	0.123429	6.25627	0.050445	0.015783	-0.000575556	0.00706924	0.00706924	1.01069
MSTRG.14445.1	MSTRG.14445	cep19.1	cep19	9.75577	8.05941	15.8179	11.211	8.43467	6.73814	9.74955	8.30745	0.0404283	0.221324	-0.195692	0.0954902	5.98043	0.0591865	0.00255081	0.0111267	0.00830041	0.0111267	0.873154
MSTRG.16091.1	MSTRG.16091	cep192.1	cep192	14.0785	14.7941	15.3727	14.7485	13.325	13.4794	14.7716	13.8586	0.928477	0.981872	-0.00443148	0.0493697	7.94196	0.00108216	0.000351476	0.00071119	0.00330458	0.00330458	0.996933
MSTRG.7575.1	MSTRG.7575	cep290_1.1	cep290_1	1.59836	1.59809	1.36162	1.51936	1.36352	1.67663	1.32185	1.454	0.940862	0.984738	0.0212169	0.285995	3.36559	0.0165866	0.0665068	-0.0622283	0.0561828	0.0561828	1.01482
MSTRG.11373.1	MSTRG.11373	cep350.1	cep350	14.4721	15.0568	17.8386	15.7892	14.5455	14.8981	14.9993	14.8143	0.765128	0.928118	-0.0155913	0.0521878	8.18022	0.00258977	0.000281223	0.00380413	0.00308856	0.00380413	0.989251
MSTRG.8155.1	MSTRG.8155	cep41.1	cep41	19.4478	17.4877	34.6851	23.8735	13.6668	14.0142	18.9891	15.5567	0.00246603	0.0330467	-0.311047	0.102741	6.81563	0.0719916	0.00124978	0.0145839	0.00521281	0.0145839	0.806056
MSTRG.583.1	MSTRG.583	cep44.1	cep44	2.59237	7.15316	8.101	5.94884	1.79307	5.27488	6.81041	4.62612	0.307248	0.662202	-0.202729	0.198557	4.85009	0.29049	0.0420692	-0.0361922	0.0170681	0.0170681	0.868905
MSTRG.6642.1	MSTRG.6642	cep57.1	cep57	5.89554	3.40215	5.16129	4.81966	3.34577	4.14091	4.88369	4.12345	0.843747	0.957253	-0.0898074	0.455637	5.97316	0.0487382	0.303071	-0.229809	0.00833638	0.00833638	0.939648
MSTRG.13444.1	MSTRG.13444	cep57l1.1	cep57l1	9.6639	11.8783	17.4164	12.9862	8.88225	9.96537	20.7885	13.212	0.786216	0.93467	0.0345604	0.127422	6.04858	0.0903486	0.016382	0.00282123	0.00797271	0.00797271	1.02424
MSTRG.14404.1	MSTRG.14404	cep63.1	cep63	3.84841	2.62262	1.9773	2.81611	3.94184	5.44128	2.2674	3.88351	0.649139	0.878057	0.336917	0.740544	5.22789	0.170515	0.809385	-0.74412	0.0132232	0.0132232	1.26305
MSTRG.12694.1	MSTRG.12694	cep68.1	cep68	2.11242	5.43086	8.64315	5.39548	11.019	5.35751	9.74403	8.70685	0.574777	0.844586	0.642757	1.14567	5.81973	0.365113	1.9597	-1.53123	0.00914528	0.00914528	1.56131
MSTRG.16095.1	MSTRG.16095	cep76.1	cep76	1.22429	0.479103	0.696974	0.800124	1.91802	0	0.939969	0.952664	0.480486	0.79184	-1.03168	1.46229	3.18791	3.88634	1.09661	2.11085	0.0666307	2.11085	0.489141
MSTRG.7626.1	MSTRG.7626	cep83.1	cep83	4.56332	3.19086	3.91013	3.8881	5.20072	4.61195	3.13064	4.31444	0.29479	0.650494	0.164501	0.157016	5.67702	0.0700765	0.0239906	0.0129903	0.00999334	0.0129903	1.12078
MSTRG.4475.1	MSTRG.4475	cep85.1	cep85	17.4677	16.8269	20.15	18.1482	19.0365	16.9517	16.8021	17.5968	0.915557	0.9784	0.00834251	0.078679	6.54309	0.00775391	0.00151318	0.0077724	0.00601936	0.0077724	1.0058
MSTRG.9925.1	MSTRG.9925	cep89.1	cep89	2.34154	2.71395	3.23997	2.76515	1.93599	1.92111	2.14196	1.99969	0.0262999	0.170233	-0.253645	0.114164	5.15706	0.0235071	0.00571242	0.000145071	0.0138378	0.0138378	0.838775
MSTRG.5493.1	MSTRG.5493	cep97.1	cep97	20.0108	18.485	20.6542	19.7167	16.1923	18.0972	18.9551	17.7482	0.550479	0.831338	-0.0325995	0.0546017	8.01849	0.00342083	0.00031346	0.00415856	0.00323077	0.00415856	0.977657
MSTRG.5086.1	MSTRG.5086	cept1.1	cept1	11.9361	10.3192	17.0918	13.1157	10.7076	9.34761	11.7844	10.6132	0.142683	0.457193	-0.114485	0.0781004	6.59614	0.0273848	0.00150851	0.00764101	0.00584852	0.00764101	0.923712
MSTRG.1980.1	MSTRG.1980	cer1.1	cer1	0.843109	2.02059	2.34045	1.73472	1.02151	1.62334	1.26685	1.3039	0.721269	0.910001	-0.122133	0.342335	2.7996	0.0977093	0.0772942	-0.00602303	0.0984961	0.0984961	0.918828
MSTRG.7928.1	MSTRG.7928	cerk.1	cerk	3.0191	3.43245	4.597	3.68285	3.21876	3.13118	3.80597	3.3853	0.914345	0.978048	0.00934547	0.0868864	6.19901	0.00833405	0.00401872	0.0026455	0.00730514	0.00730514	1.0065
MSTRG.1782.1	MSTRG.1782	cers1.1	cers1	1.04912	0.958172	1.86954	1.29228	0.940862	0.798266	1.35529	1.03147	0.409704	0.741818	-0.14319	0.173687	4.14864	0.0717277	0.0172227	-0.0119177	0.028028	0.028028	0.905515
MSTRG.8749.1	MSTRG.8749	cers3.1	cers3	12.6394	12.2379	14.9782	13.2851	8.81435	8.84318	8.82893	8.82882	1.12e-06	7.32e-05	-0.351698	0.0722209	6.48176	0.0411473	0.00159811	0.00308233	0.00622568	0.00622568	0.783661
MSTRG.3199.1	MSTRG.3199	cetn3.1	cetn3	200.786	162.77	166.578	176.711	170.638	161.093	133.551	155.094	0.497899	0.801492	-0.0348526	0.0514202	7.77353	0.0385741	0.000481985	0.00325566	0.00348408	0.00348408	0.976131
MSTRG.865.1	MSTRG.865	cetn4.1	cetn4	20.3936	18.3422	46.0005	28.2454	16.4722	12.9808	24.5052	17.9861	0.00644714	0.0651208	-0.293841	0.107866	7.2862	0.120578	0.000729786	0.0167228	0.00418685	0.0167228	0.815727
MSTRG.10847.1	MSTRG.10847	cfap157.1	cfap157	8.74842	5.42666	9.04659	7.74056	6.35586	5.17393	7.40916	6.31299	0.139978	0.452997	-0.130866	0.0886704	6.08391	0.0522721	0.00398435	0.00419651	0.00780931	0.00780931	0.913283
MSTRG.8647.1	MSTRG.8647	cfap161.1	cfap161	20.3198	19.3255	24.7337	21.4597	11.5069	15.2261	21.533	16.0887	0.0432076	0.230162	-0.26048	0.128842	5.83273	0.0513736	0.00324462	0.0216559	0.00907283	0.0216559	0.83481
MSTRG.13405.1	MSTRG.13405	cfap206.1	cfap206	0.517349	0.796938	2.1269	1.14706	0.503687	0.922943	0.849754	0.758795	0.514319	0.810569	-0.209035	0.320543	4.09847	0.216818	0.0846143	0.0695077	0.0291678	0.0695077	0.865116
MSTRG.12638.1	MSTRG.12638	cfap36.1	cfap36	45.1459	38.4234	33.8725	39.1473	38.7665	44.8784	36.3046	39.9832	0.403095	0.737559	0.0730148	0.0873272	7.39547	0.0227955	0.000631494	0.0108076	0.00400214	0.0108076	1.05191
MSTRG.21294.1	MSTRG.21294	cfap45.1	cfap45	15.4166	15.4127	14.4991	15.1094	9.29564	12.4383	9.55191	10.4286	3.8e-06	0.000207865	-0.346856	0.0750438	6.3423	0.043097	0.00171579	0.00606705	0.00673157	0.00673157	0.786296
MSTRG.23833.1	MSTRG.23833	cfap52.1	cfap52	29.4983	20.433	30.892	26.9411	18.9215	19.0321	21.9789	19.9775	0.0101227	0.0900094	-0.246169	0.0957255	6.94063	0.0459754	0.00144624	0.0122988	0.00489864	0.0122988	0.843133
MSTRG.28288.1	MSTRG.28288	cfap58_1.1	cfap58_1	12.2701	13.1302	13.377	12.9258	9.90655	6.93509	9.03254	8.62473	0.0470453	0.243312	-0.362511	0.182543	4.0232	0.0611358	0.0189522	0.00863069	0.0310309	0.0310309	0.777809
MSTRG.15044.1	MSTRG.15044	cfap69.1	cfap69	1.62759	1.25806	2.86471	1.91679	0.80836	1.00073	1.85615	1.22175	0.006608	0.0661773	-0.391098	0.143999	4.61473	0.159527	0.0110329	0.013666	0.0200706	0.0200706	0.762549
MSTRG.19971.1	MSTRG.19971	cfb.1	cfb	0.130938	0.920961	0.670552	0.57415	0.94954	0.790875	0.480774	0.740396	0.620982	0.866205	0.550387	1.11311	3.61234	0.526401	1.81384	-1.03244	0.0446793	0.0446793	1.46448
MSTRG.1339.1	MSTRG.1339	cfd.1	cfd	65.8539	106.935	90.3841	87.7244	48.8904	90.6217	85.9859	75.166	0.198798	0.53892	-0.0990921	0.0771154	7.90392	0.0504749	0.000656868	0.00826332	0.00334291	0.00826332	0.93362
MSTRG.10565.1	MSTRG.10565	cfdp1.1	cfdp1	14.5644	13.935	21.0287	16.5094	13.5337	15.7517	15.6667	14.984	0.935244	0.983256	-0.00902427	0.11107	6.75726	0.0115256	0.00284703	0.0156577	0.00537109	0.0156577	0.993764
MSTRG.27035.1	MSTRG.27035	cfh.1	cfh	40.1447	67.0351	96.2545	67.8114	36.8956	38.5361	53.8975	43.1097	0.0440427	0.232924	-0.321972	0.159892	6.622	0.0885698	0.00146219	0.0368859	0.00576773	0.0368859	0.799976
MSTRG.915.1	MSTRG.915	cfi.1	cfi	0.652932	1.44629	2.20481	1.43468	0.789663	0.567539	1.66608	1.00776	0.701579	0.901946	-0.29102	0.759467	3.82084	0.258238	0.82815	-0.669894	0.0370366	0.0370366	0.817324
MSTRG.22358.1	MSTRG.22358	cflar.1	cflar	7.13326	6.79671	5.86022	6.59673	7.32038	6.61012	6.08828	6.67293	0.18985	0.52783	0.104048	0.0793637	6.19486	0.0349054	0.00212526	-0.000547384	0.00732263	0.00732263	1.07478
MSTRG.13651.1	MSTRG.13651	cga.1	cga	25.3903	19.9181	21.2152	22.1745	24.1226	21.3995	23.0996	22.8739	0.0228203	0.155155	0.106308	0.0466996	8.4247	0.0238042	0.000223061	0.00304822	0.00290644	0.00304822	1.07647
MSTRG.8471.1	MSTRG.8471	cgnl1.1	cgnl1	5.4597	5.61005	7.55453	6.20809	4.27382	5.88461	6.61177	5.59007	0.53976	0.824651	-0.0490856	0.0800514	6.43364	0.0173559	0.00321799	0.0055689	0.00639436	0.00639436	0.966549
MSTRG.20996.1	MSTRG.20996	chac1.1	chac1	4.20578	4.90298	5.35136	4.82004	2.67331	3.51898	2.98466	3.05898	0.000479781	0.00990969	-0.379681	0.108735	5.29268	0.0488101	0.00504171	0.000413015	0.0126933	0.0126933	0.768607
MSTRG.12530.1	MSTRG.12530	chac2.1	chac2	3.68491	5.62151	3.85408	4.38683	4.04293	5.7244	5.15742	4.97492	0.146143	0.463931	0.208574	0.143519	4.58531	0.0407624	0.01042	0.00177574	0.0204764	0.0204764	1.15555
MSTRG.1185.1	MSTRG.1185	chaf1a.1	chaf1a	112.425	96.422	84.5736	97.8069	115.449	109.404	91.578	105.477	0.00377145	0.044749	0.124725	0.0430581	8.92304	0.0316721	0.000138397	0.00075174	0.0026426	0.0026426	1.0903
MSTRG.3735.1	MSTRG.3735	chaf1b.1	chaf1b	19.6669	20.4918	29.6075	23.2554	17.4756	16.6516	24.4696	19.5323	0.037704	0.212381	-0.115391	0.0555284	7.42339	0.0305447	0.000667418	0.0012843	0.00395769	0.00395769	0.923132
MSTRG.5654.1	MSTRG.5654	champ1.1	champ1	42.0753	50.4112	58.5072	50.3312	42.3273	41.6846	59.9501	47.9873	0.967541	0.991965	0.0032055	0.0787734	7.80733	0.016516	0.00251232	0.00679556	0.00344581	0.00679556	1.00222
MSTRG.17688.1	MSTRG.17688	chchd1.1	chchd1	15.3871	16.5819	26.1304	19.3665	15.5172	18.1473	21.3699	18.3448	0.274177	0.629079	0.0806399	0.0737451	6.36783	0.0134133	0.00152248	0.00622324	0.00663504	0.00663504	1.05749
MSTRG.1467.1	MSTRG.1467	chchd10.1	chchd10	27.6513	25.4075	18.7902	23.9496	28.5131	31.2249	28.8777	29.5386	0.00250211	0.0333951	0.291164	0.0963136	5.69401	0.0498715	0.00334858	0.0105659	0.00988698	0.0105659	1.22363
MSTRG.8145.1	MSTRG.8145	chchd3.1	chchd3	23.2128	26.4939	48.2307	32.6458	21.6367	17.8149	42.6232	27.3583	0.206043	0.547647	-0.135252	0.106959	6.5043	0.121866	0.00173532	0.015425	0.00614873	0.015425	0.910511
MSTRG.12026.1	MSTRG.12026	chchd4.1	chchd4	77.1985	85.2002	103.826	88.7415	84.2765	82.4556	95.6761	87.4694	0.371854	0.716981	0.0479074	0.0536474	7.55432	0.00618887	0.000554001	0.00324812	0.00376306	0.00376306	1.03376
MSTRG.9240.1	MSTRG.9240	chchd5.1	chchd5	23.1876	20.491	18.0454	20.5747	20.928	25.5331	22.6824	23.0478	0.0878676	0.351949	0.166232	0.0973962	5.81093	0.0204592	0.00279813	0.0114309	0.00919473	0.0114309	1.12212
MSTRG.16305.1	MSTRG.16305	chchd7.1	chchd7	11.8262	12.8768	13.3975	12.7002	11.9078	14.4541	20.9891	15.7837	0.0337419	0.198394	0.297375	0.140063	5.16754	0.0419479	0.013229	0.0161977	0.0137444	0.0161977	1.22891
MSTRG.16870.1	MSTRG.16870	chd4.1	chd4	0	0.361397	0	0.120466	0	1.09423	6.58863	2.56095	0.220351	0.566549	2.92684	2.38809	2.34816	11.9707	3.16578	5.38871	0.158185	5.38871	7.60443
MSTRG.23629.1	MSTRG.23629	chd6.1	chd6	2.17525	1.90402	1.52536	1.86821	2.36466	2.06854	1.69171	2.04164	0.0897659	0.355945	0.135226	0.0797026	6.26913	0.0438204	0.00251125	-0.00221109	0.00701752	0.00701752	1.09826
MSTRG.16331.1	MSTRG.16331	chd7.1	chd7	5.86566	5.25545	6.03592	5.71901	4.04496	3.1434	4.43486	3.87441	0.0407638	0.222491	-0.348286	0.170234	7.0948	0.0545344	0.0389144	-0.031789	0.00455499	0.00455499	0.785517
MSTRG.2356.1	MSTRG.2356	chd8.1	chd8	1.98068	4.55833	3.33185	3.29029	1.22843	1.84519	1.99814	1.69059	0.614565	0.862759	-0.588675	1.16901	6.06705	0.1814	2.04199	-2.01069	0.00788673	0.00788673	0.664953
MSTRG.17908.1	MSTRG.17908	chek1.1	chek1	9.40113	8.55556	12.9369	10.2979	8.49442	7.58271	11.8063	9.29449	0.786706	0.934882	-0.0189309	0.0699614	6.56753	0.0240434	0.00140213	-0.000760898	0.00593977	0.00593977	0.986964
MSTRG.1773.1	MSTRG.1773	cherp.1	cherp	2.47441	2.3335	3.10349	2.63713	1.45483	3.86125	3.0858	2.80062	0.906285	0.975585	0.0340668	0.289374	5.47849	0.0923117	0.0388466	0.0867589	0.0113105	0.0867589	1.02389
MSTRG.19429.1	MSTRG.19429	chic1.1	chic1	0.682666	1.15877	1.81272	1.21805	0.393019	1.3563	0.691591	0.813636	0.239417	0.589044	-0.36616	0.311242	3.54341	0.226807	0.0490704	0.0962373	0.0475919	0.0962373	0.775845
MSTRG.435.1	MSTRG.435	chic2.1	chic2	24.832	25.2957	32.9603	27.696	23.7408	26.6062	28.3811	26.2427	0.434279	0.759408	0.0462926	0.059206	7.13041	0.00266986	0.000776129	0.0016089	0.00448189	0.00448189	1.03261
MSTRG.10395.1	MSTRG.10395	chka.1	chka	9.58261	10.0418	10.9696	10.198	5.54847	6.87796	6.81167	6.4127	1.34e-08	1.7e-06	-0.390362	0.0687202	6.66905	0.0471074	0.00145878	0.0013408	0.00562492	0.00562492	0.762938
MSTRG.19651.1	MSTRG.19651	chm.1	chm	3.66499	4.02839	4.00723	3.9002	3.55501	3.36926	3.74215	3.55547	0.798122	0.940574	-0.0261185	0.102114	5.45995	0.00305374	0.00420005	-0.000467535	0.0114408	0.0114408	0.982059
MSTRG.19665.1	MSTRG.19665	chmp1b.1	chmp1b	73.2495	94.5966	89.739	85.8617	78.4946	94.436	89.938	87.6229	0.0747276	0.320971	0.0951742	0.0534047	7.56907	0.00724817	0.00053556	0.000245806	0.00374253	0.00374253	1.06819
MSTRG.18438.1	MSTRG.18438	chmp2a.1	chmp2a	54.3703	79.9191	90.0487	74.7794	50.1509	72.2831	76.2231	66.219	0.283149	0.638545	-0.0544393	0.0507228	7.80853	0.0274052	0.000414718	8.68e-05	0.00344448	0.00344448	0.962969
MSTRG.3875.1	MSTRG.3875	chmp2b.1	chmp2b	15.4083	24.5873	39.7414	26.579	16.4714	19.8507	31.7635	22.6952	0.478331	0.789795	-0.0662973	0.0935096	7.02369	0.101553	0.000974865	0.0121412	0.00470773	0.0121412	0.955086
MSTRG.124.1	MSTRG.124	chmp3.1	chmp3	23.1684	28.8484	37.2518	29.7562	20.97	26.6856	28.525	25.3935	0.110166	0.398852	-0.101238	0.063375	6.88065	0.0222001	0.000979348	0.00316844	0.00504524	0.00504524	0.932233
MSTRG.23609.2	MSTRG.23609	chmp4b.2	chmp4b	18.0025	22.9585	21.9113	20.9575	23.6158	26.2791	26.8918	25.5956	0.00139211	0.0216587	0.262524	0.082134	7.72389	0.0233426	0.00657653	-0.00354033	0.00354247	0.00354247	1.19958
MSTRG.16470.1	MSTRG.16470	chmp4c.1	chmp4c	11.7223	14.7989	14.9006	13.8073	10.6481	12.488	12.9324	12.0228	0.385755	0.726205	-0.0690719	0.0796364	6.17586	0.00444845	0.00210967	-0.00107321	0.00740327	0.00740327	0.953251
MSTRG.24082.1	MSTRG.24082	chmp5.1	chmp5	12.6831	14.5974	17.4802	14.9202	10.7518	12.1858	15.3351	12.7576	0.299504	0.655008	-0.0701906	0.0676537	6.69213	0.00697266	0.00130878	-0.000110822	0.00555676	0.00555676	0.952512
MSTRG.23334.1	MSTRG.23334	chmp6.1	chmp6	4.28797	5.11348	6.16715	5.18953	3.53874	4.65724	5.66795	4.62131	0.289805	0.645006	-0.0585487	0.0553104	7.46479	0.0170124	0.000695148	0.00179367	0.00389371	0.00389371	0.96023
MSTRG.22566.1	MSTRG.22566	chn1.1	chn1	8.59578	9.62538	9.82077	9.34731	8.26375	9.64592	8.52616	8.81195	0.920207	0.979324	-0.00803153	0.0801771	6.16754	0.00214427	0.00220362	8.39e-05	0.00743892	0.00743892	0.994448
MSTRG.6682.1	MSTRG.6682	chordc1.1	chordc1	6.62933	6.01596	7.55841	6.73457	4.91517	3.03922	6.05911	4.67117	0.0208604	0.145902	-0.347897	0.150572	5.30391	0.0935498	0.00561635	0.0283917	0.0126043	0.0283917	0.785728
MSTRG.21002.1	MSTRG.21002	chp1.1	chp1	27.3879	42.7315	79.5619	49.8938	26.0628	30.8713	64.6285	40.5209	0.15652	0.480984	-0.116184	0.0820002	7.10513	0.150682	0.00194253	0.00814351	0.00453356	0.00814351	0.922625
MSTRG.25674.1	MSTRG.25674	chpf.1	chpf	23.5853	28.98	41.9322	31.4992	23.9206	24.8911	34.3518	27.7212	0.418909	0.749102	-0.0606617	0.075047	8.2021	0.0373532	0.000312892	0.00813519	0.0030707	0.00813519	0.958824
MSTRG.7457.1	MSTRG.7457	chpt1.1	chpt1	11.353	11.8515	11.7016	11.6354	10.2302	9.41747	9.2581	9.63525	0.141548	0.455154	-0.100522	0.0683798	6.64555	0.0137594	0.00131811	0.001293	0.00569558	0.00569558	0.932696
MSTRG.16739.1	MSTRG.16739	chrac1.1	chrac1	376.064	304.423	279.964	320.15	311.058	314.446	309.969	311.824	0.420407	0.749977	0.059871	0.0743079	7.97245	0.0230828	0.000394159	0.00788833	0.00327466	0.00788833	1.04237
MSTRG.14097.1	MSTRG.14097	chrd.1	chrd	7.32769	11.1723	13.9437	10.8146	6.78318	8.46517	12.5629	9.27042	0.267345	0.621236	-0.109963	0.0991377	6.7381	0.0653979	0.00931773	-0.00196164	0.0054247	0.0054247	0.926612
MSTRG.22594.1	MSTRG.22594	chrna1.1	chrna1	6.09146	6.22667	4.96926	5.76246	3.62394	2.88321	3.10357	3.20357	0.244881	0.595998	-0.516486	0.444147	5.38461	0.108971	0.283913	-0.268942	0.0119866	0.0119866	0.699072
MSTRG.14012.1	MSTRG.14012	chrnd.1	chrnd	13.8174	13.5472	9.96013	12.4416	8.37393	9.45546	8.07382	8.6344	0.000721855	0.0134232	-0.304405	0.0900302	6.03583	0.0534208	0.00412539	0.00674161	0.00803275	0.00803275	0.809776
MSTRG.5624.1	MSTRG.5624	chst10.1	chst10	3.12757	2.84456	2.82929	2.93381	2.33759	2.93223	1.85093	2.37358	0.221203	0.567695	-0.151683	0.123991	5.39372	0.0425195	0.0109535	0.0121072	0.0119191	0.0121072	0.9002
MSTRG.12037.1	MSTRG.12037	chst13.1	chst13	26.5278	26.4773	26.1166	26.3739	19.8613	23.28	20.6034	21.2482	0.0189734	0.137408	-0.168125	0.071663	6.50427	0.010871	0.00155452	0.00062825	0.00614885	0.00614885	0.889999
MSTRG.14174.1	MSTRG.14174	chst2.1	chst2	12.8269	13.0701	15.5153	13.8041	8.56294	8.95393	13.5575	10.3581	0.00227721	0.0311309	-0.252897	0.0828771	6.21913	0.0405726	0.00200558	0.00829735	0.0072212	0.00829735	0.839209
MSTRG.17667.1	MSTRG.17667	chst3.1	chst3	0.19168	0.328333	1.07585	0.531953	0.164064	0.165315	0.464185	0.264521	0.0681856	0.304529	-0.489058	0.268156	3.29724	0.446248	0.0479044	0.0153626	0.0599573	0.0599573	0.71249
MSTRG.19860.1	MSTRG.19860	chst4_1.1	chst4_1	26.6623	28.3828	22.7907	25.9453	22.5263	27.2196	17.8002	22.5153	0.257986	0.610116	-0.0795978	0.070368	6.75152	0.0401308	0.00204043	0.00141757	0.00538706	0.00538706	0.946321
MSTRG.21626.1	MSTRG.21626	chtf18.1	chtf18	28.5808	32.0471	36.861	32.4963	26.1938	27.9806	33.9045	29.3596	0.199319	0.539559	-0.0651515	0.050761	7.81601	0.0104127	0.000428842	0.000704305	0.00343618	0.00343618	0.955845
MSTRG.10797.1	MSTRG.10797	chtf8.1	chtf8	8.63033	11.1133	11.6291	10.4576	8.65455	10.5101	9.79861	9.65442	0.977378	0.994387	0.00215577	0.0760231	6.33089	0.00444076	0.00189401	0.000679219	0.00677525	0.00677525	1.0015
MSTRG.27323.1	MSTRG.27323	chtop.1	chtop	790.186	522.975	473.494	595.551	758.601	597.126	563.859	639.862	0.000736989	0.0136376	0.149641	0.0443323	9.31921	0.0663443	8.75e-05	0.00286054	0.00252241	0.00286054	1.10929
MSTRG.20809.1	MSTRG.20809	churc1.1	churc1	31.4287	35.4295	61.0431	42.6337	31.781	39.205	49.6391	40.2084	0.342411	0.693738	0.0741967	0.0781502	7.11388	0.0306292	0.000779037	0.00838215	0.00451554	0.00838215	1.05277
MSTRG.8862.1	MSTRG.8862	ciao1.1	ciao1	7.56569	8.89853	9.01042	8.49155	7.28274	8.46714	9.48112	8.41033	0.57335	0.84357	0.0461503	0.0819539	6.09593	0.00385123	0.00232	0.000239682	0.00775467	0.00775467	1.03251
MSTRG.21235.2	MSTRG.21235	ciart.2	ciart	2.64868	1.12617	1.39299	1.72262	0.799532	1.98524	1.35284	1.3792	0.715064	0.906819	-0.183064	0.501457	4.14545	0.163854	0.288679	0.0885098	0.0280982	0.0885098	0.88083
MSTRG.8637.1	MSTRG.8637	cib1.1	cib1	0.66997	1.75674	1.95386	1.46019	1.63275	1.62907	2.18006	1.81396	0.532495	0.820098	0.373938	0.599066	3.45061	0.149403	0.486452	-0.357115	0.0518681	0.0518681	1.29589
MSTRG.16107.1	MSTRG.16107	cidea.1	cidea	40.1318	56.7474	103.587	66.822	44.6652	53.7749	81.9987	60.1463	0.765302	0.928118	0.0276262	0.0925419	7.69372	0.0801081	0.000471242	0.0123748	0.00357929	0.0123748	1.01933
MSTRG.12126.1	MSTRG.12126	cidec.1	cidec	1.42323	3.20969	4.43135	3.02143	1.40094	2.12143	4.6107	2.71102	0.860015	0.961986	-0.0686219	0.389113	4.69615	0.229643	0.208124	-0.173626	0.0189885	0.0189885	0.953548
MSTRG.20539.1	MSTRG.20539	cinp.1	cinp	2.00868	3.76703	15.0652	6.94696	1.89218	1.87043	4.82921	2.86394	0.0688651	0.306324	-0.552201	0.303524	4.00894	0.535157	0.0242418	0.113948	0.0314067	0.113948	0.681979
MSTRG.20225.1	MSTRG.20225	cipc.1	cipc	0.784361	1.09341	1.35702	1.07826	1.05327	0.967019	2.46602	1.49543	0.196647	0.536037	0.319884	0.247749	4.09646	0.137172	0.062854	0.00902933	0.0292152	0.0292152	1.24823
MSTRG.1305.1	MSTRG.1305	cirbp.1	cirbp	739.35	774.831	653.128	722.436	687.517	774.838	745.587	735.981	0.192733	0.531616	0.0922209	0.0708009	10.9508	0.0135721	0.000138337	0.00738081	0.00277115	0.00738081	1.06601
MSTRG.27571.1	MSTRG.27571	cisd1.1	cisd1	15.1927	20.9523	34.7309	23.6253	13.4562	13.7229	22.8223	16.6672	0.00746135	0.0725051	-0.2613	0.0976633	6.40929	0.0944202	0.00166922	0.012638	0.00648208	0.012638	0.834336
MSTRG.4474.1	MSTRG.4474	cisd3.1	cisd3	5.12118	6.77222	8.95434	6.94925	4.78012	8.12347	11.9648	8.28946	0.119796	0.418385	0.223246	0.143508	4.70717	0.0824051	0.0120458	0.00460834	0.0188461	0.0188461	1.16736
MSTRG.11924.1	MSTRG.11924	cish.1	cish	14.072	13.0597	11.367	12.8329	12.6704	10.9615	12.2768	11.9696	0.79068	0.937039	-0.0227476	0.0857016	5.96284	0.0146654	0.00262932	0.0070858	0.00838782	0.00838782	0.984356
MSTRG.13303.1	MSTRG.13303	cited2.1	cited2	18.1762	22.7444	30.4561	23.7922	16.3275	18.3387	24.6395	19.7686	0.127079	0.431251	-0.0975488	0.0639362	6.84295	0.0216623	0.000990464	0.000993648	0.00514128	0.00514128	0.93462
MSTRG.4644.1	MSTRG.4644	cited4.1	cited4	61.1041	83.3198	94.283	79.569	67.2822	87.9493	89.0935	81.4417	0.0178461	0.132219	0.113316	0.047837	8.14565	0.0141269	0.000315124	0.0014222	0.00311744	0.00311744	1.08171
MSTRG.18918.1	MSTRG.18918	ciz1.1	ciz1	5.98353	4.9077	5.82172	5.57098	7.79585	6.54085	7.95504	7.43058	0.0587245	0.279668	0.327731	0.173379	5.92042	0.0468704	0.0364871	-0.0361187	0.00860352	0.00860352	1.25504
MSTRG.6978.1	MSTRG.6978	ckap4.1	ckap4	9.63605	14.6143	14.5225	12.9243	7.36496	14.4748	10.8004	10.8801	0.0937351	0.364587	-0.14277	0.0851843	6.1466	0.0555562	0.00241127	0.00847328	0.00752956	0.00847328	0.905778
MSTRG.9624.1	MSTRG.9624	ckap5.1	ckap5	17.4708	19.2844	21.6045	19.4532	21.9526	23.1783	26.3816	23.8375	3.38e-06	0.000187256	0.239251	0.0514932	8.13344	0.0220122	0.000849493	-9.99e-05	0.00312783	0.00312783	1.18038
MSTRG.20566.1	MSTRG.20566	ckb.1	ckb	22.3339	32.9206	36.9601	30.7382	24.9074	35.3975	53.0905	37.7985	0.0171735	0.128862	0.23424	0.0982976	7.01199	0.0786784	0.00197735	0.0125163	0.00473379	0.0125163	1.17629
MSTRG.26356.1	MSTRG.26356	cks1b.1	cks1b	214.647	173.282	161.577	183.169	186.932	173.623	171.068	177.207	0.645647	0.876567	0.0237365	0.0516216	7.72723	0.0187417	0.000458735	0.0018184	0.00353845	0.00353845	1.01659
MSTRG.2267.1	MSTRG.2267	cks2.1	cks2	252.799	261.498	272.855	262.384	254.238	271.819	295.942	274	0.0141413	0.113703	0.11908	0.0485318	8.06743	0.00526915	0.000347196	0.000877321	0.00318581	0.00318581	1.08604
MSTRG.19848.1	MSTRG.19848	clasrp.1	clasrp	1.02397	1.24682	3.41107	1.89395	0.929623	1.25871	2.62137	1.60323	0.899751	0.972794	-0.0288246	0.228811	3.54212	0.202594	0.030883	-0.0234457	0.0476486	0.0476486	0.980219
MSTRG.17830.1	MSTRG.17830	clcf1.1	clcf1	8.08105	8.0058	7.62261	7.90315	7.25931	7.57724	6.89352	7.24336	0.849576	0.959515	-0.0210152	0.110805	5.42002	0.00781018	0.00669009	-0.00650808	0.0117266	0.0117266	0.985539
MSTRG.611.1	MSTRG.611	clcn3.1	clcn3	0	0	7.49685	2.49895	0	0	0	0	NA	NA	NA	NA	NA	NA	NA	NA	NA	NA	#VALUE!
MSTRG.19235.1	MSTRG.19235	clcn5.1	clcn5	6.06035	7.56109	7.10106	6.9075	6.35374	8.07844	6.09981	6.84399	0.577895	0.846449	0.0422354	0.0759	6.31051	0.0113747	0.00178711	0.00417005	0.00685411	0.00685411	1.02971
MSTRG.26343.1	MSTRG.26343	clcnkb.1	clcnkb	74.8412	98.0423	69.2461	80.7099	63.5051	98.355	55.9103	72.5901	0.159915	0.485725	-0.0847994	0.0603401	7.75215	0.0442869	0.000539567	0.00492182	0.0035089	0.00492182	0.942916
MSTRG.15046.1	MSTRG.15046	cldn12.1	cldn12	14.3508	12.3912	21.0209	15.921	12.4741	13.4072	19.099	14.9934	0.745176	0.919806	0.0348658	0.107277	6.93632	0.0282409	0.0123537	-0.00680308	0.00490892	0.00490892	1.02446
MSTRG.4176.1	MSTRG.4176	cldn4.1	cldn4	197.9	278.355	351.591	275.949	201.707	245.956	277.996	241.887	0.521335	0.813855	-0.0465109	0.0725272	9.47893	0.0224168	7.87e-05	0.00781157	0.00249432	0.00781157	0.968275
MSTRG.21527.1	MSTRG.21527	cldn6.2.1	cldn6.2	1284.13	1390.57	1347.11	1340.6	1390.3	1558.53	1692	1546.94	8.56e-05	0.00254894	0.18993	0.0483499	10.0849	0.0124025	3.91e-05	0.00346747	0.00248916	0.00346747	1.14071
MSTRG.3805.1	MSTRG.3805	cldn8.2.1	cldn8.2	1.88866	4.96196	5.33096	4.06053	1.76221	3.87163	3.16606	2.9333	0.105264	0.389186	-0.2043	0.126123	4.9419	0.159194	0.00786958	0.014325	0.0159908	0.0159908	0.86796
MSTRG.17846.1	MSTRG.17846	cldnd1.1	cldnd1	2.4264	5.26221	8.76593	5.48485	1.50018	3.49881	4.48441	3.16113	0.115342	0.40945	-0.436289	0.277074	5.23462	0.273588	0.101988	-0.0954603	0.0131668	0.0131668	0.739033
MSTRG.19946.1	MSTRG.19946	clic1.1	clic1	25.8165	29.6212	38.0517	31.1631	10.5801	22.6565	30.9925	21.4097	0.0763243	0.325349	-0.384468	0.216916	6.58382	0.141663	0.0180633	0.0525158	0.00588757	0.0525158	0.766062
MSTRG.5230.1	MSTRG.5230	clic5.1	clic5	8.7434	7.10613	11.008	8.9525	5.91874	4.86908	4.6588	5.14887	0.00172195	0.0254591	-0.464473	0.148185	6.6195	0.0954092	0.00135684	0.0315812	0.00577548	0.0315812	0.724736
MSTRG.6892.1	MSTRG.6892	clint1.1	clint1	54.9807	43.8975	42.2579	47.0454	49.5412	44.1923	40.5832	44.7722	0.963272	0.990885	-0.0021562	0.0468249	8.26295	0.0227775	0.000266181	0.00088319	0.00302268	0.00302268	0.998507
MSTRG.2839.1	MSTRG.2839	clip1.1	clip1	7.15923	5.19905	4.33394	5.56407	5.5299	1.72566	3.27142	3.509	0.409481	0.741758	-0.47112	0.571187	6.83857	0.272817	0.48423	-0.358142	0.00515266	0.00515266	0.721404
MSTRG.7130.4	MSTRG.7130	clk1.4	clk1	0.025016	0.025581	0.112445	0.0543473	0.196569	0	0.10548	0.100683	NA	NA	NA	NA	NA	NA	NA	NA	NA	NA	#VALUE!
MSTRG.8354.1	MSTRG.8354	clk3.1	clk3	48.6089	48.1522	53.1009	49.954	55.6311	57.2334	53.6679	55.5108	0.00270092	0.035249	0.152385	0.0507972	7.80798	0.00958657	0.000425437	0.00259446	0.0034451	0.0034451	1.11141
MSTRG.17739.1	MSTRG.17739	clmp.1	clmp	0.94472	1.71893	1.02224	1.22863	0.541249	1.0567	0.484502	0.694152	0.0334249	0.197169	-0.522823	0.245809	3.44131	0.18816	0.0383125	-0.0313547	0.0523209	0.0523209	0.696009
MSTRG.25740.1	MSTRG.25740	cln3.1	cln3	3.70077	5.52513	4.92676	4.71755	4.89113	6.81894	6.55813	6.0894	0.00877866	0.0810809	0.310712	0.118567	5.49487	0.0464493	0.00989068	-0.00723754	0.0111966	0.0111966	1.24032
MSTRG.8983.1	MSTRG.8983	cln6.1	cln6	3.34069	2.80586	3.30749	3.15135	2.52783	3.07966	3.5948	3.06743	0.803552	0.942484	0.0303678	0.12208	5.06175	0.0120882	0.00665924	0.015696	0.0147327	0.015696	1.02127
MSTRG.14108.1	MSTRG.14108	cln8.1	cln8	0.948844	1.46047	2.31855	1.57595	0.847838	0.686166	1.52044	1.01815	0.144406	0.460263	-0.33123	0.226935	3.66876	0.128578	0.0348024	0.0180566	0.0424468	0.0424468	0.794859
MSTRG.17791.1	MSTRG.17791	clp1.1	clp1	39.8165	46.2241	50.2933	45.4446	30.1567	40.4391	39.5267	36.7075	0.0055896	0.0588519	-0.159941	0.057721	7.26756	0.0131098	0.000777446	0.00120484	0.00422012	0.00422012	0.895062
MSTRG.9370.1	MSTRG.9370	clpp.1	clpp	14.0178	21.1446	23.4931	19.5518	13.2064	19.9498	23.2226	18.7929	0.807574	0.943756	0.0171587	0.0704505	6.53268	0.0393873	0.00139122	-0.000652631	0.0060537	0.0060537	1.01196
MSTRG.19836.1	MSTRG.19836	clptm1.1	clptm1	73.8634	74.1072	91.2155	79.7287	78.1489	76.2719	96.0616	83.4941	0.0195848	0.140109	0.103942	0.0445298	8.62425	0.00990305	0.000189823	0.000169088	0.00278453	0.00278453	1.07471
MSTRG.15714.1	MSTRG.15714	clptm1l.1	clptm1l	12.1214	14.7781	17.5475	14.8157	10.5305	12.6895	12.4431	11.8877	0.0923407	0.361713	-0.117375	0.0697345	6.58752	0.00721182	0.00141856	0.00240843	0.00587578	0.00587578	0.921863
MSTRG.9029.1	MSTRG.9029	clpx.1	clpx	2.23691	3.84147	5.79296	3.95711	5.15785	1.38296	5.79137	4.11073	0.997348	0.999189	0.00262742	0.790473	5.67756	0.325905	0.927281	-0.489691	0.00998994	0.00998994	1.00182
MSTRG.4605.1	MSTRG.4605	clspn.1	clspn	16.1714	15.3775	18.2447	16.5978	15.2562	18.5768	18.503	17.4453	0.0902685	0.357145	0.111835	0.0660192	7.61787	0.00656472	0.00183974	0.00469806	0.00367642	0.00469806	1.0806
MSTRG.1718.1	MSTRG.1718	clta.1	clta	140.257	245.481	268.089	217.942	135.536	221.258	263.712	206.835	0.969877	0.992317	-0.00174906	0.0463168	8.34686	0.0689347	0.000257512	0.00157323	0.00296036	0.00296036	0.998788
MSTRG.5280.1	MSTRG.5280	cltc.1	cltc	31.8678	35.1133	51.9874	39.6562	31.2415	32.4084	46.1924	36.6141	0.653034	0.879448	-0.0200774	0.044661	8.60649	0.0300741	0.000197436	0.000949154	0.00279446	0.00279446	0.98618
MSTRG.2679.2	MSTRG.2679	cltcl1.2	cltcl1	0.029213	0.088715	0.03577	0.0512327	0	0	0	0	NA	NA	NA	NA	NA	NA	NA	NA	NA	NA	#VALUE!
MSTRG.26805.1	MSTRG.26805	clu.1	clu	0.373326	0.139923	0.170029	0.227759	0.49653	0.561565	1.2285	0.762198	0.081319	0.336705	1.12404	0.644859	1.64811	0.542303	0.291778	-0.01693	0.331987	0.331987	2.17957
MSTRG.4303.1	MSTRG.4303	cluh.1	cluh	4.6265	3.02524	3.70336	3.78503	2.85423	3.10767	4.32322	3.42837	0.826488	0.951166	-0.0484091	0.220837	6.41903	0.0397282	0.0667064	-0.00928666	0.00644679	0.00644679	0.967002
MSTRG.15332.1	MSTRG.15332	cmbl.1	cmbl	3.14579	4.12048	4.48924	3.9185	5.17764	6.1065	6.95868	6.08094	0.000692843	0.0129841	0.507232	0.14952	4.92422	0.0847603	0.0173437	-0.0155427	0.0161908	0.0161908	1.42132
MSTRG.15871.1	MSTRG.15871	cmc1.1	cmc1	12.8597	11.4832	8.6513	10.9981	11.7624	20.3708	18.826	16.9864	0.0445105	0.234228	0.504419	0.251048	4.60057	0.125662	0.0106523	0.0838853	0.0202648	0.0838853	1.41855
MSTRG.10672.1	MSTRG.10672	cmc2.1	cmc2	25.2007	27.9036	37.3371	30.1471	17.8012	28.1657	32.4659	26.1442	0.526487	0.816766	-0.0898279	0.141824	6.10991	0.0320689	0.0224792	-0.00825454	0.00769175	0.00769175	0.939635
MSTRG.19210.1	MSTRG.19210	cmc4.1	cmc4	1.33529	1.11398	1.91722	1.4555	1.79983	1.90606	1.22234	1.64274	0.596813	0.854795	0.191544	0.362095	2.65456	0.0666903	0.0821038	0.0409676	0.114566	0.114566	1.14199
MSTRG.10654.1	MSTRG.10654	cmip.1	cmip	7.64767	12.6347	8.84494	9.7091	9.60366	14.5792	12.4966	12.2265	0.000747173	0.0137684	0.298899	0.0886505	6.63595	0.0597273	0.00606352	0.000362943	0.00572484	0.00572484	1.23021
MSTRG.11225.1	MSTRG.11225	cmpk1.1	cmpk1	25.8962	24.4149	31.2675	27.1929	24.7069	23.7467	28.7258	25.7265	0.48372	0.793665	0.036891	0.0526764	7.66505	0.0056813	0.000546968	-0.000528702	0.00361523	0.00361523	1.0259
MSTRG.4054.1	MSTRG.4054	cmss1.1	cmss1	75.9219	75.6822	67.4864	73.0302	77.4226	83.5948	79.9205	80.3126	0.00471015	0.0523336	0.153688	0.0543795	7.46771	0.0134257	0.0005464	0.00190486	0.00388929	0.00388929	1.11241
MSTRG.15842.1	MSTRG.15842	cmtm7.1	cmtm7	6.13995	7.58409	12.1602	8.62809	6.78889	9.54241	10.364	8.89844	0.168265	0.497951	0.14743	0.107004	5.33852	0.0389077	0.0048401	0.0105356	0.0123348	0.0123348	1.1076
MSTRG.15843.1	MSTRG.15843	cmtm8.1	cmtm8	2.63091	2.63696	3.81743	3.02843	1.98984	3.36485	2.23379	2.52949	0.623468	0.866952	-0.106655	0.217247	4.69901	0.0371182	0.00872103	0.0620733	0.0189514	0.0620733	0.928739
MSTRG.23986.1	MSTRG.23986	cndp1.1	cndp1	72.2695	81.3276	89.912	81.1697	63.3921	74.3112	77.2696	71.6576	0.20605	0.547647	-0.0611718	0.0483762	8.02205	0.00240743	0.000282943	-0.00014322	0.00322744	0.00322744	0.958485
MSTRG.23990.1	MSTRG.23990	cndp2.1	cndp2	267.717	308.677	341.429	305.941	244.283	267.263	291.543	267.696	0.0328305	0.195053	-0.089919	0.0421334	9.18882	0.00567087	0.000108983	0.000535596	0.00255385	0.00255385	0.939575
MSTRG.18537.1	MSTRG.18537	cnfn.1.1	cnfn.1	138.643	167.895	208.011	171.516	153.343	148.194	191.407	164.315	0.732352	0.914923	0.0238161	0.0696381	8.45934	0.0130928	0.000216331	0.00705787	0.00288362	0.00705787	1.01665
MSTRG.20471.1	MSTRG.20471	cnih1.1	cnih1	92.985	104.836	128.5	108.774	107.899	114.406	133.105	118.47	6.35e-05	0.00203954	0.191733	0.0479423	8.15192	0.0126637	0.000335551	0.000614465	0.00311214	0.00311214	1.14214
MSTRG.12314.1	MSTRG.12314	cnih4.1	cnih4	72.8086	71.3244	76.8527	73.6619	72.2422	75.404	74.1353	73.9272	0.104422	0.387321	0.0778573	0.0479481	8.11407	0.00516122	0.000303993	0.000103137	0.00314453	0.00314453	1.05545
MSTRG.4470.1	MSTRG.4470	cnksr1.1	cnksr1	8.39116	7.2524	9.12129	8.25495	7.39159	6.14052	5.39406	6.30872	0.0692475	0.3072	-0.21919	0.120646	6.26887	0.0380958	0.00417098	0.0176622	0.00701854	0.0176622	0.859048
MSTRG.12915.1	MSTRG.12915	cnksr3.1	cnksr3	10.6353	10.8255	14.2164	11.8924	9.812	9.7297	10.5143	10.0187	0.147219	0.465588	-0.0857326	0.0591494	7.21041	0.0069197	0.000650401	0.00459759	0.0043255	0.00459759	0.942306
MSTRG.1313.1	MSTRG.1313	cnn1.1	cnn1	118.309	169.719	244.032	177.353	142.027	154.499	201.099	165.875	0.693891	0.898013	0.0425763	0.108177	9.23105	0.035806	0.000320837	0.0172326	0.00254281	0.0172326	1.02995
MSTRG.11387.1	MSTRG.11387	cnn3.1	cnn3	58.6036	60.2897	79.8724	66.2553	51.0411	49.7275	51.3437	50.7041	0.0218171	0.150615	-0.193022	0.0841591	8.38568	0.0179274	0.000243896	0.0103802	0.00293301	0.0103802	0.874771
MSTRG.8853.1	MSTRG.8853	cnnm2.1	cnnm2	3.10868	4.23956	4.87488	4.07437	2.64786	3.54671	3.60117	3.26525	0.0648073	0.296357	-0.153801	0.0832892	6.06321	0.0232631	0.00250112	0.00060994	0.00790451	0.00790451	0.898879
MSTRG.10055.1	MSTRG.10055	cnot1.1	cnot1	43.7103	44.4841	57.0056	48.4	45.347	43.6387	53.3847	47.4568	0.410997	0.742981	0.034589	0.0420719	9.16856	0.009067	9.56e-05	0.00112945	0.00255944	0.00255944	1.02426
MSTRG.15834.1	MSTRG.15834	cnot10.1	cnot10	18.9835	25.1394	29.8637	24.6622	13.071	17.5268	19.1834	16.5938	0.000486744	0.00999922	-0.332125	0.0952208	7.11509	0.0510573	0.00908741	-0.00870747	0.00451308	0.00451308	0.794366
MSTRG.5631.1	MSTRG.5631	cnot11.1	cnot11	10.9787	11.1693	11.7647	11.3042	8.7231	9.98133	10.2281	9.64419	0.283967	0.639353	-0.0890215	0.083085	6.03219	0.00306798	0.00230468	-0.00121136	0.00805	0.00805	0.94016
MSTRG.7711.1	MSTRG.7711	cnot2.1	cnot2	43.0547	41.5866	57.4675	47.3696	36.721	34.5389	47.0723	39.4441	0.0104541	0.0922746	-0.125492	0.049012	7.98731	0.0201975	0.000342941	-0.000202501	0.00326032	0.00326032	0.916691
MSTRG.18461.1	MSTRG.18461	cnot3.1	cnot3	7.20961	8.81978	15.5455	10.525	0	11.9197	16.14	9.35323	0.362359	0.709762	-2.21471	2.4314	5.54372	9.42305	2.18736	6.6802	0.010863	6.6802	0.21543
MSTRG.6780.2	MSTRG.6780	cnot4.2	cnot4	5.42774	5.54494	5.11685	5.36318	6.93062	6.52735	5.40546	6.28781	0.0274026	0.174764	0.215564	0.0977291	6.18159	0.0325871	0.00694765	-0.00263594	0.00737881	0.00737881	1.16116
MSTRG.1552.2	MSTRG.1552	cnot6l.2	cnot6l	0.065701	0.066381	0.09042	0.0741673	0.154838	0.185046	0.258611	0.199498	0.484774	0.794062	1.0487	1.50104	3.26236	0.34489	3.3177	-3.31007	0.0619976	0.0619976	2.06866
MSTRG.478.1	MSTRG.478	cnot7.1	cnot7	24.4567	21.962	21.5294	22.6494	26.7072	24.5226	22.1736	24.4678	0.00918078	0.0838367	0.154378	0.0592567	7.12259	0.0281676	0.000769272	-0.00049035	0.00449776	0.00449776	1.11294
MSTRG.22837.1	MSTRG.22837	cnppd1.1	cnppd1	6.03456	7.50601	6.3516	6.63072	5.79101	8.27307	7.56352	7.2092	0.226873	0.574559	0.124471	0.103	5.44809	0.0152308	0.00438869	0.000948561	0.011525	0.011525	1.09011
MSTRG.14856.1	MSTRG.14856	cnpy1.1	cnpy1	0.969915	1.66751	1.21933	1.28559	1.72315	1.09514	1.75835	1.52555	0.40449	0.738411	0.252806	0.30326	3.25242	0.0754213	0.0389306	0.0990191	0.0625939	0.0990191	1.19152
MSTRG.6060.1	MSTRG.6060	cnpy2.1	cnpy2	5.68092	5.8312	5.99566	5.83593	6.74511	7.31276	6.81117	6.95634	0.0191906	0.138352	0.278042	0.11873	5.05498	0.0311083	0.00634547	-0.0057838	0.0147996	0.0147996	1.21255
MSTRG.12713.1	MSTRG.12713	cnrip1.1	cnrip1	11.5367	16.6351	22.9147	17.0288	12.8624	18.8081	21.6287	17.7664	0.134144	0.444073	0.136647	0.091222	5.75283	0.0486547	0.00295181	0.00103575	0.00953038	0.00953038	1.09935
MSTRG.12869.1	MSTRG.12869	cnst.1	cnst	2.6463	3.95422	5.76806	4.12286	1.95148	2.07747	3.7774	2.60212	0.000251011	0.00593461	-0.402245	0.109866	5.33379	0.133671	0.00573464	0.0106587	0.0123712	0.0123712	0.75668
MSTRG.24908.1	MSTRG.24908	cntrl.1	cntrl	12.5639	13.0903	9.12405	11.5928	9.86867	12.2845	7.442	9.86507	0.00988253	0.0884857	-0.138755	0.0537828	7.56377	0.0449132	0.000589017	0.00174788	0.00374987	0.00374987	0.908303
MSTRG.5689.1	MSTRG.5689	coa5.1	coa5	27.9778	38.4846	39.953	35.4718	33.633	47.7898	52.7158	44.7129	3.12e-05	0.0011527	0.324568	0.077932	6.25716	0.0441965	0.00204446	-0.000273374	0.00706565	0.00706565	1.25229
MSTRG.13179.1	MSTRG.13179	coa6.1	coa6	1.6812	2.15612	3.01785	2.28506	1.24329	1.17991	1.85504	1.42608	0.324021	0.678128	-0.348025	0.352885	3.40357	0.0592414	0.132586	-0.120635	0.0542055	0.0542055	0.785659
MSTRG.23418.1	MSTRG.23418	cog1.1	cog1	5.26892	6.54275	7.61261	6.47476	4.90087	5.93491	6.40733	5.7477	0.490265	0.797179	-0.0504851	0.0731787	6.43572	0.00846025	0.00164572	-0.000374862	0.00638697	0.00638697	0.965612
MSTRG.12901.1	MSTRG.12901	cog2.1	cog2	0.303861	0.597435	0.65637	0.519222	0.492876	0.640446	0.498557	0.54396	0.59231	0.853159	0.160172	0.299112	3.34281	0.0617769	0.0767927	-0.0110418	0.057409	0.057409	1.11742
MSTRG.10043.1	MSTRG.10043	cog4.1	cog4	9.25747	9.01881	9.18422	9.1535	8.38649	9.65057	9.40724	9.1481	0.539674	0.824629	0.0450006	0.0733738	6.42031	0.00230735	0.0016334	0.00175598	0.00644217	0.00644217	1.03168
MSTRG.6409.1	MSTRG.6409	cog6.1	cog6	2.85336	3.70114	8.16407	4.90619	3.18916	3.82183	7.3507	4.78723	0.624356	0.867462	0.0523166	0.106837	5.35949	0.174749	0.00494641	0.00132249	0.0121749	0.0121749	1.03693
MSTRG.21791.1	MSTRG.21791	cog7.1	cog7	6.99554	7.7458	7.60388	7.4484	4.83044	7.26722	6.44989	6.18252	0.0615009	0.28712	-0.159568	0.0853362	5.99264	0.0180435	0.00268294	0.00655119	0.00824046	0.00824046	0.895293
MSTRG.10767.1	MSTRG.10767	cog8.1	cog8	21.6682	26.7441	32.6248	27.0124	20.53	23.9948	30.7865	25.1038	0.733462	0.915445	-0.0209777	0.0616041	7.01522	0.0204126	0.000966045	0.000201457	0.00472656	0.00472656	0.985565
MSTRG.27634.1	MSTRG.27634	coil.1	coil	0.731252	1.04932	0.337339	0.705971	0.571185	0.53226	0.76333	0.622258	0.956172	0.989002	0.0239723	0.436198	2.91869	0.154674	0.061836	0.223567	0.087133	0.223567	1.01676
MSTRG.3112.1	MSTRG.3112	col4a3bp.1	col4a3bp	0.859625	1.16324	2.81075	1.61121	0.897541	1.19026	2.40265	1.49682	0.796812	0.939848	0.0429734	0.166904	5.1755	0.190747	0.0281112	-0.0234926	0.013674	0.013674	1.03023
MSTRG.3921.1	MSTRG.3921	col8a1.1	col8a1	9.74894	11.5483	20.7091	14.0021	4.46563	4.60625	6.86522	5.31237	3.94e-19	3.16e-16	-0.891908	0.0997816	6.27989	0.310998	0.00227543	0.0126591	0.00697458	0.0126591	0.538901
MSTRG.12666.1	MSTRG.12666	commd1.1	commd1	23.1516	27.0507	27.1155	25.7726	24.7586	28.4713	35.7911	29.6737	0.0230901	0.156375	0.19175	0.0843991	5.98335	0.0185905	0.00239877	0.00588366	0.00828604	0.00828604	1.14215
MSTRG.14230.1	MSTRG.14230	commd2.1	commd2	3.07253	3.56191	4.08763	3.57402	2.73085	2.98381	3.01749	2.91072	0.287032	0.642648	-0.134358	0.126199	4.92113	0.00750357	0.00766295	-0.00375022	0.0162262	0.0162262	0.911075
MSTRG.15001.1	MSTRG.15001	commd3.1	commd3	0.075147	0.150148	0	0.0750983	0.103944	0.357018	0	0.153654	NA	NA	NA	NA	NA	NA	NA	NA	NA	NA	#VALUE!
MSTRG.8390.1	MSTRG.8390	commd4.1	commd4	27.2941	27.5847	21.6705	25.5164	23.1712	27.4296	17.4388	22.6799	0.337188	0.689584	-0.0707907	0.0737606	6.46357	0.043423	0.00187219	0.00239618	0.00628874	0.00628874	0.952116
MSTRG.19611.1	MSTRG.19611	commd5.1	commd5	4.48188	2.99821	2.17006	3.21671	3.097	2.44356	4.16575	3.23544	0.753208	0.923633	0.103129	0.328004	4.93459	0.110833	0.0889093	0.0724704	0.016073	0.0724704	1.0741
MSTRG.5889.1	MSTRG.5889	commd6.1	commd6	14.2341	18.2827	26.904	19.8069	15.2166	19.7858	26.1726	20.3917	0.10972	0.397889	0.112897	0.0705846	6.5809	0.0427537	0.0015764	-0.000546942	0.00589688	0.00589688	1.0814
MSTRG.405.1	MSTRG.405	commd8.1	commd8	2.371	3.5252	6.06524	3.98715	3.30717	2.94801	4.95611	3.7371	0.712965	0.906166	0.0637771	0.173365	4.58104	0.080901	0.00975039	0.0353328	0.0205359	0.0353328	1.0452
MSTRG.9601.1	MSTRG.9601	commd9.1	commd9	8.13206	11.1647	12.1189	10.4719	7.28835	9.9258	11.9252	9.71312	0.808695	0.94416	-0.0243377	0.100524	5.53134	0.024117	0.00421082	-0.00191476	0.0109467	0.0109467	0.983272
MSTRG.2725.1	MSTRG.2725	comt.2.1	comt.2	3.23407	4.60056	5.06361	4.29941	3.81169	3.75577	5.55217	4.37321	0.478875	0.790316	0.0854266	0.12064	5.02985	0.0255367	0.00677897	0.0145089	0.015052	0.015052	1.061
MSTRG.21271.1	MSTRG.21271	copa.1	copa	113.269	114.384	117.281	114.978	105.914	114.693	119.47	113.359	0.655468	0.880742	0.0187916	0.0421168	9.17352	0.000820446	0.000102679	0.000233606	0.00255805	0.00255805	1.01311
MSTRG.25231.1	MSTRG.25231	copb1.1	copb1	82.4287	93.9465	87.288	87.8878	69.2602	83.6034	83.2372	78.7003	0.106089	0.390147	-0.0716401	0.0443311	8.65209	0.00314092	0.00017856	0.000672313	0.00276931	0.00276931	0.951556
MSTRG.14351.1	MSTRG.14351	copb2.1	copb2	76.3457	94.5391	120.902	97.2623	71.6511	83.405	107.015	87.3569	0.152674	0.473655	-0.0616659	0.0431185	8.90894	0.0271135	0.000140532	0.000791997	0.00264827	0.00264827	0.958157
MSTRG.1783.1	MSTRG.1783	cope.1	cope	22.1709	20.5453	19.4014	20.7059	22.5816	23.259	22.9888	22.9431	0.0188503	0.136836	0.179529	0.0764447	6.56021	0.0201283	0.00280221	0.000835531	0.00596347	0.00596347	1.13251
MSTRG.12075.1	MSTRG.12075	copg1.1	copg1	16.0791	19.4027	30.9956	22.1591	13.1966	12.7436	23.6892	16.5431	0.00106282	0.017801	-0.233306	0.0712745	7.54827	0.0835445	0.00220281	0.00541728	0.00377158	0.00541728	0.850683
MSTRG.9095.1	MSTRG.9095	coprs.1	coprs	0.287038	0.697833	0.800481	0.595117	0.466031	0.75589	0.929848	0.717256	0.345347	0.69701	0.282588	0.299462	3.0388	0.148131	0.0573292	-0.035213	0.0771869	0.0771869	1.21638
MSTRG.8550.1	MSTRG.8550	cops2.1	cops2	19.2061	23.7967	35.6667	26.2232	19.8789	19.4493	29.6379	22.9887	0.61291	0.861977	-0.0390698	0.0772247	7.05044	0.036207	0.000883679	0.00806181	0.00464916	0.00806181	0.973282
MSTRG.21600.1	MSTRG.21600	cops3.1	cops3	87.3753	83.4921	88.9856	86.6176	79.2712	78.0144	80.2106	79.1654	0.515707	0.811017	-0.0321061	0.0493957	7.9332	0.003794	0.000346591	-0.000285119	0.00331331	0.00331331	0.977992
MSTRG.1531.1	MSTRG.1531	cops4.1	cops4	45.0678	48.8246	56.2638	50.0521	39.3823	42.6788	50.7695	44.2768	0.233009	0.581102	-0.0670963	0.0562584	7.34845	0.00525414	0.000668021	-0.000320839	0.00407949	0.00407949	0.954557
MSTRG.16374.1	MSTRG.16374	cops5.1	cops5	73.512	75.5749	95.471	81.5193	72.363	78.3388	85.1664	78.6227	0.562487	0.839041	0.0305127	0.0526851	7.60537	0.00421161	0.00047049	0.00169334	0.00369309	0.00369309	1.02138
MSTRG.24243.1	MSTRG.24243	cops6.1	cops6	44.844	55.0527	75.7008	58.5325	50.1584	46.9431	86.8335	61.3116	0.456443	0.774308	0.0785708	0.105504	7.3504	0.066381	0.000641662	0.0160551	0.00407623	0.0160551	1.05597
MSTRG.14006.1	MSTRG.14006	cops7b.1	cops7b	5.31451	4.54653	12.4299	7.4303	5.31421	6.10367	11.4334	7.61708	0.543789	0.827151	0.132164	0.217699	5.78794	0.153954	0.0617639	-0.044959	0.00932566	0.00932566	1.09594
MSTRG.22340.1	MSTRG.22340	cops8.1	cops8	16.8237	18.3777	23.3658	19.5224	16.8247	16.906	21.5139	18.4149	0.791279	0.937204	0.0174885	0.0660817	6.89313	0.00769092	0.00153605	-0.000309419	0.00501414	0.00501414	1.0122
MSTRG.6254.1	MSTRG.6254	copz1.1	copz1	37.0617	38.9858	52.3825	42.81	39.3717	36.8982	38.2653	38.1784	0.724273	0.911562	-0.0377147	0.106915	6.98579	0.0108746	0.00130956	0.0158366	0.00479312	0.0158366	0.974197
MSTRG.6063.1	MSTRG.6063	coq10a.1	coq10a	9.86984	11.1889	14.9815	12.0134	7.62616	8.82698	10.6788	9.04398	0.0205312	0.144438	-0.218337	0.094253	5.71844	0.0310637	0.0035887	-0.0021871	0.00973676	0.00973676	0.859556
MSTRG.24853.1	MSTRG.24853	coq10b.1	coq10b	56.075	71.3717	59.9186	62.4551	60.1115	70.9948	68.8318	66.646	0.0276327	0.175555	0.126425	0.0574015	7.24707	0.00941941	0.000685073	0.002437	0.00425732	0.00425732	1.09159
MSTRG.13619.1	MSTRG.13619	coq3.1	coq3	11.0471	13.0456	12.5096	12.2008	8.61467	9.2877	11.1574	9.6866	0.0779961	0.328928	-0.178707	0.101398	5.50085	0.0131627	0.00426703	0.00280711	0.0111552	0.0111552	0.883495
MSTRG.2606.1	MSTRG.2606	coq5.1	coq5	12.7435	12.3978	13.137	12.7594	12.0546	11.9242	11.3261	11.7683	0.865409	0.963159	-0.0140564	0.0829323	6.06722	0.00566118	0.00243069	-0.00155034	0.00788596	0.00788596	0.990304
MSTRG.20184.1	MSTRG.20184	coq6.1	coq6	2.61593	3.08845	3.40155	3.03531	1.95077	2.63656	3.59562	2.72765	0.595321	0.853645	-0.0596874	0.112376	5.57232	0.0236453	0.00441534	0.0145272	0.0106718	0.0145272	0.959472
MSTRG.21958.1	MSTRG.21958	coq7.1	coq7	9.29876	9.58587	10.5243	9.80296	8.48919	9.92404	12.2351	10.2161	0.309265	0.663935	0.102603	0.100911	5.49263	0.00884984	0.00406259	0.0040795	0.0112121	0.0112121	1.07371
MSTRG.10076.1	MSTRG.10076	coq9.1	coq9	13.3859	14.9352	13.7338	14.0183	14.4173	11.9232	12.7193	13.0199	0.817246	0.946744	-0.029132	0.126064	5.59974	0.00983789	0.0133473	-0.000725106	0.0104909	0.0104909	0.98001
MSTRG.2490.1	MSTRG.2490	coro1c.1	coro1c	103.516	114.145	144.192	120.618	108.232	103.562	147.35	119.714	0.442017	0.765357	0.0389794	0.0507022	8.62497	0.0183613	0.000192876	0.0036632	0.00278413	0.0036632	1.02739
MSTRG.21709.1	MSTRG.21709	coro7.1	coro7	5.20216	3.82666	4.332	4.45361	5.19569	3.91389	4.53873	4.54943	0.477695	0.789694	0.0615583	0.0867001	5.90131	0.0289376	0.00257232	-0.00228772	0.00870303	0.00870303	1.04359
MSTRG.23851.1	MSTRG.23851	cox10.1	cox10	26.8291	25.6634	27.5794	26.6906	26.119	25.6339	30.0472	27.2667	0.333897	0.686344	0.0732778	0.075834	6.30987	0.00581704	0.00176962	-0.000287036	0.00685657	0.00685657	1.0521
MSTRG.16756.1	MSTRG.16756	cox11.1	cox11	17.5563	26.1734	21.525	21.7516	12.2256	20.5676	15.0471	15.9468	0.00547952	0.0582722	-0.25413	0.0914991	6.01719	0.048704	0.00443657	-0.00327841	0.00812155	0.00812155	0.838493
MSTRG.6357.1	MSTRG.6357	cox14.1	cox14	30.4976	35.2266	26.0343	30.5862	32.5031	34.7941	36.011	34.436	0.0674033	0.303338	0.218303	0.119358	5.3336	0.0312717	0.00899695	0.00613046	0.0123727	0.0123727	1.16336
MSTRG.20797.1	MSTRG.20797	cox16.1	cox16	23.3587	30.516	26.5037	26.7928	21.8204	26.7589	24.0713	24.2169	0.795004	0.938559	-0.0251922	0.0969608	5.62348	0.0069793	0.00376584	-0.00266671	0.0103362	0.0103362	0.98269
MSTRG.25883.1	MSTRG.25883	cox17.1	cox17	41.252	68.2689	52.3404	53.9538	27.8905	62.7975	54.6504	48.4462	0.397289	0.734065	-0.0919215	0.108594	6.43493	0.0769578	0.0054162	0.0122726	0.00638975	0.0122726	0.938272
MSTRG.24298.1	MSTRG.24298	cox18.1	cox18	7.1017	4.24296	4.39797	5.24754	8.46575	6.9161	5.97031	7.11739	0.0114265	0.0983983	0.387861	0.153343	5.11178	0.11774	0.0210184	-0.010317	0.0142526	0.0142526	1.30845
MSTRG.21877.1	MSTRG.21877	cox19.1	cox19	7.30652	7.11399	7.16408	7.19486	7.10124	6.34521	7.02436	6.82361	0.81181	0.945124	0.0368634	0.154828	4.38991	0.0120647	0.0125219	-0.010316	0.0234358	0.0234358	1.02588
MSTRG.13107.1	MSTRG.13107	cox20.1	cox20	9.27864	7.94373	6.92706	8.04981	8.0917	8.80213	7.54898	8.14761	0.324999	0.678878	0.0930291	0.094519	5.73283	0.0320482	0.00375107	0.00659316	0.00964969	0.00964969	1.06661
MSTRG.10844.1	MSTRG.10844	cox4i1.1	cox4i1	348.718	371.446	355.909	358.691	294.1	368.922	425.982	363.001	0.501087	0.803915	0.0633858	0.0942146	8.54581	0.00758524	0.000904311	0.0124103	0.00282973	0.0124103	1.04492
MSTRG.3539.1	MSTRG.3539	cox4i2.1	cox4i2	172.28	211.043	212.289	198.538	123.542	224.321	196.338	181.4	0.931118	0.982424	-0.0110456	0.127786	4.88263	0.0214354	0.00781625	0.0118977	0.0166776	0.0166776	0.992373
MSTRG.8343.1	MSTRG.8343	cox5a.1	cox5a	588.889	662.921	645.317	632.376	462.028	551.857	629.974	547.953	0.200684	0.540986	-0.0738808	0.0577371	8.77425	0.00401348	0.000177827	0.00482254	0.00270746	0.00482254	0.950079
MSTRG.8848.1	MSTRG.8848	cox5b.1.1	cox5b.1	507.958	453.885	370.935	444.259	457.299	528.719	519.866	501.961	0.125031	0.427989	0.187292	0.122094	8.14376	0.0283301	0.00028042	0.02208	0.00311904	0.02208	1.13862
MSTRG.17311.1	MSTRG.17311	cox5b.2.1	cox5b.2	8.66968	15.8665	19.2157	14.584	11.0633	17.6561	18.1756	15.6316	0.137285	0.449007	0.186645	0.125605	4.94928	0.0690099	0.00775626	0.00343943	0.0159085	0.0159085	1.13811
MSTRG.2600.1	MSTRG.2600	cox6a1.1	cox6a1	264.408	254.47	243.288	254.055	246.88	279.431	291.908	272.74	0.0228198	0.155155	0.173395	0.0761693	8.38798	0.018169	0.000206806	0.00849584	0.00293142	0.00849584	1.12771
MSTRG.18773.1	MSTRG.18773	cox6b1.1	cox6b1	852.779	1224.62	1089.34	1055.58	860.195	1395.31	1251.5	1169	0.000341473	0.00758574	0.160526	0.0448194	8.59547	0.0308678	0.000212457	0.000866391	0.00280072	0.00280072	1.11769
MSTRG.16558.1	MSTRG.16558	cox6c.1	cox6c	719.65	561.348	547.887	609.628	632.197	563.36	624.928	606.828	0.373586	0.717839	0.0635128	0.0713806	8.01151	0.0230401	0.000353278	0.00728951	0.00323732	0.00728951	1.04501
MSTRG.13561.1	MSTRG.13561	cox7a2.1	cox7a2	525.243	518.38	439.403	494.342	522.425	617.175	550.285	563.295	0.00177492	0.0260966	0.201284	0.0644002	8.60276	0.0241905	0.00016839	0.0060527	0.00279657	0.0060527	1.14972
MSTRG.12452.1	MSTRG.12452	cox7a2l.1	cox7a2l	24.6936	26.2198	33.8868	28.2667	24.8869	26.7954	30.9658	27.5494	0.368078	0.714297	0.0544115	0.0604518	7.09393	0.00592775	0.000924836	-5.05e-05	0.0045568	0.0045568	1.03844
MSTRG.19377.1	MSTRG.19377	cox7b.1	cox7b	749.572	800.41	729.365	759.782	711.499	856.056	883.848	817.134	0.223181	0.569621	0.101923	0.0836731	8.24446	0.00799477	0.000271622	0.0102302	0.00303702	0.0102302	1.0732
MSTRG.3186.1	MSTRG.3186	cox7c.1	cox7c	489.379	456.267	394.64	446.762	432.501	476.822	400.364	436.562	0.102729	0.383879	0.0768393	0.0470898	8.40956	0.0298269	0.000224967	0.0031012	0.00291664	0.0031012	1.0547
MSTRG.3941.1	MSTRG.3941	cpd.1	cpd	3.47389	3.57532	4.84919	3.96613	3.75922	3.56916	3.98888	3.77242	0.957774	0.989445	0.00555359	0.10489	5.39124	0.0125152	0.00456553	0.006449	0.0119374	0.0119374	1.00386
MSTRG.27140.1	MSTRG.27140	cpd_1.1	cpd_1	21.4652	21.6493	26.9719	23.3621	21.0159	19.6801	23.1985	21.2982	0.474028	0.786828	-0.0367603	0.0513456	7.76035	0.00646889	0.000455236	0.00115648	0.00349931	0.00349931	0.974842
MSTRG.633.1	MSTRG.633	cpe.1	cpe	2.7815	2.05291	3.48217	2.77219	1.58831	0.977452	1.93922	1.50166	0.000924109	0.0160252	-0.572208	0.172733	4.20935	0.177383	0.0180105	-0.0122414	0.0267448	0.0267448	0.672587
MSTRG.8371.1	MSTRG.8371	cpeb1.1	cpeb1	0.58232	1.14265	1.18524	0.970071	0.59015	0.809881	0.736642	0.712224	0.254712	0.607122	-0.200798	0.176296	4.065	0.0602937	0.0166481	0.0147977	0.0299723	0.0299723	0.870069
MSTRG.228.1	MSTRG.228	cpeb2.1	cpeb2	5.50174	8.66647	15.348	9.83873	4.05993	1.29489	7.72688	4.36057	0.530013	0.818946	-0.862929	1.37412	6.72846	0.605103	2.82685	-2.46268	0.00545198	0.00545198	0.549835
MSTRG.17081.1	MSTRG.17081	cpeb3.1	cpeb3	0.01457	0	0.021763	0.012111	0	0.043215	0.035919	0.026378	NA	NA	NA	NA	NA	NA	NA	NA	NA	NA	#VALUE!
MSTRG.7303.1	MSTRG.7303	cpeb4.1	cpeb4	5.39911	6.97828	6.90656	6.42798	4.78115	6.88297	7.41038	6.35816	0.361992	0.709612	0.0593811	0.0651411	7.1235	0.0135221	0.00186913	0.00397887	0.00449592	0.00449592	1.04202
MSTRG.7702.1	MSTRG.7702	cpm.1	cpm	6.16106	8.42317	9.79218	8.12547	4.82263	6.82698	6.69074	6.11345	0.0719666	0.314468	-0.209107	0.116214	5.14912	0.0306824	0.00634931	-0.00406881	0.0139092	0.0139092	0.865072
MSTRG.23647.1	MSTRG.23647	cpne1.1	cpne1	44.5898	19.099	27.8597	30.5162	30.575	15.7518	24.1236	23.4835	0.0132893	0.108858	-0.182794	0.0738287	7.35563	0.156188	0.00199744	0.00617858	0.00406748	0.00617858	0.880995
MSTRG.16496.1	MSTRG.16496	cpne3.1	cpne3	2.62212	3.17305	7.73283	4.50933	2.89019	3.70466	5.98001	4.19162	0.761695	0.927006	0.044127	0.145511	5.06907	0.157967	0.0170991	0.00592426	0.014661	0.014661	1.03106
MSTRG.3852.1	MSTRG.3852	cpox.1	cpox	6.55984	5.82726	8.26106	6.88272	7.75718	7.37932	11.1562	8.76422	0.000251754	0.00594688	0.304258	0.0831198	6.06494	0.0517222	0.00246685	-0.000268656	0.00789652	0.00789652	1.23478
MSTRG.20326.1	MSTRG.20326	cpsf2.1	cpsf2	42.5365	43.6577	48.3733	44.8559	39.1046	40.2077	46.7455	42.0193	0.814379	0.945787	-0.0118658	0.0505399	7.83021	0.00196608	0.000410826	0.000250963	0.0034206	0.0034206	0.991809
MSTRG.14478.2	MSTRG.14478	cpsf3.2	cpsf3	67.0491	57.9278	47.2412	57.406	65.2514	67.3614	57.56	63.3909	0.0317582	0.191475	0.147409	0.0686441	7.97009	0.0298317	0.00321256	0.00385546	0.00327695	0.00385546	1.10758
MSTRG.17982.1	MSTRG.17982	cpsf3l.1	cpsf3l	24.345	27.1834	27.4064	26.3116	27.5099	22.3643	29.8328	26.569	0.624804	0.867719	0.051815	0.10595	7.187	0.011756	0.00197055	0.0148674	0.00437017	0.0148674	1.03657
MSTRG.22173.1	MSTRG.22173	cpsf4.1	cpsf4	21.4546	26.1223	34.2875	27.2881	24.0591	23.3361	30.2859	25.8937	0.846933	0.958344	0.0153238	0.0793843	6.43171	0.0175018	0.00287024	0.00658256	0.00640127	0.00658256	1.01068
MSTRG.7701.1	MSTRG.7701	cpsf6.1	cpsf6	9.74577	17.9702	21.9598	16.5586	10.2887	10.3085	20.4305	13.6759	0.594552	0.853379	-0.102981	0.193482	7.23329	0.0895029	0.0123268	0.0438259	0.0042827	0.0438259	0.931107
MSTRG.9808.1	MSTRG.9808	cpsf7.1	cpsf7	23.1723	24.9493	28.7754	25.6323	19.1948	23.6751	33.2905	25.3868	0.898455	0.972408	0.0144778	0.113451	7.23892	0.0248266	0.0150343	-0.00203402	0.00427228	0.00427228	1.01009
MSTRG.11274.1	MSTRG.11274	cpt2.1	cpt2	2.36113	2.60321	3.93878	2.96771	2.11658	2.77045	2.77728	2.55477	0.459938	0.776866	-0.0835499	0.113066	5.24052	0.0275998	0.00554116	0.0136347	0.0131176	0.0136347	0.943733
MSTRG.17983.1	MSTRG.17983	cptp.1	cptp	2.79468	4.20416	4.02319	3.67401	2.58489	3.24474	3.64924	3.15962	0.431324	0.757342	-0.0772287	0.0981396	5.70574	0.0168099	0.00463258	0.0020918	0.00981447	0.00981447	0.947877
MSTRG.15208.2	MSTRG.15208	cpvl.2	cpvl	0.585155	0	0	0.195052	0.422978	0	0.087277	0.170085	NA	NA	NA	NA	NA	NA	NA	NA	NA	NA	#VALUE!
MSTRG.17012.1	MSTRG.17012	cpxm2.1	cpxm2	0.26627	0.379744	0.314475	0.320163	0.292912	0.455659	0.379148	0.375906	0.435536	0.7601	0.194733	0.249737	3.36159	0.0323383	0.0371575	-0.0361273	0.0563956	0.0563956	1.14451
MSTRG.24315.1	MSTRG.24315	cpz.1	cpz	23.5244	19.5004	16.1833	19.736	25.7395	20.5513	13.5093	19.9334	0.548491	0.830315	0.0474975	0.0791595	7.50249	0.0828429	0.000567598	0.00883175	0.00383744	0.00883175	1.03347
MSTRG.21210.1	MSTRG.21210	crabp2.1	crabp2	110.208	153.835	181.503	148.515	118.215	136.849	158.769	137.944	0.981076	0.995468	-0.00157159	0.0662571	8.97187	0.0168719	0.000130023	0.00645498	0.00262375	0.00645498	0.998911
MSTRG.19222.1	MSTRG.19222	cradd.1.1	cradd.1	3.05764	8.0079	7.20039	6.08864	3.53443	6.45508	6.86443	5.61798	0.847487	0.958688	0.0215733	0.11217	5.2325	0.125317	0.00568862	0.0131836	0.0131846	0.0131846	1.01507
MSTRG.19223.1	MSTRG.19223	cradd.2.1	cradd.2	2.98921	0	0.272276	1.08716	3.03192	0.094454	0.168573	1.09832	0.451316	0.772119	0.477991	0.634594	2.07657	3.92079	0.163802	0.440262	0.210946	0.440262	1.3928
MSTRG.18953.1	MSTRG.18953	crat.1.1	crat.1	0.631214	0.792205	0.988817	0.804079	0.844883	0.968987	0.94953	0.921133	0.27431	0.629127	0.192542	0.176128	4.09902	0.0250499	0.017377	-0.00258183	0.0291548	0.0291548	1.14278
MSTRG.19981.1	MSTRG.19981	crat.2.1	crat.2	1.35864	2.4636	2.69261	2.17162	1.70865	2.50819	2.70984	2.30889	0.29469	0.65039	0.140114	0.133711	4.78855	0.0582564	0.00899824	-0.000999042	0.0178198	0.0178198	1.10199
MSTRG.19076.1	MSTRG.19076	crb2.1	crb2	17.4601	16.1492	22.6721	18.7605	14.9976	14.0045	15.0444	14.6822	0.0195664	0.140057	-0.186852	0.0800375	7.71162	0.0220198	0.000447466	0.00916155	0.00355733	0.00916155	0.87852
MSTRG.9388.1	MSTRG.9388	crb3.1	crb3	8.38922	10.613	16.4704	11.8242	7.444	7.94923	10.3619	8.58503	0.0680507	0.304235	-0.242036	0.132647	4.80225	0.0681464	0.00874192	0.0121287	0.0176508	0.0176508	0.845551
MSTRG.5413.1	MSTRG.5413	crcp.1	crcp	36.4009	31.7644	42.8991	37.0215	37.5095	26.6195	39.5194	34.5495	0.989645	0.998164	0.000891119	0.0686608	6.85986	0.0278293	0.00107732	0.00599414	0.00509785	0.00599414	1.00062
MSTRG.22235.1	MSTRG.22235	creb1.1	creb1	35.8933	32.1171	37.5507	35.187	38.5411	32.8495	40.6755	37.3553	0.0123036	0.103232	0.137857	0.0550698	7.65577	0.0171358	0.000921959	0.000386324	0.00362706	0.00362706	1.10027
MSTRG.28291.2	MSTRG.28291	creb3.2	creb3	13.2863	8.87097	9.87041	10.6759	13.3802	13.0323	17.9514	14.788	0.0261432	0.16951	0.373119	0.167764	5.69599	0.0767171	0.00486878	0.0373482	0.00987469	0.0373482	1.29515
MSTRG.25610.1	MSTRG.25610	creb3l2.1	creb3l2	10.369	12.0623	13.9139	12.1151	8.7797	9.90373	13.5064	10.73	0.466897	0.782694	-0.074247	0.102053	5.46649	0.0192862	0.00422746	1.53e-05	0.0113946	0.0113946	0.949838
MSTRG.24198.1	MSTRG.24198	crebl2.1	crebl2	7.01232	10.7264	13.1658	10.3015	7.0492	9.51674	11.5742	9.38006	0.731015	0.914594	-0.0311435	0.0905925	5.78913	0.0468484	0.00299167	0.000733911	0.00931882	0.00931882	0.978644
MSTRG.3632.1	MSTRG.3632	creg1.1	creg1	3.30099	4.52624	4.48504	4.10409	3.5856	3.58177	2.80129	3.32289	0.406379	0.739635	-0.139079	0.167508	5.22733	0.0277015	0.00811193	0.0339767	0.0132279	0.0339767	0.908098
MSTRG.7920.1	MSTRG.7920	creld2.1	creld2	4.15394	4.54681	6.17339	4.95805	4.53455	5.39178	6.04028	5.32221	0.184337	0.521278	0.153531	0.115653	5.11001	0.0154891	0.00579429	-0.00236727	0.0142691	0.0142691	1.11229
MSTRG.26591.1	MSTRG.26591	crip3.1	crip3	8.98282	6.43557	12.0678	9.16207	5.97194	4.20266	7.34381	5.83947	0.00028362	0.00654204	-0.373107	0.102789	5.49258	0.110366	0.00463612	-0.00352804	0.0112124	0.0112124	0.772118
MSTRG.12487.1	MSTRG.12487	cript.1	cript	49.0822	61.3081	65.6655	58.6853	51.7714	68.2239	72.8138	64.2697	0.0199198	0.141642	0.160936	0.0691349	6.62607	0.014377	0.00141429	-0.000876893	0.00575516	0.00575516	1.11801
MSTRG.4216.1	MSTRG.4216	crk.1	crk	27.8632	31.3326	43.5987	34.2648	26.3313	29.5789	38.5184	31.4762	0.814981	0.945905	0.0103217	0.0441087	8.71852	0.0116983	0.00018368	-0.000109797	0.00273469	0.00273469	1.00718
MSTRG.2651.1	MSTRG.2651	crkl.1	crkl	13.9197	13.0676	21.58	16.1891	12.4365	10.1895	15.974	12.8667	0.0147242	0.116813	-0.155603	0.0637954	6.89254	0.0463966	0.00108917	0.00371335	0.0050156	0.0050156	0.897757
MSTRG.26205.1	MSTRG.26205	crlf3.1	crlf3	10.3364	7.79951	6.77325	8.30305	7.34127	8.72345	5.79634	7.28702	0.503571	0.804983	-0.0820741	0.122703	6.06173	0.0480589	0.0141561	0.00842806	0.00791138	0.00842806	0.944699
MSTRG.12559.1	MSTRG.12559	crls1.1	crls1	0.34265	0.726804	0.633507	0.567654	0.346281	0.242325	0.531981	0.373529	0.348041	0.699025	-0.323106	0.344318	2.89503	0.125617	0.0828015	0.0950306	0.0892646	0.0950306	0.799347
MSTRG.263.2	MSTRG.263	crmp1.2	crmp1	0.618552	0.613674	0.743284	0.658503	0.314593	0.253323	0.250133	0.272683	0.0994371	0.37718	-0.825647	0.501124	3.45315	0.22004	0.324943	-0.303704	0.0517454	0.0517454	0.564229
MSTRG.12617.1	MSTRG.12617	crnkl1.1	crnkl1	46.6515	54.5296	60.1489	53.7767	45.6152	53.6806	52.1876	50.4945	0.77791	0.931993	-0.0140972	0.0499823	7.89207	0.0028149	0.000392285	0.00162061	0.00335507	0.00335507	0.990276
MSTRG.14292.1	MSTRG.14292	crocc2.1	crocc2	16.1638	13.4672	28.5211	19.3841	11.5732	9.53358	14.1778	11.7616	0.000344751	0.00763933	-0.422935	0.118167	7.86267	0.128347	0.000370153	0.0205751	0.00338574	0.0205751	0.745906
MSTRG.23114.2	MSTRG.23114	crtap.2	crtap	3.63032	3.11462	2.71449	3.15314	3.14262	3.26072	2.80402	3.06912	0.910466	0.976829	0.0267442	0.23783	5.00624	0.0202951	0.0695491	-0.0645169	0.0152953	0.0152953	1.01871
MSTRG.1493.1	MSTRG.1493	crtc1.1	crtc1	1.87551	1.89196	2.64478	2.13742	1.75289	1.65165	2.16336	1.85597	0.611795	0.861218	-0.0453138	0.0892861	5.85642	0.0104118	0.00301523	-0.00149189	0.00894278	0.00894278	0.969079
MSTRG.8599.1	MSTRG.8599	crtc3.1	crtc3	2.55002	3.1554	2.73516	2.81353	2.96846	3.93088	3.84173	3.58036	6.86e-05	0.00216554	0.305215	0.0766671	6.34196	0.035928	0.00208389	0.00372768	0.00673287	0.00673287	1.2356
MSTRG.20105.1	MSTRG.20105	crx.1	crx	23.4929	33.3192	31.2862	29.3661	36.4002	35.8169	52.2799	41.499	0.00495104	0.0541751	0.410396	0.146038	7.41804	0.0701261	0.000610866	0.0313797	0.00396611	0.0313797	1.32905
MSTRG.7005.1	MSTRG.7005	cry1.1	cry1	24.3146	25.8013	15.8769	21.9976	17.0945	21.8286	14.0534	17.6588	0.0233982	0.157557	-0.154	0.0679351	7.50904	0.0676777	0.000628055	0.00629472	0.00382785	0.00629472	0.898755
MSTRG.4871.2	MSTRG.4871	cry4.2	cry4	0	1.8682	0.484406	0.784203	0	2.60841	0.41083	1.00641	0.916481	0.978634	0.0932281	0.889009	2.26214	5.77673	1.01224	-0.981194	0.173267	0.173267	1.06675
MSTRG.22827.1	MSTRG.22827	cryba2.1	cryba2	7.97434	5.32797	5.14229	6.1482	5.68211	6.22881	6.63238	6.1811	0.696419	0.899269	0.0653498	0.167496	4.57076	0.0305118	0.0116145	0.0304677	0.0206803	0.0304677	1.04634
MSTRG.21814.1	MSTRG.21814	crym.1	crym	0.718867	1.45195	0	0.723605	0	0	3.3935	1.13117	NA	NA	NA	NA	NA	NA	NA	NA	NA	NA	#VALUE!
MSTRG.6062.1	MSTRG.6062	cs.1	cs	141.227	128.698	194.462	154.795	133.604	120.473	157.85	137.309	0.205923	0.547594	-0.056629	0.0447711	9.23091	0.0226769	0.000259854	0.00274683	0.00254285	0.00274683	0.961508
MSTRG.4884.1	MSTRG.4884	csde1.1	csde1	47.6409	41.7753	46.3157	45.2439	46.495	40.0873	44.1566	43.5797	0.424694	0.753101	0.0376555	0.0471693	8.40543	0.0137721	0.000417972	-0.000273027	0.00291944	0.00291944	1.02644
MSTRG.23523.1	MSTRG.23523	cse1l.1	cse1l	19.2063	16.5065	18.5847	18.0991	16.3	15.0654	15.8505	15.7386	0.155511	0.479001	-0.083176	0.0585609	7.18789	0.0105701	0.000775621	-0.000531204	0.00436845	0.00436845	0.943977
MSTRG.8351.1	MSTRG.8351	csk.1	csk	0.016559	0	0	0.00551967	0.022433	0	0	0.00747767	NA	NA	NA	NA	NA	NA	NA	NA	NA	NA	#VALUE!
MSTRG.7277.1	MSTRG.7277	csnk1a1.1	csnk1a1	58.1483	80.1649	132.141	90.1513	59.8493	69.2229	102.556	77.2095	0.520416	0.813251	-0.051692	0.0804289	8.46703	0.0639207	0.00226354	0.00743968	0.00287865	0.00743968	0.964804
MSTRG.23197.1	MSTRG.23197	csnk1d.1	csnk1d	13.1282	18.8379	20.4634	17.4765	12.004	17.3333	18.8614	16.0662	0.922109	0.980113	-0.0104002	0.106366	7.01569	0.0204743	0.0122452	-0.0120467	0.00472551	0.00472551	0.992817
MSTRG.11802.1	MSTRG.11802	csnk1e.1	csnk1e	64.7164	72.3554	90.6655	75.9124	62.4836	67.7239	71.8042	67.3372	0.319942	0.67501	-0.0549932	0.055293	8.39623	0.00602201	0.000194141	0.00439183	0.00292574	0.00439183	0.962599
MSTRG.1395.1	MSTRG.1395	csnk1g2.1	csnk1g2	2.23106	3.63144	4.10331	3.32194	1.60595	3.62365	3.82364	3.01775	0.532957	0.82027	-0.0740109	0.118703	5.13782	0.100843	0.0071236	0.00781017	0.0140119	0.0140119	0.949993
MSTRG.27288.1	MSTRG.27288	csnk2a1.1	csnk2a1	127.187	137.976	160.823	141.995	103.268	107.934	124.022	111.742	7.44e-05	0.00229905	-0.189587	0.0478545	8.56956	0.0152322	0.000619406	9.92e-05	0.00281568	0.00281568	0.876857
MSTRG.10059.2	MSTRG.10059	csnk2a2.2	csnk2a2	2.66298	2.32506	1.93118	2.30641	2.13673	3.20541	2.143	2.49505	0.384724	0.725305	0.146699	0.16877	4.27367	0.0542339	0.0172383	0.0196913	0.0254867	0.0254867	1.10703
MSTRG.19955.1	MSTRG.19955	csnk2b.1	csnk2b	18.656	15.0311	9.20167	14.2963	12.3324	21.6433	18.6214	17.5324	0.40227	0.737015	0.274094	0.327247	5.732	0.113158	0.0170521	0.143584	0.00965465	0.143584	1.20923
MSTRG.16376.1	MSTRG.16376	cspp1.1	cspp1	0.071264	0.093151	0.066224	0.0768797	0.062715	0.073766	0.028624	0.055035	0.698411	0.900205	-0.254319	0.656366	1.60668	0.141091	0.299425	-0.255629	0.3468	0.3468	0.838383
MSTRG.6186.1	MSTRG.6186	csrnp2.1	csrnp2	1.43391	2.32319	3.77126	2.50945	1.20451	1.27757	2.63526	1.70578	0.0124658	0.104196	-0.329385	0.131824	4.86364	0.176979	0.00849352	0.0175727	0.0169049	0.0175727	0.795876
MSTRG.5068.1	MSTRG.5068	csrp1.1	csrp1	1.15286	0.10743	1.87313	1.04448	1.36554	0.325296	5.04124	2.24403	0.0271357	0.173647	0.775448	0.350951	3.08771	1.69315	0.111229	0.000191547	0.0735217	0.0735217	1.71172
MSTRG.7760.1	MSTRG.7760	csrp2.1	csrp2	225.581	234.534	194.397	218.171	246.68	275.602	265.566	262.616	0.000294274	0.0067408	0.248448	0.0686267	8.41966	0.0275868	0.000208278	0.00685615	0.00290982	0.00685615	1.18793
MSTRG.12808.1	MSTRG.12808	csrp2bp.1	csrp2bp	1.2212	1.59203	2.65323	1.82215	2.06208	1.06497	1.68698	1.60468	0.866975	0.96319	-0.0533968	0.318783	4.98555	0.103103	0.0218416	0.130592	0.0155136	0.130592	0.963665
MSTRG.13012.1	MSTRG.13012	cst7.1	cst7	0.693104	0.741611	0.681452	0.705389	0.644824	0.646114	0.635795	0.642244	0.829396	0.952035	-0.0145508	0.0675289	6.72699	0.00818759	0.00138406	0.000303598	0.00545617	0.00545617	0.989965
MSTRG.19204.1	MSTRG.19204	cstf2.1	cstf2	100.857	112.851	110.239	107.982	96.9482	109.848	109.907	105.568	0.703089	0.902637	0.0181925	0.0477301	8.20022	0.000524253	0.000345017	-0.000174903	0.00307222	0.00307222	1.01269
MSTRG.9726.1	MSTRG.9726	cstf3.1	cstf3	28.8828	19.2052	37.4662	28.5181	34.6651	29.9511	41.995	35.5371	0.104551	0.387529	0.299224	0.184344	7.77411	0.0822604	0.0474908	-0.0341947	0.0034834	0.0034834	1.23048
MSTRG.168.1	MSTRG.168	ctbp1.1	ctbp1	1.3999	0	0	0.466633	0	0.425472	0	0.141824	NA	NA	NA	NA	NA	NA	NA	NA	NA	NA	#VALUE!
MSTRG.7430.1	MSTRG.7430	ctbp2.1	ctbp2	33.7617	40.632	55.97	43.4545	33.4317	36.7875	47.3745	39.1979	0.686769	0.895087	-0.0191978	0.0476083	8.12875	0.017252	0.000267979	0.00203931	0.00313185	0.00313185	0.986781
MSTRG.10111.1	MSTRG.10111	ctbs.1	ctbs	262.152	287.703	276.226	275.36	198.707	281.829	304.84	261.792	0.907823	0.975967	-0.0130203	0.112452	8.76002	0.0121941	0.000156898	0.0188113	0.00271425	0.0188113	0.991016
MSTRG.10437.1	MSTRG.10437	ctcf.1	ctcf	29.8646	32.2738	59.4431	40.5272	31.9188	30.299	44.372	35.53	0.648154	0.877864	-0.0471092	0.103235	7.7408	0.0575253	0.000433243	0.0155531	0.00352228	0.0155531	0.967874
MSTRG.28073.1	MSTRG.28073	ctdnep1.1	ctdnep1	29.2984	35.3076	32.6987	32.4349	21.546	22.9528	29.4883	24.6624	0.223561	0.569934	-0.183676	0.150911	4.40666	0.0148057	0.0110006	-0.000292246	0.0231607	0.0231607	0.880457
MSTRG.15161.1	MSTRG.15161	ctdp1.1	ctdp1	15.2634	15.5095	19.0232	16.5987	16.5324	14.9035	15.3217	15.5858	0.948808	0.986587	0.00539271	0.0839938	7.32499	0.00798347	0.00063046	0.00995197	0.00411928	0.00995197	1.00374
MSTRG.6181.1	MSTRG.6181	ctdsp2.1	ctdsp2	50.3266	57.3992	90.4746	66.0668	46.8928	45.1534	58.9404	50.3289	0.0519047	0.258401	-0.190388	0.0979402	8.42642	0.0414193	0.000252478	0.0141359	0.00290529	0.0141359	0.87637
MSTRG.24037.1	MSTRG.24037	ctdspl.1	ctdspl	6.46569	6.55054	6.85611	6.62411	5.67047	7.16623	6.83138	6.55603	0.571148	0.843295	0.0434601	0.0767355	6.37985	0.00285397	0.0022423	0.00269154	0.00659021	0.00659021	1.03058
MSTRG.8961.1	MSTRG.8961	ctdspl2.1	ctdspl2	20.3942	28.2318	43.5048	30.7103	20.2903	24.7497	34.2394	26.4265	0.422365	0.75079	-0.0633219	0.0789231	7.4676	0.0578291	0.00545384	0.00103794	0.00388945	0.00388945	0.957058
MSTRG.25626.2	MSTRG.25626	ctf1.2	ctf1	7.03572	21.9583	15.0386	14.6775	11.5408	21.8821	28.1269	20.5166	0.0351729	0.203967	0.425779	0.20214	6.54316	0.23341	0.00233458	0.0589561	0.00601912	0.0589561	1.3433
MSTRG.16628.1	MSTRG.16628	cthrc1.1	cthrc1	9.0078	6.20779	18.5497	11.2551	5.96948	5.07785	16.8581	9.30181	0.0778952	0.328659	-0.170688	0.0968149	5.67354	0.266597	0.00379999	0.0102597	0.0100153	0.0102597	0.888419
MSTRG.6941.1	MSTRG.6941	ctnna1.1	ctnna1	58.6124	76.4677	117.857	84.3122	69.5048	81.1609	104.817	85.161	0.166173	0.494373	0.108165	0.0781194	8.90711	0.040788	0.000143035	0.00901092	0.00264901	0.00901092	1.07786
MSTRG.15640.1	MSTRG.15640	ctnnal1.1	ctnnal1	19.2786	22.0725	17.4016	19.5842	16.6747	20.5007	16.9487	18.0414	0.827524	0.951341	0.022167	0.10174	5.51206	0.0222683	0.00444845	-0.00226459	0.0110781	0.0110781	1.01548
MSTRG.15761.1	MSTRG.15761	ctnnb1.1	ctnnb1	195.038	241.755	428.657	288.483	199.881	206.251	348.633	251.588	0.455922	0.774024	-0.0542686	0.0727872	9.88461	0.0804066	0.000143815	0.00780315	0.00247323	0.00780315	0.963083
MSTRG.17483.1	MSTRG.17483	ctnnbip1.1	ctnnbip1	36.3913	38.7263	46.0469	40.3882	33.1492	38.64	40.5186	37.4359	0.641401	0.874071	0.0271874	0.0583746	7.19009	0.00057736	0.000747173	7.87e-05	0.00436422	0.00436422	1.01902
MSTRG.23546.1	MSTRG.23546	ctnnbl1.1	ctnnbl1	132.115	136.804	128.048	132.322	122.368	136.626	131.139	130.044	0.60177	0.856764	0.0232402	0.0445336	8.60194	0.0013877	0.000177822	0.000789425	0.00279703	0.00279703	1.01624
MSTRG.17793.1	MSTRG.17793	ctnnd1.1	ctnnd1	17.4574	13.3123	20.572	17.1139	12.6289	13.7843	11.6064	12.6732	0.168131	0.497832	-0.231152	0.167716	7.01057	0.0395138	0.014666	0.0275269	0.00473698	0.0275269	0.851954
MSTRG.4528.1	MSTRG.4528	ctps1.1	ctps1	24.2245	30.1126	41.0181	31.7851	27.8744	26.8413	28.7988	27.8382	0.787566	0.935554	-0.035823	0.132937	8.04571	0.0146698	0.00599238	0.0205161	0.00320555	0.0205161	0.975475
MSTRG.4085.1	MSTRG.4085	ctps2.1	ctps2	0.437832	0.61892	0.366959	0.47457	0.28515	0.513745	0.248859	0.349251	0.424203	0.752572	-0.275132	0.34428	3.61523	0.111489	0.133231	-0.126425	0.0445618	0.0445618	0.826375
MSTRG.25251.1	MSTRG.25251	ctr9.1	ctr9	45.8535	44.9799	55.3141	48.7158	53.8492	54.0795	69.6444	59.191	1.48e-07	1.32e-05	0.231812	0.0441125	8.67088	0.0287306	0.000159593	0.000369584	0.00275927	0.00275927	1.17431
MSTRG.23277.1	MSTRG.23277	ctsa.1	ctsa	4.90035	8.38967	10.2883	7.85945	2.30348	3.11798	10.76	5.39381	0.215442	0.560129	-0.517601	0.417845	5.51595	0.363801	0.25084	-0.0974514	0.0110515	0.0110515	0.698532
MSTRG.23879.1	MSTRG.23879	ctsb.1	ctsb	157.944	144.019	190.062	164.009	159.328	130.843	172.628	154.266	0.85548	0.960702	-0.00798181	0.0438245	8.79684	0.0177608	0.000159393	0.00272149	0.00269688	0.00272149	0.994483
MSTRG.6690.1	MSTRG.6690	ctsc.1	ctsc	12.2341	15.4881	18.9017	15.5413	9.47475	14.5145	13.7122	12.5671	0.0231643	0.156517	-0.159213	0.0701159	6.57976	0.0301533	0.00147382	0.00528425	0.00590053	0.00590053	0.895513
MSTRG.9773.1	MSTRG.9773	ctsd.1	ctsd	15.2986	16.5602	18.4717	16.7768	13.6373	21.235	20.7429	18.5384	0.135958	0.44708	0.144019	0.0965912	6.35458	0.0208274	0.00264539	0.0113494	0.00668494	0.0113494	1.10498
MSTRG.2205.1	MSTRG.2205	ctsv.1	ctsv	994.777	1189.92	1238.24	1140.98	1022.47	1147.18	1331.54	1167.06	0.0522753	0.259661	0.0801055	0.0412732	10.2666	0.00529951	3.63e-05	0.00227627	0.00251892	0.00251892	1.0571
MSTRG.9662.1	MSTRG.9662	cttn.1	cttn	48.7723	48.5145	54.5227	50.6032	44.8876	48.3316	51.0043	48.0745	0.910997	0.976829	-0.00535904	0.0479424	8.15956	0.00128115	0.000341987	6.26e-05	0.00310572	0.00310572	0.996292
MSTRG.7858.1	MSTRG.7858	cttnbp2.1	cttnbp2	9.46757	9.39405	13.1585	10.6734	9.47272	9.66649	11.0637	10.0676	0.829614	0.952035	0.0127041	0.0590349	7.21503	0.00917012	0.000910896	0.00354356	0.00431679	0.00431679	1.00884
MSTRG.947.1	MSTRG.947	ctu1.1	ctu1	8.30992	8.79489	12.7362	9.947	9.74306	8.36846	12.5645	10.2253	0.223894	0.570033	0.105003	0.0863345	5.91489	0.0260405	0.00254833	0.00378732	0.00863212	0.00863212	1.0755
MSTRG.10723.1	MSTRG.10723	ctu2.1	ctu2	27.2098	31.0855	34.4271	30.9075	23.6336	30.0614	31.6871	28.4607	0.611356	0.861122	-0.0318073	0.0625958	7.04373	0.00558691	0.00121362	-0.000187702	0.00466374	0.00466374	0.978194
MSTRG.4445.1	MSTRG.4445	cuedc1.1	cuedc1	22.0218	17.6113	21.5282	20.3871	16.4578	16.2352	16.1742	16.289	0.0208057	0.145635	-0.142317	0.0615692	7.15372	0.0184692	0.00125091	0.00432536	0.00443524	0.00443524	0.906063
MSTRG.17387.1	MSTRG.17387	cuedc2.1	cuedc2	2.46592	2.55072	1.90046	2.3057	1.46509	2.6865	1.98364	2.04508	0.782055	0.933078	-0.0535796	0.193679	4.84022	0.0543659	0.0160434	0.040224	0.0171875	0.040224	0.963543
MSTRG.15679.1	MSTRG.15679	cul1.1	cul1	32.7122	32.1597	34.7751	33.2157	32.7925	33.672	35.4148	33.9597	0.131292	0.439467	0.0781675	0.0518	7.80425	0.00316408	0.000575602	-0.000398328	0.00344926	0.00344926	1.05568
MSTRG.14913.1	MSTRG.14913	cul2.1	cul2	3.03407	1.6491	1.33889	2.00735	1.68576	1.82655	0.958044	1.49012	0.41379	0.745081	-0.209283	0.256085	4.91808	0.17141	0.0821078	-0.0258298	0.0162612	0.0162612	0.864967
MSTRG.14243.1	MSTRG.14243	cul3.1	cul3	36.4658	41.8878	55.9181	44.7572	35.7021	38.1231	50.6472	41.4908	0.834202	0.953661	-0.0100604	0.0480631	8.10002	0.0176528	0.000308278	0.00118647	0.00315681	0.00315681	0.993051
MSTRG.5728.1	MSTRG.5728	cul4a.1	cul4a	6.97005	9.66463	9.62142	8.75203	6.98585	13.4887	10.5753	10.3499	0.23516	0.583549	0.215212	0.181282	6.75124	0.0512948	0.0439068	-0.0321239	0.00538784	0.00538784	1.16087
MSTRG.19394.1	MSTRG.19394	cul4b.1	cul4b	18.8048	17.399	18.5789	18.2609	18.7345	16.3646	17.4756	17.5249	0.675508	0.890055	0.0260761	0.0622935	7.64082	0.0103412	0.00217439	-0.00149784	0.00364633	0.00364633	1.01824
MSTRG.6590.1	MSTRG.6590	cul5.1	cul5	4.9035	7.30131	6.81614	6.34032	4.96024	6.23607	5.36592	5.52075	0.387173	0.726911	-0.0738342	0.0853816	5.94972	0.0154708	0.00248126	0.00569093	0.00845376	0.00845376	0.95011
MSTRG.26491.1	MSTRG.26491	cunh9orf116.1	cunh9orf116	7.22657	6.32582	10.6793	8.07723	5.5243	5.15597	5.90465	5.52831	0.00934292	0.0850173	-0.308101	0.118535	5.09741	0.0576209	0.0063956	0.0146802	0.014388	0.0146802	0.807704
MSTRG.19882.1	MSTRG.19882	cuta.1	cuta	7.0809	7.93248	6.8518	7.28839	5.30527	9.22572	7.89837	7.47645	0.661365	0.88418	0.0741699	0.169327	4.33951	0.0247368	0.018714	0.010876	0.0242932	0.0242932	1.05276
MSTRG.6635.1	MSTRG.6635	cwc15.1	cwc15	11.9393	11.575	14.3938	12.636	17.4885	14.6891	15.0375	15.7383	0.0430512	0.229571	0.271138	0.134014	5.62626	0.0361377	0.0166213	0.000798662	0.0103182	0.0103182	1.20676
MSTRG.22528.1	MSTRG.22528	cwc22.1	cwc22	29.6912	38.365	49.9631	39.3398	21.6188	32.4578	40.8769	31.6512	0.0599422	0.282885	-0.175269	0.093168	7.74428	0.0544918	0.00950226	-0.00697081	0.00351816	0.00351816	0.885602
MSTRG.22977.1	MSTRG.22977	cwc25.1	cwc25	61.3689	56.6729	45.3609	54.4676	58.1058	51.9685	49.2257	53.1	0.759724	0.926305	0.0169424	0.0553959	7.77542	0.0213381	0.000433693	0.00416936	0.0034819	0.00416936	1.01181
MSTRG.3284.1	MSTRG.3284	cwc27.1	cwc27	10.9682	17.5715	15.4104	14.65	9.07677	13.3931	17.8707	13.4468	0.823201	0.949721	-0.0390587	0.174814	6.51387	0.0453424	0.0397235	-0.0118504	0.00611646	0.00611646	0.97329
MSTRG.1283.1	MSTRG.1283	cwf19l1.1	cwf19l1	18.843	19.7108	22.4933	20.349	19.8842	21.589	23.2182	21.5638	0.0238083	0.159566	0.13414	0.0593484	7.12407	0.00570259	0.0007886	-0.000706019	0.00449475	0.00449475	1.09744
MSTRG.6594.1	MSTRG.6594	cwf19l2.1	cwf19l2	30.3556	24.9817	20.0036	25.1136	39.2415	32.2437	28.7881	33.4245	1.28e-08	1.64e-06	0.332175	0.0583936	7.7178	0.0747844	0.00156489	0.000943883	0.00354982	0.00354982	1.25891
MSTRG.3912.1	MSTRG.3912	cxadr.1	cxadr	8.16074	8.49479	15.9241	10.8599	9.46267	7.98953	12.6558	10.036	0.889258	0.969591	0.0151065	0.108491	6.59422	0.0597763	0.00152961	0.0161258	0.00585456	0.0161258	1.01053
MSTRG.17467.1	MSTRG.17467	cxcl12.1	cxcl12	2.41354	4.97476	4.87327	4.08719	3.67987	4.88066	9.0519	5.87081	0.0337333	0.198394	0.428208	0.201676	5.73659	0.154287	0.00339076	0.0576192	0.0096271	0.0576192	1.34556
MSTRG.22800.1	MSTRG.22800	cxcr4.1	cxcr4	104.991	90.2643	116.487	103.914	80.4757	78.2048	93.1826	83.9543	0.000533181	0.0106636	-0.158794	0.0458477	8.39972	0.0172845	0.000229674	0.000796945	0.00292334	0.00292334	0.895774
MSTRG.4211.1	MSTRG.4211	cxorf23.1	cxorf23	5.29158	7.46096	12.0336	8.26204	3.6149	6.12127	7.03188	5.58935	0.00077889	0.0141253	-0.317146	0.0943834	5.77587	0.11344	0.00396698	0.00827955	0.00939535	0.00939535	0.802656
MSTRG.4955.1	MSTRG.4955	cxorf38.1	cxorf38	1.50388	2.4632	1.9528	1.97329	2.37131	2.75423	3.19767	2.7744	0.0070373	0.0692228	0.408734	0.15166	4.45267	0.0716115	0.012073	0.0138348	0.022428	0.022428	1.32752
MSTRG.19670.1	MSTRG.19670	cxorf40a.1	cxorf40a	6.89423	9.08169	12.7581	9.57801	9.55438	10.6251	12.3919	10.8571	0.0316583	0.191126	0.228505	0.106346	5.37262	0.0363016	0.00488804	0.00923499	0.012076	0.012076	1.17162
MSTRG.19273.1	MSTRG.19273	cxorf56.1	cxorf56	34.0313	9.70424	26.7714	23.5023	28.9138	12.9719	29.3145	23.7334	0.266607	0.61999	0.14255	0.128318	6.72571	0.290394	0.00631598	0.0183823	0.00545979	0.0183823	1.10385
MSTRG.19596.1	MSTRG.19596	cxorf57.1	cxorf57	7.01615	8.35406	8.61873	7.99632	7.71405	8.70099	8.63864	8.35123	0.120077	0.418759	0.11317	0.072804	6.41378	0.00493817	0.00148484	-0.000277652	0.00646579	0.00646579	1.0816
MSTRG.25733.2	MSTRG.25733	cxxc1.2	cxxc1	0	0	5.11495	1.70498	0	0	4.02265	1.34088	NA	NA	NA	NA	NA	NA	NA	NA	NA	NA	#VALUE!
MSTRG.23092.1	MSTRG.23092	cyb561.1	cyb561	82.4095	99.8326	127.713	103.318	74.7479	74.9814	93.1939	80.9744	0.0204118	0.144057	-0.17827	0.0768839	7.91011	0.0268928	0.00147363	0.00739307	0.00333659	0.00739307	0.883762
MSTRG.11931.1	MSTRG.11931	cyb561d2.1	cyb561d2	2.10378	1.25772	0.211863	1.19112	2.95768	0	2.13477	1.69748	0.802002	0.941816	-0.48319	1.92692	2.8546	3.97198	0.588099	4.98143	0.0930489	4.98143	0.715394
MSTRG.10773.2	MSTRG.10773	cyb5b.2	cyb5b	10.136	12.1407	15.6778	12.6515	9.9802	11.1284	15.9521	12.3536	0.497496	0.801492	0.0477049	0.070316	6.61212	0.0205171	0.0016181	0.000937471	0.00579842	0.00579842	1.03362
MSTRG.26416.1	MSTRG.26416	cyb5d1.1	cyb5d1	5.06705	5.52635	11.3404	7.31126	3.19928	4.25283	6.71097	4.72103	0.00811107	0.0768018	-0.367028	0.138636	4.68232	0.153268	0.00966161	-0.00183287	0.0191685	0.0191685	0.775378
MSTRG.5479.1	MSTRG.5479	cyb5d2.1	cyb5d2	14.0044	16.3523	11.584	13.9802	16.508	19.9076	15.1346	17.1834	0.00285724	0.0367101	0.274083	0.091891	5.74195	0.051597	0.00307092	-0.000723145	0.00959503	0.00959503	1.20923
MSTRG.13664.1	MSTRG.13664	cyb5r4.1	cyb5r4	2.99169	5.0764	4.07245	4.04685	4.16112	5.32937	3.6499	4.38013	0.170386	0.501313	0.164289	0.119835	5.27281	0.0474116	0.00537909	0.0161615	0.0128528	0.0161615	1.12061
MSTRG.16808.1	MSTRG.16808	cyc1.1	cyc1	0	0	0	0	0	0	0	0	NA	NA	NA	NA	NA	NA	NA	NA	NA	NA	#VALUE!
MSTRG.15249.1	MSTRG.15249	cycs.1	cycs	83.5656	81.6535	70.1076	78.4422	98.2158	87.6328	86.0017	90.6168	0.000312852	0.00707458	0.228562	0.0634116	7.21465	0.0381537	0.00171403	0.00176467	0.00431751	0.00431751	1.17167
MSTRG.22593.1	MSTRG.22593	cyct.1	cyct	1.06891	1.78775	0.807739	1.22146	0.569753	0.884102	0.91401	0.789288	0.420248	0.749977	-0.320535	0.397691	3.62775	0.12048	0.193181	-0.0840491	0.0440563	0.0440563	0.800773
MSTRG.5707.1	MSTRG.5707	cyfip1.1	cyfip1	34.024	29.9621	44.5503	36.1788	35.6576	34.6345	43.3608	37.8843	0.108325	0.39456	0.10743	0.0669026	8.20355	0.0210847	0.0036444	-0.00102247	0.00306953	0.00306953	1.07731
MSTRG.20981.1	MSTRG.20981	cyp1c1.1	cyp1c1	0.980218	0.992862	2.08218	1.35175	0.620232	0.666063	0.753618	0.679971	0.0181238	0.133515	-0.574623	0.243167	3.45139	0.167814	0.0368647	0.017734	0.0518306	0.0518306	0.671462
MSTRG.17072.1	MSTRG.17072	cyp26a1.1	cyp26a1	130.188	144.009	115.665	129.954	143.055	173.2	140.431	152.229	2.15e-06	0.000126931	0.212118	0.0447642	8.56195	0.0235264	0.000185599	9.25e-05	0.00282015	0.00282015	1.15839
MSTRG.17074.1	MSTRG.17074	cyp26c1.1	cyp26c1	17.1986	16.4473	22.01	18.552	14.7023	14.63	19.2887	16.207	0.171266	0.502948	-0.0724845	0.05298	7.61872	0.0136622	0.000535016	-0.000440131	0.00367531	0.00367531	0.950999
MSTRG.24098.1	MSTRG.24098	cyp27c1.1	cyp27c1	7.73006	11.1391	9.17499	9.34805	5.59684	14.9162	11.4362	10.6498	0.535317	0.822048	0.107838	0.173957	6.03093	0.0926313	0.00289887	0.0424928	0.00805596	0.0424928	1.07761
MSTRG.14628.1	MSTRG.14628	cyp2a13.1	cyp2a13	9.98384	12.4671	12.0447	11.4986	5.4333	13.4071	10.4743	9.77155	0.375353	0.71894	-0.174631	0.196991	6.02419	0.0795545	0.0026245	0.0555836	0.00808805	0.0555836	0.885994
MSTRG.14626.1	MSTRG.14626	cyp2f1.1	cyp2f1	0.863194	0.732978	1.35873	0.984967	0.978292	0.944729	2.24421	1.38908	0.0975006	0.372947	0.351185	0.211928	3.7291	0.146487	0.0271707	-0.00808796	0.0401997	0.0401997	1.27561
MSTRG.13554.1	MSTRG.13554	cyp3a4.1	cyp3a4	0.445359	0.760313	0.674691	0.626788	0.272447	0.529867	0.568624	0.456979	0.398754	0.734329	-0.276998	0.328255	2.92104	0.0873128	0.0747022	-0.0612736	0.0869247	0.0869247	0.825307
MSTRG.11215.1	MSTRG.11215	cyp4b1.1	cyp4b1	0.334231	0.296897	0.174405	0.268511	0.196489	0.240222	0.325843	0.254185	0.980484	0.995331	0.011308	0.462266	2.27962	0.0714451	0.150447	0.0116964	0.170089	0.170089	1.00787
MSTRG.4572.1	MSTRG.4572	cyp4f22.1	cyp4f22	13.815	17.0035	14.1444	14.9876	9.36934	15.8894	10.0975	11.7854	0.0270676	0.17338	-0.209541	0.0947916	5.73177	0.0451615	0.0038221	0.00955247	0.00965608	0.00965608	0.864812
MSTRG.496.1	MSTRG.496	cyp4v2.1	cyp4v2	4.57939	4.76695	4.20374	4.51669	3.44608	4.21749	3.13613	3.5999	0.133179	0.442315	-0.158678	0.105667	5.35111	0.0278944	0.00450986	-0.00107546	0.0122384	0.0122384	0.895845
MSTRG.10097.1	MSTRG.10097	cyr61.1	cyr61	10.7272	14.6516	19.1726	14.8505	8.94465	12.104	16.3917	12.4801	0.175857	0.509484	-0.118471	0.0875212	6.35368	0.0476741	0.00480162	-0.00420124	0.00668831	0.00668831	0.921164
MSTRG.7139.1	MSTRG.7139	cystm1.1	cystm1	4.32737	6.69686	7.86516	6.29646	3.26397	6.1111	4.58741	4.65416	0.243262	0.594022	-0.227521	0.194984	4.39273	0.0649281	0.0336386	-0.0100386	0.0233893	0.0233893	0.854101
MSTRG.18666.1	MSTRG.18666	cyth1.1	cyth1	20.7796	20.0212	26.201	22.3339	20.3294	20.3572	25.3967	22.0278	0.415179	0.745506	0.041038	0.0503649	7.82611	0.00962709	0.000379849	-0.000297766	0.00342508	0.00342508	1.02885
MSTRG.3831.1	MSTRG.3831	cyyr1.1	cyyr1	71.0474	75.0493	71.5479	72.5482	69.2584	73.5902	75.4288	72.7591	0.307752	0.662758	0.0576293	0.056502	7.30365	0.00200714	0.000632551	0.000554325	0.00415616	0.00415616	1.04075
MSTRG.20680.1	MSTRG.20680	daam1.1	daam1	11.2549	10.0376	11.6191	10.9705	14.5603	13.8409	14.1843	14.1952	3.23e-07	2.62e-05	0.314766	0.0616023	7.85101	0.0360412	0.00229414	-0.00135497	0.00339813	0.00339813	1.24381
MSTRG.3416.1	MSTRG.3416	dab2.1	dab2	0.816455	0.911176	1.40166	1.0431	0.828773	0.813909	1.04531	0.895997	0.67123	0.888341	-0.0714855	0.168415	4.67126	0.0281838	0.0232319	-0.0117836	0.0193135	0.0193135	0.951658
MSTRG.24918.1	MSTRG.24918	dab2ip.1	dab2ip	4.43374	4.39699	3.53429	4.12167	4.35074	5.54774	4.5514	4.81663	0.0543967	0.265957	0.194564	0.101142	5.93894	0.0228584	0.00683615	0.000859377	0.00850847	0.00850847	1.14438
MSTRG.2351.1	MSTRG.2351	dad1.1	dad1	336.637	340.411	328.449	335.166	278.857	323.118	328.121	310.032	0.754636	0.924486	0.0159228	0.0509478	7.7906	0.00365111	0.000379894	0.00351363	0.00346461	0.00351363	1.0111
MSTRG.12100.1	MSTRG.12100	dalrd3.1	dalrd3	6.85017	6.40822	6.24111	6.49983	5.68884	6.71626	6.55908	6.32139	0.91007	0.976801	0.01095	0.0969459	5.75458	0.00390145	0.00457777	0.00346143	0.00952001	0.00952001	1.00762
MSTRG.15339.1	MSTRG.15339	dap.1	dap	5.33276	6.67379	8.96369	6.99008	4.24315	5.50002	6.76548	5.50288	0.168697	0.498746	-0.133046	0.0966619	5.65501	0.0216459	0.00388204	-0.00363585	0.0101332	0.0101332	0.911904
MSTRG.26477.1	MSTRG.26477	dap3.1	dap3	55.0317	39.2456	35.1001	43.1258	47.3625	45.5612	42.6743	45.1993	0.163596	0.49108	0.113198	0.0812573	6.99276	0.0352697	0.000955759	0.00894837	0.0047772	0.00894837	1.08162
MSTRG.2201.1	MSTRG.2201	dapk1.1	dapk1	1.01797	1.4039	1.97056	1.46415	0.838022	0.809186	1.348	0.998401	0.00913563	0.083533	-0.302764	0.116138	5.58251	0.0749121	0.00962771	0.00763483	0.0106043	0.0106043	0.810698
MSTRG.1161.1	MSTRG.1161	dapk3.1	dapk3	8.89806	9.8261	11.703	10.1424	5.36903	7.33801	12.8718	8.52629	0.339635	0.691811	-0.171983	0.180108	6.01649	0.0698288	0.0190297	0.0296287	0.00812492	0.0296287	0.887622
MSTRG.22710.1	MSTRG.22710	dapl1.1	dapl1	40.2504	27.1923	82.8733	50.1053	48.3477	48.4289	152.418	83.0649	5.01e-05	0.00167712	0.523753	0.129157	6.04085	0.347802	0.00311332	0.0219089	0.00800907	0.0219089	1.43769
MSTRG.1027.1	MSTRG.1027	dapp1.1	dapp1	0.682063	0.701673	0.704119	0.695952	0.655083	0.801946	0.752469	0.736499	0.515818	0.811085	0.119667	0.184158	4.08263	0.00758126	0.0213273	-0.0172445	0.0295438	0.0295438	1.08648
MSTRG.23984.1	MSTRG.23984	darmin.1	darmin	144.524	208.664	159.691	170.96	114.668	164.827	131.218	136.904	0.000183771	0.00464781	-0.169415	0.045294	8.55793	0.0303655	0.000254798	0.000331	0.00282253	0.00282253	0.889203
MSTRG.22801.1	MSTRG.22801	dars.1	dars	2.16634	4.207	3.68017	3.35117	1.87814	2.40464	1.63714	1.97331	0.501187	0.803939	-0.460219	0.684214	4.69603	0.11889	0.683233	-0.617361	0.0189901	0.0189901	0.726876
MSTRG.14354.1	MSTRG.14354	daw1.1	daw1	20.4812	21.1543	30.5533	24.0629	17.6476	17.7402	24.5939	19.9939	0.0691146	0.306764	-0.130766	0.0719417	6.52387	0.0301074	0.00168045	-0.00111248	0.00608297	0.00608297	0.913346
MSTRG.19897.1	MSTRG.19897	daxx.1	daxx	3.07795	4.23696	3.86023	3.72505	5.97383	6.49338	3.98337	5.48353	0.0157441	0.12201	0.432403	0.179064	5.85735	0.0979575	0.0348184	0.0132776	0.00893774	0.0132776	1.34948
MSTRG.1298.1	MSTRG.1298	dazap1.1	dazap1	16.182	26.0795	21.0562	21.1059	13.3278	24.9296	17.0991	18.4522	0.199267	0.539559	-0.0818165	0.0637378	7.20768	0.0487739	0.00176309	0.000856375	0.00433067	0.00433067	0.944867
MSTRG.6194.1	MSTRG.6194	dazap2.1	dazap2	55.781	63.3747	100.404	73.1866	53.0336	58.1219	75.0649	62.0735	0.406217	0.739598	-0.052019	0.0626305	7.89083	0.0233265	0.000364908	0.00551897	0.00335634	0.00551897	0.964585
MSTRG.3314.1	MSTRG.3314	dazl.1	dazl	4.09155	16.0338	22.9353	14.3535	6.289	15.6187	12.9026	11.6034	0.921272	0.979645	0.0279338	0.28264	6.01488	0.336328	0.00348306	0.116345	0.00813268	0.116345	1.01955
MSTRG.15047.1	MSTRG.15047	dbf4.1	dbf4	33.6988	43.4706	61.0341	46.0678	35.9194	36.703	51.3438	41.3221	0.837479	0.954842	-0.016169	0.0788275	7.80049	0.0274136	0.001604	0.00771667	0.00345347	0.00771667	0.988855
MSTRG.8808.1	MSTRG.8808	dbnl.1	dbnl	17.2058	19.2333	20.3831	18.9407	17.1244	20.8161	23.0428	20.3278	0.0652842	0.297594	0.110552	0.0599749	7.09334	0.00815233	0.000837438	0.0013631	0.00455804	0.00455804	1.07964
MSTRG.22377.1	MSTRG.22377	dbr1.1	dbr1	5.78149	9.78982	17.3375	10.9696	6.00411	6.6619	16.2884	9.65148	0.69683	0.899399	-0.0792724	0.20347	6.14376	0.19339	0.0545579	-0.0294509	0.00754197	0.00754197	0.946535
MSTRG.11514.2	MSTRG.11514	dbt.2	dbt	0.753523	1.2068	1.01781	0.99271	0.753772	0.990298	0.85195	0.86534	0.810709	0.944709	-0.0543682	0.226996	3.5576	0.0206269	0.0303157	-0.024603	0.0469749	0.0469749	0.963016
MSTRG.24665.1	MSTRG.24665	dbx1.1	dbx1	12.4636	7.33644	13.7932	11.1978	9.95393	7.33457	11.7753	9.68792	0.370862	0.716318	-0.0724074	0.0809148	6.1429	0.0739537	0.00227506	0.00304973	0.00754573	0.00754573	0.95105
MSTRG.1684.1	MSTRG.1684	dcaf10.1	dcaf10	42.0358	46.9091	61.9884	50.3111	37.3786	40.6263	51.6934	43.2328	0.10986	0.398223	-0.0854989	0.0534761	7.55543	0.0153531	0.000528015	-9.18e-05	0.00376152	0.00376152	0.942459
MSTRG.2300.1	MSTRG.2300	dcaf11.1	dcaf11	19.8204	17.4897	23.8273	20.3791	19.5481	23.652	23.0577	22.0859	0.163783	0.491182	0.140298	0.100755	6.92455	0.0145132	0.00877663	0.00645075	0.00493721	0.00645075	1.10213
MSTRG.9379.1	MSTRG.9379	dcaf15.1	dcaf15	44.1222	51.7063	56.9767	50.9351	34.6908	44.5341	48.8239	42.6829	0.0187525	0.136307	-0.131072	0.0557656	7.64008	0.0147061	0.00101741	-0.000697502	0.00364729	0.00364729	0.913152
MSTRG.20776.2	MSTRG.20776	dcaf4.2	dcaf4	14.5628	13.1102	8.74993	12.141	15.3207	15.1965	10.1938	13.5703	0.0177346	0.131679	0.169971	0.0716841	6.63404	0.0802464	0.00197724	-0.000383715	0.00573067	0.00573067	1.12504
MSTRG.23098.1	MSTRG.23098	dcaf7.1	dcaf7	68.9743	108.707	113.928	97.203	65.2926	95.2958	121.019	93.8692	0.999866	0.99992	-1.09e-05	0.0650063	7.99952	0.0518842	0.000344142	0.00599459	0.00324867	0.00599459	0.999992
MSTRG.23051.1	MSTRG.23051	dcakd.1	dcakd	7.74823	8.65097	8.21261	8.20394	8.97128	8.71588	9.00104	8.89607	0.0894818	0.355404	0.142993	0.0842057	5.99543	0.00927595	0.00240906	0.00109289	0.00822684	0.00822684	1.10419
MSTRG.13366.1	MSTRG.13366	dcbld1.1	dcbld1	19.2522	32.2788	34.0966	28.5425	22.837	35.3194	32.7235	30.2933	0.0481112	0.24704	0.132927	0.0672576	7.60036	0.044094	0.00308557	0.00232905	0.00369981	0.00369981	1.09652
MSTRG.3925.1	MSTRG.3925	dcbld2.1	dcbld2	10.2162	13.5377	20.9475	14.9005	9.96325	11.0184	15.3985	12.1267	0.136804	0.448061	-0.120978	0.0813137	7.23319	0.0536284	0.000727196	0.00919067	0.00428287	0.00919067	0.919564
MSTRG.1070.1	MSTRG.1070	dck.1.1	dck.1	5.90101	8.18309	13.313	9.13238	6.93329	7.62316	11.2556	8.60401	0.553336	0.832958	0.0537321	0.0906462	6.62508	0.054802	0.00125383	0.0110713	0.00575822	0.0110713	1.03795
MSTRG.8066.1	MSTRG.8066	dclre1c.1	dclre1c	2.2439	1.90781	1.52304	1.89159	2.44614	2.0661	1.79226	2.1015	0.241153	0.591556	0.164614	0.140443	4.63963	0.0532766	0.00985265	-0.00815214	0.0197336	0.0197336	1.12087
MSTRG.26208.1	MSTRG.26208	dcp1a.1	dcp1a	9.51774	11.0183	12.7078	11.0813	7.70222	9.3225	9.44905	8.82459	0.0078302	0.0747993	-0.173472	0.0652322	6.80312	0.0135668	0.00113678	0.000125128	0.00524608	0.00524608	0.886706
MSTRG.24215.1	MSTRG.24215	dcp1b.1	dcp1b	2.32469	1.42453	1.76325	1.83749	0.344225	0.252223	0.306214	0.300887	0.124114	0.426097	-1.72353	1.12082	3.70194	0.937744	1.84317	-1.83938	0.0411939	0.0411939	0.302808
MSTRG.2435.1	MSTRG.2435	dcp2.1	dcp2	4.88464	6.56435	7.00488	6.15129	4.1533	5.29282	6.57439	5.34017	0.37738	0.720668	-0.0934282	0.10584	5.3968	0.0213629	0.00490664	-0.0012012	0.0118964	0.0118964	0.937293
MSTRG.17614.1	MSTRG.17614	dcps.1	dcps	48.4965	41.2241	44.8953	44.872	41.9249	44.0192	37.2522	41.0654	0.674133	0.889759	-0.0293656	0.0698379	6.8176	0.0127313	0.00121434	0.00610166	0.00520759	0.00610166	0.979851
MSTRG.539.1	MSTRG.539	dctd.1	dctd	12.1771	23.6102	23.3133	19.7002	26.0326	39.0188	49.2529	38.1014	9.21e-15	4.13e-12	0.73441	0.0947661	6.62685	0.228686	0.00139487	0.0120761	0.00575277	0.0120761	1.66372
MSTRG.6150.1	MSTRG.6150	dctn2.1	dctn2	23.0897	23.1128	23.3088	23.1704	19.8387	21.8776	26.5856	22.7673	0.77643	0.931621	0.023277	0.0819685	6.91329	0.0058594	0.000993855	0.0090844	0.00496454	0.0090844	1.01627
MSTRG.6868.1	MSTRG.6868	dctn4.1	dctn4	8.22309	8.35628	9.4782	8.68586	8.39024	7.58342	9.10755	8.36041	0.583613	0.849785	0.034476	0.0628993	6.9443	0.00525904	0.00104457	0.0013522	0.00488991	0.00488991	1.02418
MSTRG.21744.1	MSTRG.21744	dctn5.1	dctn5	14.9582	13.6712	14.1712	14.2669	12.0329	12.8641	11.4514	12.1161	0.349161	0.700014	-0.0980462	0.104726	5.39957	0.0112538	0.00457525	-0.00146513	0.011876	0.011876	0.934297
MSTRG.21547.1	MSTRG.21547	dctpp1.1	dctpp1	22.4252	18.0168	13.8742	18.1054	19.6591	21.5726	13.904	18.3785	0.355869	0.705199	0.0867329	0.0939416	6.13541	0.0718777	0.00565897	0.00393213	0.00757855	0.00757855	1.06196
MSTRG.13799.1	MSTRG.13799	dcun1d1.1	dcun1d1	17.0825	17.9983	19.8297	18.3035	16.0062	17.9376	19.0818	17.6752	0.518675	0.812501	0.0409789	0.0634949	6.88421	0.000703388	0.00101106	-0.000798326	0.00503634	0.00503634	1.02881
MSTRG.5725.1	MSTRG.5725	dcun1d2.1	dcun1d2	12.7278	10.8391	10.7466	11.4379	11.518	11.1945	11.3083	11.3403	0.364064	0.711261	0.0776516	0.0855526	5.98101	0.0187965	0.00268131	0.0019577	0.00829757	0.00829757	1.0553
MSTRG.21803.1	MSTRG.21803	dcun1d3.1	dcun1d3	14.0048	16.2577	15.7247	15.329	15.8524	16.9578	17.5645	16.7916	0.0386917	0.215696	0.147978	0.0715752	6.65531	0.00753979	0.00201846	0.000201802	0.00566606	0.00566606	1.10802
MSTRG.6609.1	MSTRG.6609	dcun1d5.1	dcun1d5	0	0	0	0	0	0	0	0	NA	NA	NA	NA	NA	NA	NA	NA	NA	NA	#VALUE!
MSTRG.1808.1	MSTRG.1808	dda1.1	dda1	7.62048	8.48493	6.13232	7.41258	7.52961	8.45602	5.14229	7.04264	0.916588	0.978634	0.0146136	0.139532	5.38398	0.0619944	0.0172123	-0.0141063	0.0119913	0.0119913	1.01018
MSTRG.10099.1	MSTRG.10099	ddah1.1	ddah1	0.827248	1.27653	1.53834	1.21404	0.955967	0.956117	1.6717	1.19459	0.775775	0.931621	0.0460655	0.161731	4.29519	0.0545206	0.0141485	0.0165322	0.0250868	0.0250868	1.03245
MSTRG.19944.1	MSTRG.19944	ddah2.1	ddah2	9.52054	20.4725	37.3138	22.4356	11.9017	23.4689	42.4326	25.9344	0.0858422	0.346828	0.211867	0.12334	6.26715	0.307097	0.0157935	-0.0142933	0.00702545	0.00702545	1.15819
MSTRG.9830.1	MSTRG.9830	ddb1.1	ddb1	43.7666	48.6582	61.2193	51.2147	37.7251	39.5057	47.4076	41.5461	0.000404831	0.00865907	-0.162502	0.0459446	8.38806	0.0180459	0.000234994	0.00101207	0.00293136	0.00293136	0.893474
MSTRG.9683.1	MSTRG.9683	ddb2.1	ddb2	0.220979	0.074489	0.035936	0.110468	0.234055	0	0.038876	0.090977	0.398581	0.734172	-0.72493	0.858761	1.47716	1.75009	0.708844	0.329313	0.397363	0.397363	0.605026
MSTRG.20467.1	MSTRG.20467	ddhd1.1	ddhd1	0.598355	0.841083	0.346497	0.595312	0.773804	1.68033	0.670066	1.0414	0.473644	0.786782	0.603123	0.84169	4.61353	0.302644	1.04258	-1.0141	0.020087	0.020087	1.519
MSTRG.6739.1	MSTRG.6739	ddias.1	ddias	4.1328	4.9077	4.66137	4.56729	4.56002	4.21035	4.48776	4.41938	0.90705	0.975768	0.0110712	0.0948196	5.7002	0.00428348	0.00363746	0.00646249	0.00984866	0.00984866	1.0077
MSTRG.6146.1	MSTRG.6146	ddit3.1	ddit3	26.386	30.1661	25.9018	27.4846	25.6144	29.9076	30.1249	28.549	0.16493	0.492371	0.102824	0.0740446	6.45603	0.00830247	0.0019088	0.00397975	0.00631511	0.00631511	1.07387
MSTRG.17403.1	MSTRG.17403	ddit4.1	ddit4	107.481	184.228	178.734	156.815	100.513	187.767	142.444	143.574	0.872918	0.965433	-0.00944958	0.059077	8.47333	0.0480947	0.000234687	0.00500045	0.00287461	0.00500045	0.993471
MSTRG.25589.1	MSTRG.25589	ddost.1	ddost	96.3996	119.416	121.575	112.464	89.6025	116.021	131.284	112.303	0.399104	0.734419	0.0398225	0.0472266	8.1944	0.0119455	0.000268573	0.00237053	0.00307695	0.00307695	1.02799
MSTRG.19930.1	MSTRG.19930	ddr1.1	ddr1	13.5077	11.0136	12.2221	12.2478	13.2002	8.64805	9.34264	10.397	0.186981	0.524468	-0.117049	0.0887028	7.20923	0.0455858	0.00747455	0.00114073	0.00432774	0.00432774	0.922072
MSTRG.25855.1	MSTRG.25855	ddr2_1.1	ddr2_1	22.1215	23.9137	24.1108	23.382	21.0127	17.6448	21.0705	19.9094	0.188818	0.526637	-0.119322	0.0908029	7.53341	0.0133652	0.00367908	0.00868866	0.00379267	0.00868866	0.92062
MSTRG.63.1	MSTRG.63	ddrgk1.1	ddrgk1	30.8085	23.437	20.1961	24.8139	26.2173	24.7029	22.5992	24.5065	0.603258	0.857329	0.0424128	0.0816068	6.64285	0.0323568	0.00146214	0.00852736	0.00570378	0.00852736	1.02983
MSTRG.2656.1	MSTRG.2656	ddt.1	ddt	39.6571	48.6504	37.8143	42.0406	39.778	50.8465	40.9981	43.8742	0.0846578	0.344654	0.113288	0.065702	6.73275	0.0206228	0.00103532	-2.86e-05	0.0054398	0.0054398	1.08169
MSTRG.28259.1	MSTRG.28259	ddx18.1	ddx18	529.069	517.624	398.23	481.641	437.805	550.862	454.444	481.037	0.391291	0.729111	0.0579809	0.0676336	8.71637	0.0153654	0.000169586	0.00669188	0.00273577	0.00669188	1.04101
MSTRG.26807.1	MSTRG.26807	ddx19b.1	ddx19b	155.795	178.998	259.777	198.19	156.198	165.314	239.034	186.849	0.938368	0.984123	-0.00341258	0.0441348	9.18018	0.0384375	0.00010391	0.00281791	0.00255621	0.00281791	0.997637
MSTRG.4995.1	MSTRG.4995	ddx20.1	ddx20	41.7172	42.7974	41.9824	42.1657	39.979	40.1698	38.8592	39.6693	0.942141	0.98488	0.00368208	0.0507319	7.82154	0.00453598	0.000430501	-0.000246828	0.00343008	0.00343008	1.00256
MSTRG.17327.1	MSTRG.17327	ddx21.1	ddx21	425.376	367.155	337.817	376.783	422.988	386.285	347.632	385.635	0.0683503	0.305019	0.0747782	0.0410263	10.0114	0.0228572	4.34e-05	0.000183538	0.00248129	0.00248129	1.0532
MSTRG.6024.1	MSTRG.6024	ddx23.1	ddx23	31.0784	37.9524	49.7214	39.5841	30.6706	32.6448	36.5931	33.3028	0.253118	0.605542	-0.0877586	0.0767921	8.75055	0.0124142	0.00025096	0.00859458	0.00271883	0.00859458	0.940984
MSTRG.20350.1	MSTRG.20350	ddx24.1	ddx24	85.7804	80.8719	78.8196	81.824	90.0262	80.8233	76.4719	82.4405	0.132555	0.441295	0.0663642	0.0441222	8.6866	0.0151693	0.000169126	0.000513419	0.00275102	0.00275102	1.04707
MSTRG.17935.1	MSTRG.17935	ddx25.1	ddx25	8.65856	15.0844	21.2197	14.9876	10.4689	17.5595	14.1786	14.069	0.697385	0.899689	0.0695536	0.178868	6.59087	0.0662906	0.0013523	0.0466386	0.00586517	0.0466386	1.04939
MSTRG.9410.1	MSTRG.9410	ddx27.1	ddx27	137.836	105.929	101.948	115.238	133.297	124.887	127.032	128.405	0.00972029	0.087519	0.153007	0.059176	8.96982	0.0245793	0.000129027	0.00512368	0.00262451	0.00512368	1.11188
MSTRG.18989.1	MSTRG.18989	ddx31.1	ddx31	4.54732	5.88262	6.24627	5.55874	3.26478	4.45828	5.89182	4.5383	0.100661	0.379215	-0.18767	0.114318	5.21485	0.0469035	0.00626934	0.00378468	0.0133335	0.0133335	0.878022
MSTRG.9173.1	MSTRG.9173	ddx39a.1	ddx39a	2813.23	2804.17	3224.36	2947.25	2379.29	2328.37	2784.63	2497.43	0.00758838	0.0732642	-0.121901	0.0456585	11.4479	0.0103336	1.13e-05	0.000734947	0.0031157	0.0031157	0.918976
MSTRG.19965.1	MSTRG.19965	ddx39b.1	ddx39b	40.1168	33.4902	23.4714	32.3595	37.4171	37.0737	26.5513	33.6807	0.0783852	0.329571	0.104746	0.0595103	7.17082	0.071114	0.000806201	0.00450601	0.00440157	0.00450601	1.07531
MSTRG.4941.2	MSTRG.4941	ddx3x.2	ddx3x	42.2897	50.0654	106.506	66.2871	38.4732	49.9483	67.8503	52.0906	0.375528	0.719048	-0.109763	0.123863	8.76709	0.0897388	0.00700187	0.0160112	0.00271086	0.0160112	0.92674
MSTRG.3337.1	MSTRG.3337	ddx4.1	ddx4	19.2612	17.6738	15.558	17.4976	18.3877	19.8683	11.5024	16.5861	0.887821	0.96917	-0.0161205	0.11428	6.93916	0.0602654	0.00700086	0.0125891	0.00490214	0.0125891	0.988888
MSTRG.7355.1	MSTRG.7355	ddx41.1	ddx41	52.3977	63.5634	72.7022	62.8878	49.0154	55.5651	58.6314	54.404	0.106482	0.391023	-0.0791696	0.0490454	8.19561	0.00594821	0.000532215	0.0015499	0.00307596	0.00307596	0.946602
MSTRG.23074.1	MSTRG.23074	ddx42.1	ddx42	43.6767	41.2295	25.5026	36.8029	26.9243	26.8316	32.431	28.729	0.436844	0.761484	-0.183366	0.235831	7.83707	0.0565009	0.0227978	0.0606264	0.00341314	0.0606264	0.880646
MSTRG.13523.1	MSTRG.13523	ddx43.1	ddx43	9.17264	8.88566	9.30954	9.12261	8.85726	7.27417	9.47646	8.53597	0.958357	0.989662	0.00399749	0.0765578	6.39366	0.0129646	0.00154051	0.00725114	0.00653918	0.00725114	1.00277
MSTRG.7077.1	MSTRG.7077	ddx46.1	ddx46	336.614	316.065	276.937	309.872	310.545	306.692	243.536	286.924	0.415178	0.745506	-0.0335011	0.041115	10.1255	0.0215846	4.11e-05	0.000823688	0.00249454	0.00249454	0.977046
MSTRG.11651.1	MSTRG.11651	ddx47.1	ddx47	75.9841	76.6226	85.123	79.2432	79.3085	79.7008	83.878	80.9625	0.157301	0.481597	0.0700038	0.0495004	8.03708	0.00288189	0.000461948	-4.17e-05	0.00321349	0.00321349	1.04972
MSTRG.1784.1	MSTRG.1784	ddx49.1	ddx49	24.8455	20.2828	22.8426	22.657	27.0744	23.6768	22.8042	24.5184	0.0184041	0.134587	0.14059	0.059638	7.44263	0.0243569	0.00140736	0.00035524	0.00392767	0.00392767	1.10236
MSTRG.27223.1	MSTRG.27223	ddx5.1	ddx5	550.037	456.937	793.928	600.301	475.674	468.506	830.682	591.621	0.847621	0.958688	0.0106257	0.0552976	10.2572	0.0689931	0.000119444	0.00446729	0.00251703	0.00446729	1.00739
MSTRG.2659.1	MSTRG.2659	ddx51.1	ddx51	31.6697	25.5502	21.5091	26.243	28.8397	26.3859	22.7246	25.9834	0.453529	0.77311	0.0407559	0.0543742	7.59115	0.0349949	0.000722579	0.00263902	0.00371226	0.00371226	1.02865
MSTRG.4418.1	MSTRG.4418	ddx52.1	ddx52	57.8936	51.9886	50.3268	53.403	61.3708	58.0312	53.5248	57.6423	0.00261219	0.0344476	0.143283	0.0476018	8.1408	0.0217468	0.000277343	-0.000104943	0.00312156	0.00312156	1.10442
MSTRG.2406.1	MSTRG.2406	ddx54.1	ddx54	63.9825	57.8884	53.4068	58.4259	64.3728	62.9972	54.4371	60.6024	0.0630004	0.291856	0.085226	0.0458404	8.42087	0.0173	0.000243007	0.000133582	0.00290901	0.00290901	1.06085
MSTRG.2810.1	MSTRG.2810	ddx55.1	ddx55	44.8212	40.9183	33.8552	39.8649	48.24	44.1157	38.1607	43.5055	0.00792354	0.0754189	0.141725	0.0533742	7.54858	0.0348729	0.000502062	0.000107822	0.00377115	0.00377115	1.10322
MSTRG.18282.1	MSTRG.18282	ddx6.1	ddx6	36.6197	35.9179	36.6395	36.3924	35.795	36.0106	35.1873	35.6643	0.284599	0.639853	0.0480927	0.0449446	8.51771	0.00623139	0.000183247	-0.000143611	0.00284677	0.00284677	1.0339
MSTRG.10166.1	MSTRG.10166	deaf1.1	deaf1	10.6216	10.3349	10.4961	10.4842	6.54685	7.66555	5.71532	6.64257	0.000746102	0.0137654	-0.408364	0.121103	6.31729	0.0618941	0.015171	-0.0053786	0.00682773	0.00682773	0.753477
MSTRG.16510.2	MSTRG.16510	decr1.2	decr1	1.76207	1.65588	0.745425	1.38779	0.211476	0.770131	0.866836	0.616148	0.186296	0.523632	-0.83221	0.629691	2.90044	0.500094	0.35182	0.242946	0.0887721	0.242946	0.561668
MSTRG.21731.1	MSTRG.21731	decr2.1	decr2	1.93911	1.11849	2.63185	1.89648	2.04127	1.17847	1.96917	1.72964	0.967118	0.991965	-0.0114194	0.277016	3.8711	0.121611	0.0796841	-0.0598517	0.0354229	0.0354229	0.992116
MSTRG.27341.1	MSTRG.27341	dedd.1	dedd	12.9983	14.2653	13.1295	13.4643	10.9925	13.1262	10.9663	11.695	0.405988	0.739598	-0.0800965	0.0963887	5.65329	0.00741481	0.00379192	-0.00252263	0.0101442	0.0101442	0.945994
MSTRG.18521.1	MSTRG.18521	dedd2.1	dedd2	5.86282	6.97087	7.5873	6.807	4.83788	5.37146	5.03335	5.0809	0.0116054	0.0994209	-0.209673	0.0830741	6.04422	0.015757	0.0023588	0.00209415	0.00799316	0.00799316	0.864733
MSTRG.12316.1	MSTRG.12316	degs1.1	degs1	17.3323	18.8339	28.2313	21.4658	14.7454	16.6679	19.5803	16.9979	0.0181624	0.133559	-0.166818	0.0706172	7.13108	0.0313107	0.000830355	0.00664982	0.00448054	0.00664982	0.890805
MSTRG.19852.1	MSTRG.19852	degs3.1	degs3	51.0965	60.8994	93.738	68.578	49.2131	60.7244	69.9125	59.95	0.707348	0.904775	-0.030084	0.0801343	8.00676	0.0234561	0.00036572	0.00926654	0.0032418	0.00926654	0.979363
MSTRG.15463.1	MSTRG.15463	dek.1	dek	140.161	111.282	112.481	121.308	148.703	119.6	120.428	129.577	0.000784512	0.0141898	0.148846	0.0443232	8.67333	0.0408182	0.000188842	0.000108348	0.00275798	0.00275798	1.10868
MSTRG.1916.1	MSTRG.1916	dennd4c.1	dennd4c	4.0711	3.89602	4.83631	4.26781	3.75195	4.08059	4.86387	4.23213	0.40902	0.741533	0.0504308	0.0610823	7.05551	0.0062988	0.000958359	0.00100665	0.00463822	0.00463822	1.03557
MSTRG.11130.1	MSTRG.11130	depdc1.1	depdc1	40.6677	38.1815	42.3254	40.3915	39.6608	37.6743	38.3373	38.5575	0.627566	0.868763	0.022612	0.0466079	8.28433	0.00579599	0.00025206	8.95e-05	0.00300638	0.00300638	1.0158
MSTRG.3309.2	MSTRG.3309	depdc1b.2	depdc1b	11.3946	12.7657	20.5465	14.9023	9.84942	9.57243	15.37	11.5973	0.00298931	0.0379649	-0.17953	0.0604715	7.09092	0.0558746	0.000922105	0.00251128	0.0045631	0.0045631	0.882991
MSTRG.9731.1	MSTRG.9731	depdc7.1	depdc7	29.3068	34.5411	28.5711	30.8063	29.9832	39.4185	31.0775	33.4931	0.0517767	0.258104	0.118768	0.0610635	7.01906	0.0128725	0.000875118	-0.000510409	0.004718	0.004718	1.08581
MSTRG.27359.1	MSTRG.27359	deptor_1.1	deptor_1	110.534	116.344	150.689	125.856	90.895	121.931	149.017	120.614	0.951147	0.987014	0.00313673	0.0511984	8.01993	0.0221161	0.000600155	0.00333176	0.00322942	0.00333176	1.00218
MSTRG.24631.1	MSTRG.24631	derl1.1	derl1	42.9804	44.7047	55.6265	47.7705	42.4297	40.5462	56.6847	46.5535	0.724292	0.911562	0.0205304	0.0582045	7.22858	0.0164119	0.000790213	0.0023893	0.00429144	0.00429144	1.01433
MSTRG.5489.1	MSTRG.5489	derl2.1	derl2	5.12014	4.77391	4.0609	4.65165	6.57421	6.84546	7.59842	7.00603	0.000272987	0.00635212	0.49513	0.136037	5.01325	0.0916706	0.0125367	0.00904415	0.0152224	0.0152224	1.40945
MSTRG.22852.1	MSTRG.22852	des.1.1	des.1	194.004	243.361	249.489	228.951	120.708	167.776	161.311	149.931	4.81e-20	4.72e-17	-0.387432	0.0422585	9.15052	0.0563121	0.000114103	0.000291378	0.00256457	0.00256457	0.764489
MSTRG.13106.1	MSTRG.13106	desi2.1	desi2	10.5112	11.0127	14.7148	12.0796	10.7864	10.9206	11.7599	11.1557	0.852249	0.959639	0.012149	0.0652298	6.94392	0.00488072	0.000987254	0.00539513	0.00489082	0.00539513	1.00846
MSTRG.8696.1	MSTRG.8696	det1.1	det1	3.78901	3.62408	0.662569	2.69189	1.05406	0	3.81503	1.62303	0.423562	0.752091	-1.93395	2.41666	4.23067	6.40093	4.14953	4.61082	0.0263169	4.61082	0.261712
MSTRG.17497.1	MSTRG.17497	dffa.1	dffa	1.82042	4.34274	4.82267	3.66194	2.31819	4.05919	3.64625	3.34121	0.72217	0.91051	0.0516816	0.145353	4.92389	0.100766	0.0076498	0.0240413	0.0161946	0.0240413	1.03647
MSTRG.15254.1	MSTRG.15254	dfna5.1	dfna5	0.634385	0.594479	0.871261	0.700042	0.37488	0.196817	0.662152	0.411283	0.652258	0.879016	-0.561005	1.24494	3.42385	0.241227	2.27163	-2.17758	0.0531831	0.0531831	0.67783
MSTRG.6753.1	MSTRG.6753	dgat2.1	dgat2	24.6179	22.2435	34.3956	27.0857	22.6651	19.4144	24.2181	22.0992	0.0861832	0.347674	-0.123721	0.0721034	7.43905	0.024287	0.000592483	0.00720587	0.00393321	0.00720587	0.917817
MSTRG.2673.1	MSTRG.2673	dgcr14.1	dgcr14	4.09053	8.10572	13.2229	8.47305	4.11615	4.48826	6.89708	5.16717	0.0770166	0.327145	-0.37242	0.210613	5.46338	0.185717	0.00440541	0.0621316	0.0114165	0.0621316	0.772485
MSTRG.2671.1	MSTRG.2671	dgcr2.1	dgcr2	13.0318	13.3813	23.6142	16.6758	11.7566	12.3412	18.3054	14.1344	0.570159	0.842866	-0.0742431	0.130752	7.371	0.0455578	0.021602	-0.018759	0.00404201	0.00404201	0.94984
MSTRG.2580.1	MSTRG.2580	dgcr6.1	dgcr6	6.56175	7.81926	9.42736	7.93612	6.39583	7.85905	8.99691	7.7506	0.502151	0.804116	0.0710509	0.105871	5.39416	0.0065341	0.00489712	-0.00486915	0.0119158	0.0119158	1.05048
MSTRG.2730.1	MSTRG.2730	dgcr8.1	dgcr8	26.9059	20.9038	23.4112	23.7403	25.317	19.6611	20.0796	21.6859	0.682321	0.893237	-0.0184546	0.0450884	8.52102	0.032863	0.000204703	0.000279405	0.00284474	0.00284474	0.98729
MSTRG.6089.1	MSTRG.6089	dgka.1	dgka	0.671552	0.782971	1.18719	0.880571	1.42486	0.675474	0.769575	0.956637	0.887368	0.969051	0.110589	0.780797	4.23369	0.107913	0.888209	-0.699911	0.0262572	0.0262572	1.07967
MSTRG.14275.1	MSTRG.14275	dgkd.1	dgkd	3.83436	4.48235	11.9078	6.7415	6.15859	5.33106	5.98993	5.82653	0.952831	0.987695	0.0343553	0.580803	6.5328	0.136987	0.499944	-0.322797	0.0060533	0.0060533	1.0241
MSTRG.25138.1	MSTRG.25138	dhcr7.1	dhcr7	436.43	480.361	387.932	434.907	412.147	517.823	408.621	446.197	0.0948736	0.367605	0.0701241	0.0419846	9.2251	0.0107318	9.97e-05	0.000542299	0.00254432	0.00254432	1.04981
MSTRG.4484.1	MSTRG.4484	dhdds.1	dhdds	3.93912	4.88575	4.92804	4.5843	4.57357	3.79764	3.79834	4.05652	0.6608	0.884049	-0.0670466	0.152792	4.89058	0.0142028	0.0184353	0.00868269	0.0165828	0.0165828	0.95459
MSTRG.18621.1	MSTRG.18621	dhdh.1	dhdh	4.07941	4.10323	3.6593	3.94731	4.16701	5.96114	5.09885	5.07566	0.0493999	0.250905	0.286193	0.145636	4.56418	0.0363266	0.0110416	0.00640692	0.0207732	0.0207732	1.21942
MSTRG.3163.1	MSTRG.3163	dhfr.1	dhfr	12.2302	9.58856	9.27859	10.3658	10.935	11.6276	10.2001	10.9209	0.2028	0.543867	0.126717	0.0994943	5.54271	0.0266235	0.00397886	0.0039446	0.0108698	0.0108698	1.09181
MSTRG.6042.1	MSTRG.6042	dhh.1	dhh	5.33685	8.26081	9.84515	7.81427	5.78481	7.52962	7.09026	6.80156	0.63005	0.870213	-0.0555101	0.115248	6.68954	0.0295293	0.00125813	0.0186651	0.00556433	0.0186651	0.962254
MSTRG.9355.1	MSTRG.9355	dhps.1	dhps	101.053	94.6993	100.019	98.5905	80.4611	98.8469	85.6127	88.3069	0.325016	0.678878	-0.0723808	0.0735426	7.91584	0.0055566	0.000385426	0.00772735	0.00333077	0.00772735	0.951067
MSTRG.4796.1	MSTRG.4796	dhrs11.1	dhrs11	4.97427	5.51647	5.13693	5.20922	5.06454	6.30547	8.16675	6.51225	0.0479808	0.246657	0.259095	0.131019	4.84524	0.0341404	0.00862221	0.0170439	0.0171268	0.0171268	1.19673
MSTRG.6398.2	MSTRG.6398	dhrs12.2	dhrs12	0.246207	0.213769	0.248217	0.236064	0.242154	0	0.169074	0.137076	0.273664	0.628752	-1.0866	0.992632	1.91769	1.66882	0.0786851	1.39929	0.249652	1.39929	0.47087
MSTRG.3980.1	MSTRG.3980	dhrs13.1	dhrs13	3.35412	2.91777	4.76708	3.67966	3.9101	2.48691	3.73364	3.37689	0.876389	0.96576	-0.0189519	0.12184	5.20213	0.0514722	0.00589463	0.0163728	0.0134422	0.0163728	0.986949
MSTRG.18108.1	MSTRG.18108	dhrs3.1	dhrs3	41.0922	59.7003	85.5024	62.0983	37.3673	52.458	58.5709	49.4654	0.145524	0.462602	-0.126845	0.0871471	7.86753	0.0484358	0.000441357	0.0109506	0.00338061	0.0109506	0.915832
MSTRG.2327.1	MSTRG.2327	dhrs4.1	dhrs4	0.535027	0.519442	0.123101	0.392523	0.356018	0.463794	0.485482	0.435098	0.524408	0.8155	0.344175	0.540676	3.05201	0.356375	0.143541	0.294954	0.0761766	0.294954	1.26943
MSTRG.20670.1	MSTRG.20670	dhrs7.1	dhrs7	2.31364	4.88835	2.8321	3.3447	2.57223	3.91953	3.45838	3.31671	0.501813	0.804116	0.090632	0.134942	4.95963	0.066768	0.00766493	0.0196489	0.0157941	0.0196489	1.06484
MSTRG.296.1	MSTRG.296	dhx15.1	dhx15	50.4713	45.6973	49.8252	48.6646	53.9944	42.6441	56.0052	50.8812	0.147137	0.465439	0.0944487	0.0651497	8.21134	0.0178287	0.00330347	0.00277855	0.00306325	0.00306325	1.06766
MSTRG.3348.1	MSTRG.3348	dhx29.1	dhx29	13.8001	16.4587	18.7455	16.3347	12.8479	15.8669	17.3762	15.3637	0.665753	0.886421	-0.023975	0.0554996	7.3891	0.0111277	0.000607868	-0.000566016	0.00401244	0.00401244	0.983519
MSTRG.14795.1	MSTRG.14795	dhx30.1	dhx30	13.1742	13.5199	10.2309	12.3084	12.4971	13.7708	11.0941	12.454	0.396784	0.733871	0.0619344	0.0730893	6.98648	0.0171854	0.00322152	-0.00237359	0.00479155	0.00479155	1.04386
MSTRG.5490.1	MSTRG.5490	dhx33.1	dhx33	11.6561	12.6361	14.0914	12.7945	13.0798	11.9847	14.1462	13.0702	0.103212	0.384667	0.0988838	0.0606844	7.05663	0.00681897	0.000888083	0.00346669	0.0046358	0.0046358	1.07094
MSTRG.20010.1	MSTRG.20010	dhx34.1	dhx34	3.57407	4.14285	3.81198	3.84297	3.08467	3.20719	3.44691	3.24626	0.205076	0.546603	-0.121848	0.0961534	5.6707	0.00625426	0.00383496	0.00040604	0.0100333	0.0100333	0.91901
MSTRG.23581.1	MSTRG.23581	dhx35.1	dhx35	4.38401	3.90227	7.60284	5.29637	2.86476	4.04162	3.78613	3.56417	0.117289	0.413502	-0.321456	0.205238	5.68008	0.0846956	0.0301929	0.0329913	0.00997405	0.0329913	0.800262
MSTRG.13956.1	MSTRG.13956	dhx36.1	dhx36	14.8892	14.7634	13.5263	14.393	14.0707	15.1804	14.714	14.655	0.210924	0.554339	0.0719093	0.0574802	7.25933	0.00691098	0.00072098	0.00216327	0.00423497	0.00423497	1.05111
MSTRG.2791.1	MSTRG.2791	dhx37.1	dhx37	16.5075	11.9702	16.3834	14.9537	15.5552	13.3825	12.8671	13.9349	0.898474	0.972408	-0.012016	0.0941773	7.29091	0.0258516	0.00492825	0.00837579	0.00417851	0.00837579	0.991706
MSTRG.10783.1	MSTRG.10783	dhx38.1	dhx38	24.6041	21.401	22.9957	23.0003	25.313	24.5022	23.285	24.3667	0.240765	0.591032	0.0977696	0.0833446	7.68422	0.010019	0.00682839	-0.00530007	0.0035911	0.0035911	1.07012
MSTRG.23258.1	MSTRG.23258	dhx8.1	dhx8	39.3157	41.0514	41.5037	40.6236	38.663	44.469	37.5034	40.2118	0.539523	0.824513	0.0304311	0.0495997	8.25186	0.00392932	0.000658948	0.00246527	0.00303125	0.00303125	1.02132
MSTRG.11351.1	MSTRG.11351	dhx9.1	dhx9	71.0236	80.6274	121.627	91.0928	60.2236	68.094	92.2593	73.5256	0.000269718	0.00629264	-0.156814	0.0430479	8.93346	0.0419804	0.000141198	0.00131905	0.00263848	0.00263848	0.897004
MSTRG.2844.1	MSTRG.2844	diablo.1	diablo	31.5247	34.119	17.9166	27.8535	31.5278	47.1738	25.1691	34.6236	0.0103926	0.0918547	0.269772	0.105277	7.38628	0.122318	0.000648974	0.015976	0.00401702	0.015976	1.20562
MSTRG.20364.1	MSTRG.20364	dicer1.1	dicer1	3.78811	4.7096	6.21781	4.90517	3.87844	3.56407	4.94296	4.12849	0.322992	0.677398	-0.0929103	0.0940075	6.82555	0.0222151	0.00106267	0.0121934	0.00518665	0.0121934	0.937629
MSTRG.26081.1	MSTRG.26081	dido1.1	dido1	0.994448	1.22995	0.811114	1.01184	1.04556	1.25271	1.27508	1.19112	0.628016	0.868882	0.207459	0.428174	5.31605	0.0320792	0.26249	-0.233124	0.0125089	0.0125089	1.15465
MSTRG.12423.1	MSTRG.12423	diexf.1	diexf	28.1339	25.3423	30.4884	27.9882	28.4058	27.6081	29.0496	28.3545	0.259301	0.611805	0.0593146	0.0525818	7.63032	0.00610143	0.00048723	0.000974092	0.00366003	0.00366003	1.04197
MSTRG.3292.1	MSTRG.3292	dimt1.1	dimt1	13.9191	15.3983	21.0366	16.7847	12.4677	13.4317	19.8931	15.2642	0.628356	0.869098	-0.0323822	0.0668997	6.72247	0.0234575	0.00124431	0.000534215	0.00546905	0.00546905	0.977804
MSTRG.20526.1	MSTRG.20526	dio3.1	dio3	0.595574	0.395302	1.10102	0.6973	0.949773	0.741948	1.82432	1.17201	0.0293726	0.182237	0.574472	0.263707	3.23598	0.278169	0.0407172	-0.0384536	0.0635946	0.0635946	1.48913
MSTRG.11124.1	MSTRG.11124	diras3.1	diras3	1.71661	1.93648	2.21461	1.9559	4.52274	2.27328	5.02484	3.94029	0.00408956	0.0473096	0.722516	0.251645	4.40459	0.234555	0.0178114	0.0771767	0.0231944	0.0771767	1.65006
MSTRG.5902.1	MSTRG.5902	dis3.1	dis3	8.9542	12.8356	17.0959	12.9619	6.9055	11.7153	14.9842	11.2017	0.160897	0.487311	-0.0926601	0.0660885	6.87879	0.0687681	0.00150162	0.00233857	0.00504992	0.00504992	0.937792
MSTRG.9008.1	MSTRG.9008	dis3l.1	dis3l	6.57413	6.77214	6.43204	6.59277	5.83816	5.5446	4.64969	5.34415	0.0402181	0.220629	-0.172546	0.084107	6.20023	0.019746	0.00331096	0.00190948	0.00730003	0.00730003	0.887276
MSTRG.12336.1	MSTRG.12336	disp1.1	disp1	7.35837	6.5023	10.4061	8.08892	6.64564	6.79373	8.22914	7.22284	0.808817	0.94416	-0.0424013	0.175247	6.74058	0.0219782	0.0406494	-0.032968	0.0054177	0.0054177	0.971037
MSTRG.19211.1	MSTRG.19211	dkc1.1	dkc1	0	0	0	0	0	0	0	0	NA	NA	NA	NA	NA	NA	NA	NA	NA	NA	#VALUE!
MSTRG.16922.1	MSTRG.16922	dkk1.1	dkk1	47.0556	48.2407	42.89	46.0621	50.6386	49.5891	43.2251	47.8176	0.121381	0.420757	0.0931681	0.0601472	7.08784	0.0135898	0.000856979	0.000874555	0.00456954	0.00456954	1.06671
MSTRG.22969.1	MSTRG.22969	dkkx.1	dkkx	6.84025	6.67679	5.15192	6.22299	11.3673	13.3566	17.0337	13.9192	8.78e-06	0.000413871	0.857632	0.192937	4.71007	0.24343	0.0108044	0.0450329	0.0188088	0.0450329	1.81206
MSTRG.465.1	MSTRG.465	dlc1.1	dlc1	13.2154	14.1953	15.6934	14.368	12.3387	12.248	13.6374	12.7414	0.22579	0.572748	-0.064377	0.0531481	7.59451	0.00298982	0.000529378	0.000910741	0.0037077	0.0037077	0.956358
MSTRG.7962.1	MSTRG.7962	dld.1	dld	24.9845	26.7702	26.8743	26.2097	25.6716	26.7254	27.128	26.5083	0.236991	0.585731	0.0732981	0.0619836	7.04346	0.00274346	0.00109863	-0.000835067	0.00466431	0.00466431	1.05212
MSTRG.6389.1	MSTRG.6389	dleu7.1	dleu7	7.30602	12.8286	16.4024	12.179	7.28202	11.8738	11.3322	10.1627	0.403543	0.737716	-0.0909614	0.108895	6.47972	0.0689195	0.0016303	0.016157	0.0062327	0.016157	0.938897
MSTRG.13841.1	MSTRG.13841	dlg1.1	dlg1	25.773	22.2812	24.4355	24.1632	23.3122	21.0891	18.5693	20.9902	0.185072	0.522351	-0.0766542	0.0578391	8.01458	0.0210106	0.000351901	0.00466615	0.00323444	0.00466615	0.948254
MSTRG.19345.1	MSTRG.19345	dlg3.1	dlg3	29.4749	31.0783	30.8671	30.4734	28.3245	30.7421	28.5195	29.1954	0.760604	0.926687	0.014828	0.0486663	8.02726	0.00224113	0.000330027	-0.000175326	0.00322259	0.00322259	1.01033
MSTRG.17770.1	MSTRG.17770	dlg5.1	dlg5	10.6745	8.12112	9.47796	9.42454	10.1474	7.81532	8.77557	8.91275	0.843434	0.95715	-0.0116086	0.058777	7.22062	0.0239618	0.000875801	-0.000831299	0.0043063	0.0043063	0.991986
MSTRG.12842.1	MSTRG.12842	dll1.1	dll1	61.7753	73.8713	77.7687	71.1384	66.6289	69.3341	76.4518	70.8049	0.304207	0.658934	0.0495257	0.0482024	8.58012	0.00333243	0.00019196	0.00329325	0.00280954	0.00329325	1.03492
MSTRG.20198.1	MSTRG.20198	dlst.1	dlst	80.1736	75.973	86.4652	80.8706	72.4592	83.2201	94.6022	83.4272	0.218049	0.563727	0.0779275	0.0632666	8.1023	0.00649445	0.00195168	0.00405231	0.00315481	0.00405231	1.0555
MSTRG.22621.1	MSTRG.22621	dlx1.1	dlx1	1.29863	1.15609	1.28017	1.24496	0.814112	0.780803	0.867035	0.82065	0.0367843	0.209113	-0.351794	0.168472	4.17815	0.043195	0.0151821	-0.0139975	0.0273919	0.0273919	0.783609
MSTRG.24558.1	MSTRG.24558	dlx5.1	dlx5	150.134	143.021	133.921	142.359	142.784	168.961	141.585	151.11	0.0181443	0.133559	0.112023	0.0474138	8.17805	0.0106332	0.000281756	0.00292952	0.00309035	0.00309035	1.08074
MSTRG.24556.1	MSTRG.24556	dlx6.1	dlx6	32.3867	30.4743	25.1119	29.3243	31.7085	37.3002	28.4292	32.4793	0.0154755	0.1206	0.146264	0.0604133	7.20644	0.0251545	0.00114162	0.00343221	0.00433302	0.00433302	1.1067
MSTRG.11141.1	MSTRG.11141	dmbx1.1	dmbx1	3.77375	2.6144	5.15843	3.84886	2.87424	2.34919	3.29161	2.83835	0.127851	0.432927	-0.1997	0.131154	5.74968	0.0623253	0.0162532	-0.0047158	0.00954901	0.00954901	0.870732
MSTRG.11241.1	MSTRG.11241	dmrta2.1	dmrta2	14.4848	11.4946	12.9385	12.9726	8.87159	7.53846	7.50488	7.97164	7.64e-09	1.02e-06	-0.42993	0.07443	6.39489	0.0747795	0.00177505	-0.000510651	0.00653468	0.00653468	0.742298
MSTRG.10649.1	MSTRG.10649	dnaaf1.1	dnaaf1	10.6041	13.307	17.0507	13.6539	8.23971	10.1352	10.9767	9.78387	0.000223372	0.00539681	-0.267136	0.072375	6.49793	0.0365139	0.00168686	0.00294569	0.00617036	0.00617036	0.830967
MSTRG.20441.1	MSTRG.20441	dnaaf2.1	dnaaf2	0	0.250407	0.606163	0.285523	0	0.138215	0.686742	0.274986	0.861323	0.962247	-0.11215	0.641991	1.93105	4.44301	0.372086	-0.300011	0.246143	0.246143	0.925208
MSTRG.18472.1	MSTRG.18472	dnaaf3.1	dnaaf3	10.9748	9.70926	13.0983	11.2608	7.85907	8.06916	9.72424	8.55082	0.0118498	0.100929	-0.214112	0.0850802	5.97024	0.0238975	0.00250707	-0.000468786	0.0083509	0.0083509	0.862077
MSTRG.21872.1	MSTRG.21872	dnaaf5.1	dnaaf5	6.01929	7.37476	10.8523	8.08211	4.22796	4.436	6.90161	5.18853	0.0229508	0.155653	-0.38928	0.171168	6.09293	0.0931066	0.0361795	-0.0321369	0.00776828	0.00776828	0.763511
MSTRG.23458.1	MSTRG.23458	dnai2.1	dnai2	12.3464	10.161	21.335	14.6141	8.08536	7.61551	13.5425	9.7478	8.64e-05	0.00256714	-0.346902	0.0883606	6.25225	0.124004	0.00462592	-0.00135371	0.00708548	0.00708548	0.786271
MSTRG.1200.1	MSTRG.1200	dnaja1.1	dnaja1	185.397	208.139	339.39	244.309	157.63	139.25	291.981	196.287	0.0376374	0.212186	-0.183336	0.088194	8.88722	0.0905253	0.000139251	0.011528	0.00265719	0.011528	0.880664
MSTRG.9983.1	MSTRG.9983	dnaja2.1	dnaja2	353.522	401.758	608.401	454.56	359.527	386.473	531.136	425.712	0.715155	0.906819	0.0149982	0.0410974	9.77846	0.0264813	6.16e-05	0.0023079	0.00247185	0.00247185	1.01045
MSTRG.21708.1	MSTRG.21708	dnaja3.1	dnaja3	19.4283	20.8479	22.0279	20.768	19.8641	20.7101	23.2973	21.2905	0.12076	0.419848	0.086556	0.0557853	7.39297	0.00324967	0.000661824	0.00051809	0.00400617	0.00400617	1.06183
MSTRG.2361.1	MSTRG.2361	dnaja4.1.1	dnaja4.1	72.7422	101.581	114.087	96.1366	53.7226	76.0487	93.6004	74.4572	2.17e-05	0.000854161	-0.210565	0.049589	7.94216	0.0453312	0.000384212	0.00215962	0.00330438	0.00330438	0.864198
MSTRG.22262.1	MSTRG.22262	dnajb11.1	dnajb11	14.2915	15.8049	15.3008	15.1324	12.7549	16.6382	13.3121	14.2351	0.919673	0.979324	0.00870684	0.0863379	5.98327	0.00861328	0.00289492	0.000904716	0.00828642	0.00828642	1.00605
MSTRG.17404.1	MSTRG.17404	dnajb12.1	dnajb12	90.1878	93.9802	93.1402	92.4361	90.868	98.9595	106.76	98.8625	0.0168505	0.12734	0.115117	0.0481672	8.12593	0.00498536	0.000345839	0.00208268	0.00313428	0.00313428	1.08306
MSTRG.1019.1	MSTRG.1019	dnajb14.1	dnajb14	5.13556	5.9569	6.85816	5.98354	5.35094	6.11632	9.25488	6.90738	0.0942103	0.365844	0.184188	0.110056	5.24734	0.0352355	0.00510724	0.00873563	0.0130611	0.0130611	1.13618
MSTRG.22856.1	MSTRG.22856	dnajb2.1	dnajb2	1.68377	5.6932	5.24135	4.20611	2.57495	6.87503	8.33345	5.92781	3.25e-05	0.00118953	0.405766	0.0976491	5.6545	0.341219	0.00416649	0.00917913	0.0101365	0.0101365	1.32479
MSTRG.25009.1	MSTRG.25009	dnajb5.1	dnajb5	2.61954	3.32605	2.37045	2.77201	1.89425	2.34337	2.09332	2.11031	0.0364647	0.208011	-0.236955	0.113283	5.16823	0.0293048	0.00551139	0.00194878	0.0137382	0.0137382	0.848534
MSTRG.14868.1	MSTRG.14868	dnajb6.1	dnajb6	7.90789	9.90883	16.1599	11.3255	7.9841	9.81338	15.6354	11.1443	0.483736	0.793665	0.0535926	0.0765274	6.37391	0.0682077	0.00217232	-0.00197275	0.00661234	0.00661234	1.03785
MSTRG.7831.1	MSTRG.7831	dnajb9.1	dnajb9	3.52691	4.93701	5.40107	4.62166	4.04361	5.474	6.29205	5.26989	0.141301	0.454634	0.206197	0.140178	4.64048	0.0295567	0.00975255	-0.00880847	0.0197223	0.0197223	1.15364
MSTRG.15004.1	MSTRG.15004	dnajc1.1	dnajc1	58.3763	43.1624	38.9663	46.835	53.0626	47.6429	47.6365	49.4473	0.17699	0.511537	0.10991	0.0814099	7.61473	0.0331943	0.000488058	0.00945329	0.0036806	0.00945329	1.07916
MSTRG.18394.1	MSTRG.18394	dnajc11.1	dnajc11	8.9521	11.7083	14.7039	11.7881	9.40035	10.2363	13.4495	11.0287	0.881272	0.967296	-0.0103363	0.0692055	6.61968	0.0245419	0.00140919	0.00411346	0.00577491	0.00577491	0.992861
MSTRG.17314.1	MSTRG.17314	dnajc12.1	dnajc12	0.208225	0.40283	0.288984	0.300013	0.314362	0.258727	0.487748	0.353612	0.438724	0.762597	0.238767	0.308346	3.11512	0.0829803	0.0479966	0.0946189	0.0715571	0.0946189	1.17998
MSTRG.6097.1	MSTRG.6097	dnajc14.1	dnajc14	13.2956	11.8885	10.37	11.8514	12.0893	9.56067	9.75921	10.4697	0.686371	0.894885	-0.0562809	0.139384	7.31754	0.0335725	0.0250096	-0.0199411	0.00413208	0.00413208	0.96174
MSTRG.20984.1	MSTRG.20984	dnajc17.1	dnajc17	29.8898	34.1323	42.2243	35.4155	27.1443	30.8835	31.1135	29.7138	0.114891	0.408308	-0.0899591	0.0570594	7.41657	0.00555368	0.000595192	0.00428847	0.00396845	0.00428847	0.939549
MSTRG.9515.1	MSTRG.9515	dnajc18.1	dnajc18	19.4811	19.4375	17.7575	18.8921	15.1241	17.5487	14.2	15.6243	0.00818339	0.0772811	-0.153349	0.0579899	7.18614	0.0138491	0.00067242	0.00119849	0.00437183	0.00437183	0.899161
MSTRG.24030.1	MSTRG.24030	dnajc19.1	dnajc19	326.07	382.641	342.146	350.286	261.258	357.429	364.975	327.888	0.919656	0.979324	-0.0064795	0.0642379	7.79466	0.00609218	0.000437048	0.00575272	0.00346001	0.00575272	0.995519
MSTRG.8014.1	MSTRG.8014	dnajc2.1	dnajc2	222.04	168.157	137.142	175.779	238.026	214.243	179.996	210.755	5.45e-05	0.0017845	0.253096	0.0627151	9.08189	0.0714731	0.000110278	0.00578949	0.0025855	0.00578949	1.19176
MSTRG.1660.1	MSTRG.1660	dnajc25.1	dnajc25	138.166	111.815	97.7017	115.894	137.457	126.028	120.098	127.861	0.00373705	0.0444351	0.175445	0.0605077	7.90561	0.0415045	0.000358533	0.00513325	0.00334117	0.00513325	1.12931
MSTRG.5831.1	MSTRG.5831	dnajc3.1	dnajc3	15.9762	17.5581	22.3528	18.629	17.4436	17.0146	19.0944	17.8509	0.850556	0.959639	0.0137142	0.0727895	6.79322	0.00911151	0.00120537	0.00674209	0.00527267	0.00674209	1.00955
MSTRG.4162.1	MSTRG.4162	dnajc30.1	dnajc30	91.6771	76.6137	78.9528	82.4145	98.7414	83.0575	88.0091	89.936	0.00971426	0.087519	0.140924	0.0544984	7.88088	0.0229966	0.00108847	-0.000645356	0.00336665	0.00336665	1.10261
MSTRG.10328.1	MSTRG.10328	dnajc4.1	dnajc4	8.56785	7.82175	6.41692	7.60217	8.06755	7.02159	5.9089	6.99935	0.908086	0.975975	-0.0139538	0.120861	5.07059	0.0375157	0.00726507	-0.00629645	0.0146461	0.0146461	0.990375
MSTRG.22943.1	MSTRG.22943	dnajc7.1	dnajc7	17.6169	20.5723	38.3209	25.5034	21.4613	23.2381	31.6838	25.4611	0.439285	0.763022	0.091799	0.118695	7.29194	0.0700487	0.0036144	0.0175185	0.0041767	0.0175185	1.0657
MSTRG.4547.1	MSTRG.4547	dnajc8.1	dnajc8	131.277	117.711	79.5577	109.515	156.028	150.72	126.024	144.257	7.05e-05	0.00219959	0.353794	0.0890114	7.97898	0.0949165	0.00048107	0.0114035	0.00326834	0.0114035	1.27792
MSTRG.17361.1	MSTRG.17361	dnajc9.1	dnajc9	33.9526	32.971	32.6281	33.1839	27.6733	30.0761	31.7735	29.841	0.69914	0.900712	-0.0241953	0.062604	6.98296	0.00515502	0.00107929	0.00401656	0.00479961	0.00479961	0.983369
MSTRG.11742.1	MSTRG.11742	dnal4.1	dnal4	24.1707	30.8804	44.6295	33.2269	20.7511	25.6041	30.8818	25.7457	0.00800879	0.0760936	-0.160387	0.0604847	7.082	0.0344317	0.00090579	0.00418146	0.00458181	0.00458181	0.894785
MSTRG.24708.1	MSTRG.24708	dnase1l3.1	dnase1l3	309.503	276.562	299.348	295.138	277.749	281.963	299.647	286.453	0.776469	0.931621	0.0119388	0.0420495	9.19052	0.00374387	9.89e-05	0.000935211	0.00255339	0.00255339	1.00831
MSTRG.9354.1	MSTRG.9354	dnase2.1	dnase2	2.39021	3.10215	3.26656	2.91964	2.8394	2.79065	3.67608	3.10204	0.370219	0.715839	0.113952	0.127169	4.87225	0.0167579	0.00745646	0.00631286	0.0168016	0.0168016	1.08219
MSTRG.5158.1	MSTRG.5158	dnlz.1	dnlz	20.7168	27.6523	29.4845	25.9512	18.9967	24.7435	31.3617	25.0339	0.842959	0.957039	0.0151746	0.0765968	6.28639	0.023893	0.00185183	0.00202196	0.00694878	0.00694878	1.01057
MSTRG.25304.1	MSTRG.25304	dnm1l.1	dnm1l	16.3181	14.2953	13.9513	14.8549	16.8557	18.3468	19.3491	18.1839	0.00321487	0.0401015	0.246071	0.0835156	7.00656	0.0236256	0.00571631	0.00189342	0.00474598	0.00474598	1.18597
MSTRG.9306.1	MSTRG.9306	dnm2.1	dnm2	13.1493	10.0739	10.5274	11.2502	8.6295	9.04439	11.0516	9.57515	0.335038	0.687444	-0.123458	0.128066	6.48246	0.0215562	0.00151418	0.0230871	0.00622327	0.0230871	0.917985
MSTRG.9270.1	MSTRG.9270	dnmt1.1	dnmt1	33.2638	26.3697	23.5513	27.7283	29.6007	26.3185	23.5327	26.484	0.957492	0.98942	0.00257905	0.0483862	8.06476	0.0300839	0.000323623	0.00137447	0.00318821	0.00318821	1.00179
MSTRG.22853.1	MSTRG.22853	dnpep.1	dnpep	7.40503	7.38146	5.22364	6.67005	6.39746	7.8963	5.27576	6.52317	0.819481	0.947757	0.0247174	0.108308	5.29799	0.0335492	0.00494501	-0.00272597	0.0126511	0.0126511	1.01728
MSTRG.16936.1	MSTRG.16936	dnttip2.1	dnttip2	26.1975	27.412	41.883	31.8308	24.6113	27.6159	32.3122	28.1798	0.38831	0.727332	-0.0636126	0.0737378	7.79028	0.0253502	0.00404526	0.00411063	0.00346497	0.00411063	0.956865
MSTRG.17057.1	MSTRG.17057	dock1.1	dock1	7.60307	7.38394	8.7656	7.91754	6.43049	6.6231	7.07292	6.70883	0.0705581	0.310563	-0.109531	0.060571	7.04277	0.00579996	0.000837449	-0.000103218	0.00466582	0.00466582	0.926889
MSTRG.1266.1	MSTRG.1266	dohh.1	dohh	41.9442	42.6339	45.3415	43.3065	42.9286	48.8219	53.8554	48.5353	0.00752061	0.0729651	0.167554	0.0626871	6.94737	0.0102568	0.00101187	0.00202231	0.00488263	0.00488263	1.12315
MSTRG.26884.1	MSTRG.26884	dok1.1	dok1	3.08609	3.442	2.89194	3.14001	4.10907	5.79465	3.0653	4.323	0.0333426	0.196815	0.340735	0.160125	4.46659	0.0792609	0.0162475	0.00803336	0.0222123	0.0222123	1.2664
MSTRG.18913.1	MSTRG.18913	dolk.1	dolk	4.75406	7.64769	8.37112	6.92429	3.74635	6.89955	5.46419	5.37003	0.0173794	0.129923	-0.199173	0.0837362	6.12003	0.0611576	0.00245569	0.00806193	0.00764656	0.00806193	0.871049
MSTRG.18954.1	MSTRG.18954	dolpp1.1	dolpp1	25.2412	27.3538	26.4843	26.3597	25.1793	26.2062	26.5766	25.9874	0.399297	0.734519	0.0511925	0.0607354	7.02512	0.00255503	0.000828633	0.000141793	0.00470456	0.00470456	1.03612
MSTRG.3754.1	MSTRG.3754	donson.1	donson	57.4646	63.5051	89.2144	70.0614	53.0874	55.2709	81.5171	63.2918	0.390143	0.728099	-0.0413902	0.0481641	8.08775	0.0309501	0.00031204	0.00112985	0.00316764	0.00316764	0.971718
MSTRG.1386.1	MSTRG.1386	dot1l.1	dot1l	15.6163	19.4716	20.5009	18.5296	17.344	22.0391	21.6	20.3277	0.000405962	0.00866925	0.158454	0.0448093	8.55915	0.0120349	0.000190002	-3.35e-05	0.0028218	0.0028218	1.11609
MSTRG.17179.1	MSTRG.17179	dpcd.1	dpcd	31.1761	30.3666	29.6412	30.3946	22.4239	29.5591	26.4615	26.1482	0.286116	0.641248	-0.0889457	0.0833854	6.13049	0.00929921	0.00227665	0.00815304	0.00760022	0.00815304	0.94021
MSTRG.22392.3	MSTRG.22392	dpepe.3	dpepe	2.10218	2.39272	0.316076	1.60366	1.69514	1.58923	0.79988	1.36142	0.892775	0.970587	0.1388	1.02973	3.02969	0.590081	1.51261	-1.27103	0.0778931	0.0778931	1.10099
MSTRG.10175.1	MSTRG.10175	dpf2.1	dpf2	14.021	18.9468	32.4943	21.8207	8.12063	7.96981	22.2151	12.7685	0.000725282	0.0134775	-0.524202	0.155097	7.77667	0.244071	0.0237743	0.0123083	0.00348046	0.0123083	0.695343
MSTRG.4015.1	MSTRG.4015	dph1.1	dph1	4.41542	5.26894	5.09094	4.9251	4.35333	4.61781	4.58063	4.51725	0.752356	0.923016	-0.027537	0.0872708	5.88923	0.00165889	0.00265757	-7.07e-05	0.00876673	0.00876673	0.981094
MSTRG.5659.1	MSTRG.5659	dph3.1	dph3	37.3588	34.168	28.3155	33.2808	40.2959	50.2117	42.4177	44.3084	0.000480141	0.00990969	0.374744	0.107327	6.19051	0.0695715	0.0019745	0.0153042	0.00734098	0.0153042	1.29661
MSTRG.11519.1	MSTRG.11519	dph5.1	dph5	5.85586	7.81939	8.83535	7.50353	7.04169	9.32176	13.6407	10.0014	0.000794769	0.0143264	0.326166	0.0972292	5.61982	0.0688743	0.00382027	0.00935355	0.01036	0.01036	1.25368
MSTRG.20894.1	MSTRG.20894	dph6.1	dph6	2.59572	2.46859	2.95307	2.67246	2.48802	2.54842	2.77514	2.60386	0.845771	0.957895	0.0221508	0.113876	5.15515	0.0036669	0.0055966	-0.00506366	0.013855	0.013855	1.01547
MSTRG.23476.1	MSTRG.23476	dpm1.1	dpm1	11.8855	15.4204	12.3673	13.2244	10.3077	17.107	14.7535	14.0561	0.265349	0.618525	0.106434	0.0955558	5.68837	0.027067	0.00377423	0.00937378	0.00992214	0.00992214	1.07656
MSTRG.18872.1	MSTRG.18872	dpm2.1	dpm2	16.1752	22.3727	15.2781	17.942	14.3423	21.8497	20.1682	18.7868	0.350561	0.700877	0.114699	0.122869	5.65936	0.032074	0.00731215	0.0153331	0.0101054	0.0153331	1.08275
MSTRG.10228.1	MSTRG.10228	dpp3.1	dpp3	13.1168	16.0723	18.7652	15.9848	13.1677	15.5679	18.9895	15.9084	0.461596	0.778191	0.0452449	0.0614555	6.99029	0.0132512	0.000882347	-0.000187449	0.00478282	0.00478282	1.03186
MSTRG.22695.1	MSTRG.22695	dpp4.1	dpp4	0.435729	0.909022	2.96019	1.43498	0.30332	0.918261	2.58858	1.27005	0.512339	0.809036	-0.0966418	0.1475	4.70577	0.718795	0.0137699	0.0032519	0.0188642	0.0188642	0.935207
MSTRG.9017.1	MSTRG.9017	dpp8.1	dpp8	10.1433	12.0056	13.6254	11.9248	11.7285	13.0278	13.4405	12.7323	0.105879	0.389909	0.117298	0.0725404	6.91637	0.0079869	0.00293611	-0.000199917	0.00495705	0.00495705	1.0847
MSTRG.25298.1	MSTRG.25298	dppa2/4.1	dppa2/4	17.7502	16.7924	15.9741	16.8389	25.5589	24.5261	28.2141	26.0997	6.27e-10	1.08e-07	0.489651	0.0791862	6.21299	0.0780416	0.00215899	0.00278672	0.00724669	0.00724669	1.4041
MSTRG.21489.1	MSTRG.21489	dpy19l1.1	dpy19l1	15.0143	13.4751	12.4709	13.6534	19.5343	17.7242	19.7092	18.9892	1.26e-07	1.15e-05	0.376996	0.071332	6.49168	0.0542733	0.00144071	0.00488436	0.00619167	0.00619167	1.29864
MSTRG.16591.1	MSTRG.16591	dpy19l4.1	dpy19l4	4.6046	5.75105	5.46686	5.27417	5.36618	5.8957	4.86399	5.37529	0.257355	0.609705	0.0835565	0.0737699	6.41455	0.0108499	0.00170002	0.00612623	0.00646297	0.00646297	1.05963
MSTRG.12861.1	MSTRG.12861	dpy30.1	dpy30	305.41	346.916	330.67	327.665	343.719	398.419	399.289	380.475	5.38e-07	3.95e-05	0.229799	0.0458474	8.40022	0.0177803	0.000229967	0.000578233	0.002923	0.002923	1.17267
MSTRG.8763.1	MSTRG.8763	dpysl2.1	dpysl2	5.4788	4.05074	6.04654	5.19202	4.11948	3.38952	4.44196	3.98365	0.0166278	0.12609	-0.215095	0.0898163	5.82076	0.0432537	0.00296096	-0.00141318	0.00913948	0.00913948	0.861489
MSTRG.7319.1	MSTRG.7319	dpysl3.1	dpysl3	0.845399	2.01761	2.45886	1.77396	0.505661	1.30492	1.21596	1.00885	0.236543	0.585061	-0.504884	0.426541	4.20146	0.274002	0.245999	-0.237688	0.0269061	0.0269061	0.704717
MSTRG.17039.1	MSTRG.17039	dpysl4.1	dpysl4	24.553	22.1966	40.0936	28.9477	20.208	16.9832	31.0774	22.7562	0.000701021	0.0131095	-0.179822	0.0530576	7.61676	0.0735297	0.000544764	0.000515574	0.0036779	0.0036779	0.882812
MSTRG.10207.2	MSTRG.10207	drap1.2	drap1	103.341	99.6009	95.9706	99.6375	124.654	122.667	138.927	128.749	5.21e-07	3.83e-05	0.313123	0.0623939	7.63895	0.0353918	0.000864568	0.00497493	0.00364877	0.00497493	1.24239
MSTRG.17720.1	MSTRG.17720	draxin.1	draxin	3.74467	3.90206	8.32389	5.32354	2.59092	3.03298	4.44761	3.35717	0.00129956	0.0205201	-0.319977	0.0994929	5.60028	0.0948558	0.00372407	0.0111242	0.0104874	0.0111242	0.801083
MSTRG.21905.1	MSTRG.21905	drg2.1	drg2	97.6996	94.2834	88.9487	93.6439	101.798	98.0887	98.8782	99.5883	0.0269047	0.172507	0.109311	0.0493974	7.95985	0.00979574	0.000373223	0.000808512	0.00328693	0.00328693	1.07871
MSTRG.18251.1	MSTRG.18251	dscaml1.1	dscaml1	4.70642	6.13441	6.84708	5.89597	6.14271	8.63102	6.49201	7.08858	0.0515214	0.257461	0.226263	0.116204	6.94863	0.0341146	0.00100142	0.0192537	0.00487963	0.0192537	1.1698
MSTRG.16671.1	MSTRG.16671	dscc1.1	dscc1	16.9733	12.2333	13.078	14.0949	11.8109	10.8903	11.9362	11.5458	0.100076	0.378087	-0.145287	0.0883483	5.899	0.027478	0.00299298	0.00698549	0.00871515	0.00871515	0.904199
MSTRG.16009.1	MSTRG.16009	dsp.1	dsp	51.4438	50.4586	60.3558	54.0861	51.6559	48.9584	51.4316	50.682	0.936728	0.983449	-0.00329011	0.0414459	9.44364	0.00373067	7.71e-05	0.00249036	0.00249955	0.00249955	0.997722
MSTRG.12407.1	MSTRG.12407	dtl.1	dtl	27.9935	31.1122	31.6436	30.2498	23.6258	29.5266	29.2411	27.4645	0.317006	0.672037	-0.0556776	0.0556426	7.38735	0.00344992	0.000628884	0.000685617	0.00401527	0.00401527	0.962142
MSTRG.15492.1	MSTRG.15492	dtnbp1.1	dtnbp1	4.08302	4.75427	4.43957	4.42562	2.86887	3.87871	3.43195	3.39317	0.122851	0.42402	-0.223175	0.144645	4.55034	0.0207432	0.0104128	-0.00800573	0.0209703	0.0209703	0.856678
MSTRG.8553.1	MSTRG.8553	dtwd1.1	dtwd1	12.6595	16.7922	24.0173	17.823	13.4248	17.0491	21.2043	17.226	0.380184	0.722336	0.0712327	0.0811715	6.11046	0.0293749	0.00219394	0.00108777	0.00768928	0.00768928	1.05061
MSTRG.3044.1	MSTRG.3044	dtwd2.1	dtwd2	1.97923	2.9027	3.77981	2.88725	3.02001	4.02553	4.38927	3.8116	0.00836648	0.0784784	0.37125	0.14079	4.66847	0.0702931	0.0103825	-0.00203466	0.0193502	0.0193502	1.29347
MSTRG.5342.1	MSTRG.5342	dtx2.1	dtx2	2.61809	2.55267	3.22834	2.7997	2.23877	1.76605	2.81446	2.27309	0.166845	0.495687	-0.149104	0.107858	5.66257	0.0285344	0.00736498	0.0028721	0.010085	0.010085	0.90181
MSTRG.21089.1	MSTRG.21089	dtx3_1.1	dtx3_1	0.974771	1.70018	1.85891	1.51128	1.40293	1.61616	1.87986	1.63298	0.287256	0.64277	0.16562	0.155634	4.39954	0.0443479	0.013056	0.012129	0.023277	0.023277	1.12165
MSTRG.14279.1	MSTRG.14279	dtymk.1	dtymk	19.1784	22.2442	24.9787	22.1338	16.1343	21.5409	19.6524	19.1092	0.348354	0.699348	-0.0673378	0.0718049	6.77055	0.00569419	0.00239956	0.00151311	0.00533437	0.00533437	0.954398
MSTRG.23349.1	MSTRG.23349	dus1l.1	dus1l	21.6647	21.9049	25.7387	23.1027	19.2828	21.6681	21.4376	20.7961	0.484394	0.793932	-0.0487848	0.069767	7.08665	0.00218999	0.00272912	-0.000121825	0.00457204	0.00457204	0.96675
MSTRG.15065.2	MSTRG.15065	dus3l.2	dus3l	25.2052	18.5997	8.85028	17.5517	29.3213	27.2186	22.7265	26.4221	0.0241186	0.161034	0.542281	0.240454	6.89385	0.244598	0.0426115	0.0441157	0.00501235	0.0441157	1.45627
MSTRG.7973.1	MSTRG.7973	dus4l.1	dus4l	3.31614	8.04823	8.02299	6.46245	2.84099	5.84346	5.45104	4.71183	0.722672	0.910733	-0.196117	0.552612	5.20118	0.124663	0.44462	-0.437664	0.0134504	0.0134504	0.872897
MSTRG.7284.1	MSTRG.7284	dusp1.1	dusp1	65.7605	78.442	70.6547	71.6191	63.0847	73.5612	67.7532	68.1331	0.857971	0.96141	0.00876115	0.0489566	7.98891	0.00323146	0.000336335	0.000255507	0.00325879	0.00325879	1.00609
MSTRG.8926.1	MSTRG.8926	dusp11.1	dusp11	1.3416	1.71749	2.03436	1.69782	1.40823	1.47244	1.49928	1.45998	0.552505	0.832503	-0.0640639	0.10785	5.54536	0.00823317	0.0065954	0.0072842	0.010852	0.010852	0.956566
MSTRG.17086.1	MSTRG.17086	dusp11.2.1	dusp11.2	24.9615	25.6765	35.2886	28.6422	24.0504	22.7644	28.8957	25.2368	0.388505	0.7274	-0.0549843	0.0637623	7.50506	0.0135157	0.00226478	0.00121269	0.00383368	0.00383368	0.962605
MSTRG.2974.1	MSTRG.2974	dusp18.1	dusp18	5.73585	7.19673	4.86258	5.93172	4.31939	6.91247	5.00994	5.41394	0.866065	0.96319	-0.0270998	0.160678	4.34347	0.0399653	0.0145021	-0.00181605	0.024224	0.024224	0.981391
MSTRG.15519.1	MSTRG.15519	dusp22.1	dusp22	8.65489	7.13873	7.69961	7.83108	6.16639	5.06528	4.57791	5.26986	0.00063744	0.0121529	-0.31958	0.0935767	5.71398	0.0636524	0.00337097	0.000381961	0.00976393	0.00976393	0.801303
MSTRG.21291.1	MSTRG.21291	dusp23.1	dusp23	1.06313	3.35354	1.26665	1.89444	1.38416	3.04624	1.52363	1.98468	0.393834	0.73156	0.166115	0.194814	3.92359	0.214222	0.0231084	-0.00363992	0.0338204	0.0338204	1.12203
MSTRG.1259.1	MSTRG.1259	dusp4.1	dusp4	3.63707	3.42538	6.08097	4.38114	3.55018	2.72754	4.39278	3.55684	0.26116	0.614385	-0.120898	0.107594	5.30021	0.0550791	0.00473115	0.00815657	0.0126335	0.0126335	0.919615
MSTRG.26024.1	MSTRG.26024	dusp5.1	dusp5	80.8741	101.84	93.287	92.0003	89.3292	96.6029	104.255	96.7289	0.0964333	0.370887	0.111667	0.0671721	8.51817	0.00715574	0.000205961	0.00656217	0.00284649	0.00656217	1.08048
MSTRG.7589.1	MSTRG.7589	dusp6.1	dusp6	45.6585	49.3645	59.8588	51.6273	45.1111	44.5347	47.6727	45.7728	0.543595	0.827151	-0.0375846	0.0618793	7.87532	0.00430214	0.000358928	0.00538464	0.00337244	0.00538464	0.974285
MSTRG.11961.1	MSTRG.11961	dusp7.1	dusp7	0.988039	1.42373	1.79197	1.40125	1.1072	1.27572	1.28694	1.22328	0.81581	0.946032	-0.0372377	0.159861	4.35066	0.0206413	0.014234	0.0102284	0.0240995	0.0240995	0.974519
MSTRG.8541.1	MSTRG.8541	dut.1	dut	29.6617	43.1951	47.9757	40.2775	24.3136	30.5353	42.591	32.48	0.0656092	0.298511	-0.139778	0.0759214	6.69355	0.0337997	0.00152577	0.00712032	0.00555259	0.00712032	0.907659
MSTRG.27924.1	MSTRG.27924	dut_1.1	dut_1	185.333	249.943	283.521	239.599	184.904	214.487	240.041	213.144	0.817142	0.946742	0.011861	0.0512971	7.77955	0.00326099	0.000469923	0.00258267	0.00347717	0.00347717	1.00826
MSTRG.9544.1	MSTRG.9544	dvl2.1	dvl2	75.5886	68.9668	76.2732	73.6095	78.0536	81.7511	84.0262	81.277	0.000752354	0.0138174	0.16269	0.0482795	8.07765	0.0113652	0.000319737	0.00056738	0.00317663	0.00317663	1.11937
MSTRG.22626.1	MSTRG.22626	dync1i2.1	dync1i2	4.09395	2.07496	3.75705	3.30865	2.35544	3.3092	2.37951	2.68139	0.660271	0.883744	-0.138298	0.314644	5.26795	0.0773335	0.0282504	0.120251	0.0128922	0.120251	0.90859
MSTRG.15835.1	MSTRG.15835	dync1li1.1	dync1li1	2.4225	1.72423	1.14766	1.7648	0.969033	1.33446	1.27436	1.19262	0.577364	0.846114	-0.275442	0.494298	4.28279	0.110867	0.34118	-0.207271	0.025316	0.025316	0.826197
MSTRG.12465.1	MSTRG.12465	dync2li1.1	dync2li1	3.74675	2.76638	4.23243	3.58185	2.49188	1.75486	2.49299	2.24658	0.0200983	0.142595	-0.396553	0.170597	4.70159	0.0856972	0.0247368	-0.0235749	0.018918	0.018918	0.759671
MSTRG.2605.1	MSTRG.2605	dynll1.1	dynll1	113.024	159.959	159.572	144.185	96.4716	147.126	148.632	130.743	0.582944	0.849412	-0.0234019	0.0426195	9.21175	0.0189499	0.00017687	0.00176078	0.00254776	0.00254776	0.98391
MSTRG.4412.1	MSTRG.4412	dynll2.1	dynll2	13.1891	15.4243	15.2644	14.6259	14.9449	21.5203	25.419	20.6281	0.000719242	0.0133935	0.412618	0.121999	5.3411	0.0656477	0.00472747	0.0175983	0.0123149	0.0175983	1.3311
MSTRG.23603.1	MSTRG.23603	dynlrb1.1	dynlrb1	13.4636	15.2239	19.3429	16.0102	12.9698	16.0338	21.2613	16.755	0.293219	0.649309	0.0960812	0.0914113	5.95468	0.0225695	0.00410528	-0.0019592	0.00842875	0.00842875	1.06887
MSTRG.13328.1	MSTRG.13328	dynlt1.1	dynlt1	1.97863	4.60535	9.70758	5.43052	1.11374	1.93707	3.73013	2.26031	0.26584	0.619233	-0.671525	0.603513	4.07281	0.402628	0.51656	-0.499213	0.0297813	0.0297813	0.627843
MSTRG.3727.2	MSTRG.3727	dyrk1a.2	dyrk1a	0.129826	0.04997	0.240833	0.14021	0.03316	0.032	0.180526	0.0818953	0.49906	0.802229	-0.524592	0.77606	1.29046	0.528206	0.42044	-0.316181	0.482964	0.482964	0.695156
MSTRG.18775.1	MSTRG.18775	dyrk1a.2.1	dyrk1a.2	0.134864	0.464545	3.19321	1.26421	0.786211	0.368006	1.74849	0.967568	0.741831	0.918545	0.371568	1.12791	4.11367	1.17582	1.87946	-1.08555	0.0288143	0.0288143	1.29376
MSTRG.7692.1	MSTRG.7692	dyrk2.1	dyrk2	5.42779	4.78576	3.53283	4.58213	1.56994	5.07745	5.03025	3.89254	0.703324	0.902727	-0.188546	0.495083	6.19452	0.193564	0.235719	0.131942	0.00732406	0.131942	0.877489
MSTRG.4850.1	MSTRG.4850	dyrk3.1	dyrk3	2.03534	1.97935	2.69933	2.23801	2.06169	1.99007	2.01257	2.02144	0.835462	0.954254	-0.0201825	0.0971708	5.60479	0.0088846	0.00370534	0.00889199	0.0104579	0.0104579	0.986108
MSTRG.8489.1	MSTRG.8489	dyx1c1.1	dyx1c1	8.09122	6.47322	10.5113	8.35858	6.45056	6.36137	6.8606	6.55751	0.150165	0.46967	-0.155395	0.107992	5.70881	0.0262965	0.00347808	0.0140154	0.00979564	0.0140154	0.897886
MSTRG.14412.1	MSTRG.14412	dzip1l.1	dzip1l	8.0921	5.31756	12.5175	8.64237	5.89514	4.40886	5.95814	5.42071	0.022943	0.155653	-0.372162	0.163632	6.17018	0.12622	0.00226961	0.0378935	0.00742758	0.0378935	0.772624
MSTRG.23615.1	MSTRG.23615	e2f1.1	e2f1	5.51078	5.68993	6.88843	6.02971	4.64811	5.51846	6.43968	5.53542	0.930699	0.982424	-0.00656456	0.0754847	6.33234	0.00354569	0.00177722	0.000908193	0.0067697	0.0067697	0.99546
MSTRG.15190.1	MSTRG.15190	e2f3.1	e2f3	77.4099	100.454	131.424	103.096	69.8931	88.1811	107.45	88.5081	0.08716	0.35028	-0.0797226	0.0466058	8.29406	0.0280755	0.0002591	0.00103817	0.00299905	0.00299905	0.94624
MSTRG.10088.1	MSTRG.10088	e2f4.1	e2f4	30.0192	31.7509	32.0216	31.2639	25.2347	23.5888	23.3941	24.0725	0.000928957	0.0160987	-0.199289	0.0601862	7.0989	0.0170721	0.000887097	0.00274825	0.00454647	0.00454647	0.87098
MSTRG.14508.1	MSTRG.14508	e2f6.1	e2f6	16.9967	17.8857	19.2919	18.0581	15.1178	17.4957	17.8511	16.8215	0.941285	0.98488	-0.00400143	0.0543263	7.5034	0.000472825	0.000590926	0.000491681	0.0038361	0.0038361	0.99723
MSTRG.7761.1	MSTRG.7761	e2f7.1	e2f7	21.3957	27.1751	32.143	26.9046	20.5589	24.4909	23.024	22.6913	0.290076	0.645318	-0.0887546	0.0838926	7.79154	0.00991671	0.00062006	0.00993689	0.00346354	0.00993689	0.940334
MSTRG.25658.1	MSTRG.25658	e2f8.1	e2f8	67.6596	92.4392	82.4794	80.8594	62.2275	93.4311	105.287	86.982	0.235423	0.583598	0.105367	0.0888042	8.66053	0.0285648	0.00109043	0.0107388	0.00276478	0.0107388	1.07577
MSTRG.21681.1	MSTRG.21681	e4f1.1	e4f1	58.3665	51.9877	53.4925	54.6156	59.8973	53.8089	58.45	57.3854	0.0847014	0.344654	0.0912724	0.0529411	8.16588	0.0105897	0.00110369	-0.00034275	0.00310045	0.00310045	1.06531
MSTRG.15796.1	MSTRG.15796	eaf1.1	eaf1	1.25635	1.24037	1.96799	1.48823	1.22625	1.35519	1.67615	1.4192	0.763765	0.927474	0.0389066	0.129456	4.8642	0.0190904	0.00823987	-0.00313842	0.0168983	0.0168983	1.02733
MSTRG.20819.1	MSTRG.20819	eapp.1	eapp	32.1385	36.5026	46.1335	38.2582	24.2148	37.301	46.0472	35.8543	0.71275	0.906166	-0.0337773	0.0917448	7.06065	0.0359317	0.00493622	0.00768944	0.00462718	0.00768944	0.976859
MSTRG.21790.1	MSTRG.21790	ears2.1	ears2	6.83851	7.30906	7.10134	7.08297	6.90997	7.40829	7.226	7.18142	0.597984	0.855267	0.05892	0.111739	5.48741	0.00142006	0.00747997	-0.00705164	0.0112483	0.0112483	1.04169
MSTRG.16648.1	MSTRG.16648	ebag9.1	ebag9	34.3777	35.2437	36.5547	35.392	35.6504	45.8961	33.8541	38.4669	0.163539	0.49108	0.13075	0.0938441	6.99073	0.0168391	0.0043381	0.00887198	0.00478183	0.00887198	1.09486
MSTRG.8768.1	MSTRG.8768	ebf2.1	ebf2	23.1441	16.3951	25.2109	21.5834	13.4149	11.7448	15.8415	13.6671	4.79e-10	8.81e-08	-0.405322	0.0651026	6.83489	0.0816842	0.0011953	0.00244081	0.00516223	0.00516223	0.755068
MSTRG.17048.1	MSTRG.17048	ebf3.1	ebf3	0.544686	0.551226	0.684139	0.59335	0.422491	0.245466	0.536921	0.401626	0.127556	0.432206	-0.350325	0.229901	3.87303	0.102685	0.0439191	0.0141954	0.0353622	0.0353622	0.784408
MSTRG.11033.1	MSTRG.11033	ebna1bp2.1	ebna1bp2	2.43971	2.61482	1.83563	2.29672	1.95608	1.94596	2.01907	1.9737	0.662066	0.884501	-0.0695001	0.159016	4.79626	0.0273347	0.0202048	0.00421243	0.0177245	0.0177245	0.952968
MSTRG.27206.1	MSTRG.27206	ebna1bp2_1.1	ebna1bp2_1	346.8	171.973	172.786	230.52	351.19	160.631	197.454	236.425	0.14926	0.46858	0.0883184	0.0612408	7.94059	0.175682	0.000390737	0.00523492	0.00330594	0.00523492	1.06313
MSTRG.27598.1	MSTRG.27598	ece1.1	ece1	38.0803	33.1127	36.321	35.838	36.3919	34.9074	38.815	36.7047	0.279822	0.635601	0.0724149	0.0670061	6.69253	0.00820533	0.00117915	-0.00101386	0.00555558	0.00555558	1.05148
MSTRG.14092.1	MSTRG.14092	ece2.1	ece2	2.28294	2.55967	2.50354	2.44872	0.873559	1.90844	3.21672	1.99957	0.440931	0.764526	-0.27503	0.356894	5.4758	0.165269	0.118472	0.0725874	0.0113293	0.0725874	0.826433
MSTRG.20137.1	MSTRG.20137	ech1.1	ech1	4.9868	8.92755	4.08511	5.99982	5.48719	10.9348	5.95344	7.45848	0.00802895	0.0762031	0.291287	0.109884	5.28579	0.150018	0.00536356	0.00621714	0.0127482	0.0127482	1.22373
MSTRG.11271.1	MSTRG.11271	echdc2.1	echdc2	5.60369	8.22245	4.04305	5.95639	6.69014	8.49113	6.03364	7.07164	0.023198	0.156705	0.261178	0.115048	5.10665	0.0889558	0.0055535	0.0136901	0.0143007	0.0143007	1.19846
MSTRG.17804.1	MSTRG.17804	echs1.1	echs1	20.1595	22.2466	26.9563	23.1208	19.5461	23.6925	30.1648	24.4678	0.0722381	0.315031	0.128485	0.0714752	6.48889	0.0141643	0.00146185	0.00153644	0.0062012	0.0062012	1.09314
MSTRG.21702.1	MSTRG.21702	eci1.1	eci1	8.42268	7.78276	6.98981	7.73175	6.55583	6.74911	6.09207	6.46567	0.309202	0.663935	-0.11935	0.117367	5.12722	0.0163755	0.00655327	-0.00497319	0.0141091	0.0141091	0.920603
MSTRG.15505.1	MSTRG.15505	eci2.1	eci2	2.16706	2.44046	2.33524	2.31425	1.9979	2.46378	2.97337	2.47835	0.459765	0.776743	0.12563	0.169946	4.22468	0.0128556	0.0168867	-0.000606377	0.0264359	0.0264359	1.09098
MSTRG.21140.1	MSTRG.21140	ecm1.1	ecm1	1.93244	3.08446	3.88461	2.96717	2.88319	4.35557	3.5505	3.59642	0.0624649	0.289883	0.272712	0.146385	5.69982	0.0677368	0.00434532	0.0277975	0.00985102	0.0277975	1.20808
MSTRG.9327.1	MSTRG.9327	ecsit.1	ecsit	7.2148	8.71799	8.39317	8.10865	8.54675	7.92824	10.3154	8.93012	0.170837	0.502195	0.141398	0.103246	5.98341	0.0143651	0.00258794	0.0134018	0.00828572	0.0134018	1.10297
MSTRG.19283.1	MSTRG.19283	eda.1	eda	0.669262	0.461316	0.638608	0.589729	1.53954	1.00992	0.88635	1.14527	0.229818	0.578327	0.695676	0.579331	3.54434	0.21543	0.455885	-0.415921	0.0475513	0.0475513	1.61964
MSTRG.19266.1	MSTRG.19266	eda2r.1	eda2r	2.11412	2.3938	3.61757	2.7085	8.167	4.85199	7.32178	6.78026	0.00117435	0.0191879	0.966985	0.297989	5.29187	0.343862	0.120496	-0.0473567	0.0126997	0.0126997	1.95475
MSTRG.10444.1	MSTRG.10444	edc4.1	edc4	1.22268	1.44695	4.74334	2.47099	4.1203	7.83388	2.47342	4.8092	0.680001	0.892415	0.798567	1.9361	5.70358	0.518704	5.61291	-4.8625	0.00982778	0.00982778	1.73937
MSTRG.11982.1	MSTRG.11982	edem1.1	edem1	12.1548	14.5686	20.0088	15.5774	15.3736	15.8071	20.8042	17.3283	0.00871237	0.0807785	0.169674	0.0646836	6.91682	0.0339009	0.00102514	0.00525082	0.00495595	0.00525082	1.1248
MSTRG.23656.1	MSTRG.23656	edem2.1	edem2	2.3825	3.85805	2.6287	2.95642	3.91278	6.21495	4.63942	4.92238	2.48e-07	2.05e-05	0.560123	0.108567	5.29546	0.131303	0.00500909	-0.00318249	0.0126712	0.0126712	1.47439
MSTRG.11585.1	MSTRG.11585	edem3.1	edem3	5.71515	6.32545	8.27851	6.77304	4.96854	6.09933	7.02751	6.03179	0.510629	0.807781	-0.0405684	0.0616673	7.01877	0.0095219	0.000985624	0.000176661	0.00471865	0.00471865	0.972272
MSTRG.18833.1	MSTRG.18833	edf1.1	edf1	343.125	346.104	359.936	349.722	342.87	374.481	398.149	371.834	0.00808279	0.0765768	0.116691	0.0440579	8.78362	0.00464138	0.00020861	2.67e-05	0.00270304	0.00270304	1.08425
MSTRG.17068.1	MSTRG.17068	edrf1.1	edrf1	6.35988	7.65213	8.46713	7.49305	6.53492	6.90921	7.46089	6.96834	0.767581	0.928728	-0.0186518	0.0631109	6.9206	0.00406489	0.0010277	0.00241058	0.00494678	0.00494678	0.987155
MSTRG.6701.1	MSTRG.6701	eed.1	eed	81.0794	96.6264	97.3206	91.6755	75.1379	85.9249	91.5046	84.1891	0.669188	0.888085	-0.0205418	0.0480776	8.16509	0.00144993	0.000366072	0.000583072	0.0031011	0.0031011	0.985862
MSTRG.13743.1	MSTRG.13743	eef1a1.1	eef1a1	1175.56	1179.43	1162.91	1172.64	1050.45	982.156	1192.03	1074.88	0.593189	0.853207	-0.0365144	0.0683508	11.4415	0.0060893	8.13e-05	0.00692649	0.0031102	0.00692649	0.975008
MSTRG.5260.1	MSTRG.5260	eef1a1o.1	eef1a1o	7741.24	9590.71	8838	8723.32	7447.36	9804.32	9328.23	8859.97	0.348665	0.699708	0.0518361	0.0553106	12.5539	0.0070591	3.63e-06	0.00116868	0.00458527	0.00458527	1.03658
MSTRG.22337.1	MSTRG.22337	eef1b2.1	eef1b2	528.401	574.138	417.251	506.597	451.578	519.332	506.85	492.587	0.735455	0.915947	0.0361435	0.106972	8.76937	0.0171173	0.000165158	0.0169994	0.00270977	0.0169994	1.02537
MSTRG.16802.1	MSTRG.16802	eef1d.1	eef1d	16.8893	13.1101	6.03375	12.011	11.2447	9.57877	5.51758	8.78035	0.111356	0.401076	-0.21957	0.13791	5.48436	0.201767	0.0172593	-0.00993731	0.0112695	0.0112695	0.858821
MSTRG.16020.1	MSTRG.16020	eef1e1.1	eef1e1	76.3319	95.088	101.622	91.0141	65.6838	91.0314	96.9439	84.553	0.752681	0.923133	0.0175628	0.0557362	7.39123	0.00695515	0.000650808	0.00188279	0.00400898	0.00400898	1.01225
MSTRG.10371.1	MSTRG.10371	eef1g.1	eef1g	519.71	576.35	522.533	539.531	466.67	591.198	558.493	538.787	0.452895	0.772971	0.0364332	0.0485389	9.8201	0.00372618	5.21e-05	0.00348191	0.00247181	0.00348191	1.02558
MSTRG.1160.1	MSTRG.1160	eef2.1.1	eef2.1	711.69	780.473	1068.14	853.434	615.315	699.587	896.787	737.23	0.0229818	0.155801	-0.0971402	0.0427227	10.8479	0.0235078	1.98e-05	0.0001761	0.00271804	0.00271804	0.934884
MSTRG.12061.1	MSTRG.12061	eefsec.1	eefsec	7.58557	8.88306	8.96697	8.47853	7.21949	7.18888	7.90386	7.43741	0.319316	0.674318	-0.0863168	0.0866752	5.88024	0.00462886	0.00245439	0.00221841	0.0088145	0.0088145	0.941924
MSTRG.15801.1	MSTRG.15801	efcab1.1	efcab1	15.6834	16.2253	22.7631	18.2239	12.8515	12.2764	15.8991	13.6757	0.0150698	0.118588	-0.217889	0.0896405	5.90975	0.0284596	0.00339425	-0.000855165	0.00865887	0.00865887	0.859823
MSTRG.7996.1	MSTRG.7996	efcab10.1	efcab10	55.7557	45.023	50.2849	50.3545	44.9547	42.1419	40.116	42.4042	0.246446	0.59727	-0.0814249	0.0702529	6.56584	0.0243688	0.00145796	0.00174476	0.00594524	0.00594524	0.945124
MSTRG.20294.1	MSTRG.20294	efcab11.1	efcab11	8.50179	7.11425	9.28366	8.2999	6.4975	6.27441	9.65008	7.474	0.819368	0.947669	-0.0391316	0.171361	4.1976	0.0240541	0.0170616	-0.0037404	0.0269854	0.0269854	0.973241
MSTRG.11214.1	MSTRG.11214	efcab14.1	efcab14	11.206	7.22891	9.43285	9.28926	8.15259	12.6421	9.71141	10.1687	0.544879	0.827633	0.150877	0.249197	6.2066	0.0472586	0.0378252	0.0553238	0.00727336	0.0553238	1.11024
MSTRG.3937.1	MSTRG.3937	efcab5.1	efcab5	3.00698	2.04183	2.48159	2.51013	2.23339	1.71546	1.66442	1.87109	0.0196351	0.14028	-0.245277	0.105123	5.39579	0.0564758	0.00467231	0.000296534	0.0119038	0.0119038	0.843654
MSTRG.25345.1	MSTRG.25345	efcab6.1	efcab6	8.22131	7.66771	9.16634	8.35179	6.50116	7.90244	6.86315	7.08892	0.246083	0.597056	-0.127374	0.109813	5.2746	0.00961647	0.00525013	0.0061722	0.0128383	0.0128383	0.915496
MSTRG.10236.1	MSTRG.10236	efemp2.1	efemp2	58.2418	70.0807	76.4929	68.2718	45.9531	56.1602	53.1206	51.7446	2.77e-06	0.000157808	-0.217076	0.0463098	8.33151	0.0175605	0.000245472	0.0016163	0.00297143	0.00297143	0.860307
MSTRG.15926.1	MSTRG.15926	efhb.1	efhb	0.545304	0.428762	1.82013	0.931397	0.434146	0.272071	0.510843	0.405687	NA	NA	NA	NA	NA	NA	NA	NA	NA	NA	#VALUE!
MSTRG.23882.1	MSTRG.23882	efhc1.1	efhc1	21.097	15.4358	33.8463	23.4597	12.8474	12.6704	19.1667	14.8948	0.000272317	0.00634437	-0.384733	0.105687	6.6512	0.124976	0.00149183	0.0152628	0.00567845	0.0152628	0.765921
MSTRG.14303.1	MSTRG.14303	efhd1.1	efhd1	44.3676	37.8802	49.3528	43.8669	35.8005	32.6472	33.967	34.1382	0.00149886	0.0229953	-0.180611	0.0568872	7.76711	0.0210574	0.000466478	0.00438775	0.00349147	0.00438775	0.882329
MSTRG.18123.1	MSTRG.18123	efhd2.1	efhd2	0.886155	0.467174	0.726381	0.693237	0.706974	0.736177	0.595211	0.679454	0.817874	0.94702	0.0714512	0.31028	2.91647	0.0586354	0.0570797	0.00642756	0.0873305	0.0873305	1.05077
MSTRG.8588.1	MSTRG.8588	efl1.1	efl1	1.60263	1.9652	2.45104	2.00629	1.83197	2.44321	3.8975	2.72423	0.00249856	0.0333814	0.325318	0.107596	5.36709	0.0833071	0.00524781	0.0111282	0.0121175	0.0121175	1.25294
MSTRG.28099.1	MSTRG.28099	efna1.1	efna1	130.834	157.621	130.421	139.625	114.379	146.787	138.335	133.167	0.788317	0.935877	-0.0193525	0.0720773	6.49534	0.00877194	0.00154219	0.00625051	0.00617918	0.00625051	0.986675
MSTRG.27717.1	MSTRG.27717	efna4.1	efna4	45.9438	62.9219	61.3334	56.7331	44.4481	58.0178	61.4171	54.6277	0.466063	0.78189	0.0561038	0.0769706	6.30588	0.00789954	0.00201457	-0.000153038	0.00687214	0.00687214	1.03965
MSTRG.19280.1	MSTRG.19280	efnb1.1	efnb1	26.8791	25.6211	33.6807	28.727	22.6542	23.2337	26.4382	24.1087	0.0119124	0.10133	-0.118298	0.047042	8.20566	0.0112392	0.000251594	0.00134717	0.00306783	0.00306783	0.921274
MSTRG.5774.1	MSTRG.5774	efnb2.1	efnb2	78.5956	76.3048	123.02	92.6401	70.7738	61.0702	87.8066	73.2169	0.0226787	0.154591	-0.136984	0.0601124	9.05292	0.0311147	0.000127732	0.00529252	0.00259501	0.00529252	0.909418
MSTRG.2316.1	MSTRG.2316	efs.1	efs	25.4619	18.1411	24.6593	22.7541	16.8694	19.1641	23.868	19.9672	0.505204	0.805327	-0.0905035	0.135825	6.94083	0.0281434	0.0118241	0.0158486	0.00489817	0.0158486	0.939195
MSTRG.23214.1	MSTRG.23214	eftud2.1	eftud2	3.3052	4.94962	4.18004	4.14495	2.88755	4.16928	4.46305	3.83996	0.75917	0.925928	-0.0316989	0.103398	6.07309	0.0249056	0.00817793	0.00181514	0.00785888	0.00785888	0.978268
MSTRG.3435.1	MSTRG.3435	egflam.1	egflam	31.4085	26.7822	33.2441	30.4783	25.2951	19.1082	19.811	21.4048	0.000220999	0.00534434	-0.312747	0.08467	7.80747	0.0513142	0.000414672	0.0103388	0.00344566	0.0103388	0.805107
MSTRG.13218.1	MSTRG.13218	egln1.1	egln1	2.34459	3.60747	3.73672	3.22959	2.94688	3.42947	4.00334	3.45989	0.17979	0.515074	0.149873	0.111729	5.23207	0.0249842	0.00553681	0.00561198	0.0131881	0.0131881	1.10947
MSTRG.20937.2	MSTRG.20937	egln3.2	egln3	0	0	1.19003	0.396676	1.04221	0	0.771929	0.604713	0.38168	0.723087	1.34682	1.53956	1.44666	5.51455	2.87348	0.68189	0.410271	0.68189	2.5435
MSTRG.16978.1	MSTRG.16978	egr2.1	egr2	11.7148	8.20871	11.1041	10.3426	7.8609	7.52572	9.66106	8.34923	0.0993978	0.377139	-0.1493	0.0906068	6.46196	0.0309556	0.00162767	0.0106867	0.00629435	0.0106867	0.901688
MSTRG.10264.1	MSTRG.10264	ehd1.1	ehd1	56.4508	65.4247	82.4133	68.0963	53.4664	64.9008	63.7186	60.6953	0.427405	0.754775	-0.0608808	0.0767108	7.70482	0.0114365	0.00043788	0.00838894	0.00356562	0.00838894	0.958679
MSTRG.19977.1	MSTRG.19977	ehmt2.1	ehmt2	6.18733	7.55955	5.3445	6.36379	4.54928	6.78696	2.92439	4.75354	0.634522	0.871819	-0.300491	0.632119	6.13917	0.111147	0.591799	-0.564185	0.00756203	0.00756203	0.811976
MSTRG.22928.1	MSTRG.22928	eif1.1	eif1	611.38	837.036	768.975	739.13	704.68	983.152	1021.99	903.275	2.82e-07	2.32e-05	0.247804	0.0482581	9.56289	0.0334222	8.96e-05	0.00340364	0.00248408	0.00340364	1.1874
MSTRG.10192.1	MSTRG.10192	eif1ad.1	eif1ad	95.6415	87.8565	60.476	81.3247	105.103	110.929	87.1825	101.072	0.000210744	0.00514806	0.293683	0.0792502	7.35062	0.075789	0.000651803	0.00876908	0.00407585	0.00876908	1.22577
MSTRG.4214.1	MSTRG.4214	eif1ax.1	eif1ax	304.401	433.052	668.973	468.809	323.716	387.645	589.211	433.524	0.714045	0.906681	0.0235184	0.0641829	9.27476	0.0616593	8.77e-05	0.00609144	0.00253225	0.00609144	1.01644
MSTRG.15666.1	MSTRG.15666	eif1b.1	eif1b	1476.19	1527.35	1508.73	1504.09	1606.99	1605.23	1703.16	1638.46	4.12e-05	0.00144091	0.16972	0.0413913	10.3614	0.0125049	2.95e-05	0.0014848	0.00254036	0.00254036	1.12484
MSTRG.14151.1	MSTRG.14151	eif2a.1	eif2a	29.1161	21.8402	21.8437	24.2666	26.7209	23.711	23.9871	24.8063	0.228989	0.577393	0.074873	0.0622402	6.9546	0.0244905	0.000945214	0.00380259	0.00486555	0.00486555	1.05327
MSTRG.2809.1	MSTRG.2809	eif2b1.1	eif2b1	29.2845	27.0307	23.1477	26.4876	26.9456	26.5796	26.0889	26.538	0.37192	0.716981	0.0690827	0.0773704	6.35388	0.0187583	0.0022917	0.00399441	0.00668757	0.00668757	1.04905
MSTRG.20199.1	MSTRG.20199	eif2b2.1	eif2b2	14.4355	13.6534	14.1106	14.0665	13.2188	13.0381	14.1232	13.46	0.821213	0.949007	0.019499	0.0862845	5.91511	0.00428168	0.00253652	-0.00160344	0.008631	0.008631	1.01361
MSTRG.10959.1	MSTRG.10959	eif2b3.1	eif2b3	23.4143	18.3913	22.8033	21.5363	18.3311	17.8544	21.536	19.2405	0.40874	0.741392	-0.0590342	0.0714602	6.47377	0.0140798	0.00140656	0.00519248	0.00625328	0.00625328	0.959907
MSTRG.4849.1	MSTRG.4849	eif2d.1	eif2d	8.01519	7.35594	3.09632	6.15582	3.77113	7.38494	3.188	4.78136	0.869623	0.964201	-0.185218	1.12843	5.43468	0.219646	1.8984	-1.79982	0.0116209	0.0116209	0.879516
MSTRG.21055.1	MSTRG.21055	eif2s1.1	eif2s1	157.683	150.094	235.236	181.004	159.281	143.976	204.96	169.406	0.953946	0.988356	0.002504	0.0433581	8.84629	0.0277761	0.00014524	0.00239658	0.00267465	0.00267465	1.00174
MSTRG.4191.1	MSTRG.4191	eif2s3.1	eif2s3	221.54	222.785	237.674	227.333	206.364	216.206	221.005	214.525	0.863461	0.9628	0.00717879	0.0417444	9.36344	0.0012565	0.000100406	-3.26e-05	0.00251349	0.00251349	1.00499
MSTRG.24653.1	MSTRG.24653	eif3a.1	eif3a	138.38	124.408	171.774	144.854	121.968	110.428	149.348	127.248	0.0318589	0.19182	-0.0881988	0.0410958	9.80445	0.0230399	6.16e-05	0.000305463	0.00247174	0.00247174	0.940696
MSTRG.21926.1	MSTRG.21926	eif3b.1	eif3b	115.097	120.591	189.469	141.719	106.493	97.4439	159.249	121.062	0.0151353	0.119057	-0.109365	0.0450225	8.96281	0.049428	0.000143337	0.0028972	0.00262716	0.0028972	0.926996
MSTRG.27246.1	MSTRG.27246	eif3c.1	eif3c	173.399	187.675	228.932	196.669	150.219	155.435	201.36	169.005	0.00251027	0.033456	-0.126273	0.0417831	9.34381	0.0233006	0.000101408	0.00156947	0.00251734	0.00251734	0.916195
MSTRG.11832.1	MSTRG.11832	eif3d.1	eif3d	357.68	342.346	428.238	376.088	305.005	289.874	364.672	319.85	0.00328028	0.040742	-0.122143	0.0415426	9.53918	0.0145334	0.000102023	1.34e-05	0.00248666	0.00248666	0.918822
MSTRG.16608.1	MSTRG.16608	eif3e.1	eif3e	297.33	328.652	414.845	346.942	261.28	278.418	366.815	302.171	0.0265059	0.171202	-0.0934219	0.0421062	9.20341	0.0174332	0.000109459	0.000388717	0.00254994	0.00254994	0.937297
MSTRG.24824.1	MSTRG.24824	eif3f.1	eif3f	641.221	611.498	647.953	633.557	521.935	584.338	659.212	588.495	0.409592	0.741758	-0.0410423	0.0497716	9.44723	0.00430154	7.81e-05	0.00363772	0.00249899	0.00363772	0.971952
MSTRG.9269.1	MSTRG.9269	eif3g.1	eif3g	626.354	605.013	557.074	596.147	569.52	644.772	629.316	614.536	0.213389	0.557173	0.0690073	0.0554588	9.43337	0.00459504	9.34e-05	0.00452013	0.00250118	0.00452013	1.04899
MSTRG.16654.1	MSTRG.16654	eif3h.1	eif3h	177.385	176.762	258.7	204.283	147.806	148.96	207.977	168.248	0.000822843	0.0146727	-0.144331	0.0431482	8.89186	0.0330382	0.000137387	9.14e-05	0.00265526	0.00265526	0.904799
MSTRG.5181.1	MSTRG.5181	eif3i.1	eif3i	199.654	229.228	295.583	241.488	189.223	212.828	268.971	223.674	0.743228	0.918873	-0.0138693	0.0423385	9.11042	0.0123504	0.000112283	5.03e-05	0.00257653	0.00257653	0.990433
MSTRG.8964.1	MSTRG.8964	eif3j.1	eif3j	141.355	93.9494	87.3963	107.567	130.249	100.462	95.1978	108.636	0.122343	0.422764	0.0861153	0.0557376	8.84751	0.0675797	0.000602483	0.00405753	0.00267411	0.00405753	1.06151
MSTRG.20131.1	MSTRG.20131	eif3k.1	eif3k	543.961	525.606	526.81	532.125	453.333	509.516	507.785	490.211	0.75358	0.92371	-0.014477	0.0461165	8.77192	0.00328177	0.000147387	0.00304271	0.00270856	0.00304271	0.990016
MSTRG.11785.1	MSTRG.11785	eif3l.1	eif3l	1.46559	4.36577	12.0781	5.96982	2.12871	3.31871	9.61331	5.02024	0.97333	0.993266	0.00710068	0.212393	5.02627	0.617931	0.0355323	0.032134	0.0150885	0.032134	1.00493
MSTRG.9737.1	MSTRG.9737	eif3m.1	eif3m	473.505	480.537	553.74	502.594	408.346	456.205	516.002	460.184	0.32817	0.681793	-0.0405028	0.0414221	9.46523	0.00478013	7.74e-05	0.000457435	0.00249629	0.00249629	0.972316
MSTRG.26949.1	MSTRG.26949	eif4a1.1	eif4a1	2226.83	1756.09	1674.93	1885.95	1764.05	1670.34	1621.75	1685.38	0.25772	0.609705	-0.0601801	0.0531722	11.0723	0.0205951	1.66e-05	0.00422434	0.00284146	0.00422434	0.959144
MSTRG.13849.2	MSTRG.13849	eif4a2.2	eif4a2	34.9867	25.8708	24.4554	28.4376	30.6695	26.5674	21.6534	26.2967	0.905844	0.975471	-0.0109157	0.0922849	7.05264	0.0527467	0.00813032	-0.00512986	0.00464442	0.00464442	0.992462
MSTRG.12828.1	MSTRG.12828	eif4a3.1	eif4a3	434.194	495.335	609.028	512.852	412.221	485.258	568.707	488.729	0.815484	0.945944	0.00959328	0.0411097	9.70183	0.00944879	6.11e-05	7.36e-05	0.00247389	0.00247389	1.00667
MSTRG.6333.1	MSTRG.6333	eif4b.1	eif4b	81.6717	81.6612	106.793	90.0418	60.8964	65.4939	93.8406	73.4103	0.104511	0.387488	-0.169746	0.104564	8.65058	0.0314624	0.0136305	-0.0103138	0.00277012	0.00277012	0.888999
MSTRG.7400.1	MSTRG.7400	eif4e1b.1	eif4e1b	30.787	47.488	45.3583	41.2111	33.6496	43.0323	50.132	42.2713	0.264093	0.617118	0.0839697	0.0751899	6.4086	0.0250209	0.0019957	0.00477121	0.00648458	0.00648458	1.05993
MSTRG.14015.1	MSTRG.14015	eif4e2.1	eif4e2	0.441488	0	1.1938	0.545097	0	1.67088	0.994265	0.888383	0.860304	0.96207	0.39496	2.24426	1.91969	4.25923	0.802795	6.75225	0.249123	6.75225	1.31491
MSTRG.25023.2	MSTRG.25023	eif4e2_1.2	eif4e2_1	77.7006	71.1643	58.9492	69.2714	64.1597	71.4823	73.5091	69.7171	0.603972	0.857754	0.0590366	0.113817	7.02254	0.0140051	0.00251879	0.0169127	0.00471028	0.0169127	1.04177
MSTRG.12171.1	MSTRG.12171	eif4e3.1	eif4e3	6.48861	9.12382	16.707	10.7731	6.41269	7.0945	10.1784	7.89519	0.172423	0.504539	-0.193295	0.141664	4.85357	0.0975977	0.00833668	0.0217664	0.0170262	0.0217664	0.874606
MSTRG.17367.1	MSTRG.17367	eif4ebp2.1	eif4ebp2	22.2934	22.5989	25.5966	23.4963	23.5985	24.837	28.2415	25.559	0.000336279	0.00750183	0.173807	0.0484735	8.03844	0.0104769	0.00031228	0.000515412	0.00321223	0.00321223	1.12803
MSTRG.2620.1	MSTRG.2620	eif4enif1.1	eif4enif1	29.7422	29.3204	32.1165	30.393	30.2513	33.5185	30.6109	31.4602	0.222328	0.5686	0.0802659	0.0657723	7.81624	0.00368277	0.00305306	7.68e-05	0.00343593	0.00343593	1.05721
MSTRG.14094.1	MSTRG.14094	eif4g1.1	eif4g1	28.0922	31.1645	42.7264	33.9944	36.1992	30.5644	34.142	33.6352	0.692874	0.897239	0.0544814	0.137942	8.51158	0.019415	0.0255582	0.002984	0.00285055	0.002984	1.03849
MSTRG.25250.1	MSTRG.25250	eif4g2.1	eif4g2	728.767	818.834	830.502	792.701	746.325	838.653	924.728	836.569	0.0132598	0.108672	0.104578	0.0422245	10.6735	0.00487443	3.35e-05	0.00146137	0.00264082	0.00264082	1.07518
MSTRG.5470.1	MSTRG.5470	eif4h.1	eif4h	64.9974	63.3546	83.9538	70.7686	62.3201	66.543	75.2881	68.0504	0.324629	0.678607	0.0450475	0.045734	8.40534	0.00517889	0.000217898	0.00138459	0.00291951	0.00291951	1.03172
MSTRG.20561.2	MSTRG.20561	eif5.2	eif5	323.3	336.125	468.907	376.111	321.802	313.36	406.271	347.144	0.91771	0.978634	0.00427461	0.041373	10.0103	0.0105025	8.64e-05	0.00176314	0.00248118	0.00248118	1.00297
MSTRG.13986.1	MSTRG.13986	eif5a.1	eif5a	51.5509	47.3175	65.1856	54.6847	63.5209	51.7639	69.0181	61.4343	0.018987	0.137408	0.212034	0.0903891	8.30308	0.0292706	0.00926297	-0.00676267	0.00299232	0.00299232	1.15832
MSTRG.5677.1	MSTRG.5677	eif5b.1	eif5b	261.208	227.119	188.529	225.619	315.217	280.291	247.485	280.998	4.19e-11	9.91e-09	0.271854	0.0412079	10.2157	0.0536997	3.8e-05	0.00130179	0.0025091	0.0025091	1.20736
MSTRG.23041.1	MSTRG.23041	eif6.1	eif6	175.066	143.543	130.016	149.542	174.353	140.285	130.084	148.241	0.209132	0.551468	0.0593669	0.0472684	8.22259	0.0413885	0.000297191	0.000161582	0.00305426	0.00305426	1.04201
MSTRG.23169.1	MSTRG.23169	elac2.1	elac2	23.2662	18.4656	14.5481	18.76	21.4646	20.6542	13.8629	18.6606	0.445985	0.768044	0.0488191	0.0640565	6.84923	0.0678254	0.00102977	0.00336747	0.00512509	0.00512509	1.03442
MSTRG.9325.1	MSTRG.9325	elavl3.1	elavl3	49.6596	23.1352	30.3334	34.3761	40.0855	34.2147	28.1458	34.1486	0.465402	0.781307	0.127208	0.174262	8.29604	0.1151	0.0144734	0.0310774	0.00299757	0.0310774	1.09218
MSTRG.5938.1	MSTRG.5938	elf1.1	elf1	11.7744	15.2013	19.0833	15.353	12.3278	13.5697	17.0274	14.3083	0.888561	0.969444	0.0150204	0.107193	7.04891	0.0142108	0.0125829	-0.00838292	0.00465248	0.00465248	1.01047
MSTRG.821.1	MSTRG.821	elf2.1	elf2	4.36751	4.15037	6.85036	5.12275	3.27285	4.77535	3.74548	3.93123	0.344662	0.69623	-0.193643	0.204914	5.78866	0.0420676	0.0198044	0.0431801	0.00932151	0.0431801	0.874395
MSTRG.1482.1	MSTRG.1482	ell.1	ell	13.1625	13.9734	14.9241	14.02	11.1468	11.6785	10.9484	11.2579	0.0190765	0.13783	-0.175164	0.0747276	6.38488	0.010524	0.00180474	0.00120852	0.00657158	0.00657158	0.885667
MSTRG.3231.1	MSTRG.3231	ell2.1	ell2	31.8542	36.2878	46.9034	38.3485	28.6003	31.8788	40.3779	33.619	0.214039	0.557739	-0.0573054	0.0461197	8.35202	0.0117118	0.000233875	-5.52e-05	0.00295666	0.00295666	0.961057
MSTRG.23249.1	MSTRG.23249	elmo1.1	elmo1	20.1669	18.9081	15.7899	18.2883	16.4751	18.9586	14.9919	16.8086	0.487128	0.795759	-0.0414874	0.0597041	7.10195	0.0165185	0.00080672	0.00393868	0.00454014	0.00454014	0.971653
MSTRG.20746.1	MSTRG.20746	elmsan1.1	elmsan1	6.83539	8.18982	11.5593	8.86151	8.35112	8.90367	9.38653	8.88044	0.576913	0.84593	0.0670107	0.120112	6.91023	0.02309	0.00710324	0.0145372	0.00497202	0.0145372	1.04754
MSTRG.9329.1	MSTRG.9329	elof1.1	elof1	6.36413	6.33491	2.6113	5.10344	7.33147	8.16636	13.2028	9.56687	0.115921	0.410427	0.762555	0.485046	5.43633	0.344277	0.0652964	0.287609	0.011609	0.287609	1.69649
MSTRG.17695.1	MSTRG.17695	elovl3.1	elovl3	0.476185	1.99765	3.09488	1.85624	0.487996	0.886174	1.36454	0.912903	0.140821	0.453937	-0.465804	0.316284	3.14417	0.45465	0.0805124	0.0306224	0.0695412	0.0695412	0.724067
MSTRG.3308.1	MSTRG.3308	elovl7.1	elovl7	23.677	10.2086	6.69177	13.5258	36.3062	11.5339	18.9522	22.2641	0.241111	0.591551	0.594976	0.507566	6.23504	0.473599	0.379279	-0.261518	0.00715562	0.00715562	1.51045
MSTRG.15637.1	MSTRG.15637	elp2.1	elp2	3.47528	3.37662	2.55734	3.13642	2.84382	3.2576	2.77391	2.95844	0.942025	0.98488	0.00817464	0.112405	5.2517	0.0264055	0.00592725	0.00562682	0.0130251	0.0130251	1.00568
MSTRG.9742.1	MSTRG.9742	elp4.1	elp4	1.16579	0.799251	0.896429	0.953825	0.954117	0.88946	1.60252	1.1487	0.375319	0.71894	0.21048	0.237414	3.47934	0.0696608	0.0340497	0.0370213	0.0504984	0.0504984	1.15707
MSTRG.25987.1	MSTRG.25987	elp6.1	elp6	6.87406	6.44844	8.00366	7.10872	5.19533	6.84244	6.76681	6.26819	0.459461	0.776638	-0.0687474	0.0929352	5.71624	0.00807612	0.00320527	0.00701044	0.00975017	0.00975017	0.953465
MSTRG.3378.1	MSTRG.3378	emb.1	emb	12.1701	9.39669	16.1254	12.5641	8.10087	7.24111	9.00199	8.11465	2.57e-05	0.000977678	-0.343391	0.0815867	6.71083	0.062843	0.00140351	0.00858106	0.00550243	0.00858106	0.788187
MSTRG.18581.1	MSTRG.18581	emc10.1	emc10	17.2753	13.8844	17.899	16.3529	14.4216	14.5009	13.2921	14.0715	0.374522	0.718387	-0.0829222	0.0933771	6.29411	0.0156764	0.00348019	0.00959873	0.00691832	0.00959873	0.944143
MSTRG.11861.1	MSTRG.11861	emc3.1	emc3	7.18271	6.47957	13.9796	9.21396	5.52864	4.7618	5.76409	5.35151	0.0291291	0.181252	-0.413429	0.189496	6.05784	0.108863	0.0101624	0.0437005	0.00792949	0.0437005	0.750836
MSTRG.2368.1	MSTRG.2368	emc4.1	emc4	139.019	131.419	113.128	127.856	137.306	147.673	129.242	138.074	0.0213707	0.148646	0.139061	0.0604253	7.4524	0.0206091	0.00156419	0.00139566	0.00391262	0.00391262	1.10119
MSTRG.21050.1	MSTRG.21050	emc7.1	emc7	42.32	48.1303	65.245	51.8984	41.8778	47.5913	65.577	51.682	0.14775	0.46656	0.0685698	0.0473704	8.25118	0.020347	0.000334145	0.000119903	0.00303178	0.00303178	1.04868
MSTRG.10845.1	MSTRG.10845	emc8.1	emc8	33.768	40.2507	56.274	43.4309	33.789	35.8035	47.7559	39.1161	0.959015	0.989853	-0.00295364	0.0574752	7.25584	0.0150493	0.000713782	0.00239777	0.00424132	0.00424132	0.997955
MSTRG.23683.1	MSTRG.23683	eme1.1	eme1	20.0214	18.0988	12.8424	16.9875	15.5258	19.6245	15.3932	16.8478	0.700277	0.901124	0.0464246	0.1206	5.93758	0.032076	0.00253066	0.0192859	0.00851536	0.0192859	1.0327
MSTRG.21750.1	MSTRG.21750	eme2.1	eme2	0.579242	1.25544	1.31843	1.05104	0.923545	1.10607	1.33675	1.12212	0.370716	0.716318	0.160523	0.179329	4.15612	0.0827875	0.0176276	0.0306107	0.0278645	0.0306107	1.11769
MSTRG.16842.1	MSTRG.16842	emg1.1	emg1	158.815	149.625	142.666	150.369	171.236	175.752	175.564	174.184	7.05e-05	0.00219959	0.189759	0.0477439	8.10764	0.0143995	0.000269083	0.00102158	0.00315013	0.00315013	1.14057
MSTRG.2404.1	MSTRG.2404	emid1.1	emid1	7.76602	8.01635	4.8844	6.88892	7.77184	8.49718	5.03944	7.10282	0.3216	0.676492	0.0828135	0.0835507	6.03059	0.0806444	0.00241349	-0.00226792	0.0080576	0.0080576	1.05908
MSTRG.16170.1	MSTRG.16170	emilin2.1	emilin2	12.3523	10.5742	15.8096	12.912	12.2729	9.74377	13.2592	11.7586	0.649124	0.878057	-0.024867	0.0546553	7.44794	0.0238892	0.000561326	0.00220811	0.00391947	0.00391947	0.982911
MSTRG.23552.1	MSTRG.23552	emilin3.1	emilin3	53.9579	42.0202	48.0945	48.0242	28.3074	23.3429	20.7478	24.1327	5.42e-21	6.24e-18	-0.643599	0.0684634	8.47796	0.152011	0.000234911	0.00679595	0.00287166	0.00679595	0.640114
MSTRG.12448.1	MSTRG.12448	eml4.1	eml4	25.4375	24.5321	28.5491	26.1729	25.4494	25.9967	29.6941	27.0467	0.0615395	0.287157	0.0903358	0.0483183	8.0425	0.00542952	0.000293493	-1.99e-05	0.00320849	0.00320849	1.06462
MSTRG.22033.1	MSTRG.22033	emp2.1	emp2	37.8373	44.8771	96.8567	59.857	42.7023	49.053	79.3701	57.0418	0.275695	0.630691	0.095035	0.0871847	8.43573	0.0898732	0.000548268	0.0108535	0.0028991	0.0108535	1.06809
MSTRG.6748.1	MSTRG.6748	emsy.1	emsy	3.47996	4.1497	5.09731	4.24232	3.75311	3.46023	4.71494	3.97609	0.87481	0.965728	-0.0128829	0.0817693	6.60882	0.0171895	0.00147266	0.00855667	0.00580869	0.00855667	0.99111
MSTRG.7418.1	MSTRG.7418	emx1.1	emx1	27.8131	21.1291	33.7993	27.5805	21.1652	14.3192	22.6824	19.389	6.52e-06	0.000325367	-0.29176	0.0647114	6.88035	0.0750672	0.00123536	0.00245513	0.005046	0.005046	0.816905
MSTRG.12308.1	MSTRG.12308	enah.1	enah	4.54733	4.73831	6.39846	5.22803	2.58321	3.36263	2.2611	2.73565	0.00350641	0.0425721	-0.585836	0.200666	6.01807	0.128335	0.0284409	0.0319593	0.00811735	0.0319593	0.666263
MSTRG.3119.1	MSTRG.3119	enc1.1	enc1	51.7866	55.3147	66.8441	57.9818	48.0904	45.4445	58.6185	50.7178	0.0700489	0.309083	-0.0801057	0.0442184	8.68199	0.0103017	0.000179466	0.00225505	0.00275343	0.00275343	0.945988
MSTRG.1404.1	MSTRG.1404	enc1.2.1	enc1.2	36.3101	30.5237	39.1056	35.3131	33.555	31.215	33.9857	32.9186	0.942959	0.98488	-0.00563248	0.0787192	7.58257	0.00981107	0.00557112	-0.00332139	0.00372395	0.00372395	0.996103
MSTRG.6636.1	MSTRG.6636	endod1.1	endod1	16.3049	20.4033	33.0916	23.2666	13.3787	17.8078	22.2229	17.8031	0.00753578	0.0730408	-0.185007	0.0692342	7.63324	0.0595473	0.000492514	0.00669755	0.0036562	0.00669755	0.879645
MSTRG.19442.1	MSTRG.19442	endog.1	endog	4.52871	4.19987	3.74566	4.15808	2.74046	4.70976	3.54034	3.66352	0.625316	0.868018	-0.0848467	0.173749	4.37952	0.0308021	0.0122542	0.0330287	0.0236089	0.0330287	0.942885
MSTRG.23339.1	MSTRG.23339	endov.1	endov	0.180963	0.667731	0.798034	0.548909	0.490223	0.601711	1.11161	0.734514	0.171781	0.503627	0.456597	0.334135	2.81817	0.312028	0.070851	0.0689695	0.0966185	0.0966185	1.3723
MSTRG.10438.1	MSTRG.10438	enkd1.1	enkd1	6.14019	7.55425	9.32401	7.67282	5.39912	5.84797	6.74528	5.99746	0.0666582	0.30147	-0.173036	0.0943506	5.71727	0.0180678	0.00360916	0.000873331	0.0097439	0.0097439	0.886974
MSTRG.18190.1	MSTRG.18190	eno1.1	eno1	292.324	586.177	598.498	492.333	178.628	420.135	483.254	360.672	0.000260818	0.00613362	-0.297673	0.081523	9.62125	0.172668	0.00123044	0.00873855	0.00247878	0.00873855	0.813564
MSTRG.1504.1	MSTRG.1504	enoph1.1	enoph1	143.32	185.631	126.929	151.96	140.578	192.269	130.353	154.4	0.148315	0.467152	0.0651814	0.0450924	8.72947	0.0357321	0.000320773	1.35e-05	0.00272921	0.00272921	1.04622
MSTRG.5957.1	MSTRG.5957	enox1.1	enox1	20.4076	18.2846	15.6628	18.1183	18.2334	19.3991	12.0899	16.5741	0.529631	0.818717	-0.0529518	0.0842417	6.91922	0.0482967	0.00103757	0.00960744	0.0049501	0.00960744	0.963962
MSTRG.16667.1	MSTRG.16667	enpp2.1	enpp2	3.15632	3.23066	2.80166	3.06288	3.19567	3.1793	2.49448	2.95648	0.900699	0.972934	0.0157565	0.126276	5.60338	0.0209012	0.0134514	-0.0117046	0.0104671	0.0104671	1.01098
MSTRG.12941.1	MSTRG.12941	enpp3.1	enpp3	6.54477	9.62475	12.6724	9.61397	2.36876	7.47086	6.73982	5.52648	0.0108924	0.095286	-0.562181	0.220798	6.26149	0.249058	0.0660795	0.00446236	0.00704818	0.00704818	0.677277
MSTRG.21131.1	MSTRG.21131	ensa.1	ensa	48.9734	51.5686	71.3347	57.2922	47.273	44.4497	62.1271	51.2833	0.288925	0.644292	-0.0542368	0.0511435	7.75455	0.0223387	0.000417405	0.00274216	0.00350609	0.00350609	0.963104
MSTRG.27229.1	MSTRG.27229	entpd2.1	entpd2	54.861	31.7713	48.0527	44.895	43.7645	31.0329	39.6645	38.154	0.105827	0.389859	-0.0968871	0.0599091	7.57337	0.0621027	0.00164705	0.00181208	0.00373659	0.00373659	0.935048
MSTRG.8789.1	MSTRG.8789	entpd4.1	entpd4	15.3263	15.7246	15.1915	15.4141	14.6743	15.9953	13.9795	14.883	0.668986	0.887913	0.0211783	0.0495352	7.93776	0.00547837	0.000371853	0.000214593	0.00330876	0.00330876	1.01479
MSTRG.17246.1	MSTRG.17246	entpd7.1	entpd7	16.0163	19.3603	13.4867	16.2878	16.859	17.2429	14.0725	16.0582	0.511329	0.808405	0.0576588	0.0877914	7.28202	0.0315124	0.00736675	-0.000975711	0.00419426	0.00419426	1.04078
MSTRG.16603.1	MSTRG.16603	eny2.1	eny2	588.219	472.43	362.085	474.245	316.377	271.767	237.97	275.371	5.4e-16	2.98e-13	-0.453755	0.0560047	7.77696	0.119511	0.000505249	0.00419953	0.00348014	0.00419953	0.73014
MSTRG.11647.1	MSTRG.11647	ep300.1	ep300	8.29656	9.88621	13.2717	10.4848	8.07953	8.39665	10.4212	8.96581	0.613991	0.862703	-0.102871	0.203953	7.68646	0.0259443	0.0588069	-0.0519	0.0035883	0.0035883	0.931178
MSTRG.12484.1	MSTRG.12484	epas1.1	epas1	9.18704	9.02289	14.848	11.0193	8.04645	8.8445	12.153	9.68133	0.28979	0.645006	-0.0752267	0.0710637	6.53214	0.0428688	0.00151958	0.00184775	0.00605549	0.00605549	0.949193
MSTRG.4640.1	MSTRG.4640	epb41.1	epb41	16.7502	14.7273	23.6694	18.3823	12.0811	13.4392	17.3254	14.2819	0.208309	0.55058	-0.186096	0.147903	7.25956	0.0353186	0.0285786	-0.0216857	0.00423456	0.00423456	0.878981
MSTRG.12949.1	MSTRG.12949	epb41l2.1	epb41l2	9.27208	11.1327	14.9597	11.7882	9.8256	8.69572	10.5719	9.69774	0.359301	0.707793	-0.108218	0.118052	6.91688	0.0184234	0.00832744	0.0125769	0.0049558	0.0125769	0.927733
MSTRG.2440.1	MSTRG.2440	epb41l4a.1	epb41l4a	4.57234	3.37819	5.29004	4.41353	1.86348	4.18164	4.09537	3.38016	0.401217	0.7363	-0.264661	0.31528	5.45061	0.107271	0.0895736	0.0595282	0.011507	0.0595282	0.832394
MSTRG.25415.1	MSTRG.25415	epb41l5.1	epb41l5	7.75944	8.52667	12.0014	9.42917	6.70472	8.58551	12.1594	9.14988	0.881521	0.967301	0.0149441	0.100269	5.53747	0.0422626	0.00417559	-0.00319242	0.0109051	0.0109051	1.01041
MSTRG.22768.1	MSTRG.22768	epc2.1	epc2	50.9417	44.1805	49.0366	48.0529	49.4601	42.071	51.7129	47.748	0.489328	0.796556	0.0337326	0.0487903	8.00568	0.0119747	0.00032791	0.00142391	0.00324282	0.00324282	1.02366
MSTRG.12504.1	MSTRG.12504	epcam.1	epcam	789.411	1175.38	1243.77	1069.52	835.66	1201.31	1293.62	1110.2	0.00703595	0.0692228	0.11263	0.0417899	10.5386	0.0254102	2.79e-05	0.000490674	0.00259166	0.00259166	1.0812
MSTRG.27163.1	MSTRG.27163	epha2.1	epha2	86.6358	88.8117	88.1694	87.8723	71.4687	66.9106	68.37	68.9164	0.00552356	0.0584354	-0.175883	0.0633857	6.9113	0.0155299	0.00105723	0.00447973	0.00496939	0.00496939	0.885226
MSTRG.14248.1	MSTRG.14248	epha4.1	epha4	27.8689	29.1001	43.4648	33.4779	21.4913	16.0913	23.0455	20.2094	0.000206581	0.00506506	-0.436191	0.117545	8.12587	0.0890695	0.0149438	0.00578158	0.00313433	0.00578158	0.739083
MSTRG.14407.1	MSTRG.14407	ephb1.1	ephb1	21.6869	20.5444	25.6403	22.6238	16.2532	15.906	16.5184	16.2259	1.36e-07	1.24e-05	-0.274144	0.0520207	7.68295	0.0273444	0.000466551	0.003212	0.00359268	0.00359268	0.826941
MSTRG.14104.1	MSTRG.14104	ephb3.1	ephb3	35.7368	40.6597	44.8344	40.4103	36.4873	34.9764	44.6002	38.688	0.972484	0.993265	-0.00208328	0.0603963	8.25701	0.00774482	0.000259668	0.0052119	0.00302726	0.0052119	0.998557
MSTRG.9538.1	MSTRG.9538	ephb4.1	ephb4	14.7213	20.5623	31.5412	22.275	17.7935	15.6661	24.8155	19.425	0.717565	0.908224	-0.0603683	0.166894	7.02222	0.0742246	0.00274009	0.0390405	0.00471099	0.0390405	0.959019
MSTRG.12293.1	MSTRG.12293	ephx1.1	ephx1	15.6934	17.5391	22.3138	18.5154	14.273	18.092	20.8817	17.7489	0.823259	0.949721	0.0131853	0.059033	7.12149	0.0137657	0.000727347	0.000552754	0.00449999	0.00449999	1.00918
MSTRG.18476.1	MSTRG.18476	epn2.1	epn2	12.0952	9.03445	10.0519	10.3939	11.7658	5.89412	7.55892	8.40629	0.616723	0.863901	-0.183431	0.366495	7.3039	0.0932594	0.197322	-0.175443	0.00415574	0.00415574	0.880606
MSTRG.21656.1	MSTRG.21656	epn2_1.1	epn2_1	35.1084	37.7404	46.5613	39.8033	34.5175	34.9864	43.042	37.5153	0.897814	0.972254	-0.00567463	0.0441867	8.67251	0.00739945	0.000170289	0.000656333	0.00275841	0.00275841	0.996074
MSTRG.23675.1	MSTRG.23675	epn3.1	epn3	8.84122	8.45969	12.724	10.0083	7.22838	7.39759	8.52522	7.71707	0.00759866	0.0733225	-0.203194	0.0761195	6.349	0.0305422	0.00198519	0.00643311	0.00670608	0.00670608	0.868626
MSTRG.26379.1	MSTRG.26379	eppk1.1	eppk1	35.6673	34.8838	51.9622	40.8378	32.6122	28.1426	38.5555	33.1034	0.00830286	0.0780516	-0.160489	0.0608027	9.72698	0.0337831	6.24e-05	0.00548302	0.00247294	0.00548302	0.894722
MSTRG.12351.1	MSTRG.12351	eprs.1	eprs	10.0101	12.1212	14.3075	12.1463	6.90618	10.5795	11.8788	9.78818	0.0367443	0.20893	-0.199857	0.0956895	7.12309	0.0459478	0.00923799	-0.00303753	0.00449674	0.00449674	0.870637
MSTRG.11250.1	MSTRG.11250	eps15.1	eps15	11.2914	11.8233	11.7386	11.6178	10.4529	9.85972	9.7346	10.0157	0.151423	0.472064	-0.0834463	0.0581701	7.2125	0.00786825	0.000754085	0.00119799	0.00432156	0.00432156	0.9438
MSTRG.1776.1	MSTRG.1776	eps15l1.1	eps15l1	2.32208	2.73357	4.30222	3.11929	3.61948	3.1047	3.89935	3.54118	0.211896	0.555451	0.197221	0.157983	5.45885	0.0512489	0.00408613	0.0333519	0.0114486	0.0333519	1.14649
MSTRG.18468.1	MSTRG.18468	eps8l1.1	eps8l1	14.088	9.34508	24.779	16.0707	15.2807	10.6493	9.2192	11.7164	0.553209	0.832958	-0.21309	0.359368	6.87989	0.140469	0.0313942	0.162324	0.00504717	0.162324	0.862687
MSTRG.24396.1	MSTRG.24396	ept1.1	ept1	10.0843	10.4989	15.2109	11.9314	9.66459	9.65974	13.3822	10.9022	0.78539	0.934295	-0.0172099	0.0632016	6.87277	0.0201114	0.000926584	2.86e-05	0.00506508	0.00506508	0.988142
MSTRG.7479.1	MSTRG.7479	eral1.1	eral1	8.10726	11.3033	16.8565	12.089	7.30417	8.66273	12.1884	9.38511	0.043424	0.230897	-0.164762	0.081581	6.11661	0.0581809	0.00232139	0.00407438	0.0076618	0.0076618	0.892076
MSTRG.22954.1	MSTRG.22954	erbb2.1	erbb2	25.5612	19.8747	27.1482	24.1947	20.8808	15.4237	16.1919	17.4988	0.00277415	0.0359215	-0.28299	0.0945912	8.00254	0.0541784	0.000344635	0.0130766	0.0032458	0.0130766	0.821886
MSTRG.3259.1	MSTRG.3259	erbb2ip.1	erbb2ip	10.3942	11.2444	13.4447	11.6944	9.68283	10.1982	11.4314	10.4375	0.390189	0.728132	-0.0508609	0.0591904	7.71187	0.00348175	0.00169824	-0.000974427	0.00355702	0.00355702	0.96536
MSTRG.6076.1	MSTRG.6076	erbb3.1	erbb3	6.95913	6.07459	6.76416	6.59929	5.27849	5.22492	4.95284	5.15208	0.0028681	0.0367962	-0.1932	0.0647989	6.84099	0.0186953	0.00115197	0.00127591	0.00514638	0.00514638	0.874663
MSTRG.17849.1	MSTRG.17849	ercc1.1	ercc1	7.32161	12.0086	9.60591	9.64537	5.99342	10.9907	11.4962	9.49345	0.81552	0.945944	0.0271861	0.116523	5.38985	0.0530339	0.00513131	0.0152352	0.0119477	0.0152352	1.01902
MSTRG.19823.1	MSTRG.19823	ercc2.1	ercc2	3.35879	3.65801	5.32257	4.11312	3.32081	2.30696	6.32428	3.98402	0.95751	0.98942	-0.0473956	0.889586	5.46661	0.114032	1.17565	-1.11846	0.0113938	0.0113938	0.967682
MSTRG.24097.1	MSTRG.24097	ercc3.1	ercc3	16.5421	19.3909	23.1241	19.6857	16.0293	18.3345	18.3234	17.5624	0.308945	0.663564	-0.0633255	0.0622401	7.53507	0.00793186	0.000519417	0.00529133	0.0037903	0.00529133	0.957056
MSTRG.5785.1	MSTRG.5785	ercc5.1	ercc5	3.35482	4.31152	3.37443	3.68026	3.84947	5.27707	5.60555	4.9107	0.00488183	0.0536394	0.334653	0.118893	6.02753	0.0502651	0.00281302	0.0183904	0.00807215	0.0183904	1.26107
MSTRG.19228.1	MSTRG.19228	ercc6l.1	ercc6l	26.8924	29.5769	40.4422	32.3039	25.264	29.6548	38.8718	31.2636	0.613427	0.862367	0.0244935	0.048484	8.07963	0.0204399	0.000351181	-6.46e-05	0.00317487	0.00317487	1.01712
MSTRG.18526.1	MSTRG.18526	erf.1	erf	0	0	0	0	0	0.061976	0.057262	0.039746	NA	NA	NA	NA	NA	NA	NA	NA	NA	NA	#VALUE!
MSTRG.6815.1	MSTRG.6815	ergic2.1	ergic2	59.0546	58.6505	63.0077	60.2376	46.7856	57.0456	57.0024	53.6112	0.260251	0.613118	-0.080315	0.0713405	7.28195	0.00437404	0.00343981	0.000121113	0.00419439	0.00419439	0.945851
MSTRG.23638.2	MSTRG.23638	ergic3.2	ergic3	0.801899	0.932785	1.1633	0.965996	1.0257	0.624623	1.21942	0.95658	0.910186	0.976829	0.0221761	0.19659	4.7336	0.0562152	0.0245564	0.0334151	0.0185081	0.0334151	1.01549
MSTRG.20866.1	MSTRG.20866	erh.1	erh	1743.09	1837.99	1948.53	1843.2	1646.33	1785.45	1868.19	1766.66	0.405304	0.739113	0.0341814	0.0410742	10.0579	0.000560664	4.46e-05	-1.94e-05	0.002486	0.002486	1.02398
MSTRG.1265.1	MSTRG.1265	eri1.1	eri1	28.2437	30.3551	30.7735	29.7908	27.1737	32.0685	37.1459	32.1294	0.0431792	0.230058	0.141062	0.0697647	6.72901	0.00926597	0.00115383	0.00614683	0.00545041	0.00614683	1.10272
MSTRG.21799.1	MSTRG.21799	eri2.1	eri2	37.0055	44.9985	44.3643	42.1228	38.9491	40.3964	42.8166	40.7207	0.489568	0.796692	0.0354042	0.0512364	7.7514	0.00214137	0.000427978	0.00342321	0.00350978	0.00350978	1.02484
MSTRG.21552.1	MSTRG.21552	erich1.1	erich1	2.45649	2.54803	2.12038	2.37496	2.88838	3.04401	4.22451	3.38563	0.0279102	0.176472	0.38481	0.175029	4.1396	0.0634831	0.0156013	0.0303516	0.0282278	0.0303516	1.30569
MSTRG.12531.1	MSTRG.12531	erlec1.1	erlec1	65.441	59.8286	46.9078	57.3925	71.6701	73.9699	57.5129	67.7176	0.000107457	0.00305963	0.21535	0.0556013	7.58067	0.0459817	0.000910708	0.00143521	0.00372655	0.00372655	1.16099
MSTRG.17805.1	MSTRG.17805	erlin1.1	erlin1	2.20913	1.75638	2.51835	2.16129	1.6382	2.35365	2.82995	2.27394	0.703979	0.902992	0.105483	0.277621	4.2116	0.0321942	0.0889107	-0.044945	0.0266992	0.0266992	1.07585
MSTRG.8942.1	MSTRG.8942	erlin2.1	erlin2	1.61495	0.945294	1.1043	1.22151	1.59725	2.2129	0.762797	1.52432	0.541476	0.825748	0.214045	0.350559	3.95345	0.185176	0.0604051	0.123932	0.0329447	0.123932	1.15994
MSTRG.21738.2	MSTRG.21738	ern2.2	ern2	1.02989	1.05848	0.845825	0.978066	1.46436	1.35536	1.4192	1.41297	0.0410567	0.223012	0.41886	0.205026	4.87685	0.065657	0.046307	-0.0350173	0.0167467	0.0167467	1.33687
MSTRG.20489.1	MSTRG.20489	ero1a.1	ero1a	8.03494	9.87447	5.70334	7.87092	9.50858	8.59205	7.0118	8.37081	0.257428	0.609705	0.134394	0.118671	6.08788	0.0621518	0.00239135	0.0187328	0.00779119	0.0187328	1.09763
MSTRG.15984.2	MSTRG.15984	erp44.2	erp44	3.7694	4.89423	8.56488	5.74284	2.12712	4.32406	6.89925	4.45014	0.257435	0.609705	-0.215682	0.190452	4.68088	0.155943	0.0352206	-0.00755595	0.0191873	0.0191873	0.861139
MSTRG.16189.1	MSTRG.16189	esco1.1	esco1	11.1662	11.5482	15.6026	12.7724	9.96373	10.951	12.2436	11.0528	0.230635	0.579127	-0.0718734	0.0599583	7.10584	0.00824657	0.000860388	0.00200478	0.0045321	0.0045321	0.951402
MSTRG.14643.1	MSTRG.14643	esco2.1	esco2	20.95	28.7826	28.3431	26.0252	22.4184	27.686	30.5484	26.8843	0.22398	0.570033	0.0809038	0.066532	7.62592	0.0144041	0.00297395	0.000979795	0.0036658	0.0036658	1.05768
MSTRG.12733.1	MSTRG.12733	esf1.1	esf1	74.3926	46.3057	53.3971	58.0318	67.5243	42.1134	49.1076	52.9151	0.504321	0.805044	-0.0477256	0.071477	8.15842	0.0658706	0.00455676	-0.00443536	0.00310668	0.00310668	0.96746
MSTRG.6319.1	MSTRG.6319	espl1.1	espl1	8.2179	8.33885	8.19293	8.2499	7.98263	7.4562	8.07745	7.83876	0.885698	0.968384	-0.00844521	0.0587493	7.16472	0.00349518	0.000763691	0.00157058	0.00441353	0.00441353	0.994163
MSTRG.18382.1	MSTRG.18382	esr10.1	esr10	12.255	12.1601	17.9392	14.1181	9.74081	8.7307	14.3948	10.9554	0.107998	0.393964	-0.155963	0.0970365	5.88007	0.0281498	0.00530873	-0.00236237	0.00881539	0.00881539	0.897533
MSTRG.9426.1	MSTRG.9426	esr-5.1	esr-5	364.508	513.497	379.232	419.079	307.212	439.193	424.547	390.318	0.791728	0.937297	0.0181077	0.0685721	6.7199	0.0147441	0.00123564	0.00581755	0.00547639	0.00581755	1.01263
MSTRG.16542.1	MSTRG.16542	esrp1.1	esrp1	17.3416	26.907	34.126	26.1249	23.0847	22.463	28.7102	24.7526	0.728712	0.913953	0.0530611	0.152984	8.18364	0.031423	0.00543437	0.0296719	0.00308575	0.0296719	1.03746
MSTRG.12366.1	MSTRG.12366	esrrg.1	esrrg	2.99471	2.70559	4.19422	3.29817	2.10549	2.04856	2.86911	2.34106	0.00931903	0.0848583	-0.276574	0.106369	5.35069	0.0472126	0.00473001	-0.00401849	0.0122417	0.0122417	0.825549
MSTRG.6072.1	MSTRG.6072	esyt1.1	esyt1	31.5491	33.1008	37.0321	33.894	30.4035	32.5333	34.2445	32.3938	0.669519	0.888102	0.0192284	0.0450516	8.5247	0.000438339	0.000201979	-0.000113598	0.00284249	0.00284249	1.01342
MSTRG.12707.1	MSTRG.12707	etaa1.1	etaa1	19.9665	21.9902	30.3841	24.1136	18.6863	19.484	26.9746	21.715	0.575264	0.844822	-0.0323756	0.0577809	7.25328	0.0188338	0.000761985	0.00010135	0.00424596	0.00424596	0.977809
MSTRG.6908.1	MSTRG.6908	etf1.1	etf1	205.044	217.525	254.948	225.839	225.116	223.956	300.431	249.834	0.000648868	0.0122992	0.166926	0.0489472	9.29058	0.0157537	0.000218568	0.00337517	0.00252865	0.00337517	1.12266
MSTRG.8237.1	MSTRG.8237	etfa.1	etfa	63.9126	62.1069	80.8479	68.9558	49.3447	59.9311	75.5089	61.5949	0.270701	0.625233	-0.0695078	0.0631057	7.38798	0.0180592	0.000705806	0.0052677	0.00401426	0.0052677	0.952963
MSTRG.18767.1	MSTRG.18767	etfb.1	etfb	136.58	118.189	101.839	118.869	124.196	119.565	121.458	121.74	0.254626	0.607105	0.0753158	0.0661138	7.70664	0.0159947	0.000480257	0.00607629	0.00356339	0.00607629	1.05359
MSTRG.27776.1	MSTRG.27776	etfbkmt.1	etfbkmt	9.99656	10.3119	8.96434	9.75761	8.39506	13.5877	9.61979	10.5342	0.285931	0.641106	0.110453	0.103508	5.47628	0.0206679	0.00474507	0.0106852	0.0113259	0.0113259	1.07957
MSTRG.659.1	MSTRG.659	etfdh.1	etfdh	10.6012	13.2013	13.605	12.4692	8.71607	10.1868	8.29293	9.06526	0.00230186	0.0312902	-0.266814	0.0875306	6.25918	0.0292944	0.00190572	0.0095867	0.00705748	0.0095867	0.831153
MSTRG.18740.1	MSTRG.18740	ethe1.1	ethe1	11.1107	11.5203	17.7726	13.4679	7.38582	8.68781	14.6641	10.2459	0.016206	0.124298	-0.242726	0.100957	5.53196	0.0795244	0.00434604	0.000331348	0.0109425	0.0109425	0.845147
MSTRG.17911.1	MSTRG.17911	ets1.1	ets1	12.9875	13.0806	24.5588	16.8756	11.9316	10.3972	18.3394	13.5561	0.027889	0.176422	-0.122693	0.0557988	7.84508	0.063628	0.000375805	0.00429446	0.00340449	0.00429446	0.918472
MSTRG.3720.2	MSTRG.3720	ets2.2	ets2	50.0233	54.5294	60.3351	54.9626	52.3968	60.7476	54.8399	55.9948	0.154752	0.477604	0.0761768	0.0535347	8.14098	0.00364524	0.000335654	0.00396329	0.00312141	0.00396329	1.05422
MSTRG.25594.3	MSTRG.25594	etv2.3	etv2	0.735865	1.06566	0.344758	0.715426	0.399612	0.905327	1.09433	0.799757	0.74995	0.922209	0.16374	0.513765	3.36868	0.229188	0.183834	0.212098	0.0560188	0.212098	1.12019
MSTRG.21200.1	MSTRG.21200	etv3.1	etv3	5.27069	6.79532	8.6244	6.8968	5.30074	6.12381	7.51141	6.31199	0.927763	0.981666	-0.0054137	0.0597145	7.10098	0.0146614	0.000806582	0.00183157	0.00454215	0.00454215	0.996255
MSTRG.21203.1	MSTRG.21203	etv3l.1	etv3l	1.89777	1.67707	1.6455	1.74011	1.75261	1.80441	1.28174	1.61292	0.876392	0.96576	-0.0330851	0.212705	3.71141	0.0244695	0.0270209	-0.0153032	0.040844	0.040844	0.977328
MSTRG.23436.1	MSTRG.23436	etv4.1	etv4	2.30982	1.24469	1.14248	1.56566	1.96393	0.966968	1.54224	1.49105	0.888883	0.969449	0.0268079	0.191872	3.93826	0.141743	0.0218349	0.0231624	0.0333871	0.0333871	1.01876
MSTRG.14591.1	MSTRG.14591	eva1a.1	eva1a	6.42083	5.71291	6.5084	6.21404	4.28613	4.91754	3.59334	4.26567	0.00971287	0.087519	-0.337039	0.130338	5.48497	0.0485913	0.0142166	0.00752361	0.0112653	0.0112653	0.791665
MSTRG.5528.1	MSTRG.5528	evi2a.1	evi2a	0	0.832423	3.10613	1.31285	0	0.509945	3.81814	1.4427	0.924383	0.980727	-0.0414452	0.436658	1.91815	4.61218	0.0364752	0.0275914	0.249531	0.249531	0.971681
MSTRG.11421.1	MSTRG.11421	evi5.1	evi5	16.1142	16.1307	14.559	15.6013	16.28	17.9614	16.3244	16.8553	0.0164906	0.125588	0.134319	0.0560158	7.39827	0.0127005	0.000709019	0.00111333	0.00399764	0.00399764	1.09757
MSTRG.23736.2	MSTRG.23736	evpl.2	evpl	5.34172	5.28312	3.75583	4.79356	4.19904	5.19171	3.00025	4.13034	0.360368	0.709009	-0.124154	0.135737	6.56146	0.0579445	0.0216775	-0.0155026	0.00595939	0.00595939	0.917542
MSTRG.15222.1	MSTRG.15222	evx1.1	evx1	1.49823	2.15379	1.18473	1.61225	1.63308	2.97399	1.13153	1.91287	0.224937	0.571284	0.18467	0.152179	4.96972	0.148047	0.0190538	-0.00471611	0.015684	0.015684	1.13656
MSTRG.2403.1	MSTRG.2403	ewsr1.1	ewsr1	9.11608	10.4903	9.51617	9.70751	7.89381	12.21	8.53741	9.54706	0.81832	0.947242	0.0224164	0.0975871	5.61108	0.0190157	0.00386803	0.00714875	0.0104168	0.0104168	1.01566
MSTRG.20864.1	MSTRG.20864	exd2.1	exd2	1.17095	3.35703	2.43528	2.32109	4.24119	1.4908	1.24622	2.32607	0.998506	0.999424	0.00308023	1.64453	5.26632	0.307869	4.04381	-3.35748	0.0129054	0.0129054	1.00214
MSTRG.19857.1	MSTRG.19857	exo1.1	exo1	18.3166	18.3582	17.7197	18.1315	18.1699	17.976	17.5856	17.9105	0.244303	0.595512	0.0633516	0.0544118	7.47402	0.0088405	0.000561206	-0.000211601	0.00387976	0.00387976	1.04489
MSTRG.449.1	MSTRG.449	exoc1.1	exoc1	0	0.177773	0	0.0592577	0	0	0	0	NA	NA	NA	NA	NA	NA	NA	NA	NA	NA	#VALUE!
MSTRG.15520.1	MSTRG.15520	exoc2.1	exoc2	7.74013	7.93846	14.255	9.97785	6.36895	7.18943	11.5338	8.36405	0.1416	0.455266	-0.0962846	0.065506	6.80528	0.0575206	0.00119624	-0.000230045	0.00524032	0.00524032	0.935439
MSTRG.19829.1	MSTRG.19829	exoc3l2.1	exoc3l2	4.07874	5.7691	6.94436	5.5974	2.2207	4.41333	4.98583	3.87329	0.000616806	0.011833	-0.350411	0.102336	5.68103	0.112707	0.00403632	0.0116727	0.0099681	0.0116727	0.784361
MSTRG.20700.1	MSTRG.20700	exoc5.1	exoc5	11.4042	10.8919	10.7493	11.0151	8.91002	10.2786	9.24289	9.47715	0.239203	0.588909	-0.0825603	0.0701459	6.59433	0.0087313	0.00152644	0.00221707	0.00585423	0.00585423	0.94438
MSTRG.72.1	MSTRG.72	exoc6b.1	exoc6b	6.96618	7.30249	9.23759	7.83542	7.03627	6.87104	8.44774	7.45168	0.967265	0.991965	-0.00262901	0.0640622	6.91068	0.00987316	0.00118505	0.000595647	0.0049709	0.0049709	0.998179
MSTRG.13223.1	MSTRG.13223	exoc8.1	exoc8	5.52763	5.34635	8.81793	6.56397	4.28736	5.1108	5.75904	5.0524	0.0932513	0.363774	-0.161626	0.0962922	6.01383	0.0273265	0.00248531	0.011423	0.0081377	0.011423	0.894017
MSTRG.17213.1	MSTRG.17213	exosc1.1	exosc1	7.81173	10.368	11.685	9.9549	7.37669	10.4754	11.3139	9.72202	0.755736	0.92475	0.045374	0.145857	5.23574	0.0147423	0.018754	-0.0184199	0.0131574	0.0131574	1.03195
MSTRG.18966.1	MSTRG.18966	exosc2.1	exosc2	78.9538	81.2903	78.135	79.4597	75.2559	78.244	83.0596	78.8532	0.430101	0.756447	0.0425161	0.0538848	7.51739	0.0020456	0.000539645	0.00115265	0.00381571	0.00381571	1.02991
MSTRG.1813.1	MSTRG.1813	exosc3.1	exosc3	53.6151	50.4177	44.3135	49.4488	40.8198	41.8943	40.5443	41.0861	0.0847322	0.344709	-0.114674	0.0665214	6.73648	0.0179614	0.00120839	0.00331136	0.00542925	0.00542925	0.923591
MSTRG.16804.1	MSTRG.16804	exosc4.1	exosc4	37.8813	60.6931	48.4058	48.9934	26.8673	33.9772	29.4908	30.1118	7.16e-06	0.000351694	-0.395085	0.0880135	6.68252	0.0653119	0.00114462	0.0104749	0.00558497	0.0104749	0.760445
MSTRG.20100.1	MSTRG.20100	exosc5.1	exosc5	26.6496	27.9932	26.3548	26.9992	27.2963	31.4731	27.9439	28.9044	0.0303391	0.186399	0.137155	0.0633324	6.89149	0.0112499	0.000998281	-0.000159909	0.00501821	0.00501821	1.09973
MSTRG.10037.1	MSTRG.10037	exosc6.1	exosc6	49.9848	52.3351	68.6717	56.9972	42.727	48.9047	58.3755	50.0024	0.437978	0.762202	-0.0433311	0.055867	7.3981	0.00820123	0.000683785	-4.69e-05	0.0039979	0.0039979	0.970412
MSTRG.15674.1	MSTRG.15674	exosc7.1	exosc7	106.937	69.6182	46.0683	74.2077	103.831	72.4655	51.7124	76.0029	0.0965046	0.371041	0.0984061	0.059208	7.14931	0.164514	0.000814395	0.00192045	0.00444398	0.00444398	1.07059
[truncated: 12,831 more rows]

## Sheet: means >=1
target_id	gene_id	Transcript name	ref_gene_id_by_overlap	CMO 1 (TPM)	CMO 2 (TPM)	CMO 3 (TPM)	CMO Mean (TPM)	n1-src AMO 1 (TPM)	n1-src AMO 2 (TPM)	n1-src AMO 3 (TPM)	n1-src AMO Mean (TPM)	pval	qval	b	se_b	mean_obs	var_obs	tech_var	sigma_sq	smooth_sigma_sq	final_sigma_sq	fold_change
[truncated: 12,261 more rows]

[truncated: 3 more sheets: q<=0.05, Up b>0, Down b<0]
