# Supplementary material for: SRC Kinase Isoforms Regulate mRNA Splicing during Neural Development
Source: J Neurosci. 2025 Aug 1;45(34):e1705242025. doi: 10.1523/JNEUROSCI.1705-24.2025 (PMC12369926; doi:10.1523/JNEUROSCI.1705-24.2025)
Supplement: Figure 4-4 — Gene ontology analysis of transcripts differentially expressed in N1-SRC morphant versus control embryos Sheet 1. Output of PANTHERdb analysis of biological process Gene Ontology (GO) terms for significantly up regulated genes (Extended Data Figure 4-2, Sheet 4). Sheet 2. Additional stringent filtering was undertaken to highlight the most significantly enriched biological process GO terms in up regulated genes (input gene number >=10, enrichment >=2, false discovery rate<=0.01). Grey shading indicates terms associated with neural development. Red shading indicates terms associated with RNA processing. Download Figure 4-4, XLSX file. [file jneuro-45-e1705242025-s013.xlsx]

## Sheet: Complete
GO biological process complete	Xenopus tropicalis - REFLIST (22504)	Client Text Box Input (1061)	Client Text Box Input (expected)	Client Text Box Input (fold Enrichment)	Client Text Box Input (raw P-value)	Client Text Box Input (FDR)
negative regulation of translational initiation (GO:0045947)	5	4	0.24	16.97	0.000429	0.0226
ribosomal subunit export from nucleus (GO:0000054)	15	6	0.71	8.48	0.000249	0.0146
ribosome localization (GO:0033750)	15	6	0.71	8.48	0.000249	0.0145
mitotic sister chromatid cohesion (GO:0007064)	17	6	0.8	7.49	0.000428	0.0227
protein targeting to ER (GO:0045047)	24	8	1.13	7.07	6.58e-05	0.00469
establishment of protein localization to endoplasmic reticulum (GO:0072599)	24	8	1.13	7.07	6.58e-05	0.00464
cytoplasmic translational initiation (GO:0002183)	20	6	0.94	6.36	0.00087	0.0418
regulation of DNA-templated transcription elongation (GO:0032784)	27	8	1.27	6.28	0.000131	0.00839
cytoplasmic translation (GO:0002181)	43	10	2.03	4.93	0.000109	0.00726
protein localization to endoplasmic reticulum (GO:0070972)	35	8	1.65	4.85	0.000585	0.0296
translational initiation (GO:0006413)	57	13	2.69	4.84	1.27e-05	0.00108
regulation of mRNA splicing, via spliceosome (GO:0048024)	44	10	2.07	4.82	0.000129	0.00842
regulation of mRNA processing (GO:0050684)	55	12	2.59	4.63	3.96e-05	0.00307
RNA splicing (GO:0008380)	197	42	9.29	4.52	3.02e-14	1.48e-11
mRNA splicing, via spliceosome (GO:0000398)	147	31	6.93	4.47	8.95e-11	2.06e-08
RNA splicing, via transesterification reactions with bulged adenosine as nucleophile (GO:0000377)	147	31	6.93	4.47	8.95e-11	2e-08
RNA splicing, via transesterification reactions (GO:0000375)	147	31	6.93	4.47	8.95e-11	1.95e-08
establishment of RNA localization (GO:0051236)	73	15	3.44	4.36	8.34e-06	0.000777
RNA transport (GO:0050658)	73	15	3.44	4.36	8.34e-06	0.000768
nucleic acid transport (GO:0050657)	73	15	3.44	4.36	8.34e-06	0.000759
mRNA transport (GO:0051028)	54	11	2.55	4.32	0.00014	0.00873
mRNA processing (GO:0006397)	253	49	11.93	4.11	5.64e-15	4.41e-12
nucleobase-containing compound transport (GO:0015931)	97	18	4.57	3.94	3.81e-06	0.000378
RNA localization (GO:0006403)	81	15	3.82	3.93	2.46e-05	0.00198
mesenchyme development (GO:0060485)	61	11	2.88	3.82	0.000356	0.0192
regulation of RNA splicing (GO:0043484)	75	13	3.54	3.68	0.000151	0.00926
nuclear export (GO:0051168)	81	14	3.82	3.67	8.78e-05	0.00592
mesenchymal cell differentiation (GO:0048762)	58	10	2.73	3.66	0.000887	0.0424
gastrulation (GO:0007369)	106	18	5	3.6	1.13e-05	0.000979
head development (GO:0060322)	101	17	4.76	3.57	2.17e-05	0.00177
mRNA metabolic process (GO:0016071)	331	54	15.61	3.46	1.18e-13	5.14e-11
embryo development ending in birth or egg hatching (GO:0009792)	96	15	4.53	3.31	0.000136	0.00853
transcription by RNA polymerase II (GO:0006366)	77	12	3.63	3.31	0.000632	0.0317
cell fate commitment (GO:0045165)	92	14	4.34	3.23	0.000287	0.0164
nuclear transport (GO:0051169)	119	18	5.61	3.21	4.45e-05	0.00341
nucleocytoplasmic transport (GO:0006913)	119	18	5.61	3.21	4.45e-05	0.00338
brain development (GO:0007420)	93	14	4.38	3.19	0.000317	0.0177
regulation of mRNA metabolic process (GO:1903311)	123	18	5.8	3.1	6.52e-05	0.00469
histone modification (GO:0016570)	124	18	5.85	3.08	7.16e-05	0.00496
chordate embryonic development (GO:0043009)	90	13	4.24	3.06	0.000726	0.0358
protein-RNA complex assembly (GO:0022618)	111	16	5.23	3.06	0.00019	0.0116
regulation of translation (GO:0006417)	160	23	7.54	3.05	8.71e-06	0.000784
embryonic morphogenesis (GO:0048598)	205	29	9.67	3	8.25e-07	9.23e-05
regulation of amide metabolic process (GO:0034248)	167	23	7.87	2.92	1.62e-05	0.00135
positive regulation of cell population proliferation (GO:0008284)	102	14	4.81	2.91	0.000726	0.0355
post-transcriptional regulation of gene expression (GO:0010608)	197	27	9.29	2.91	3.33e-06	0.000335
protein-RNA complex organization (GO:0071826)	117	16	5.52	2.9	0.000325	0.018
ribonucleoprotein complex biogenesis (GO:0022613)	300	41	14.14	2.9	1.13e-08	1.67e-06
positive regulation of transcription by RNA polymerase II (GO:0045944)	268	36	12.64	2.85	1.29e-07	1.57e-05
embryo development (GO:0009790)	309	41	14.57	2.81	2.38e-08	3.33e-06
establishment of protein localization to organelle (GO:0072594)	170	22	8.02	2.74	5.71e-05	0.00418
positive regulation of macromolecule biosynthetic process (GO:0010557)	418	54	19.71	2.74	3.46e-10	6.95e-08
positive regulation of RNA biosynthetic process (GO:1902680)	381	49	17.96	2.73	2.61e-09	4.26e-07
positive regulation of DNA-templated transcription (GO:0045893)	381	49	17.96	2.73	2.61e-09	4.17e-07
positive regulation of cellular biosynthetic process (GO:0031328)	431	55	20.32	2.71	5.05e-10	9.42e-08
positive regulation of biosynthetic process (GO:0009891)	433	55	20.41	2.69	5.51e-10	1e-07
translation (GO:0006412)	287	36	13.53	2.66	8.83e-07	9.6e-05
central nervous system development (GO:0007417)	161	20	7.59	2.63	0.0002	0.0121
positive regulation of RNA metabolic process (GO:0051254)	436	54	20.56	2.63	1.47e-09	2.57e-07
peptide biosynthetic process (GO:0043043)	293	36	13.81	2.61	1.13e-06	0.000119
RNA processing (GO:0006396)	607	73	28.62	2.55	6.15e-12	1.72e-09
pattern specification process (GO:0007389)	167	20	7.87	2.54	0.000484	0.0249
anatomical structure formation involved in morphogenesis (GO:0048646)	187	22	8.82	2.5	0.000262	0.0151
positive regulation of nucleobase-containing compound metabolic process (GO:0045935)	479	56	22.58	2.48	4.79e-09	7.21e-07
ribosome biogenesis (GO:0042254)	223	26	10.51	2.47	7.26e-05	0.00499
amide biosynthetic process (GO:0043604)	353	41	16.64	2.46	8.26e-07	9.11e-05
peptide metabolic process (GO:0006518)	340	39	16.03	2.43	1.92e-06	0.000196
tissue development (GO:0009888)	359	41	16.93	2.42	1.07e-06	0.000114
RNA biosynthetic process (GO:0032774)	208	23	9.81	2.35	0.000348	0.0189
protein-containing complex assembly (GO:0065003)	444	49	20.93	2.34	2.34e-07	2.73e-05
DNA-templated transcription (GO:0006351)	204	22	9.62	2.29	0.000928	0.0438
protein-containing complex organization (GO:0043933)	696	75	32.81	2.29	4.48e-10	8.55e-08
RNA metabolic process (GO:0016070)	929	100	43.8	2.28	4.56e-13	1.7e-10
regulation of catabolic process (GO:0009894)	223	24	10.51	2.28	0.000488	0.025
gene expression (GO:0010467)	1102	117	51.96	2.25	8.4e-15	5.48e-12
nitrogen compound transport (GO:0071705)	776	79	36.59	2.16	1.31e-09	2.33e-07
protein-DNA complex organization (GO:0071824)	246	25	11.6	2.16	0.000922	0.0437
cell motility (GO:0048870)	282	28	13.3	2.11	0.000466	0.0242
nervous system development (GO:0007399)	680	67	32.06	2.09	7.95e-08	1.02e-05
positive regulation of nitrogen compound metabolic process (GO:0051173)	739	71	34.84	2.04	9.18e-08	1.14e-05
nucleic acid metabolic process (GO:0090304)	1325	127	62.47	2.03	4.63e-13	1.65e-10
amide metabolic process (GO:0043603)	482	46	22.72	2.02	2.59e-05	0.00207
positive regulation of cellular metabolic process (GO:0031325)	714	68	33.66	2.02	2.41e-07	2.77e-05
positive regulation of macromolecule metabolic process (GO:0010604)	785	74	37.01	2	8.81e-08	1.11e-05
protein transport (GO:0015031)	552	52	26.03	2	9.02e-06	0.000802
neurogenesis (GO:0022008)	457	43	21.55	2	6.74e-05	0.00472
cell development (GO:0048468)	543	51	25.6	1.99	1.22e-05	0.00105
establishment of protein localization (GO:0045184)	575	54	27.11	1.99	5.71e-06	0.000546
intracellular protein transport (GO:0006886)	384	36	18.1	1.99	0.000297	0.0168
neuron differentiation (GO:0030182)	396	37	18.67	1.98	0.00023	0.0137
cellular nitrogen compound biosynthetic process (GO:0044271)	792	74	37.34	1.98	1.51e-07	1.81e-05
cellular nitrogen compound metabolic process (GO:0034641)	1952	182	92.03	1.98	1.83e-17	3.57e-14
negative regulation of macromolecule biosynthetic process (GO:0010558)	390	36	18.39	1.96	0.000331	0.0181
generation of neurons (GO:0048699)	416	38	19.61	1.94	0.000326	0.018
negative regulation of biosynthetic process (GO:0009890)	396	36	18.67	1.93	0.000386	0.0207
positive regulation of metabolic process (GO:0009893)	872	79	41.11	1.92	1.52e-07	1.81e-05
negative regulation of cellular biosynthetic process (GO:0031327)	388	35	18.29	1.91	0.00053	0.0269
macromolecule biosynthetic process (GO:0009059)	837	74	39.46	1.88	1.15e-06	0.00012
cell differentiation (GO:0030154)	1054	93	49.69	1.87	3.28e-08	4.43e-06
cellular developmental process (GO:0048869)	1057	93	49.83	1.87	4.81e-08	6.38e-06
nucleobase-containing compound metabolic process (GO:0006139)	1608	141	75.81	1.86	1.11e-11	2.91e-09
intracellular transport (GO:0046907)	774	67	36.49	1.84	5.93e-06	0.00056
heterocycle metabolic process (GO:0046483)	1677	145	79.07	1.83	1.2e-11	3.04e-09
regulation of protein metabolic process (GO:0051246)	613	53	28.9	1.83	5.94e-05	0.00431
cellular aromatic compound metabolic process (GO:0006725)	1692	146	79.77	1.83	1.01e-11	2.73e-09
animal organ development (GO:0048513)	761	65	35.88	1.81	1.59e-05	0.00134
negative regulation of cellular metabolic process (GO:0031324)	527	45	24.85	1.81	0.000307	0.0173
cellular component biogenesis (GO:0044085)	1191	101	56.15	1.8	5.56e-08	7.25e-06
anatomical structure morphogenesis (GO:0009653)	864	73	40.74	1.79	5.48e-06	0.00053
negative regulation of nitrogen compound metabolic process (GO:0051172)	573	48	27.02	1.78	0.000262	0.0152
regulation of gene expression (GO:0010468)	2407	201	113.48	1.77	1e-14	6.02e-12
protein modification by small protein conjugation or removal (GO:0070647)	503	42	23.72	1.77	0.000739	0.036
regulation of macromolecule biosynthetic process (GO:0010556)	2077	173	97.92	1.77	1.53e-12	5.21e-10
regulation of cellular biosynthetic process (GO:0031326)	2083	173	98.21	1.76	1.7e-12	5.55e-10
regulation of RNA metabolic process (GO:0051252)	2044	169	96.37	1.75	5.07e-12	1.47e-09
regulation of biosynthetic process (GO:0009889)	2111	174	99.53	1.75	3.22e-12	9.7e-10
regulation of nucleobase-containing compound metabolic process (GO:0019219)	2145	176	101.13	1.74	3.15e-12	9.86e-10
organic cyclic compound metabolic process (GO:1901360)	1782	146	84.02	1.74	4.21e-10	8.24e-08
anatomical structure development (GO:0048856)	1809	148	85.29	1.74	2.72e-10	5.6e-08
regulation of nitrogen compound metabolic process (GO:0051171)	2678	218	126.26	1.73	7.37e-15	5.24e-12
regulation of macromolecule metabolic process (GO:0060255)	2912	236	137.29	1.72	5.08e-16	5.68e-13
regulation of primary metabolic process (GO:0080090)	2723	220	128.38	1.71	1.14e-14	6.38e-12
organic substance transport (GO:0071702)	1106	88	52.14	1.69	5.46e-06	0.000534
cellular response to stress (GO:0033554)	591	47	27.86	1.69	0.000932	0.0437
regulation of metabolic process (GO:0019222)	3097	246	146.01	1.68	9.06e-16	8.87e-13
regulation of cellular metabolic process (GO:0031323)	2647	210	124.8	1.68	3.31e-13	1.3e-10
regulation of RNA biosynthetic process (GO:2001141)	1893	150	89.25	1.68	1.75e-09	2.98e-07
regulation of DNA-templated transcription (GO:0006355)	1893	150	89.25	1.68	1.75e-09	2.91e-07
establishment of localization in cell (GO:0051649)	910	72	42.9	1.68	5.34e-05	0.00398
multicellular organism development (GO:0007275)	1427	112	67.28	1.66	4.27e-07	4.84e-05
cellular biosynthetic process (GO:0044249)	1109	87	52.29	1.66	1.09e-05	0.000962
cytoskeleton organization (GO:0007010)	695	54	32.77	1.65	0.000634	0.0316
developmental process (GO:0032502)	2011	156	94.81	1.65	3.34e-09	5.13e-07
organonitrogen compound biosynthetic process (GO:1901566)	920	71	43.38	1.64	0.000114	0.00751
negative regulation of macromolecule metabolic process (GO:0010605)	713	55	33.62	1.64	0.000718	0.0356
cellular component assembly (GO:0022607)	1010	77	47.62	1.62	8.89e-05	0.00595
negative regulation of metabolic process (GO:0009892)	735	56	34.65	1.62	0.000857	0.0414
macromolecule metabolic process (GO:0043170)	3859	293	181.94	1.61	1.38e-16	1.8e-13
regulation of transcription by RNA polymerase II (GO:0006357)	1490	113	70.25	1.61	1.85e-06	0.000191
system development (GO:0048731)	1172	88	55.26	1.59	4.61e-05	0.00347
protein localization (GO:0008104)	788	59	37.15	1.59	0.000935	0.0436
negative regulation of cellular process (GO:0048523)	1149	86	54.17	1.59	5.45e-05	0.00403
macromolecule localization (GO:0033036)	1004	75	47.34	1.58	0.000212	0.0126
cellular macromolecule localization (GO:0070727)	790	59	37.25	1.58	0.000957	0.0443
nitrogen compound metabolic process (GO:0006807)	4349	323	205.04	1.58	3.86e-17	6.04e-14
cellular component organization or biogenesis (GO:0071840)	2897	215	136.59	1.57	6.26e-11	1.53e-08
positive regulation of cellular process (GO:0048522)	1328	98	62.61	1.57	3e-05	0.00237
cellular metabolic process (GO:0044237)	3733	274	176	1.56	1.28e-13	5.28e-11
biosynthetic process (GO:0009058)	1454	106	68.55	1.55	2.1e-05	0.00173
organic substance biosynthetic process (GO:1901576)	1420	103	66.95	1.54	3.09e-05	0.00242
protein metabolic process (GO:0019538)	2589	186	122.06	1.52	1.78e-08	2.54e-06
cellular component organization (GO:0016043)	2722	194	128.33	1.51	1.54e-08	2.23e-06
negative regulation of biological process (GO:0048519)	1388	98	65.44	1.5	0.000131	0.00836
cellular localization (GO:0051641)	1224	86	57.71	1.49	0.000447	0.0233
primary metabolic process (GO:0044238)	4819	338	227.2	1.49	1.56e-14	8.16e-12
positive regulation of biological process (GO:0048518)	1612	111	76	1.46	0.000135	0.00854
metabolic process (GO:0008152)	5498	378	259.22	1.46	2.29e-15	1.99e-12
organic substance metabolic process (GO:0071704)	5134	352	242.05	1.45	5.95e-14	2.74e-11
organonitrogen compound metabolic process (GO:1901564)	3165	217	149.22	1.45	3.15e-08	4.33e-06
protein modification process (GO:0036211)	1717	117	80.95	1.45	0.00013	0.00844
organelle organization (GO:0006996)	1640	110	77.32	1.42	0.000389	0.0207
macromolecule modification (GO:0043412)	1865	125	87.93	1.42	0.000146	0.00899
multicellular organismal process (GO:0032501)	2023	135	95.38	1.42	8.37e-05	0.0057
cellular process (GO:0009987)	9887	648	466.14	1.39	8.26e-28	2.16e-24
regulation of biological process (GO:0050789)	6245	395	294.43	1.34	7.11e-11	1.69e-08
regulation of cellular process (GO:0050794)	5739	360	270.58	1.33	2.91e-09	4.56e-07
biological_process (GO:0008150)	13686	856	645.26	1.33	3.85e-42	3.01e-38
biological regulation (GO:0065007)	6543	409	308.48	1.33	1.04e-10	2.21e-08
Unclassified (UNCLASSIFIED)	8818	205	415.74	0.49	3.85e-42	1.51e-38

## Sheet: Filtered
GO biological process complete	Xenopus tropicalis - REFLIST (22504)	Client Text Box Input (1061)	Client Text Box Input (expected)	Client Text Box Input (fold Enrichment)	Client Text Box Input (raw P-value)	Client Text Box Input (FDR)
cytoplasmic translation (GO:0002181)	43	10	2.03	4.93	0.000109	0.00726
translational initiation (GO:0006413)	57	13	2.69	4.84	1.27e-05	0.00108
regulation of mRNA splicing, via spliceosome (GO:0048024)	44	10	2.07	4.82	0.000129	0.00842
regulation of mRNA processing (GO:0050684)	55	12	2.59	4.63	3.96e-05	0.00307
RNA splicing (GO:0008380)	197	42	9.29	4.52	3.02e-14	1.48e-11
mRNA splicing, via spliceosome (GO:0000398)	147	31	6.93	4.47	8.95e-11	2.06e-08
RNA splicing, via transesterification reactions with bulged adenosine as nucleophile (GO:0000377)	147	31	6.93	4.47	8.95e-11	2e-08
RNA splicing, via transesterification reactions (GO:0000375)	147	31	6.93	4.47	8.95e-11	1.95e-08
establishment of RNA localization (GO:0051236)	73	15	3.44	4.36	8.34e-06	0.000777
RNA transport (GO:0050658)	73	15	3.44	4.36	8.34e-06	0.000768
nucleic acid transport (GO:0050657)	73	15	3.44	4.36	8.34e-06	0.000759
mRNA transport (GO:0051028)	54	11	2.55	4.32	0.00014	0.00873
mRNA processing (GO:0006397)	253	49	11.93	4.11	5.64e-15	4.41e-12
nucleobase-containing compound transport (GO:0015931)	97	18	4.57	3.94	3.81e-06	0.000378
RNA localization (GO:0006403)	81	15	3.82	3.93	2.46e-05	0.00198
regulation of RNA splicing (GO:0043484)	75	13	3.54	3.68	0.000151	0.00926
nuclear export (GO:0051168)	81	14	3.82	3.67	8.78e-05	0.00592
gastrulation (GO:0007369)	106	18	5	3.6	1.13e-05	0.000979
head development (GO:0060322)	101	17	4.76	3.57	2.17e-05	0.00177
mRNA metabolic process (GO:0016071)	331	54	15.61	3.46	1.18e-13	5.14e-11
embryo development ending in birth or egg hatching (GO:0009792)	96	15	4.53	3.31	0.000136	0.00853
nuclear transport (GO:0051169)	119	18	5.61	3.21	4.45e-05	0.00341
nucleocytoplasmic transport (GO:0006913)	119	18	5.61	3.21	4.45e-05	0.00338
regulation of mRNA metabolic process (GO:1903311)	123	18	5.8	3.1	6.52e-05	0.00469
histone modification (GO:0016570)	124	18	5.85	3.08	7.16e-05	0.00496
regulation of translation (GO:0006417)	160	23	7.54	3.05	8.71e-06	0.000784
embryonic morphogenesis (GO:0048598)	205	29	9.67	3	8.25e-07	9.23e-05
regulation of amide metabolic process (GO:0034248)	167	23	7.87	2.92	1.62e-05	0.00135
post-transcriptional regulation of gene expression (GO:0010608)	197	27	9.29	2.91	3.33e-06	0.000335
ribonucleoprotein complex biogenesis (GO:0022613)	300	41	14.14	2.9	1.13e-08	1.67e-06
positive regulation of transcription by RNA polymerase II (GO:0045944)	268	36	12.64	2.85	1.29e-07	1.57e-05
embryo development (GO:0009790)	309	41	14.57	2.81	2.38e-08	3.33e-06
establishment of protein localization to organelle (GO:0072594)	170	22	8.02	2.74	5.71e-05	0.00418
positive regulation of macromolecule biosynthetic process (GO:0010557)	418	54	19.71	2.74	3.46e-10	6.95e-08
positive regulation of RNA biosynthetic process (GO:1902680)	381	49	17.96	2.73	2.61e-09	4.26e-07
positive regulation of DNA-templated transcription (GO:0045893)	381	49	17.96	2.73	2.61e-09	4.17e-07
positive regulation of cellular biosynthetic process (GO:0031328)	431	55	20.32	2.71	5.05e-10	9.42e-08
positive regulation of biosynthetic process (GO:0009891)	433	55	20.41	2.69	5.51e-10	1e-07
translation (GO:0006412)	287	36	13.53	2.66	8.83e-07	9.6e-05
positive regulation of RNA metabolic process (GO:0051254)	436	54	20.56	2.63	1.47e-09	2.57e-07
peptide biosynthetic process (GO:0043043)	293	36	13.81	2.61	1.13e-06	0.000119
RNA processing (GO:0006396)	607	73	28.62	2.55	6.15e-12	1.72e-09
positive regulation of nucleobase-containing compound metabolic process (GO:0045935)	479	56	22.58	2.48	4.79e-09	7.21e-07
ribosome biogenesis (GO:0042254)	223	26	10.51	2.47	7.26e-05	0.00499
amide biosynthetic process (GO:0043604)	353	41	16.64	2.46	8.26e-07	9.11e-05
peptide metabolic process (GO:0006518)	340	39	16.03	2.43	1.92e-06	0.000196
tissue development (GO:0009888)	359	41	16.93	2.42	1.07e-06	0.000114
protein-containing complex assembly (GO:0065003)	444	49	20.93	2.34	2.34e-07	2.73e-05
protein-containing complex organization (GO:0043933)	696	75	32.81	2.29	4.48e-10	8.55e-08
RNA metabolic process (GO:0016070)	929	100	43.8	2.28	4.56e-13	1.7e-10
gene expression (GO:0010467)	1102	117	51.96	2.25	8.4e-15	5.48e-12
nitrogen compound transport (GO:0071705)	776	79	36.59	2.16	1.31e-09	2.33e-07
nervous system development (GO:0007399)	680	67	32.06	2.09	7.95e-08	1.02e-05
positive regulation of nitrogen compound metabolic process (GO:0051173)	739	71	34.84	2.04	9.18e-08	1.14e-05
nucleic acid metabolic process (GO:0090304)	1325	127	62.47	2.03	4.63e-13	1.65e-10
amide metabolic process (GO:0043603)	482	46	22.72	2.02	2.59e-05	0.00207
positive regulation of cellular metabolic process (GO:0031325)	714	68	33.66	2.02	2.41e-07	2.77e-05
positive regulation of macromolecule metabolic process (GO:0010604)	785	74	37.01	2	8.81e-08	1.11e-05
protein transport (GO:0015031)	552	52	26.03	2	9.02e-06	0.000802
neurogenesis (GO:0022008)	457	43	21.55	2	6.74e-05	0.00472
Client input>=10
Enrichment>=2
FDR<=0.01
