# Supplementary material for: SRC Kinase Isoforms Regulate mRNA Splicing during Neural Development
Source: J Neurosci. 2025 Aug 1;45(34):e1705242025. doi: 10.1523/JNEUROSCI.1705-24.2025 (PMC12369926; doi:10.1523/JNEUROSCI.1705-24.2025)
Supplement: Figure 4-5 — Splice event analysis Sheet 1. IsoformSwitchAnalyzeR output, identifying significant isoform switch events between control and n1-src morphant embryos. Splice event types were confirmed manually and genomic coordinates were obtained using Astalavista. Download Figure 4-5, XLSX file. [file jneuro-45-e1705242025-s014.xlsx]

## Sheet: IsoformSwitchAnalyzer output
Notes: This table presents the IsoformSwitchAnalyzeR output, identifying significant isoform switch events between shortread RNAseq analysis of control morpholino (CM) and N1-Src antisense morpholino (AM) treated Xenopus embryos. IsoformSwitchAnalyzeR does not output the class splicing event or its genomic coordinates. Therefore, all identified switching events between pairs of transcripts/isofor…
	iso_ref	gene_ref	Long_read isoform_id	Long_read gene_id	condition_1	condition_2	gene_name	Manual_validation_of_switch_event	Primary_splicing_event_(manual)	Astalavista_splicing events_with genomic coordinates	iso_value_1	iso_value_2	iso_stderr_1	iso_stderr_2	iso_log2_fold_change	iso_q_value	IF_overall	IF1	IF2	dIF	gene_switch_q_value	-log10(gene_switch_q_value)
0	isoComp_00022015	geneComp_00016963	MSTRG.26914.1	MSTRG.26914	CM	AM	aldoa		ATSS - Alternative transcription start site	none	93.745	39.268	14.5151	4.12429	-1.25517	0.00184	0.268917	0.363433	0.1744	-0.18903	7.54e-08
1	isoComp_00022016	geneComp_00016963	MSTRG.26914.2	MSTRG.26914	CM	AM	aldoa		ATSS - Alternative transcription start site	none	42.9557	32.5403	6.30428	8.65729	-0.40052	0.989952	0.15645	0.1716	0.1413	-0.0303	7.54e-08
2	isoComp_00022017	geneComp_00016963	MSTRG.26914.3	MSTRG.26914	CM	AM	aldoa			none	118.548	153.566	4.73298	5.91158	0.373363	7.54e-08	0.574633	0.464967	0.6843	0.219333	7.54e-08
3	isoComp_00028577	geneComp_00022163	MSTRG.6654.1	MSTRG.6654	CM	AM	ankrd49	TRUE	ES - Exon skipping	['NC_030678.1; 162075260; 162075367; MSTRG.6654.1; MSTRG.6654.2; ankrd49; 1-2^ , 0; exon_skipping']	6.87855	3.10331	1.05905	1.26847	-1.14575	0.034123	0.522667	0.738733	0.3066	-0.43213	4.54e-05	4.34294
4	isoComp_00028578	geneComp_00022163	MSTRG.6654.2	MSTRG.6654	CM	AM	ankrd49		ES - Exon skipping	['NC_030678.1; 162075260; 162075367; MSTRG.6654.1; MSTRG.6654.2; ankrd49; 1-2^ , 0; exon_skipping']	0.70877	5.29461	0.148388	0.842901	2.88365	4.54e-05	0.3143	0.075167	0.553433	0.478267	4.54e-05	4.34294
5	isoComp_00028579	geneComp_00022163	MSTRG.6654.3	MSTRG.6654	CM	AM	ankrd49			none	1.6195	1.38678	0.383496	0.322992	-0.22233	0.989952	0.16305	0.186133	0.139967	-0.04617	4.54e-05	4.34294
6	isoComp_00013309	geneComp_00010148	MSTRG.20140.1	MSTRG.20140	CM	AM	arf6		ATSS - Alternative transcription start site	['NC_030684.1; 59443251; 59443394; MSTRG.20140.1; MSTRG.20140.2; arf6; 1^2- , 0; intron_retention']	27.9827	21.9265	4.93842	1.8567	-0.35172	0.010968	0.581333	0.6823	0.480367	-0.20193	0.0109677
7	isoComp_00013310	geneComp_00010148	MSTRG.20140.2	MSTRG.20140	CM	AM	arf6		ATSS - Alternative transcription start site	['NC_030684.1; 59443251; 59443394; MSTRG.20140.1; MSTRG.20140.2; arf6; 1^2- , 0; intron_retention']	12.754	23.8376	1.70905	2.6409	0.901767	0.011801	0.418667	0.3177	0.519633	0.201933	0.0109677
8	isoComp_00022831	geneComp_00017682	MSTRG.27622.1	MSTRG.27622	CM	AM	arhgap8			['NW_016685428.1; 4807; 4867; MSTRG.27622.1; MSTRG.27622.2; arhgap8; 1^ , 2^; alt_donor']	10.8162	10.1132	3.35131	2.51234	-0.09686	0.989952	0.289717	0.3039	0.275533	-0.02837	9.81e-37	36.0083
9	isoComp_00022832	geneComp_00017682	MSTRG.27622.2	MSTRG.27622	CM	AM	arhgap8	TRUE	IR - Intron retention	['NW_016685428.1; 4807; 4867; MSTRG.27622.1; MSTRG.27622.2; arhgap8; 1^ , 2^; alt_donor']	23.3497	16.6165	3.83249	5.08631	-0.49054	0.0344	0.556767	0.692067	0.421467	-0.2706	9.81e-37	36.0083
10	isoComp_00022833	geneComp_00017682	MSTRG.27622.3	MSTRG.27622	CM	AM	arhgap8		IR - Intron retention	none	0.169449	11.1165	0.104122	2.07089	5.95429	9.81e-37	0.153533	0.004067	0.303	0.298933	9.81e-37	36.0083
11	isoComp_00013194	geneComp_00010056	MSTRG.20050.1	MSTRG.20050	CM	AM	c19orf47		ATSS - Alternative transcription start site	['NC_030684.1; 56789356; 56789371; MSTRG.20050.1; MSTRG.20050.2; c19orf47; 1^ , 2^; alt_donor', 'NC_030684.1; 56790568; 56790690; MSTRG.20050.1; MSTRG.20050.2; c19orf47; 1- , 2-; alt_acceptor']	19.3824	6.73671	1.00007	0.505971	-1.52324	2.15e-12	0.082	0.1298	0.0342	-0.0956	2.15e-12
12	isoComp_00013195	geneComp_00010056	MSTRG.20050.2	MSTRG.20050	CM	AM	c19orf47		ATSS - Alternative transcription start site	['NC_030684.1; 56789356; 56789371; MSTRG.20050.1; MSTRG.20050.2; c19orf47; 1^ , 2^; alt_donor', 'NC_030684.1; 56790568; 56790690; MSTRG.20050.1; MSTRG.20050.2; c19orf47; 1- , 2-; alt_acceptor']	1.45743	58.4614	0.729378	8.00798	5.31637	0.016519	0.151217	0.009367	0.293067	0.2837	2.15e-12
13	isoComp_00013196	geneComp_00010056	MSTRG.20050.3	MSTRG.20050	CM	AM	c19orf47			none	4.5877	15.807	0.476429	1.55624	1.78249	5.57e-08	0.054917	0.030433	0.0794	0.048967	2.15e-12	11.6676
14	isoComp_00013197	geneComp_00010056	MSTRG.20050.4	MSTRG.20050	CM	AM	c19orf47			none	124.522	117.365	4.8041	5.27912	-0.0854	9.13e-08	0.711833	0.830333	0.593333	-0.237	2.15e-12	11.6676
15	isoComp_00023655	geneComp_00018416	MSTRG.2839.1	MSTRG.2839	CM	AM	clip1	TRUE	ES - Exon skipping	['NC_030677.1; 153170952; 153171056; MSTRG.2839.2; MSTRG.2839.1; clip1; 1-2^ , 0; exon_skipping']	5.49235	3.65717	1.02415	1.2587	-0.58538	0.989952	0.361583	0.417833	0.305333	-0.1125	0.00709667	2.14895
16	isoComp_00023656	geneComp_00018416	MSTRG.2839.2	MSTRG.2839	CM	AM	clip1		ES - Exon skipping	['NC_030677.1; 153170952; 153171056; MSTRG.2839.2; MSTRG.2839.1; clip1; 1-2^ , 0; exon_skipping']	2.78029	1.84718	0.210909	0.707788	-0.5873	0.989952	0.191983	0.220367	0.1636	-0.05677	0.00709667	2.14895
17	isoComp_00023657	geneComp_00018416	MSTRG.2839.3	MSTRG.2839	CM	AM	clip1			none	4.66116	6.19693	0.334831	0.524086	0.410098	0.007097	0.446433	0.3618	0.531067	0.169267	0.00709667	2.14895
18	isoComp_00028729	geneComp_00022282	MSTRG.6776.1	MSTRG.6776	CM	AM	dennd5b		ATSS - Alternative transcription start site	['NC_030679.1; 354331; 354413; MSTRG.6776.1; MSTRG.6776.2; dennd5b; 1^2- , 0; intron_retention']	18.5522	19.0382	3.23583	3.48435	0.037286	0.001226	0.799533	0.902833	0.696233	-0.2066	0.00122627
19	isoComp_00028730	geneComp_00022282	MSTRG.6776.2	MSTRG.6776	CM	AM	dennd5b		ATSS - Alternative transcription start site	['NC_030679.1; 354331; 354413; MSTRG.6776.1; MSTRG.6776.2; dennd5b; 1^2- , 0; intron_retention']	1.9729	8.02505	0.505107	0.94194	2.0187	0.002586	0.200467	0.097167	0.303767	0.2066	0.00122627
20	isoComp_00001535	geneComp_00001144	MSTRG.11124.1	MSTRG.11124	CM	AM	diras3	TRUE	A5 - alternative 5' splice site	none	1.9001	4.04598	0.071751	0.872024	1.0864	0.000164	0.870417	0.977733	0.7631	-0.21463	0.000164335	3.78427
21	isoComp_00001536	geneComp_00001144	MSTRG.11124.2	MSTRG.11124	CM	AM	diras3		A5 - alternative 5' splice site	none	0.042562	1.26201	0.042562	0.333522	4.59693	0.008115	0.129583	0.022267	0.2369	0.214633	0.000164335	3.78427
22	isoComp_00012168	geneComp_00009304	MSTRG.19283.1	MSTRG.19283	CM	AM	eda	TRUE	A5 - alternative 5' splice site	['NC_030684.1; 22516656; 22516662; MSTRG.19283.1; MSTRG.19283.2; eda; 1^ , 2^; alt_donor']	0.576818	1.18895	0.071437	0.249461	1.03079	0.063308	0.459983	0.281667	0.6383	0.356633	0.0633084	1.19854
23	isoComp_00012169	geneComp_00009304	MSTRG.19283.2	MSTRG.19283	CM	AM	eda		A5 - alternative 5' splice site	['NC_030684.1; 22516656; 22516662; MSTRG.19283.1; MSTRG.19283.2; eda; 1^ , 2^; alt_donor']	0.44534	0.307919	0.299829	0.307919	-0.51829	0.989952	0.199817	0.241433	0.1582	-0.08323	0.0633084	1.19854
24	isoComp_00012170	geneComp_00009304	MSTRG.19283.3	MSTRG.19283	CM	AM	eda			none	1.02968	0.34242	0.409959	0.173015	-1.56078	0.989952	0.3402	0.4769	0.2035	-0.2734	0.0633084	1.19854
25	isoComp_00008896	geneComp_00006799	MSTRG.16802.2	MSTRG.16802	CM	AM	eef1d	TRUE	ES - Exon skipping	['NC_030682.1; 134417541; 134417615; MSTRG.16802.3; MSTRG.16802.2; eef1d; 1-2^ , 0; exon_skipping']	64.1549	105.863	13.0984	3.0924	0.72248	2e-07	0.4531	0.361933	0.544267	0.182333	2e-07	6.69897
26	isoComp_00008897	geneComp_00006799	MSTRG.16802.3	MSTRG.16802	CM	AM	eef1d		ES - Exon skipping	['NC_030682.1; 134417541; 134417615; MSTRG.16802.3; MSTRG.16802.2; eef1d; 1-2^ , 0; exon_skipping']	100.732	80.3733	18.0201	8.54205	-0.3257	8.06e-05	0.49155	0.573567	0.409533	-0.16403	2e-07	6.69897
27	isoComp_00008895	geneComp_00006799	MSTRG.16802.1	MSTRG.16802	CM	AM	eef1d			none	11.9496	9.11647	3.49415	2.00851	-0.39004	0.989952	0.055333	0.064467	0.0462	-0.01827	2e-07	6.69897
28	isoComp_00005631	geneComp_00004263	MSTRG.14248.1	MSTRG.14248	CM	AM	epha4	TRUE	A5 - alternative 5' splice site	['NC_030681.1; 121191082; 121191085; MSTRG.14248.1; MSTRG.14248.2; epha4; 1- , 2-; alt_acceptor']	32.3863	20.7406	3.74855	2.24023	-0.64267	0.189282	0.4711	0.55	0.3922	-0.1578	0.00130712	2.88368
29	isoComp_00005632	geneComp_00004263	MSTRG.14248.2	MSTRG.14248	CM	AM	epha4		A5 - alternative 5' splice site	['NC_030681.1; 121191082; 121191085; MSTRG.14248.1; MSTRG.14248.2; epha4; 1- , 2-; alt_acceptor']	7.43186	12.7723	0.782663	0.8224	0.780412	0.001307	0.1854	0.1259	0.2449	0.119	0.00130712	2.88368
30	isoComp_00005633	geneComp_00004263	MSTRG.14248.3	MSTRG.14248	CM	AM	epha4			none	5.17453	5.604	0.777022	0.337878	0.114816	0.989952	0.0978	0.0888	0.1068	0.018	0.00130712	2.88368
31	isoComp_00005634	geneComp_00004263	MSTRG.14248.4	MSTRG.14248	CM	AM	epha4			none	2.23966	1.10819	0.531044	0.557016	-1.00854	0.974062	0.029417	0.038533	0.0203	-0.01823	0.00130712	2.88368
32	isoComp_00005635	geneComp_00004263	MSTRG.14248.5	MSTRG.14248	CM	AM	epha4			none	1.53999	2.0014	0.249614	0.500237	0.375937	0.989952	0.031883	0.026433	0.037333	0.0109	0.00130712	2.88368
33	isoComp_00005636	geneComp_00004263	MSTRG.14248.6	MSTRG.14248	CM	AM	epha4			none	9.93382	10.3646	0.948672	0.697753	0.06118	0.989952	0.184417	0.170333	0.1985	0.028167	0.00130712	2.88368
34	isoComp_00028245	geneComp_00021903	MSTRG.6391.1	MSTRG.6391	CM	AM	fam124a	TRUE	ES - Exon skipping	['NC_030678.1; 146970093; 146970124; MSTRG.6391.1; MSTRG.6391.2; fam124a; 1-2^ , 0; exon_skipping']	6.04623	11.2125	1.00829	1.06733	0.8899	0.022235	0.456483	0.339	0.573967	0.234967	0.0210987	1.67574
35	isoComp_00028246	geneComp_00021903	MSTRG.6391.2	MSTRG.6391	CM	AM	fam124a		ES - Exon skipping	['NC_030678.1; 146970093; 146970124; MSTRG.6391.1; MSTRG.6391.2; fam124a; 1-2^ , 0; exon_skipping']	11.6974	8.29772	0.85496	0.68894	-0.4949	0.021099	0.543517	0.661	0.426033	-0.23497	0.0210987	1.67574
36	isoComp_00017248	geneComp_00013170	MSTRG.23195.1	MSTRG.23195	CM	AM	gaa		ATSS - Alternative transcription start site	['NC_030686.1; 12678048; 12678143; MSTRG.23195.1; MSTRG.23195.2; gaa; 1^2- , 0; intron_retention']	1.20889	1.35136	0.205672	0.440304	0.15948	0.058267	0.7959	0.977733	0.614067	-0.36367	0.0582675
37	isoComp_00017249	geneComp_00013170	MSTRG.23195.2	MSTRG.23195	CM	AM	gaa		ATSS - Alternative transcription start site	['NC_030686.1; 12678048; 12678143; MSTRG.23195.1; MSTRG.23195.2; gaa; 1^2- , 0; intron_retention']	0.035524	0.727567	0.035524	0.204363	4.01807	0.110665	0.2041	0.022267	0.385933	0.363667	0.0582675
38	isoComp_00016798	geneComp_00012833	MSTRG.22847.1	MSTRG.22847	CM	AM	gmppa			none	9.35789	9.85074	1.05149	2.12907	0.073973	0.999833	0.31875	0.3178	0.3197	0.0019	1.55e-15	14.8097
39	isoComp_00016799	geneComp_00012833	MSTRG.22847.2	MSTRG.22847	CM	AM	gmppa	TRUE	IR - Intron retention	['NC_030685.1; 78252005; 78252561; MSTRG.22847.2; MSTRG.22847.3; gmppa; 1^2- , 0; intron_retention']	0.076432	3.80913	0.012223	0.721987	5.46553	1.55e-15	0.063133	0.0026	0.123667	0.121067	1.55e-15	14.8097
40	isoComp_00016800	geneComp_00012833	MSTRG.22847.3	MSTRG.22847	CM	AM	gmppa		IR - Intron retention	['NC_030685.1; 78252005; 78252561; MSTRG.22847.2; MSTRG.22847.3; gmppa; 1^2- , 0; intron_retention']	18.6585	15.2249	1.11129	2.87816	-0.29322	0.953198	0.565033	0.6377	0.492367	-0.14533	1.55e-15	14.8097
41	isoComp_00016801	geneComp_00012833	MSTRG.22847.4	MSTRG.22847	CM	AM	gmppa			none	1.22844	1.98795	0.19694	0.274756	0.689997	0.959325	0.05305	0.041867	0.064233	0.022367	1.55e-15	14.8097
42	isoComp_00010828	geneComp_00008311	MSTRG.18299.1	MSTRG.18299	CM	AM	hinfp	TRUE	ES - Exon skipping	['NC_030683.1; 85717157; 85717309; MSTRG.18299.1; MSTRG.18299.2; hinfp; 1-2^ , 0; exon_skipping']	1.37698	2.78843	0.28469	0.228769	1.01268	0.152581	0.169583	0.109233	0.229933	0.1207	0.0751692	1.12396
43	isoComp_00010829	geneComp_00008311	MSTRG.18299.2	MSTRG.18299	CM	AM	hinfp		ES - Exon skipping	['NC_030683.1; 85717157; 85717309; MSTRG.18299.1; MSTRG.18299.2; hinfp; 1-2^ , 0; exon_skipping']	11.2734	9.33236	0.440307	0.386593	-0.27234	0.075169	0.830417	0.890767	0.770067	-0.1207	0.0751692	1.12396
44	isoComp_00028047	geneComp_00021765	MSTRG.6255.1	MSTRG.6255	CM	AM	hnrnpa1	TRUE	IR - Intron retention	['NC_030678.1; 142407877; 142408036; MSTRG.6255.1; MSTRG.6255.10; hnrnpa1; 1^2- , 0; intron_retention']	148.814	67.5242	24.6664	13.7285	-1.13992	0.357986	0.0154	0.020967	0.009833	-0.01113	1.37e-72	71.8633
45	isoComp_00028048	geneComp_00021765	MSTRG.6255.10	MSTRG.6255	CM	AM	hnrnpa1		IR - Intron retention	['NC_030678.1; 142407877; 142408036; MSTRG.6255.1; MSTRG.6255.10; hnrnpa1; 1^2- , 0; intron_retention']	0	162.739	0	55.8621	13.9904	1.04e-49	0.011767	0	0.023533	0.023533	1.37e-72	71.8633
46	isoComp_00028051	geneComp_00021765	MSTRG.6255.13	MSTRG.6255	CM	AM	hnrnpa1			none	1323.42	92.1455	62.4086	38.1042	-3.84407	1.44e-07	0.099483	0.185467	0.0135	-0.17197	1.37e-72	71.8633
47	isoComp_00028054	geneComp_00021765	MSTRG.6255.17	MSTRG.6255	CM	AM	hnrnpa1			none	98.2754	95.2461	3.60309	9.03919	-0.04517	0.999833	0.013833	0.013767	0.0139	0.000133	1.37e-72	71.8633
48	isoComp_00028057	geneComp_00021765	MSTRG.6255.3	MSTRG.6255	CM	AM	hnrnpa1			none	132.276	28.0071	99.301	25.7505	-2.23928	0.989952	0.011	0.017967	0.004033	-0.01393	1.37e-72	71.8633
49	isoComp_00028058	geneComp_00021765	MSTRG.6255.4	MSTRG.6255	CM	AM	hnrnpa1			none	150.481	75.8288	52.8672	23.1664	-0.98867	0.989952	0.01585	0.020733	0.010967	-0.00977	1.37e-72	71.8633
50	isoComp_00028060	geneComp_00021765	MSTRG.6255.6	MSTRG.6255	CM	AM	hnrnpa1			none	180.294	112.759	1.29894	6.26819	-0.67706	0.002599	0.0208	0.0252	0.0164	-0.0088	1.37e-72	71.8633
51	isoComp_00028062	geneComp_00021765	MSTRG.6255.8	MSTRG.6255	CM	AM	hnrnpa1			none	5062.58	4452.54	91.5976	93.4409	-0.18524	0.529376	0.67755	0.7076	0.6475	-0.0601	1.37e-72	71.8633
52	isoComp_00028063	geneComp_00021765	MSTRG.6255.9	MSTRG.6255	CM	AM	hnrnpa1			none	43.8235	1749.7	7.64178	99.6599	5.31894	1.37e-72	0.1301	0.006067	0.254133	0.248067	1.37e-72	71.8633
53	isoComp_00010454	geneComp_00008018	MSTRG.1800.1	MSTRG.1800	CM	AM	hopx		ATSS - Alternative transcription start site	none	1.85452	1.51867	0.45601	0.156891	-0.28653	0.077944	0.790533	0.6285	0.952567	0.324067	0.0779438
54	isoComp_00010455	geneComp_00008018	MSTRG.1800.2	MSTRG.1800	CM	AM	hopx		ATSS - Alternative transcription start site	none	1.15924	0.098965	0.408389	0.098965	-3.42363	0.134592	0.209467	0.3715	0.047433	-0.32407	0.0779438
55	isoComp_00001984	geneComp_00001479	MSTRG.11463.1	MSTRG.11463	CM	AM	hs2st1		ATSS - Alternative transcription start site	none	6.01032	3.91505	0.47012	0.332386	-0.61713	0.019651	0.4701	0.582733	0.357467	-0.22527	0.0177694
56	isoComp_00001985	geneComp_00001479	MSTRG.11463.2	MSTRG.11463	CM	AM	hs2st1		ATSS - Alternative transcription start site	none	4.30187	7.0131	0.436967	0.245975	0.703794	0.017769	0.5299	0.417267	0.642533	0.225267	0.0177694
57	isoComp_00002152	geneComp_00001599	MSTRG.11582.1	MSTRG.11582	CM	AM	ivns1abp		ATSS - Alternative transcription start site	none	22.1502	17.9134	5.06463	3.72637	-0.30613	0.005271	0.836767	0.940533	0.733	-0.20753	0.00527142
58	isoComp_00002153	geneComp_00001599	MSTRG.11582.2	MSTRG.11582	CM	AM	ivns1abp		ATSS - Alternative transcription start site	none	1.24967	6.44254	0.309345	1.46138	2.35682	0.010968	0.163233	0.059467	0.267	0.207533	0.00527142
59	isoComp_00031433	geneComp_00024350	MSTRG.8857.1	MSTRG.8857	CM	AM	kansl3	TRUE	ES - Exon skipping	['NC_030679.1; 109044903; 109045041; MSTRG.8857.1; MSTRG.8857.3; kansl3; 1-2^ , 0; exon_skipping', 'NC_030679.1; 109026116; 109026215; MSTRG.8857.1; MSTRG.8857.3; kansl3; 1^ , 2^; alt_donor']	4.30147	8.07761	0.967858	1.89725	0.907532	0.902048	0.2153	0.1577	0.2729	0.1152	0.0738403	1.13171
60	isoComp_00031434	geneComp_00024350	MSTRG.8857.2	MSTRG.8857	CM	AM	kansl3			none	10.6496	10.8148	1.90518	1.72443	0.022198	0.999138	0.373117	0.379433	0.3668	-0.01263	0.0738403	1.13171
61	isoComp_00031435	geneComp_00024350	MSTRG.8857.3	MSTRG.8857	CM	AM	kansl3		ES - Exon skipping	['NC_030679.1; 109044903; 109045041; MSTRG.8857.1; MSTRG.8857.3; kansl3; 1-2^ , 0; exon_skipping', 'NC_030679.1; 109026116; 109026215; MSTRG.8857.1; MSTRG.8857.3; kansl3; 1^ , 2^; alt_donor']	12.8087	10.6109	0.195105	0.272233	-0.27135	0.07384	0.411567	0.462833	0.3603	-0.10253	0.0738403	1.13171
62	isoComp_00021176	geneComp_00016275	MSTRG.26224.1	MSTRG.26224	CM	AM	kif22	TRUE	IR - Intron retention	['NW_016683721.1; 7078; 7174; MSTRG.26224.1; MSTRG.26224.3; kif22; 1^2- , 0; intron_retention']	11.3388	30.1711	3.06037	3.43354	1.4111	0.073329	0.152033	0.089767	0.2143	0.124533	0.0334164	1.47604
63	isoComp_00021177	geneComp_00016275	MSTRG.26224.2	MSTRG.26224	CM	AM	kif22			none	36.3849	38.9797	0.635654	0.575365	0.099356	0.989952	0.286833	0.2955	0.278167	-0.01733	0.0334164	1.47604
64	isoComp_00021178	geneComp_00016275	MSTRG.26224.3	MSTRG.26224	CM	AM	kif22		IR - Intron retention	['NW_016683721.1; 7078; 7174; MSTRG.26224.1; MSTRG.26224.3; kif22; 1^2- , 0; intron_retention']	75.9079	71.1627	3.19718	2.33447	-0.09311	0.033416	0.561183	0.614767	0.5076	-0.10717	0.0334164	1.47604
65	isoComp_00018598	geneComp_00014157	MSTRG.24149.1	MSTRG.24149	CM	AM	kirrel2	TRUE	IR - Intron retention	['NW_016683384.1; 841940; 842239; MSTRG.24149.2; MSTRG.24149.1; kirrel2; 1^2- , 0; intron_retention']	71.2042	54.0108	4.35255	2.70662	-0.39865	0.000536	0.801033	0.913867	0.6882	-0.22567	0.000536391	3.27052
66	isoComp_00018599	geneComp_00014157	MSTRG.24149.2	MSTRG.24149	CM	AM	kirrel2		IR - Intron retention	['NW_016683384.1; 841940; 842239; MSTRG.24149.2; MSTRG.24149.1; kirrel2; 1^2- , 0; intron_retention']	6.86133	25.3063	2.21613	5.55422	1.88141	0.000764	0.198967	0.086133	0.3118	0.225667	0.000536391	3.27052
67	isoComp_00020281	geneComp_00015541	MSTRG.25506.1	MSTRG.25506	CM	AM	kpna2	TRUE	IR - Intron retention	['NW_016683548.1; 183144; 183222; MSTRG.25506.2; MSTRG.25506.1; kpna2; 1^2- , 0; intron_retention']	293.045	256.27	27.1637	19.5653	-0.19345	5.16e-23	0.66925	0.798633	0.539867	-0.25877	5.16e-23	22.2874
68	isoComp_00020282	geneComp_00015541	MSTRG.25506.2	MSTRG.25506	CM	AM	kpna2		IR - Intron retention	['NW_016683548.1; 183144; 183222; MSTRG.25506.2; MSTRG.25506.1; kpna2; 1^2- , 0; intron_retention']	74.34	217.042	9.19868	1.89491	1.54563	6.02e-23	0.33075	0.201367	0.460133	0.258767	5.16e-23	22.2874
69	isoComp_00005220	geneComp_00003945	MSTRG.13921.2	MSTRG.13921	CM	AM	kpna4	TRUE	ES - Exon skipping	['NC_030681.1; 103300772; 103300801; MSTRG.13921.2; MSTRG.13921.4; kpna4; 1-2^ , 0; exon_skipping', 'NC_030681.1; 103309760; 103310207; MSTRG.13921.2; MSTRG.13921.4; kpna4; 1^2- , 0; intron_retention']	81.8594	66.1996	2.92576	4.33625	-0.30628	0.19463	0.738217	0.816	0.660433	-0.15557	0.0480007	1.31875
70	isoComp_00005221	geneComp_00003945	MSTRG.13921.3	MSTRG.13921	CM	AM	kpna4			none	3.06761	2.17453	3.06761	1.13379	-0.49449	0.989952	0.026433	0.030167	0.0227	-0.00747	0.0480007	1.31875
71	isoComp_00005222	geneComp_00003945	MSTRG.13921.4	MSTRG.13921	CM	AM	kpna4		ES - Exon skipping	['NC_030681.1; 103300772; 103300801; MSTRG.13921.2; MSTRG.13921.4; kpna4; 1-2^ , 0; exon_skipping', 'NC_030681.1; 103309760; 103310207; MSTRG.13921.2; MSTRG.13921.4; kpna4; 1^2- , 0; intron_retention']	15.4653	32.0151	0.844733	5.80042	1.04923	0.048001	0.235333	0.153833	0.316833	0.163	0.0480007	1.31875
72	isoComp_00014232	geneComp_00010847	MSTRG.20858.1	MSTRG.20858	CM	AM	krt5.1		ATSS - Alternative transcription start site	none	19.438	17.6835	2.69283	1.98561	-0.1364	0.158753	0.836667	0.941967	0.731367	-0.2106	0.0970908
73	isoComp_00014233	geneComp_00010847	MSTRG.20858.2	MSTRG.20858	CM	AM	krt5.1			none	1.0531	1.42663	0.388623	0.736019	0.434404	0.999805	0.057233	0.052867	0.0616	0.008733	0.0970908	1.01282
74	isoComp_00014234	geneComp_00010847	MSTRG.20858.3	MSTRG.20858	CM	AM	krt5.1		ATSS - Alternative transcription start site	none	0.095497	5.39941	0.095497	3.75913	5.68019	0.097091	0.1061	0.005167	0.207033	0.201867	0.0970908
75	isoComp_00032169	geneComp_00024885	MSTRG.94.1	MSTRG.94	CM	AM	LOC100145764		ATSS - Alternative transcription start site	none	0.820741	0.124254	0.114361	0.124254	-2.62944	0.066765	0.326033	0.5966	0.055467	-0.54113	0.026955
76	isoComp_00032170	geneComp_00024885	MSTRG.94.2	MSTRG.94	CM	AM	LOC100145764		ATSS - Alternative transcription start site	none	0.622607	1.12829	0.229306	0.398412	0.847487	0.026955	0.673967	0.4034	0.944533	0.541133	0.026955
77	isoComp_00011722	geneComp_00008958	MSTRG.18939.1	MSTRG.18939	CM	AM	LOC100488736		ATSS - Alternative transcription start site	['NC_030684.1; 4642044; 4642569; MSTRG.18939.1; MSTRG.18939.2; LOC100488736; 1^ , 2^; alt_donor']	1.63856	1.18161	0.423701	0.176051	-0.4683	0.032242	0.8646	0.7524	0.9768	0.2244	0.0322418
78	isoComp_00011723	geneComp_00008958	MSTRG.18939.2	MSTRG.18939	CM	AM	LOC100488736		ATSS - Alternative transcription start site	['NC_030684.1; 4642044; 4642569; MSTRG.18939.1; MSTRG.18939.2; LOC100488736; 1^ , 2^; alt_donor']	0.517134	0.037257	0.097823	0.037257	-3.47956	0.141985	0.1354	0.2476	0.0232	-0.2244	0.0322418
79	isoComp_00012288	geneComp_00009388	MSTRG.19384.1	MSTRG.19384	CM	AM	LOC100489887		ATSS - Alternative transcription start site	['NC_030684.1; 24713897; 24714538; MSTRG.19384.1; MSTRG.19384.2; LOC100489887; 1^2- , 0; intron_retention']	55.0963	52.0626	26.7839	12.3313	-0.08169	0.024997	0.82365	0.876667	0.770633	-0.10603	0.0249972
80	isoComp_00012289	geneComp_00009388	MSTRG.19384.2	MSTRG.19384	CM	AM	LOC100489887		ATSS - Alternative transcription start site	['NC_030684.1; 24713897; 24714538; MSTRG.19384.1; MSTRG.19384.2; LOC100489887; 1^2- , 0; intron_retention']	7.08705	15.8123	3.45665	4.60127	1.15666	0.034349	0.17635	0.123333	0.229367	0.106033	0.0249972
81	isoComp_00025203	geneComp_00019667	MSTRG.4117.1	MSTRG.4117	CM	AM	LOC100494719	TRUE	ES - Exon skipping	['NC_030678.1; 34220019; 34220042; MSTRG.4117.1; MSTRG.4117.2; LOC100494719; 1-2^ , 0; exon_skipping']	38.48	46.1268	4.08904	1.72171	0.261435	0.05747	0.733617	0.6832	0.784033	0.100833	0.0574704	1.24056
82	isoComp_00025204	geneComp_00019667	MSTRG.4117.2	MSTRG.4117	CM	AM	LOC100494719		ES - Exon skipping	['NC_030678.1; 34220019; 34220042; MSTRG.4117.1; MSTRG.4117.2; LOC100494719; 1-2^ , 0; exon_skipping']	17.7339	12.8527	1.39684	1.67583	-0.46413	0.06954	0.266383	0.3168	0.215967	-0.10083	0.0574704	1.24056
83	isoComp_00028950	geneComp_00022456	MSTRG.6950.1	MSTRG.6950	CM	AM	LOC100495624		ATSS - Alternative transcription start site	['NC_030679.1; 10042738; 10044261; MSTRG.6950.1; MSTRG.6950.2; LOC100495624; 1^ , 2^; alt_donor']	16.1975	22.5998	3.98673	4.7207	0.480291	0.114342	0.503983	0.601267	0.4067	-0.19457	0.00159936
84	isoComp_00028951	geneComp_00022456	MSTRG.6950.2	MSTRG.6950	CM	AM	LOC100495624		ATSS - Alternative transcription start site	['NC_030679.1; 10042738; 10044261; MSTRG.6950.1; MSTRG.6950.2; LOC100495624; 1^ , 2^; alt_donor']	9.04839	19.1606	3.15139	3.89269	1.08157	0.989952	0.332267	0.3192	0.345333	0.026133	0.00159936
85	isoComp_00028952	geneComp_00022456	MSTRG.6950.3	MSTRG.6950	CM	AM	LOC100495624			none	2.4299	13.4132	1.15012	2.93757	2.45984	0.001599	0.163767	0.079567	0.247967	0.1684	0.00159936	2.79605
86	isoComp_00014920	geneComp_00011412	MSTRG.21451.1	MSTRG.21451	CM	AM	LOC101730971		ATSS - Alternative transcription start site	['NC_030685.1; 1757139; 1757277; MSTRG.21451.1; MSTRG.21451.2; LOC101730971; 1^2- , 0; intron_retention']	2.39563	8.2741	0.535044	0.927581	1.78393	0.021931	0.141933	0.0764	0.207467	0.131067	0.0113421
87	isoComp_00014921	geneComp_00011412	MSTRG.21451.2	MSTRG.21451	CM	AM	LOC101730971		ATSS - Alternative transcription start site	['NC_030685.1; 1757139; 1757277; MSTRG.21451.1; MSTRG.21451.2; LOC101730971; 1^2- , 0; intron_retention']	29.0177	31.4455	0.672296	1.1097	0.115884	0.011342	0.858067	0.9236	0.792533	-0.13107	0.0113421
88	isoComp_00006850	geneComp_00005201	MSTRG.15182.1	MSTRG.15182	CM	AM	lrrc16a		ATSS - Alternative transcription start site	['NC_030682.1; 29385310; 29385313; MSTRG.15182.1; MSTRG.15182.2; lrrc16a; 1- , 2-; alt_acceptor']	2.85465	3.08523	0.087442	0.12005	0.111689	0.250894	0.648717	0.719967	0.577467	-0.1425	0.0760432
89	isoComp_00006851	geneComp_00005201	MSTRG.15182.2	MSTRG.15182	CM	AM	lrrc16a		ATSS - Alternative transcription start site	['NC_030682.1; 29385310; 29385313; MSTRG.15182.1; MSTRG.15182.2; lrrc16a; 1- , 2-; alt_acceptor']	0.265105	0.236657	0.035381	0.030979	-0.15748	0.989952	0.055683	0.067	0.044367	-0.02263	0.0760432
90	isoComp_00006852	geneComp_00005201	MSTRG.15182.3	MSTRG.15182	CM	AM	lrrc16a			none	0.846462	2.02455	0.065165	0.11915	1.24825	0.076043	0.295583	0.213	0.378167	0.165167	0.0760432	1.11894
91	isoComp_00007242	geneComp_00005509	MSTRG.15497.1	MSTRG.15497	CM	AM	lyrm4		ATSS - Alternative transcription start site	['NC_030682.1; 50162840; 50163118; MSTRG.15497.1; MSTRG.15497.2; lyrm4; 1^ , 2^; alt_donor']	1.19271	2.03852	0.180701	0.050831	0.768296	0.086653	0.213483	0.143	0.283967	0.140967	0.0334512
92	isoComp_00007243	geneComp_00005509	MSTRG.15497.2	MSTRG.15497	CM	AM	lyrm4		ATSS - Alternative transcription start site	['NC_030682.1; 50162840; 50163118; MSTRG.15497.1; MSTRG.15497.2; lyrm4; 1^ , 2^; alt_donor']	7.11923	5.30418	0.919411	0.841944	-0.4239	0.033451	0.786517	0.857	0.716033	-0.14097	0.0334512
93	isoComp_00008611	geneComp_00006579	MSTRG.16574.1	MSTRG.16574	CM	AM	mterf3	TRUE	ES - Exon skipping	['NC_030682.1; 115002853; 115003014; MSTRG.16574.2; MSTRG.16574.1; mterf3; 1-2^ , 0; exon_skipping']	15.181	6.93506	0.684038	1.69033	-1.12916	0.033589	0.566583	0.751167	0.382	-0.36917	0.0335893	1.4738
94	isoComp_00008612	geneComp_00006579	MSTRG.16574.2	MSTRG.16574	CM	AM	mterf3		ES - Exon skipping	['NC_030682.1; 115002853; 115003014; MSTRG.16574.2; MSTRG.16574.1; mterf3; 1-2^ , 0; exon_skipping']	3.60597	3.44565	0.220985	0.708937	-0.06543	0.999833	0.18085	0.178367	0.183333	0.004967	0.0335893	1.4738
95	isoComp_00008613	geneComp_00006579	MSTRG.16574.3	MSTRG.16574	CM	AM	mterf3			none	0.29266	0.330439	0.181551	0.184428	0.169696	0.99906	0.01595	0.013533	0.018367	0.004833	0.0335893	1.4738
96	isoComp_00008614	geneComp_00006579	MSTRG.16574.4	MSTRG.16574	CM	AM	mterf3			none	0.412088	6.95636	0.412088	1.79262	4.04479	0.040567	0.194283	0.0185	0.370067	0.351567	0.0335893	1.4738
97	isoComp_00008615	geneComp_00006579	MSTRG.16574.5	MSTRG.16574	CM	AM	mterf3			none	0.757529	0.820166	0.14948	0.275688	0.11318	0.999805	0.042283	0.0384	0.046167	0.007767	0.0335893	1.4738
98	isoComp_00020284	geneComp_00015543	MSTRG.25508.1	MSTRG.25508	CM	AM	nol11	TRUE	IR - Intron retention	['NW_016683548.1; 271445; 271540; MSTRG.25508.1; MSTRG.25508.2; nol11; 1^2- , 0; intron_retention']	11.1473	13.4087	1.86073	1.79179	0.266262	0.99906	0.26395	0.2558	0.2721	0.0163	7.77e-25	24.1096
99	isoComp_00020285	geneComp_00015543	MSTRG.25508.2	MSTRG.25508	CM	AM	nol11		IR - Intron retention	['NW_016683548.1; 271445; 271540; MSTRG.25508.1; MSTRG.25508.2; nol11; 1^2- , 0; intron_retention']	33.0706	25.1556	4.08759	2.82901	-0.39454	0.134592	0.622667	0.739867	0.505467	-0.2344	7.77e-25	24.1096
100	isoComp_00020286	geneComp_00015543	MSTRG.25508.3	MSTRG.25508	CM	AM	nol11			none	0.189267	11.0998	0.038229	1.89732	5.80098	7.77e-25	0.113383	0.004333	0.222433	0.2181	7.77e-25	24.1096
101	isoComp_00031377	geneComp_00024314	MSTRG.8824.1	MSTRG.8824	CM	AM	nudcd3		ATSS - Alternative transcription start site	none	21.0462	17.0442	1.33026	1.41044	-0.30412	0.015943	0.827817	0.9074	0.748233	-0.15917	0.0159433
102	isoComp_00031378	geneComp_00024314	MSTRG.8824.2	MSTRG.8824	CM	AM	nudcd3		ATSS - Alternative transcription start site	none	2.16054	5.71554	0.612014	0.633154	1.39936	0.030646	0.172183	0.0926	0.251767	0.159167	0.0159433
103	isoComp_00021831	geneComp_00016812	MSTRG.26770.1	MSTRG.26770	CM	AM	nup210	TRUE	IR - Intron retention	['NW_016683948.1; 10051; 10456; MSTRG.26770.1; MSTRG.26770.2; nup210; 1^2- , 0; intron_retention']	0.333952	7.35052	0.032376	1.53845	4.41953	3.83e-09	0.169683	0.020067	0.3193	0.299233	3.83e-09	8.4168
104	isoComp_00021832	geneComp_00016812	MSTRG.26770.2	MSTRG.26770	CM	AM	nup210		IR - Intron retention	['NW_016683948.1; 10051; 10456; MSTRG.26770.1; MSTRG.26770.2; nup210; 1^2- , 0; intron_retention']	16.04	15.759	0.954281	2.09903	-0.02548	4.23e-06	0.8195	0.965933	0.673067	-0.29287	3.83e-09	8.4168
105	isoComp_00021833	geneComp_00016812	MSTRG.26770.3	MSTRG.26770	CM	AM	nup210			none	0.246846	0.179179	0.165411	0.032767	-0.44115	0.996238	0.0108	0.013967	0.007633	-0.00633	3.83e-09	8.4168
106	isoComp_00024651	geneComp_00019228	MSTRG.365.1	MSTRG.365	CM	AM	pds5a		ATSS - Alternative transcription start site	['NC_030677.1; 27105834; 27105972; MSTRG.365.5; MSTRG.365.1; pds5a; 1-2^ , 0; exon_skipping', 'NC_030677.1; 27166387; 27166456; MSTRG.365.5; MSTRG.365.1; pds5a; 1^ , 2^; alt_donor']	26.4742	20.5446	2.34207	1.67729	-0.36568	0.063303	0.42725	0.489867	0.364633	-0.12523	0.0257196
107	isoComp_00024652	geneComp_00019228	MSTRG.365.3	MSTRG.365	CM	AM	pds5a			none	8.837	11.0087	0.49203	1.51765	0.316689	0.989952	0.180517	0.164233	0.1968	0.032567	0.0257196	1.58974
108	isoComp_00024653	geneComp_00019228	MSTRG.365.4	MSTRG.365	CM	AM	pds5a			none	4.26317	2.56777	0.646596	1.28418	-0.72919	0.989952	0.062267	0.078667	0.045867	-0.0328	0.0257196	1.58974
109	isoComp_00024654	geneComp_00019228	MSTRG.365.5	MSTRG.365	CM	AM	pds5a		ATSS - Alternative transcription start site	['NC_030677.1; 27105834; 27105972; MSTRG.365.5; MSTRG.365.1; pds5a; 1-2^ , 0; exon_skipping', 'NC_030677.1; 27166387; 27166456; MSTRG.365.5; MSTRG.365.1; pds5a; 1^ , 2^; alt_donor']	11.4119	19.1764	0.232563	1.52609	0.748283	0.02572	0.276967	0.213867	0.340067	0.1262	0.0257196
110	isoComp_00024655	geneComp_00019228	MSTRG.365.6	MSTRG.365	CM	AM	pds5a			none	2.87371	2.97161	0.268813	0.340424	0.04817	0.999833	0.052983	0.053333	0.052633	-0.0007	0.0257196	1.58974
111	isoComp_00017816	geneComp_00013567	MSTRG.23579.1	MSTRG.23579	CM	AM	ppp1r16b		ATSS - Alternative transcription start site	['NC_030686.1; 31929801; 31929857; MSTRG.23579.1; MSTRG.23579.2; ppp1r16b; 1- , 2-; alt_acceptor']	4.27745	3.06887	0.670699	0.146966	-0.47772	0.002743	0.942817	0.885633	1	0.114367	0.00274297
112	isoComp_00017817	geneComp_00013567	MSTRG.23579.2	MSTRG.23579	CM	AM	ppp1r16b		ATSS - Alternative transcription start site	['NC_030686.1; 31929801; 31929857; MSTRG.23579.1; MSTRG.23579.2; ppp1r16b; 1- , 2-; alt_acceptor']	0.534594	0	0.196001	0	-5.76711	0.033589	0.057183	0.114367	0	-0.11437	0.00274297
113	isoComp_00017130	geneComp_00013086	MSTRG.23102.1	MSTRG.23102	CM	AM	psmc5	TRUE	ES - Exon skipping	['NC_030686.1; 8620596; 8620694; MSTRG.23102.2; MSTRG.23102.1; psmc5; 1-2^ , 0; exon_skipping']	144.168	103.019	4.21939	6.90752	-0.4848	2.9e-42	0.837833	0.996133	0.679533	-0.3166	2.9e-42	41.5376
114	isoComp_00017131	geneComp_00013086	MSTRG.23102.2	MSTRG.23102	CM	AM	psmc5		ES - Exon skipping	['NC_030686.1; 8620596; 8620694; MSTRG.23102.2; MSTRG.23102.1; psmc5; 1-2^ , 0; exon_skipping']	0.55965	48.5173	0.123891	6.36052	6.41258	4.05e-41	0.162167	0.003867	0.320467	0.3166	2.9e-42	41.5376
115	isoComp_00015220	geneComp_00011612	MSTRG.21640.1	MSTRG.21640	CM	AM	rpl3l		ATTS - Alternative transcription termination site	['NC_030685.1; 11154843; 11154991; MSTRG.21640.1; MSTRG.21640.2; rpl3l; 1^2- , 0; intron_retention']	0.187536	0.893942	0.066682	0.255552	2.19411	0.160876	0.10145	0.041133	0.161767	0.120633	0.0334512
116	isoComp_00015221	geneComp_00011612	MSTRG.21640.2	MSTRG.21640	CM	AM	rpl3l		ATTS - Alternative transcription termination site	['NC_030685.1; 11154843; 11154991; MSTRG.21640.1; MSTRG.21640.2; rpl3l; 1^2- , 0; intron_retention']	4.16835	4.40466	0.344568	0.558083	0.079366	0.033451	0.89855	0.958867	0.838233	-0.12063	0.0334512
117	isoComp_00014578	geneComp_00011120	MSTRG.21143.1	MSTRG.21143	CM	AM	rprd2		ATTS - Alternative transcription termination site	['NC_030684.1; 107028545; 107028551; MSTRG.21143.1; MSTRG.21143.2; rprd2; 1^ , 2^; alt_donor']	6.92313	11.6915	0.139676	0.650413	0.755118	1.08e-06	0.605283	0.5079	0.702667	0.194767	1.08e-06
118	isoComp_00014579	geneComp_00011120	MSTRG.21143.2	MSTRG.21143	CM	AM	rprd2		ATTS - Alternative transcription termination site	['NC_030684.1; 107028545; 107028551; MSTRG.21143.1; MSTRG.21143.2; rprd2; 1^ , 2^; alt_donor']	6.73114	4.93559	0.427948	0.148749	-0.44685	2.85e-06	0.394717	0.4921	0.297333	-0.19477	1.08e-06
119	isoComp_00021920	geneComp_00016879	MSTRG.26834.1	MSTRG.26834	CM	AM	sec22a	TRUE	A3 - alternative 3' splice site	['NW_016683995.1; 7178; 7213; MSTRG.26834.2; MSTRG.26834.1; sec22a; 1^ , 2^; alt_donor']	92.0221	68.1713	12.3353	8.66611	-0.43276	6.3e-08	0.875983	0.976067	0.7759	-0.20017	6.3e-08	7.20066
120	isoComp_00021921	geneComp_00016879	MSTRG.26834.2	MSTRG.26834	CM	AM	sec22a		A3 - alternative 3' splice site	['NW_016683995.1; 7178; 7213; MSTRG.26834.2; MSTRG.26834.1; sec22a; 1^ , 2^; alt_donor']	2.07884	19.2892	0.494367	2.4157	3.20777	1.61e-07	0.124017	0.023933	0.2241	0.200167	6.3e-08	7.20066
121	isoComp_00002422	geneComp_00001787	MSTRG.11771.1	MSTRG.11771	CM	AM	sgsm3		ATSS - Alternative transcription start site	['NC_030680.1; 111375858; 111376897; MSTRG.11771.1; MSTRG.11771.2; sgsm3; 1^2-3^4- , 0; other_event']	14.8996	13.9004	1.34252	0.716048	-0.10008	0.062719	0.594	0.740267	0.447733	-0.29253	0.0627194
122	isoComp_00002423	geneComp_00001787	MSTRG.11771.2	MSTRG.11771	CM	AM	sgsm3		ATSS - Alternative transcription start site	['NC_030680.1; 111375858; 111376897; MSTRG.11771.1; MSTRG.11771.2; sgsm3; 1^2-3^4- , 0; other_event']	5.26421	17.2309	1.52345	1.38289	1.70881	0.064763	0.406	0.259733	0.552267	0.292533	0.0627194
123	isoComp_00016719	geneComp_00012773	MSTRG.22792.1	MSTRG.22792	CM	AM	spopl	TRUE	MEE - Mutually exclusive exons	none	1.03196	0.272118	0.303547	0.053877	-1.88492	0.198882	0.180767	0.2797	0.081833	-0.19787	0.0745931	1.1273
124	isoComp_00016720	geneComp_00012773	MSTRG.22792.2	MSTRG.22792	CM	AM	spopl		MEE - Mutually exclusive exons	none	2.52378	3.04916	0.105529	0.05729	0.271846	0.074593	0.819233	0.7203	0.918167	0.197867	0.0745931	1.1273
125	isoComp_00027208	geneComp_00021137	MSTRG.5612.1	MSTRG.5612	CM	AM	st6gal2		ATSS - Alternative transcription start site	none	4.68992	6.76262	0.24319	0.557346	0.527079	0.086653	0.797633	0.7215	0.873767	0.152267	0.0866525
126	isoComp_00027209	geneComp_00021137	MSTRG.5612.2	MSTRG.5612	CM	AM	st6gal2		ATSS - Alternative transcription start site	none	1.80542	0.954422	0.183775	0.150211	-0.91257	0.198882	0.202367	0.2785	0.126233	-0.15227	0.0866525
127	isoComp_00032627	geneComp_00025227	MSTRG.9775.1	MSTRG.9775	CM	AM	syt8		ATSS - Alternative transcription start site	['NC_030680.1; 12527165; 12527207; MSTRG.9775.1; MSTRG.9775.2; syt8; 1-2^ , 0; exon_skipping']	28.6653	14.3557	2.47727	1.80002	-0.99718	0.000401	0.374117	0.504433	0.2438	-0.26063	1.32e-06
128	isoComp_00032628	geneComp_00025227	MSTRG.9775.2	MSTRG.9775	CM	AM	syt8		ATSS - Alternative transcription start site	['NC_030680.1; 12527165; 12527207; MSTRG.9775.1; MSTRG.9775.2; syt8; 1-2^ , 0; exon_skipping']	20.9661	38.8805	2.09473	2.73837	0.890671	1.32e-06	0.51505	0.368733	0.661367	0.292633	1.32e-06
129	isoComp_00032629	geneComp_00025227	MSTRG.9775.3	MSTRG.9775	CM	AM	syt8			none	7.22788	5.50148	0.639024	0.440887	-0.39313	0.900388	0.110817	0.126833	0.0948	-0.03203	1.32e-06	5.87943
130	isoComp_00021725	geneComp_00016724	MSTRG.26680.1	MSTRG.26680	CM	AM	tctn3		ATSS - Alternative transcription start site	['NW_016683904.1; 15505; 15581; MSTRG.26680.1; MSTRG.26680.2; tctn3; 1^2- , 0; intron_retention']	3.36853	3.93107	0.507587	0.528736	0.222193	0.002156	0.311283	0.2226	0.399967	0.177367	0.00215646
131	isoComp_00021726	geneComp_00016724	MSTRG.26680.2	MSTRG.26680	CM	AM	tctn3		ATSS - Alternative transcription start site	['NW_016683904.1; 15505; 15581; MSTRG.26680.1; MSTRG.26680.2; tctn3; 1^2- , 0; intron_retention']	8.37308	3.62104	0.709022	0.7425	-1.2071	0.004502	0.461567	0.560133	0.363	-0.19713	0.00215646
132	isoComp_00021727	geneComp_00016724	MSTRG.26680.3	MSTRG.26680	CM	AM	tctn3			none	2.85827	2.32019	0.141736	0.607064	-0.29973	0.989952	0.210533	0.192567	0.2285	0.035933	0.00215646	2.66626
133	isoComp_00021728	geneComp_00016724	MSTRG.26680.4	MSTRG.26680	CM	AM	tctn3			none	0.357812	0.081506	0.030925	0.040868	-2.00702	0.902429	0.016617	0.024667	0.008567	-0.0161	0.00215646	2.66626
134	isoComp_00021532	geneComp_00016561	MSTRG.26522.1	MSTRG.26522	CM	AM	tdrd10			none	2.3016	1.84512	0.723997	0.85308	-0.31738	0.989952	0.337467	0.3782	0.296733	-0.08147	4.15e-09	8.38195
135	isoComp_00021533	geneComp_00016561	MSTRG.26522.2	MSTRG.26522	CM	AM	tdrd10			none	0.294835	0.372263	0.072986	0.136334	0.326539	0.99906	0.066983	0.057733	0.076233	0.0185	4.15e-09	8.38195
136	isoComp_00021534	geneComp_00016561	MSTRG.26522.3	MSTRG.26522	CM	AM	tdrd10		ATSS - Alternative transcription start site	['NW_016683840.1; 60535; 60568; MSTRG.26522.3; MSTRG.26522.4; tdrd10; 1- , 2-; alt_acceptor']	3.21191	2.31458	0.53852	0.230968	-0.47094	0.787088	0.490317	0.5641	0.416533	-0.14757	4.15e-09
137	isoComp_00021535	geneComp_00016561	MSTRG.26522.4	MSTRG.26522	CM	AM	tdrd10		ATSS - Alternative transcription start site	['NW_016683840.1; 60535; 60568; MSTRG.26522.3; MSTRG.26522.4; tdrd10; 1- , 2-; alt_acceptor']	0	1.12959	0	0.028624	6.83237	4.15e-09	0.10525	0	0.2105	0.2105	4.15e-09
138	isoComp_00017289	geneComp_00013196	MSTRG.23220.1	MSTRG.23220	CM	AM	tmem101		ATSS - Alternative transcription start site	['NC_030686.1; 13716996; 13717176; MSTRG.23220.1; MSTRG.23220.2; tmem101; 1-2^ , 0; exon_skipping']	10.8813	43.2193	0.356523	7.53039	1.98883	2.53e-09	0.317917	0.126467	0.509367	0.3829	1.77e-09
139	isoComp_00017290	geneComp_00013196	MSTRG.23220.2	MSTRG.23220	CM	AM	tmem101		ATSS - Alternative transcription start site	['NC_030686.1; 13716996; 13717176; MSTRG.23220.1; MSTRG.23220.2; tmem101; 1-2^ , 0; exon_skipping']	75.1326	40.6459	0.819494	3.67481	-0.88617	1.77e-09	0.682083	0.873533	0.490633	-0.3829	1.77e-09
140	isoComp_00006956	geneComp_00005283	MSTRG.15264.1	MSTRG.15264	CM	AM	tra2a	TRUE	IR - Intron retention	['NC_030682.1; 34638900; 34639207; MSTRG.15264.4; MSTRG.15264.1; tra2a; 1-2^ , 0; exon_skipping', 'NC_030682.1; 34644508; 34644669; MSTRG.15264.1; MSTRG.15264.2; tra2a; 1-2^ , 0; exon_skipping', 'NC_030682.1; 34644508; 34644511; MSTRG.15264.4; MSTRG.15264.1; tra2a; 1- , 2-; alt_acceptor']	164.926	183.558	11.8003	18.0593	0.154406	0.993767	0.380117	0.392833	0.3674	-0.02543	6.64e-83	82.1778
141	isoComp_00006957	geneComp_00005283	MSTRG.15264.2	MSTRG.15264	CM	AM	tra2a		IR - Intron retention	['NC_030682.1; 34644511; 34644669; MSTRG.15264.4; MSTRG.15264.2; tra2a; 1-2^ , 0; exon_skipping', 'NC_030682.1; 34644508; 34644669; MSTRG.15264.1; MSTRG.15264.2; tra2a; 1-2^ , 0; exon_skipping']	4.54277	68.7364	0.368723	22.0874	3.91647	1.19e-13	0.070583	0.010933	0.130233	0.1193	6.64e-83	82.1778
142	isoComp_00006959	geneComp_00005283	MSTRG.15264.4	MSTRG.15264	CM	AM	tra2a		IR - Intron retention	['NC_030682.1; 34638900; 34639207; MSTRG.15264.4; MSTRG.15264.1; tra2a; 1-2^ , 0; exon_skipping', 'NC_030682.1; 34644511; 34644669; MSTRG.15264.4; MSTRG.15264.2; tra2a; 1-2^ , 0; exon_skipping', 'NC_030682.1; 34644508; 34644511; MSTRG.15264.4; MSTRG.15264.1; tra2a; 1- , 2-; alt_acceptor']	34.6154	0.022826	4.83162	0.022826	-10.0428	6.64e-83	0.040967	0.0819	3.33e-05	-0.08187	6.64e-83	82.1778
143	isoComp_00006960	geneComp_00005283	MSTRG.15264.5	MSTRG.15264	CM	AM	tra2a			none	84.4408	48.5478	9.61002	9.41948	-0.79841	0.42295	0.150967	0.2032	0.098733	-0.10447	6.64e-83	82.1778
144	isoComp_00006961	geneComp_00005283	MSTRG.15264.6	MSTRG.15264	CM	AM	tra2a			none	0.568131	14.0449	0.141337	9.60638	4.60353	0.008384	0.013317	0.001367	0.025267	0.0239	6.64e-83	82.1778
145	isoComp_00006962	geneComp_00005283	MSTRG.15264.7	MSTRG.15264	CM	AM	tra2a			none	5.80043	84.9807	0.278097	15.053	3.87059	1.37e-42	0.089117	0.013867	0.164367	0.1505	6.64e-83	82.1778
146	isoComp_00006963	geneComp_00005283	MSTRG.15264.8	MSTRG.15264	CM	AM	tra2a			none	124.115	108.5	15.0061	19.5898	-0.19396	0.870386	0.252783	0.2943	0.211267	-0.08303	6.64e-83	82.1778
147	isoComp_00026246	geneComp_00020421	MSTRG.4889.2	MSTRG.4889	CM	AM	trim33		ATSS - Alternative transcription start site	['NC_030678.1; 67270734; 67270784; MSTRG.4889.2; MSTRG.4889.3; trim33; 1-2^ , 0; exon_skipping', 'NC_030678.1; 67258085; 67258157; MSTRG.4889.2; MSTRG.4889.3; trim33; 1- , 2-; alt_acceptor']	1.22753	1.09281	0.241174	0.246663	-0.16629	0.989952	0.05845	0.070767	0.046133	-0.02463	1.12e-07
148	isoComp_00026247	geneComp_00020421	MSTRG.4889.3	MSTRG.4889	CM	AM	trim33		ATSS - Alternative transcription start site	['NC_030678.1; 67270734; 67270784; MSTRG.4889.2; MSTRG.4889.3; trim33; 1-2^ , 0; exon_skipping', 'NC_030678.1; 67258085; 67258157; MSTRG.4889.2; MSTRG.4889.3; trim33; 1- , 2-; alt_acceptor']	13.4478	14.6527	1.28372	1.37566	0.123705	1.12e-07	0.6963	0.787733	0.604867	-0.18287	1.12e-07
149	isoComp_00026248	geneComp_00020421	MSTRG.4889.4	MSTRG.4889	CM	AM	trim33			none	1.74483	7.49669	0.502429	1.02429	2.09684	0.002354	0.204817	0.102533	0.3071	0.204567	1.12e-07	6.95078
150	isoComp_00026249	geneComp_00020421	MSTRG.4889.5	MSTRG.4889	CM	AM	trim33			none	0.657555	1.05249	0.184381	0.29015	0.670495	0.99906	0.04045	0.038933	0.041967	0.003033	1.12e-07	6.95078
151	isoComp_00002177	geneComp_00001614	MSTRG.11597.1	MSTRG.11597	CM	AM	ttc26	TRUE	ES - Exon skipping	['NC_030680.1; 104753321; 104753413; MSTRG.11597.1; MSTRG.11597.2; ttc26; 1-2^ , 0; exon_skipping']	8.38196	7.70065	0.841383	0.698133	-0.12216	0.029768	0.814933	0.7529	0.876967	0.124067	0.0297679	1.52625
152	isoComp_00002178	geneComp_00001614	MSTRG.11597.2	MSTRG.11597	CM	AM	ttc26		ES - Exon skipping	['NC_030680.1; 104753321; 104753413; MSTRG.11597.1; MSTRG.11597.2; ttc26; 1-2^ , 0; exon_skipping']	2.83186	1.06355	0.560773	0.073564	-1.40445	0.078709	0.185067	0.2471	0.123033	-0.12407	0.0297679	1.52625
153	isoComp_00012349	geneComp_00009439	MSTRG.19434.1	MSTRG.19434	CM	AM	usp46		ATSS - Alternative transcription start site	['NC_030684.1; 25994057; 25994065; MSTRG.19434.1; MSTRG.19434.2; usp46; 1^ , 2^; alt_donor']	10.8871	5.58635	0.309972	0.793524	-0.96139	0.032242	0.729533	0.822167	0.6369	-0.18527	0.0322418
154	isoComp_00012350	geneComp_00009439	MSTRG.19434.2	MSTRG.19434	CM	AM	usp46		ATSS - Alternative transcription start site	['NC_030684.1; 25994057; 25994065; MSTRG.19434.1; MSTRG.19434.2; usp46; 1^ , 2^; alt_donor']	2.34946	3.09995	0.151288	0.245158	0.398432	0.063308	0.270467	0.177833	0.3631	0.185267	0.0322418
155	isoComp_00027588	geneComp_00021450	MSTRG.5939.2	MSTRG.5939	CM	AM	wbp4		ATSS - Alternative transcription start site	['NC_030678.1; 129054685; 129054688; MSTRG.5939.2; MSTRG.5939.3; wbp4; 1- , 2-; alt_acceptor']	16.1615	26.4603	4.45755	2.54309	0.710922	0.068445	0.489083	0.390733	0.587433	0.1967	0.068445
156	isoComp_00027589	geneComp_00021450	MSTRG.5939.3	MSTRG.5939	CM	AM	wbp4		ATSS - Alternative transcription start site	['NC_030678.1; 129054685; 129054688; MSTRG.5939.2; MSTRG.5939.3; wbp4; 1- , 2-; alt_acceptor']	7.68972	6.34574	0.780539	0.652459	-0.27675	0.787088	0.17	0.1985	0.1415	-0.057	0.068445
157	isoComp_00027590	geneComp_00021450	MSTRG.5939.4	MSTRG.5939	CM	AM	wbp4			none	6.41658	7.77372	0.901587	0.078889	0.276408	0.997535	0.169283	0.164033	0.174533	0.0105	0.068445	1.16466
158	isoComp_00027591	geneComp_00021450	MSTRG.5939.5	MSTRG.5939	CM	AM	wbp4			none	9.28257	4.28178	1.43841	1.56516	-1.1145	0.328923	0.162883	0.234233	0.091533	-0.1427	0.068445	1.16466
159	isoComp_00010971	geneComp_00008426	MSTRG.18414.1	MSTRG.18414	CM	AM	wrap73	TRUE	ES - Exon skipping	['NC_030683.1; 93279371; 93279457; MSTRG.18414.1; MSTRG.18414.2; wrap73; 1-2^ , 0; exon_skipping']	1.28666	3.87163	0.760085	1.07677	1.58186	0.107034	0.343783	0.1564	0.531167	0.374767	0.0866525	1.06222
160	isoComp_00010972	geneComp_00008426	MSTRG.18414.2	MSTRG.18414	CM	AM	wrap73		ES - Exon skipping	['NC_030683.1; 93279371; 93279457; MSTRG.18414.1; MSTRG.18414.2; wrap73; 1-2^ , 0; exon_skipping']	6.23778	3.1205	0.315354	0.192777	-0.99695	0.086653	0.656217	0.8436	0.468833	-0.37477	0.0866525	1.06222
161	isoComp_00000419	geneComp_00000309	MSTRG.10301.1	MSTRG.10301	CM	AM	zbtb3		ATSS - Alternative transcription start site	none	6.21408	5.50849	0.344786	0.751549	-0.17359	0.00101	0.8459	0.9571	0.7347	-0.2224	0.00100968
162	isoComp_00000420	geneComp_00000309	MSTRG.10301.2	MSTRG.10301	CM	AM	zbtb3		ATSS - Alternative transcription start site	none	0.283929	1.92385	0.092181	0.322236	2.71793	0.006199	0.1541	0.0429	0.2653	0.2224	0.00100968
