# Supplementary material for: SRC Kinase Isoforms Regulate mRNA Splicing during Neural Development
Source: J Neurosci. 2025 Aug 1;45(34):e1705242025. doi: 10.1523/JNEUROSCI.1705-24.2025 (PMC12369926; doi:10.1523/JNEUROSCI.1705-24.2025)
Supplement: Figure 5-1 — RNA binding protein (RBP) site analysis of hnrnpa1 splice junctions affected in N1-SRC morphant embryos Sheet 1. CISBP-RNA database analysis of IR1-4 of hnrnpa1 intron 7 Sheet 2. RBP site analysis of indicated sequence from hnrnpa1 intron 7 and its flanking regions. Download Figure 5-1, XLSX file. [file jneuro-45-e1705242025-s015.xlsx]

## Sheet: intron_7_IR1-IR4
Hnrnpa1_IR1_100
RBP ID	Name	Motif ID	GeneID	Family	Sequence	From	To	Score
T42871_0.6	sf3b4	M205_0.6	ENSXETG00000011038	RRM	UAUGGAGG	10	17	9.364
T42829_0.6	snrpb2	M348_0.6	ENSXETG00000003550	RRM	UGGAGGU	12	18	6.362
T42959_0.6	srsf2	M070_0.6	ENSXETG00000025271	RRM	UGGAGGUG	12	19	6.296
T06846_0.6	lin28a	M153_0.6	ENSXETG00000012324	CCHC ZF,CSD	UGGAGGU	12	18	6.249
T42855_0.6	srsf1	M154_0.6	ENSXETG00000008954	RRM	GGAGGUG	13	19	6.55
T25683_0.6	fus	M316_0.6	ENSXETG00000001951	RanBP ZF,RRM	GGUG	16	19	8
T25684_0.6	rbm5	M145_0.6	ENSXETG00000007303	RanBP ZF,RRM	CAAGGAG	22	28	9.758
T42837_0.6	srsf12	M086_0.6	ENSXETG00000005385	RRM	AAGGAGG	23	29	6.043
T42959_0.6	srsf2	M070_0.6	ENSXETG00000025271	RRM	AGGAGGUG	24	31	8.511
T42829_0.6	snrpb2	M348_0.6	ENSXETG00000003550	RRM	AGGAGGU	24	30	7.822
T42855_0.6	srsf1	M333_0.6	ENSXETG00000008954	RRM	AGGAG	24	28	7.277
T42964_0.6	srsf9	M333_0.6	ENSXETG00000026940	RRM	AGGAG	24	28	7.277
T25683_0.6	fus	M316_0.6	ENSXETG00000001951	RanBP ZF,RRM	GGUG	28	31	8
T06846_0.6	lin28a	M153_0.6	ENSXETG00000012324	CCHC ZF,CSD	CGGCGGA	39	45	7.514
T42822_0.6	eif4b	M291_0.6	ENSXETG00000001829	RRM	GCGGAAA	41	47	9.044
T42871_0.6	sf3b4	M205_0.6	ENSXETG00000011038	RRM	AAUGGAGG	46	53	8.67
T42829_0.6	snrpb2	M348_0.6	ENSXETG00000003550	RRM	UGGAGGU	48	54	6.362
T06846_0.6	lin28a	M153_0.6	ENSXETG00000012324	CCHC ZF,CSD	UGGAGGU	48	54	6.249
T42887_0.6	rbm47	M234_0.6	ENSXETG00000012802	RRM	UAUGAUG	55	61	6.84
T42855_0.6	srsf1	M065_0.6	ENSXETG00000008954	RRM	UGAUGGC	57	63	6.208
T42964_0.6	srsf9	M065_0.6	ENSXETG00000026940	RRM	UGAUGGC	57	63	6.208
T42855_0.6	srsf1	M065_0.6	ENSXETG00000008954	RRM	UGGUGGA	69	75	7.418
T42964_0.6	srsf9	M065_0.6	ENSXETG00000026940	RRM	UGGUGGA	69	75	7.418
T25683_0.6	fus	M316_0.6	ENSXETG00000001951	RanBP ZF,RRM	GGUG	70	73	8
T42871_0.6	sf3b4	M205_0.6	ENSXETG00000011038	RRM	GGUGGAGG	70	77	7.801
T06846_0.6	lin28a	M153_0.6	ENSXETG00000012324	CCHC ZF,CSD	UGGAGGC	72	78	7.491
T25683_0.6	fus	M316_0.6	ENSXETG00000001951	RanBP ZF,RRM	GGUG	88	91	8
T25683_0.6	fus	M316_0.6	ENSXETG00000001951	RanBP ZF,RRM	GGUG	97	100	8
Hnrnpa1_IR2_100
RBP ID	Name	Motif ID	GeneID	Family	Sequence	From	To	Score
T42873_0.6	rbm38	M240_0.6	ENSXETG00000011268	RRM	AAGUGUUU	3	10	6.61
T42955_0.6	rbm24	M240_0.6	ENSXETG00000024618	RRM	AAGUGUUU	3	10	6.61
T42893_0.6	celf5	M157_0.6	ENSXETG00000014344	RRM	AGUGUUU	4	10	7.014
T42930_0.6	celf4	M157_0.6	ENSXETG00000020486	RRM	AGUGUUU	4	10	7.014
T19775_0.6	mex3c	M122_0.6	ENSXETG00000022367	KH	AGUGUUUA	4	11	6.618
T42847_0.6	hnrnpr	M242_0.6	ENSXETG00000007102	RRM	UAAAAUU	10	16	7.538
T42914_0.6	syncrip	M242_0.6	ENSXETG00000018075	RRM	UAAAAUU	10	16	7.538
T19752_0.6	khdrbs1	M160_0.6	ENSXETG00000005246	KH	UUAAAAA	16	22	8.686
T19755_0.6	khdrbs3	M160_0.6	ENSXETG00000009227	KH	UUAAAAA	16	22	8.686
T42845_0.6	pabpc1	M275_0.6	ENSXETG00000006635	RRM	AAAAA	18	22	10
T42870_0.6	pabpc4	M275_0.6	ENSXETG00000010946	RRM	AAAAA	18	22	10
T42947_0.6	pabpc1l	M275_0.6	ENSXETG00000022831	RRM	AAAAA	18	22	10
T42847_0.6	hnrnpr	M242_0.6	ENSXETG00000007102	RRM	AAAAAUU	18	24	8.384
T42914_0.6	syncrip	M242_0.6	ENSXETG00000018075	RRM	AAAAAUU	18	24	8.384
T07366_0.6	zcrb1	M085_0.6	ENSXETG00000006796	CCHC ZF,RRM	AAAUUAAA	20	27	8.28
T19750_0.6	khdrbs2	M176_0.6	ENSXETG00000004451	KH	AAUUAAA	21	27	8.547
T19752_0.6	khdrbs1	M060_0.6	ENSXETG00000005246	KH	UAAAACU	24	30	7.549
T19755_0.6	khdrbs3	M060_0.6	ENSXETG00000009227	KH	UAAAACU	24	30	7.549
T42948_0.6	snrnp70	M068_0.6	ENSXETG00000022919	RRM	GUUCAAA	31	37	8.167
T42871_0.6	sf3b4	M195_0.6	ENSXETG00000011038	RRM	UCAAAAC	33	39	6.945
T19770_0.6	fxr1	M152_0.6	ENSXETG00000019441	KH	AGUGACAA	48	55	7.821
T19772_0.6	fmr1	M152_0.6	ENSXETG00000019647	KH	AGUGACAA	48	55	7.821
T19750_0.6	khdrbs2	M176_0.6	ENSXETG00000004451	KH	UAUUAAA	68	74	6.43
T19752_0.6	khdrbs1	M160_0.6	ENSXETG00000005246	KH	AUUAAAG	69	75	8.599
T19755_0.6	khdrbs3	M160_0.6	ENSXETG00000009227	KH	AUUAAAG	69	75	8.599
Hnrnpa1_IR3_100
RBP ID	Name	Motif ID	GeneID	Family	Sequence	From	To	Score
T19750_0.6	khdrbs2	M176_0.6	ENSXETG00000004451	KH	UAUUAAA	10	16	6.43
T19752_0.6	khdrbs1	M160_0.6	ENSXETG00000005246	KH	AUUAAAG	11	17	8.599
T19755_0.6	khdrbs3	M160_0.6	ENSXETG00000009227	KH	AUUAAAG	11	17	8.599
T42959_0.6	srsf2	M352_0.6	ENSXETG00000025271	RRM	AGCAGAGGC	62	70	9.511
T19775_0.6	mex3c	M122_0.6	ENSXETG00000022367	KH	AGGGUAAA	74	81	7.028
T42862_0.6	sfpq	M307_0.6	ENSXETG00000009682	RRM	AGGGU	74	78	6.727
T42932_0.6	nono	M307_0.6	ENSXETG00000020868	RRM	AGGGU	74	78	6.727
T03629_0.6	zfp36	M350_0.6	ENSXETG00000002899	CCCH ZF	AAAUUUAUG	79	87	8.621
T03635_0.6	zfp36l2	M350_0.6	ENSXETG00000009274	CCCH ZF	AAAUUUAUG	79	87	8.621
T03645_0.6	zfp36l1	M350_0.6	ENSXETG00000016987	CCCH ZF	AAAUUUAUG	79	87	8.621
T42939_0.6	celf3	M229_0.6	ENSXETG00000021745	RRM	UUUAUGU	82	88	8.968
T42909_0.6	elavl3	M124_0.6	ENSXETG00000016741	RRM	UUAUGUU	83	89	9.005
T42893_0.6	celf5	M079_0.6	ENSXETG00000014344	RRM	UGUUGUG	86	92	11.834
T42930_0.6	celf4	M079_0.6	ENSXETG00000020486	RRM	UGUUGUG	86	92	11.834
T42862_0.6	sfpq	M168_0.6	ENSXETG00000009682	RRM	GUUGUGU	87	93	7.229
T42932_0.6	nono	M168_0.6	ENSXETG00000020868	RRM	GUUGUGU	87	93	7.229
T42853_0.6	elavl4	M115_0.6	ENSXETG00000008680	RRM	UUGUGUU	88	94	9.267
T42873_0.6	rbm38	M049_0.6	ENSXETG00000011268	RRM	UUGUGUU	88	94	8.777
T42955_0.6	rbm24	M049_0.6	ENSXETG00000024618	RRM	UUGUGUU	88	94	8.777
T42854_0.6	elavl1	M108_0.6	ENSXETG00000008752	RRM	UGUGUUU	89	95	7.97
T42940_0.6	rbms2	M164_0.6	ENSXETG00000021787	RRM	UUUAUAG	94	100	6.291
Hnrnpa1_IR4_100
RBP ID	Name	Motif ID	GeneID	Family	Sequence	From	To	Score
T42853_0.6	elavl4	M112_0.6	ENSXETG00000008680	RRM	UUUGGUG	6	12	7.856
T42854_0.6	elavl1	M112_0.6	ENSXETG00000008752	RRM	UUUGGUG	6	12	7.856
T42909_0.6	elavl3	M112_0.6	ENSXETG00000016741	RRM	UUUGGUG	6	12	7.856
T42862_0.6	sfpq	M168_0.6	ENSXETG00000009682	RRM	UUGGUGG	7	13	6.153
T42932_0.6	nono	M168_0.6	ENSXETG00000020868	RRM	UUGGUGG	7	13	6.153
T25683_0.6	fus	M316_0.6	ENSXETG00000001951	RanBP ZF,RRM	GGUG	9	12	8
T42829_0.6	snrpb2	M347_0.6	ENSXETG00000003550	RRM	UGGCAGUGGUG	11	21	10.668
T42893_0.6	celf5	M178_0.6	ENSXETG00000014344	RRM	AGUGGUG	15	21	6.831
T42930_0.6	celf4	M178_0.6	ENSXETG00000020486	RRM	AGUGGUG	15	21	6.831
T42862_0.6	sfpq	M168_0.6	ENSXETG00000009682	RRM	GUGGUGG	16	22	7.997
T42932_0.6	nono	M168_0.6	ENSXETG00000020868	RRM	GUGGUGG	16	22	7.997
T25683_0.6	fus	M316_0.6	ENSXETG00000001951	RanBP ZF,RRM	GGUG	18	21	8
T25683_0.6	fus	M316_0.6	ENSXETG00000001951	RanBP ZF,RRM	GGUG	24	27	8
T42964_0.6	srsf9	M065_0.6	ENSXETG00000026940	RRM	CGGUGGA	29	35	6.366
T25683_0.6	fus	M316_0.6	ENSXETG00000001951	RanBP ZF,RRM	GGUG	30	33	8
T42855_0.6	srsf1	M102_0.6	ENSXETG00000008954	RRM	GGUGGAU	30	36	6.446
T42864_0.6	cnot4	M233_0.6	ENSXETG00000010594	RRM	GGAUACAA	33	40	7.673
T42828_0.6	cirbp	M048_0.6	ENSXETG00000003281	RRM	GAUACAA	34	40	8.263
T07367_0.6	srsf7	M331_0.6	ENSXETG00000025300	CCHC ZF,RRM	AUACAAUGAC	35	44	6.024
T42822_0.6	eif4b	M290_0.6	ENSXETG00000001829	RRM	UUUGGCA	45	51	6.16
T42910_0.6	rbm42	M237_0.6	ENSXETG00000017599	RRM	CAACUACA	50	57	11.848
T42818_0.6	srsf3	M056_0.6	ENSXETG00000001701	RRM	ACAACAA	55	61	10.621
T17068_0.6	ybx1	M250_0.6	ENSXETG00000013436	CSD	AACAAU	57	62	6.105
T17069_0.6	csda	M250_0.6	ENSXETG00000016239	CSD	AACAAU	57	62	6.105
T22285_0.6	igf2bp3	M032_0.6	ENSXETG00000007396	KH,RRM	ACAAUCA	58	64	9.038
T42887_0.6	rbm47	M052_0.6	ENSXETG00000012802	RRM	AAUCAGU	60	66	8.341
T42944_0.6	rbm46	M052_0.6	ENSXETG00000022412	RRM	AAUCAGU	60	66	8.341
T42818_0.6	srsf3	M121_0.6	ENSXETG00000001701	RRM	AUCAUCC	68	74	7.926
T42887_0.6	rbm47	M052_0.6	ENSXETG00000012802	RRM	AAUGAAA	86	92	9.506
T42944_0.6	rbm46	M052_0.6	ENSXETG00000022412	RRM	AAUGAAA	86	92	9.506
T19770_0.6	fxr1	M152_0.6	ENSXETG00000019441	KH	AAUGAAAG	86	93	7.096
T19772_0.6	fmr1	M152_0.6	ENSXETG00000019647	KH	AAUGAAAG	86	93	7.096
T25683_0.6	fus	M316_0.6	ENSXETG00000001951	RanBP ZF,RRM	GGUG	93	96	8

## Sheet: intron7_junctions
>Hnrnpa1_intron7_and_flanking_100bp
UGGCCAAGGCUAUGGAGGUGGCCAAGGAGGUGGAUAUGGCGGCGGAAAUGGAGGUUAUGAUGGCUAUAAUGGUGGAGGCAGUGGCUUCGGUGGCUCUGGUGguaaguguuuaaaauuuaaaaauuaaaacuguucaaaacuguugaauagugacaaccucaucugccauauuaaaguacaaguuaacuguuuaaauccugcguucucuuuaagacaguuuagcagaggcugcaggguaaauuuauguuguguuuuauagGUAACUUUGGUGGCAGUGGUGGUGGUGGCGGUGGAUACAAUGACUUUGGCAACUACAACAAUCAGUCAUCAUCCAGCUUUGGCCCAAUGAAAGGUGGCAA
RBP ID	Name	Motif ID	GeneID	Family	Sequence	From	To	Score
T42939_0.6	celf3	M229_0.6	ENSXETG00000021745	RRM	UUUAUGU	241	247	8.968
T42930_0.6	celf4	M157_0.6	ENSXETG00000020486	RRM	AGUGUUU	105	111	7.014
T42930_0.6	celf4	M079_0.6	ENSXETG00000020486	RRM	UGUUGUG	245	251	11.834
T42930_0.6	celf4	M178_0.6	ENSXETG00000020486	RRM	AGUGGUG	274	280	6.831
T42893_0.6	celf5	M157_0.6	ENSXETG00000014344	RRM	AGUGUUU	105	111	7.014
T42893_0.6	celf5	M079_0.6	ENSXETG00000014344	RRM	UGUUGUG	245	251	11.834
T42893_0.6	celf5	M178_0.6	ENSXETG00000014344	RRM	AGUGGUG	274	280	6.831
T42828_0.6	cirbp	M048_0.6	ENSXETG00000003281	RRM	GAUACAA	293	299	8.263
T42864_0.6	cnot4	M233_0.6	ENSXETG00000010594	RRM	GGAUACAA	292	299	7.673
T17069_0.6	csda	M250_0.6	ENSXETG00000016239	CSD	AACAAU	316	321	6.105
T42831_0.6	dazap1	M013_0.6	ENSXETG00000003704	RRM	UAGGUAA	257	263	10.471
T42822_0.6	eif4b	M291_0.6	ENSXETG00000001829	RRM	GCGGAAA	42	48	9.044
T42822_0.6	eif4b	M290_0.6	ENSXETG00000001829	RRM	UUUGGCA	304	310	6.16
T42854_0.6	elavl1	M108_0.6	ENSXETG00000008752	RRM	UGUGUUU	248	254	7.97
T42854_0.6	elavl1	M112_0.6	ENSXETG00000008752	RRM	UUUGGUG	265	271	7.856
T42858_0.6	elavl2	M329_0.6	ENSXETG00000009387	RRM	UUUUAUAGG	252	260	7.167
T42909_0.6	elavl3	M124_0.6	ENSXETG00000016741	RRM	UUAUGUU	242	248	9.005
T42909_0.6	elavl3	M329_0.6	ENSXETG00000016741	RRM	UUUUAUAGG	252	260	7.167
T42909_0.6	elavl3	M112_0.6	ENSXETG00000016741	RRM	UUUGGUG	265	271	7.856
T42853_0.6	elavl4	M115_0.6	ENSXETG00000008680	RRM	UUGUGUU	247	253	9.267
T42853_0.6	elavl4	M112_0.6	ENSXETG00000008680	RRM	UUUGGUG	265	271	7.856
T19772_0.6	fmr1	M152_0.6	ENSXETG00000019647	KH	AGUGACAA	149	156	7.821
T19772_0.6	fmr1	M152_0.6	ENSXETG00000019647	KH	AAUGAAAG	345	352	7.096
T25683_0.6	fus	M316_0.6	ENSXETG00000001951	RanBP ZF,RRM	GGUG	17	20	8
T25683_0.6	fus	M316_0.6	ENSXETG00000001951	RanBP ZF,RRM	GGUG	29	32	8
T25683_0.6	fus	M316_0.6	ENSXETG00000001951	RanBP ZF,RRM	GGUG	71	74	8
T25683_0.6	fus	M316_0.6	ENSXETG00000001951	RanBP ZF,RRM	GGUG	89	92	8
T25683_0.6	fus	M316_0.6	ENSXETG00000001951	RanBP ZF,RRM	GGUG	98	101	8
T25683_0.6	fus	M316_0.6	ENSXETG00000001951	RanBP ZF,RRM	GGUG	268	271	8
T25683_0.6	fus	M316_0.6	ENSXETG00000001951	RanBP ZF,RRM	GGUG	277	280	8
T25683_0.6	fus	M316_0.6	ENSXETG00000001951	RanBP ZF,RRM	GGUG	283	286	8
T25683_0.6	fus	M316_0.6	ENSXETG00000001951	RanBP ZF,RRM	GGUG	289	292	8
T25683_0.6	fus	M316_0.6	ENSXETG00000001951	RanBP ZF,RRM	GGUG	352	355	8
T19770_0.6	fxr1	M152_0.6	ENSXETG00000019441	KH	AGUGACAA	149	156	7.821
T19770_0.6	fxr1	M152_0.6	ENSXETG00000019441	KH	AAUGAAAG	345	352	7.096
T42847_0.6	hnrnp1	M242_0.6	ENSXETG00000007102	RRM	UAAAAUU	111	117	7.538
T42847_0.6	hnrnp1	M242_0.6	ENSXETG00000007102	RRM	AAAAAUU	119	125	8.384
T42934_0.6	hnrnpa1	M022_0.6	ENSXETG00000021277	RRM	AUAGGUA	256	262	7.896
T42877_0.6	hnrnpa2b1	M022_0.6	ENSXETG00000012170	RRM	AUAGGUA	256	262	7.896
T42821_0.6	hnrnpa3	M022_0.6	ENSXETG00000001806	RRM	AUAGGUA	256	262	7.896
T22285_0.6	igf2bp3	M032_0.6	ENSXETG00000007396	KH,RRM	ACAAUCA	317	323	9.038
T19752_0.6	khdrbs1	M160_0.6	ENSXETG00000005246	KH	UUAAAAA	117	123	8.686
T19752_0.6	khdrbs1	M060_0.6	ENSXETG00000005246	KH	UAAAACU	125	131	7.549
T19752_0.6	khdrbs1	M160_0.6	ENSXETG00000005246	KH	AUUAAAG	170	176	8.599
T19750_0.6	khdrbs2	M176_0.6	ENSXETG00000004451	KH	AAUUAAA	122	128	8.547
T19750_0.6	khdrbs2	M176_0.6	ENSXETG00000004451	KH	UAUUAAA	169	175	6.43
T19755_0.6	khdrbs3	M160_0.6	ENSXETG00000009227	KH	UUAAAAA	117	123	8.686
T19755_0.6	khdrbs3	M060_0.6	ENSXETG00000009227	KH	UAAAACU	125	131	7.549
T19755_0.6	khdrbs3	M160_0.6	ENSXETG00000009227	KH	AUUAAAG	170	176	8.599
T06846_0.6	lin28a	M153_0.6	ENSXETG00000012324	CCHC ZF,CSD	UGGAGGU	13	19	6.249
T06846_0.6	lin28a	M153_0.6	ENSXETG00000012324	CCHC ZF,CSD	CGGCGGA	40	46	7.514
T06846_0.6	lin28a	M153_0.6	ENSXETG00000012324	CCHC ZF,CSD	UGGAGGU	49	55	6.249
T06846_0.6	lin28a	M153_0.6	ENSXETG00000012324	CCHC ZF,CSD	UGGAGGC	73	79	7.491
T19775_0.6	mex3c	M122_0.6	ENSXETG00000022367	KH	AGUGUUUA	105	112	6.618
T19775_0.6	mex3c	M122_0.6	ENSXETG00000022367	KH	AGGGUAAA	233	240	7.028
T42879_0.6	msi1	M167_0.6	ENSXETG00000012216	RRM	UAGGUAA	257	263	6.399
T42932_0.6	nono	M307_0.6	ENSXETG00000020868	RRM	AGGGU	233	237	6.727
T42932_0.6	nono	M168_0.6	ENSXETG00000020868	RRM	GUUGUGU	246	252	7.229
T42932_0.6	nono	M168_0.6	ENSXETG00000020868	RRM	UUGGUGG	266	272	6.153
T42932_0.6	nono	M168_0.6	ENSXETG00000020868	RRM	GUGGUGG	275	281	7.997
T42845_0.6	pabpc1	M275_0.6	ENSXETG00000006635	RRM	AAAAA	119	123	10
T42947_0.6	pabpc1l	M275_0.6	ENSXETG00000022831	RRM	AAAAA	119	123	10
T42870_0.6	pabpc4	M275_0.6	ENSXETG00000010946	RRM	AAAAA	119	123	10
T42955_0.6	rbm24	M240_0.6	ENSXETG00000024618	RRM	AAGUGUUU	104	111	6.61
T42955_0.6	rbm24	M049_0.6	ENSXETG00000024618	RRM	UUGUGUU	247	253	8.777
T42873_0.6	rbm38	M240_0.6	ENSXETG00000011268	RRM	AAGUGUUU	104	111	6.61
T42873_0.6	rbm38	M049_0.6	ENSXETG00000011268	RRM	UUGUGUU	247	253	8.777
T42910_0.6	rbm42	M237_0.6	ENSXETG00000017599	RRM	CAACUACA	309	316	11.848
T42944_0.6	rbm46	M052_0.6	ENSXETG00000022412	RRM	AAUCAGU	319	325	8.341
T42944_0.6	rbm46	M052_0.6	ENSXETG00000022412	RRM	AAUGAAA	345	351	9.506
T42887_0.6	rbm47	M234_0.6	ENSXETG00000012802	RRM	UAUGAUG	56	62	6.84
T42887_0.6	rbm47	M052_0.6	ENSXETG00000012802	RRM	AAUCAGU	319	325	8.341
T42887_0.6	rbm47	M052_0.6	ENSXETG00000012802	RRM	AAUGAAA	345	351	9.506
T25684_0.6	rbm5	M145_0.6	ENSXETG00000007303	RanBP ZF,RRM	CAAGGAG	23	29	9.758
T42940_0.6	rbms2	M164_0.6	ENSXETG00000021787	RRM	UUUAUAG	253	259	6.291
T42871_0.6	sf3b4	M205_0.6	ENSXETG00000011038	RRM	UAUGGAGG	11	18	9.364
T42871_0.6	sf3b4	M205_0.6	ENSXETG00000011038	RRM	AAUGGAGG	47	54	8.67
T42871_0.6	sf3b4	M205_0.6	ENSXETG00000011038	RRM	GGUGGAGG	71	78	7.801
T42871_0.6	sf3b4	M195_0.6	ENSXETG00000011038	RRM	UCAAAAC	134	140	6.945
T42862_0.6	sfpq	M307_0.6	ENSXETG00000009682	RRM	AGGGU	233	237	6.727
T42862_0.6	sfpq	M168_0.6	ENSXETG00000009682	RRM	GUUGUGU	246	252	7.229
T42862_0.6	sfpq	M168_0.6	ENSXETG00000009682	RRM	UUGGUGG	266	272	6.153
T42862_0.6	sfpq	M168_0.6	ENSXETG00000009682	RRM	GUGGUGG	275	281	7.997
T42948_0.6	snrnp70	M068_0.6	ENSXETG00000022919	RRM	GUUCAAA	132	138	8.167
T42829_0.6	snrpb2	M348_0.6	ENSXETG00000003550	RRM	UGGAGGU	13	19	6.362
T42829_0.6	snrpb2	M348_0.6	ENSXETG00000003550	RRM	AGGAGGU	25	31	7.822
T42829_0.6	snrpb2	M348_0.6	ENSXETG00000003550	RRM	UGGAGGU	49	55	6.362
T42829_0.6	snrpb2	M347_0.6	ENSXETG00000003550	RRM	UGGCAGUGGUG	270	280	10.668
T42855_0.6	srsf1	M154_0.6	ENSXETG00000008954	RRM	GGAGGUG	14	20	6.55
T42855_0.6	srsf1	M333_0.6	ENSXETG00000008954	RRM	AGGAG	25	29	7.277
T42855_0.6	srsf1	M065_0.6	ENSXETG00000008954	RRM	UGAUGGC	58	64	6.208
T42855_0.6	srsf1	M065_0.6	ENSXETG00000008954	RRM	UGGUGGA	70	76	7.418
T42855_0.6	srsf1	M102_0.6	ENSXETG00000008954	RRM	GGUGGAU	289	295	6.446
T42837_0.6	srsf12	M086_0.6	ENSXETG00000005385	RRM	AAGGAGG	24	30	6.043
T42959_0.6	srsf2	M070_0.6	ENSXETG00000025271	RRM	UGGAGGUG	13	20	6.296
T42959_0.6	srsf2	M070_0.6	ENSXETG00000025271	RRM	AGGAGGUG	25	32	8.511
T42959_0.6	srsf2	M352_0.6	ENSXETG00000025271	RRM	AGCAGAGGC	221	229	9.511
T42818_0.6	srsf3	M056_0.6	ENSXETG00000001701	RRM	ACAACAA	314	320	10.621
T42818_0.6	srsf3	M121_0.6	ENSXETG00000001701	RRM	AUCAUCC	327	333	7.926
T07367_0.6	srsf7	M331_0.6	ENSXETG00000025300	CCHC ZF,RRM	AUACAAUGAC	294	303	6.024
T42964_0.6	srsf9	M333_0.6	ENSXETG00000026940	RRM	AGGAG	25	29	7.277
T42964_0.6	srsf9	M065_0.6	ENSXETG00000026940	RRM	UGAUGGC	58	64	6.208
T42964_0.6	srsf9	M065_0.6	ENSXETG00000026940	RRM	UGGUGGA	70	76	7.418
T42964_0.6	srsf9	M065_0.6	ENSXETG00000026940	RRM	CGGUGGA	288	294	6.366
T42914_0.6	syncrip	M242_0.6	ENSXETG00000018075	RRM	UAAAAUU	111	117	7.538
T42914_0.6	syncrip	M242_0.6	ENSXETG00000018075	RRM	AAAAAUU	119	125	8.384
T17068_0.6	ybx1	M250_0.6	ENSXETG00000013436	CSD	AACAAU	316	321	6.105
T07366_0.6	zcrb1	M085_0.6	ENSXETG00000006796	CCHC ZF,RRM	AAAUUAAA	121	128	8.28
T03629_0.6	zfp36	M350_0.6	ENSXETG00000002899	CCCH ZF	AAAUUUAUG	238	246	8.621
T03645_0.6	zfp36l1	M350_0.6	ENSXETG00000016987	CCCH ZF	AAAUUUAUG	238	246	8.621
T03635_0.6	zfp36l2	M350_0.6	ENSXETG00000009274	CCCH ZF	AAAUUUAUG	238	246	8.621
