# Supplementary material for: SRC Kinase Isoforms Regulate mRNA Splicing during Neural Development
Source: J Neurosci. 2025 Aug 1;45(34):e1705242025. doi: 10.1523/JNEUROSCI.1705-24.2025 (PMC12369926; doi:10.1523/JNEUROSCI.1705-24.2025)
Supplement: Figure 5-2 — RNA binding protein (RBP) site analysis of tra2a splice junctions affected in N1-SRC morphant embryos Sheet 1. CISBP-RNA database analysis of IR1-4 of tra2a introns 5 and 6. Sheet 2. RBP site analysis of indicated sequence from 5’ end of intron 5 and its flanking regions. Sheet 3. RBP site analysis of indicated sequence from exon 6 and its flanking regions. Sheet 4. RBP site analysis of indicated sequence from 3’ end of intron 6 and its flanking regions. Download Figure 5-2, XLSX file. [file jneuro-45-e1705242025-s016.xlsx]

## Sheet: intron5+6_IR1-IR4
Tra2a_Intron5_IR1-100
RBP ID	Name	Motif ID	GeneID	Family	Sequence	From	To	Score
T42842_0.6	tardbp	M074_0.6	ENSXETG00000006317	RRM	GGAAUGGA	3	10	8.861
T42822_0.6	eif4b	M292_0.6	ENSXETG00000001829	RRM	GGAA	3	6	7.292
T42871_0.6	sf3b4	M205_0.6	ENSXETG00000011038	RRM	AAUGGAAC	5	12	6.228
T42822_0.6	eif4b	M292_0.6	ENSXETG00000001829	RRM	GGAA	8	11	7.292
T42816_0.6	g3bp2	M021_0.6	ENSXETG00000000334	RRM	UGGAUGG	13	19	7.987
T42825_0.6	srsf5	M126_0.6	ENSXETG00000002211	RRM	GGAUGGC	14	20	8.098
T42894_0.6	srsf4	M126_0.6	ENSXETG00000014380	RRM	GGAUGGC	14	20	8.098
T42913_0.6	srsf5a	M126_0.6	ENSXETG00000017937	RRM	GGAUGGC	14	20	8.098
T42960_0.6	srsf6	M126_0.6	ENSXETG00000025503	RRM	GGAUGGC	14	20	8.098
T25684_0.6	rbm5	M145_0.6	ENSXETG00000007303	RanBP ZF,RRM	GCAGGAG	19	25	6.477
T42855_0.6	srsf1	M106_0.6	ENSXETG00000008954	RRM	CAGGAGAA	20	27	9.64
T06846_0.6	lin28a	M035_0.6	ENSXETG00000012324	CCHC ZF,CSD	AGGAGAA	21	27	10.673
T42959_0.6	srsf2	M070_0.6	ENSXETG00000025271	RRM	AGGAGAAU	21	28	9.468
T42964_0.6	srsf9	M072_0.6	ENSXETG00000026940	RRM	AGGAGAA	21	27	9.306
T42829_0.6	snrpb2	M348_0.6	ENSXETG00000003550	RRM	AGGAGAA	21	27	8.044
T62173_0.6	ythdc1	M354_0.6	ENSXETG00000017960	YTH	GAAUCC	25	30	6.104
T42910_0.6	rbm42	M237_0.6	ENSXETG00000017599	RRM	UGACUACU	35	42	6.707
T42864_0.6	cnot4	M008_0.6	ENSXETG00000010594	RRM	ACAAAAA	48	54	7.703
T22285_0.6	igf2bp3	M163_0.6	ENSXETG00000007396	KH,RRM	ACAAAAA	48	54	7.425
T42871_0.6	sf3b4	M195_0.6	ENSXETG00000011038	RRM	ACAAAAA	48	54	6.558
T42847_0.6	hnrnpr	M243_0.6	ENSXETG00000007102	RRM	CAAAAAG	49	55	10.874
T42914_0.6	syncrip	M243_0.6	ENSXETG00000018075	RRM	CAAAAAG	49	55	10.874
T42845_0.6	pabpc1	M275_0.6	ENSXETG00000006635	RRM	AAAAA	50	54	10
T42870_0.6	pabpc4	M275_0.6	ENSXETG00000010946	RRM	AAAAA	50	54	10
T42947_0.6	pabpc1l	M275_0.6	ENSXETG00000022831	RRM	AAAAA	50	54	10
T42872_0.6	pabpn1l	M148_0.6	ENSXETG00000011258	RRM	AAAAGAG	51	57	9.375
T42896_0.6	pabpn1	M148_0.6	ENSXETG00000014597	RRM	AAAAGAG	51	57	9.375
T42837_0.6	srsf12	M086_0.6	ENSXETG00000005385	RRM	AAAGAGC	52	58	7.555
T03636_0.6	zc3h10	M083_0.6	ENSXETG00000009476	CCCH ZF	AGAGCGC	54	60	7.295
T62173_0.6	ythdc1	M354_0.6	ENSXETG00000017960	YTH	GCAUAC	59	64	6.524
T19762_0.6	pcbp3	M211_0.6	ENSXETG00000012658	KH	CAUACCC	60	66	6.346
T42940_0.6	rbms2	M055_0.6	ENSXETG00000021787	RRM	AUAUAUA	78	84	11.127
T42897_0.6	esrp1	M141_0.6	ENSXETG00000014667	RRM	UGGGAAG	85	91	8.278
T42822_0.6	eif4b	M292_0.6	ENSXETG00000001829	RRM	GGAA	87	90	7.292
T42855_0.6	srsf1	M154_0.6	ENSXETG00000008954	RRM	GGAAGAC	87	93	6.879
T42900_0.6	rbm45	M209_0.6	ENSXETG00000015007	RRM	GAAGACC	88	94	7.394
T17068_0.6	ybx1	M254_0.6	ENSXETG00000013436	CSD	AAGACC	89	94	6.204
T17069_0.6	csda	M254_0.6	ENSXETG00000016239	CSD	AAGACC	89	94	6.204
T19762_0.6	pcbp3	M177_0.6	ENSXETG00000012658	KH	CCUACCC	93	99	8.797
T19759_0.6	hnrnpk	M026_0.6	ENSXETG00000011722	KH	CCUACCC	93	99	7.705
Tra2a_Intron5_IR2-100
RBP ID	Name	Motif ID	GeneID	Family	Sequence	From	To	Score
T03632_0.6	mbnl3	M320_0.6	ENSXETG00000005409	CCCH ZF	CGCU	7	10	6.42
T03649_0.6	mbnl1	M320_0.6	ENSXETG00000021655	CCCH ZF	CGCU	7	10	6.42
T42886_0.6	cpeb4	M149_0.6	ENSXETG00000012731	RRM	GCUUUUU	8	14	7.571
T42826_0.6	rod1	M228_0.6	ENSXETG00000002225	RRM	GCUUUUU	8	14	7.116
T42938_0.6	ptbp1	M228_0.6	ENSXETG00000021661	RRM	GCUUUUU	8	14	7.116
T42878_0.6	cpeb3	M012_0.6	ENSXETG00000012190	RRM	CUUUUUG	9	15	9.979
T42927_0.6	cpeb2	M012_0.6	ENSXETG00000020324	RRM	CUUUUUG	9	15	9.979
T42905_0.6	hnrnpc	M025_0.6	ENSXETG00000016162	RRM	CUUUUUG	9	15	9.551
T42912_0.6	ralyl	M025_0.6	ENSXETG00000017729	RRM	CUUUUUG	9	15	9.551
T42924_0.6	raly	M025_0.6	ENSXETG00000019514	RRM	CUUUUUG	9	15	9.551
T42852_0.6	tia1	M075_0.6	ENSXETG00000008514	RRM	CUUUUUG	9	15	8.104
T42853_0.6	elavl4	M232_0.6	ENSXETG00000008680	RRM	CUUUUUG	9	15	7.434
T42854_0.6	elavl1	M232_0.6	ENSXETG00000008752	RRM	CUUUUUG	9	15	7.434
T42909_0.6	elavl3	M232_0.6	ENSXETG00000016741	RRM	CUUUUUG	9	15	7.434
T42921_0.6	u2af2	M078_0.6	ENSXETG00000019128	RRM	CUUUUUG	9	15	6.833
T42864_0.6	cnot4	M233_0.6	ENSXETG00000010594	RRM	UGAUACAG	24	31	8.938
T42906_0.6	rbms1	M143_0.6	ENSXETG00000016204	RRM	GAUACAG	25	31	6.506
T42940_0.6	rbms2	M143_0.6	ENSXETG00000021787	RRM	GAUACAG	25	31	6.506
T17068_0.6	ybx1	M250_0.6	ENSXETG00000013436	CSD	AACAUU	33	38	8.427
T17069_0.6	csda	M250_0.6	ENSXETG00000016239	CSD	AACAUU	33	38	8.427
T03632_0.6	mbnl3	M320_0.6	ENSXETG00000005409	CCCH ZF	CGCU	42	45	6.42
T03649_0.6	mbnl1	M320_0.6	ENSXETG00000021655	CCCH ZF	CGCU	42	45	6.42
T42852_0.6	tia1	M156_0.6	ENSXETG00000008514	RRM	CUAUUUC	44	50	6.258
T19762_0.6	pcbp3	M188_0.6	ENSXETG00000012658	KH	AUUUCCCU	46	53	11.022
T42910_0.6	rbm42	M138_0.6	ENSXETG00000017599	RRM	UACUAAG	53	59	11.084
T42845_0.6	pabpc1	M349_0.6	ENSXETG00000006635	RRM	ACUAAGC	54	60	8.303
T42870_0.6	pabpc4	M349_0.6	ENSXETG00000010946	RRM	ACUAAGC	54	60	8.303
T42947_0.6	pabpc1l	M349_0.6	ENSXETG00000022831	RRM	ACUAAGC	54	60	8.303
T17068_0.6	ybx1	M082_0.6	ENSXETG00000013436	CSD	AGCAUCA	58	64	7.271
T17069_0.6	csda	M082_0.6	ENSXETG00000016239	CSD	AGCAUCA	58	64	7.271
T42829_0.6	snrpb2	M136_0.6	ENSXETG00000003550	RRM	GUUGCAGA	68	75	6.01
T19750_0.6	khdrbs2	M176_0.6	ENSXETG00000004451	KH	GAUAAUA	81	87	7.887
T42828_0.6	cirbp	M048_0.6	ENSXETG00000003281	RRM	GAUAAUA	81	87	7.183
T19752_0.6	khdrbs1	M160_0.6	ENSXETG00000005246	KH	AUAAUAA	82	88	8.162
T19755_0.6	khdrbs3	M160_0.6	ENSXETG00000009227	KH	AUAAUAA	82	88	8.162
T22285_0.6	igf2bp3	M163_0.6	ENSXETG00000007396	KH,RRM	ACUUACA	88	94	6.032
Tra2a_Intron5_IR3-100
RBP ID	Name	Motif ID	GeneID	Family	Sequence	From	To	Score
T24299_0.6	pum2	M099_0.6	ENSXETG00000008903	PUF	UGUAAUG	5	11	8.564
T42862_0.6	sfpq	M168_0.6	ENSXETG00000009682	RRM	GUAAUGU	6	12	7.595
T42932_0.6	nono	M168_0.6	ENSXETG00000020868	RRM	GUAAUGU	6	12	7.595
T42871_0.6	sf3b4	M201_0.6	ENSXETG00000011038	RRM	AAUGUUU	8	14	6.947
T22285_0.6	igf2bp3	M032_0.6	ENSXETG00000007396	KH,RRM	GCAAACA	20	26	8.429
T17068_0.6	ybx1	M254_0.6	ENSXETG00000013436	CSD	AACACC	23	28	9.204
T17069_0.6	csda	M254_0.6	ENSXETG00000016239	CSD	AACACC	23	28	9.204
T42858_0.6	elavl2	M328_0.6	ENSXETG00000009387	RRM	CACCUAUUUUUUAC	25	38	7.165
T42871_0.6	sf3b4	M201_0.6	ENSXETG00000011038	RRM	AUUUUUU	30	36	11.234
T42905_0.6	hnrnpc	M158_0.6	ENSXETG00000016162	RRM	AUUUUUU	30	36	12.16
T42912_0.6	ralyl	M158_0.6	ENSXETG00000017729	RRM	AUUUUUU	30	36	12.16
T42924_0.6	raly	M158_0.6	ENSXETG00000019514	RRM	AUUUUUU	30	36	12.16
T42878_0.6	cpeb3	M149_0.6	ENSXETG00000012190	RRM	AUUUUUU	30	36	10.745
T42886_0.6	cpeb4	M149_0.6	ENSXETG00000012731	RRM	AUUUUUU	30	36	10.745
T42927_0.6	cpeb2	M149_0.6	ENSXETG00000020324	RRM	AUUUUUU	30	36	10.745
T42852_0.6	tia1	M156_0.6	ENSXETG00000008514	RRM	AUUUUUU	30	36	9.355
T42826_0.6	rod1	M227_0.6	ENSXETG00000002225	RRM	AUUUUUU	30	36	8.849
T42938_0.6	ptbp1	M227_0.6	ENSXETG00000021661	RRM	AUUUUUU	30	36	8.849
T42921_0.6	u2af2	M078_0.6	ENSXETG00000019128	RRM	UUUUUUA	31	37	9.235
T42853_0.6	elavl4	M031_0.6	ENSXETG00000008680	RRM	UUUUUUA	31	37	7.441
T42854_0.6	elavl1	M031_0.6	ENSXETG00000008752	RRM	UUUUUUA	31	37	7.441
T42909_0.6	elavl3	M031_0.6	ENSXETG00000016741	RRM	UUUUUUA	31	37	7.441
T17068_0.6	ybx1	M250_0.6	ENSXETG00000013436	CSD	AACAUU	48	53	8.427
T17069_0.6	csda	M250_0.6	ENSXETG00000016239	CSD	AACAUU	48	53	8.427
T42879_0.6	msi1	M167_0.6	ENSXETG00000012216	RRM	UAGUUAC	55	61	7.936
T42831_0.6	dazap1	M013_0.6	ENSXETG00000003704	RRM	UAGUUAC	55	61	6.215
T24299_0.6	pum2	M045_0.6	ENSXETG00000008903	PUF	UGUACAU	63	69	11.802
T22285_0.6	igf2bp3	M163_0.6	ENSXETG00000007396	KH,RRM	ACAUUAA	66	72	6.104
T42844_0.6	a1cf	M001_0.6	ENSXETG00000006611	RRM	UUAAUUA	69	75	10.847
T22285_0.6	igf2bp3	M163_0.6	ENSXETG00000007396	KH,RRM	ACACUAA	75	81	6.1
T42910_0.6	rbm42	M138_0.6	ENSXETG00000017599	RRM	CACUAAU	76	82	6.902
T42845_0.6	pabpc1	M349_0.6	ENSXETG00000006635	RRM	ACUAAUC	77	83	10.303
T42870_0.6	pabpc4	M349_0.6	ENSXETG00000010946	RRM	ACUAAUC	77	83	10.303
T42947_0.6	pabpc1l	M349_0.6	ENSXETG00000022831	RRM	ACUAAUC	77	83	10.303
T19766_0.6	qki	M046_0.6	ENSXETG00000015705	KH	ACUAAUC	77	83	9.009
T42887_0.6	ENSXETG00000012802	M052_0.6	ENSXETG00000012802	RRM	AAUCAAU	80	86	10.541
T42944_0.6	RBM46_XENTR	M052_0.6	ENSXETG00000022412	RRM	AAUCAAU	80	86	10.541
T42948_0.6	snrnp70	M068_0.6	ENSXETG00000022919	RRM	AAUCAAU	80	86	6.506
T42818_0.6	srsf3	M121_0.6	ENSXETG00000001701	RRM	AUCAAUG	81	87	6.227
T42826_0.6	rod1	M228_0.6	ENSXETG00000002225	RRM	ACUUUCU	88	94	10.856
T42938_0.6	ptbp1	M228_0.6	ENSXETG00000021661	RRM	ACUUUCU	88	94	10.856
T42921_0.6	u2af2	M078_0.6	ENSXETG00000019128	RRM	CUUUCUU	89	95	6.18
Tra2a_Intron5_IR4-100
RBP ID	Name	Motif ID	GeneID	Family	Sequence	From	To	Score
T25683_0.6	fus	M316_0.6	ENSXETG00000001951	RanBP ZF,RRM	GGUG	2	5	8
T25683_0.6	fus	M316_0.6	ENSXETG00000001951	RanBP ZF,RRM	GGUG	14	17	8
T42893_0.6	celf5	M178_0.6	ENSXETG00000014344	RRM	GGUGGUG	14	20	6.831
T42930_0.6	celf4	M178_0.6	ENSXETG00000020486	RRM	GGUGGUG	14	20	6.831
T42862_0.6	sfpq	M168_0.6	ENSXETG00000009682	RRM	GUGGUGG	15	21	7.997
T42932_0.6	nono	M168_0.6	ENSXETG00000020868	RRM	GUGGUGG	15	21	7.997
T42855_0.6	srsf1	M065_0.6	ENSXETG00000008954	RRM	UGGUGGA	16	22	7.418
T42964_0.6	srsf9	M065_0.6	ENSXETG00000026940	RRM	UGGUGGA	16	22	7.418
T42871_0.6	sf3b4	M205_0.6	ENSXETG00000011038	RRM	GGUGGAGG	17	24	7.801
T42829_0.6	snrpb2	M348_0.6	ENSXETG00000003550	RRM	UGGAGGU	19	25	6.362
T06846_0.6	lin28a	M153_0.6	ENSXETG00000012324	CCHC ZF,CSD	UGGAGGU	19	25	6.249
T42862_0.6	sfpq	M168_0.6	ENSXETG00000009682	RRM	GUAGUGG	24	30	8.302
T42932_0.6	nono	M168_0.6	ENSXETG00000020868	RRM	GUAGUGG	24	30	8.302
T42964_0.6	srsf9	M065_0.6	ENSXETG00000026940	RRM	CGGUGGA	34	40	6.366
T25683_0.6	fus	M316_0.6	ENSXETG00000001951	RanBP ZF,RRM	GGUG	35	38	8
T42871_0.6	sf3b4	M205_0.6	ENSXETG00000011038	RRM	GGUGGAGG	35	42	7.801
T42855_0.6	srsf1	M102_0.6	ENSXETG00000008954	RRM	GGUGGAG	35	41	6.546
T42829_0.6	snrpb2	M348_0.6	ENSXETG00000003550	RRM	UGGAGGU	37	43	6.362
T06846_0.6	lin28a	M153_0.6	ENSXETG00000012324	CCHC ZF,CSD	UGGAGGU	37	43	6.249
T42862_0.6	sfpq	M168_0.6	ENSXETG00000009682	RRM	GUAGUGG	42	48	8.302
T42932_0.6	nono	M168_0.6	ENSXETG00000020868	RRM	GUAGUGG	42	48	8.302
T42893_0.6	celf5	M178_0.6	ENSXETG00000014344	RRM	AGUGGUG	56	62	6.831
T42930_0.6	celf4	M178_0.6	ENSXETG00000020486	RRM	AGUGGUG	56	62	6.831
T42862_0.6	sfpq	M168_0.6	ENSXETG00000009682	RRM	GUGGUGG	57	63	7.997
T42932_0.6	nono	M168_0.6	ENSXETG00000020868	RRM	GUGGUGG	57	63	7.997
T25683_0.6	fus	M316_0.6	ENSXETG00000001951	RanBP ZF,RRM	GGUG	59	62	8
T25683_0.6	fus	M316_0.6	ENSXETG00000001951	RanBP ZF,RRM	GGUG	65	68	8
T42893_0.6	celf5	M178_0.6	ENSXETG00000014344	RRM	GGUGGUG	65	71	6.831
T42930_0.6	celf4	M178_0.6	ENSXETG00000020486	RRM	GGUGGUG	65	71	6.831
T42862_0.6	sfpq	M168_0.6	ENSXETG00000009682	RRM	GUGGUGG	66	72	7.997
T42932_0.6	nono	M168_0.6	ENSXETG00000020868	RRM	GUGGUGG	66	72	7.997
T25683_0.6	fus	M316_0.6	ENSXETG00000001951	RanBP ZF,RRM	GGUG	71	74	8
T42855_0.6	srsf1	M065_0.6	ENSXETG00000008954	RRM	GGAAGCA	74	80	8.73
T42964_0.6	srsf9	M065_0.6	ENSXETG00000026940	RRM	GGAAGCA	74	80	8.73
T42822_0.6	eif4b	M292_0.6	ENSXETG00000001829	RRM	GGAA	74	77	7.292
T25684_0.6	rbm5	M145_0.6	ENSXETG00000007303	RanBP ZF,RRM	GAAGCAG	75	81	7.915
Tra2a_Intron6_IR1-100
RBP ID	Name	Motif ID	GeneID	Family	Sequence	From	To	Score
T42862_0.6	sfpq	M168_0.6	ENSXETG00000009682	RRM	GUGGUGG	1	7	7.997
T42932_0.6	nono	M168_0.6	ENSXETG00000020868	RRM	GUGGUGG	1	7	7.997
T25683_0.6	fus	M316_0.6	ENSXETG00000001951	RanBP ZF,RRM	GGUG	3	6	8
T42893_0.6	celf5	M178_0.6	ENSXETG00000014344	RRM	GGUGGUG	3	9	6.831
T42930_0.6	celf4	M178_0.6	ENSXETG00000020486	RRM	GGUGGUG	3	9	6.831
T25683_0.6	fus	M316_0.6	ENSXETG00000001951	RanBP ZF,RRM	GGUG	9	12	8
T42862_0.6	sfpq	M168_0.6	ENSXETG00000009682	RRM	GUGGUGG	10	16	7.997
T42932_0.6	nono	M168_0.6	ENSXETG00000020868	RRM	GUGGUGG	10	16	7.997
T42855_0.6	srsf1	M065_0.6	ENSXETG00000008954	RRM	GGAAGCA	15	21	8.73
T42964_0.6	srsf9	M065_0.6	ENSXETG00000026940	RRM	GGAAGCA	15	21	8.73
T42822_0.6	eif4b	M292_0.6	ENSXETG00000001829	RRM	GGAA	15	18	7.292
T25684_0.6	rbm5	M145_0.6	ENSXETG00000007303	RanBP ZF,RRM	GAAGCAG	16	22	7.915
T42887_0.6	rbm47	M235_0.6	ENSXETG00000012802	RRM	UAUGAUA	42	48	7.124
T42834_0.6	hnrnpab	M210_0.6	ENSXETG00000003836	RRM	AUGAUAG	43	49	6.595
T42821_0.6	hnrnpa3	M022_0.6	ENSXETG00000001806	RRM	AUAGGGG	46	52	8.478
T42877_0.6	hnrnpa2b1	M022_0.6	ENSXETG00000012170	RRM	AUAGGGG	46	52	8.478
T42934_0.6	hnrnpa1	M022_0.6	ENSXETG00000021277	RRM	AUAGGGG	46	52	8.478
T42829_0.6	snrpb2	M348_0.6	ENSXETG00000003550	RRM	AGGGGAU	48	54	9.044
T42897_0.6	esrp1	M141_0.6	ENSXETG00000014667	RRM	AGGGGAU	48	54	8.148
T25684_0.6	rbm5	M145_0.6	ENSXETG00000007303	RanBP ZF,RRM	GACCGAG	57	63	6.308
T06846_0.6	lin28a	M153_0.6	ENSXETG00000012324	CCHC ZF,CSD	CCGAGGC	59	65	6.697
T42829_0.6	snrpb2	M348_0.6	ENSXETG00000003550	RRM	AGGCUAU	62	68	6.344
T19770_0.6	fxr1	M152_0.6	ENSXETG00000019441	KH	UAUGACAG	66	73	7.971
T19772_0.6	fmr1	M152_0.6	ENSXETG00000019647	KH	UAUGACAG	66	73	7.971
T42864_0.6	cnot4	M147_0.6	ENSXETG00000010594	RRM	GACAGAU	69	75	11.408
T42845_0.6	pabpc1	M349_0.6	ENSXETG00000006635	RRM	ACAGAUA	70	76	7.133
T42870_0.6	pabpc4	M349_0.6	ENSXETG00000010946	RRM	ACAGAUA	70	76	7.133
T42947_0.6	pabpc1l	M349_0.6	ENSXETG00000022831	RRM	ACAGAUA	70	76	7.133
T42828_0.6	cirbp	M048_0.6	ENSXETG00000003281	RRM	GAUACGA	73	79	10.517
T42816_0.6	g3bp2	M021_0.6	ENSXETG00000000334	RRM	ACGAUGA	76	82	6.795
T42887_0.6	rbm47	M235_0.6	ENSXETG00000012802	RRM	GAUGAAU	78	84	10.456
T42944_0.6	rbm46	M052_0.6	ENSXETG00000022412	RRM	GAUGAAU	78	84	8.155
T19775_0.6	mex3c	M122_0.6	ENSXETG00000022367	KH	UGAAUAUG	80	87	6.928
T42910_0.6	rbm42	M237_0.6	ENSXETG00000017599	RRM	UGACUACA	86	93	7.172
T42900_0.6	rbm45	M209_0.6	ENSXETG00000015007	RRM	GACUACA	87	93	7.55
T42845_0.6	pabpc1	M349_0.6	ENSXETG00000006635	RRM	ACAGAUA	91	97	7.133
T42870_0.6	pabpc4	M349_0.6	ENSXETG00000010946	RRM	ACAGAUA	91	97	7.133
T42947_0.6	pabpc1l	M349_0.6	ENSXETG00000022831	RRM	ACAGAUA	91	97	7.133
T42864_0.6	cnot4	M233_0.6	ENSXETG00000010594	RRM	AGAUACAG	93	100	11.334
T42906_0.6	rbms1	M143_0.6	ENSXETG00000016204	RRM	GAUACAG	94	100	6.506
T42940_0.6	rbms2	M143_0.6	ENSXETG00000021787	RRM	GAUACAG	94	100	6.506
Tra2a_Intron6_IR2-100
RBP ID	Name	Motif ID	GeneID	Family	Sequence	From	To	Score
T42887_0.6	rbm47	M052_0.6	ENSXETG00000012802	RRM	AAUCACU	3	9	6.471
T42944_0.6	rbm46	M052_0.6	ENSXETG00000022412	RRM	AAUCACU	3	9	6.471
T07366_0.6	zcrb1	M085_0.6	ENSXETG00000006796	CCHC ZF,RRM	UUAUUAAU	16	23	7.076
T42887_0.6	rbm47	M052_0.6	ENSXETG00000012802	RRM	AAUCAUA	21	27	8.77
T42944_0.6	rbm46	M052_0.6	ENSXETG00000022412	RRM	AAUCAUA	21	27	8.77
T62173_0.6	ythdc1	M354_0.6	ENSXETG00000017960	YTH	UCAUAC	23	28	6.244
T42948_0.6	snrnp70	M134_0.6	ENSXETG00000022919	RRM	GAUCAUGG	30	37	8.74
T42887_0.6	rbm47	M234_0.6	ENSXETG00000012802	RRM	GAUCAUG	30	36	7.621
T42944_0.6	rbm46	M052_0.6	ENSXETG00000022412	RRM	GAUCAUG	30	36	6.426
T42818_0.6	srsf3	M121_0.6	ENSXETG00000001701	RRM	AUCAUGG	31	37	6.174
T42826_0.6	rod1	M228_0.6	ENSXETG00000002225	RRM	ACUUUCA	39	45	7.344
T42938_0.6	ptbp1	M228_0.6	ENSXETG00000021661	RRM	ACUUUCA	39	45	7.344
T19762_0.6	pcbp3	M207_0.6	ENSXETG00000012658	KH	ACUUUCAC	39	46	6.217
T42829_0.6	snrpb2	M318_0.6	ENSXETG00000003550	RRM	CUUUCAC	40	46	6.806
T03632_0.6	mbnl3	M320_0.6	ENSXETG00000005409	CCCH ZF	UGCU	48	51	6.885
T03649_0.6	mbnl1	M320_0.6	ENSXETG00000021655	CCCH ZF	UGCU	48	51	6.885
T42853_0.6	elavl4	M328_0.6	ENSXETG00000008680	RRM	CUCAUAUUUGAUCU	50	63	6.928
T42854_0.6	elavl1	M328_0.6	ENSXETG00000008752	RRM	CUCAUAUUUGAUCU	50	63	6.928
T42858_0.6	elavl2	M328_0.6	ENSXETG00000009387	RRM	CUCAUAUUUGAUCU	50	63	6.928
T42909_0.6	elavl3	M328_0.6	ENSXETG00000016741	RRM	CUCAUAUUUGAUCU	50	63	6.928
T42940_0.6	rbms2	M164_0.6	ENSXETG00000021787	RRM	CAUAUUU	52	58	6.017
T03629_0.6	zfp36	M350_0.6	ENSXETG00000002899	CCCH ZF	AUAUUUGAU	53	61	9.054
T03635_0.6	zfp36l2	M350_0.6	ENSXETG00000009274	CCCH ZF	AUAUUUGAU	53	61	9.054
T03645_0.6	zfp36l1	M350_0.6	ENSXETG00000016987	CCCH ZF	AUAUUUGAU	53	61	9.054
T42871_0.6	sf3b4	M201_0.6	ENSXETG00000011038	RRM	AUAUUUG	53	59	6.926
T24299_0.6	pum2	M100_0.6	ENSXETG00000008903	PUF	UGUAAAA	63	69	8.933
T42847_0.6	hnrnpr	M242_0.6	ENSXETG00000007102	RRM	UAAAAUU	65	71	7.538
T42914_0.6	syncrip	M242_0.6	ENSXETG00000018075	RRM	UAAAAUU	65	71	7.538
T19752_0.6	khdrbs1	M060_0.6	ENSXETG00000005246	KH	UAAAAUU	65	71	6.212
T19755_0.6	khdrbs3	M060_0.6	ENSXETG00000009227	KH	UAAAAUU	65	71	6.212
T24299_0.6	pum2	M099_0.6	ENSXETG00000008903	PUF	UGUAAUG	71	77	8.564
T42862_0.6	sfpq	M168_0.6	ENSXETG00000009682	RRM	GUAAUGG	72	78	6.49
T42932_0.6	nono	M168_0.6	ENSXETG00000020868	RRM	GUAAUGG	72	78	6.49
T19770_0.6	fxr1	M152_0.6	ENSXETG00000019441	KH	AAUGGAAA	74	81	6.303
T19772_0.6	fmr1	M152_0.6	ENSXETG00000019647	KH	AAUGGAAA	74	81	6.303
T42871_0.6	sf3b4	M205_0.6	ENSXETG00000011038	RRM	AAUGGAAA	74	81	6.228
T42822_0.6	eif4b	M292_0.6	ENSXETG00000001829	RRM	GGAA	77	80	7.292
T42834_0.6	hnrnpab	M210_0.6	ENSXETG00000003836	RRM	AAGUUAG	80	86	8.194
T42879_0.6	msi1	M040_0.6	ENSXETG00000012216	RRM	AAGUUAG	80	86	7.035
T42864_0.6	cnot4	M008_0.6	ENSXETG00000010594	RRM	AGACACU	85	91	6.602
T42845_0.6	pabpc1	M349_0.6	ENSXETG00000006635	RRM	ACUGACA	89	95	6.718
T42870_0.6	pabpc4	M349_0.6	ENSXETG00000010946	RRM	ACUGACA	89	95	6.718
T42947_0.6	pabpc1l	M349_0.6	ENSXETG00000022831	RRM	ACUGACA	89	95	6.718
Tra2a_Intron6_IR3-100
RBP ID	Name	Motif ID	GeneID	Family	Sequence	From	To	Score
T42858_0.6	elavl2	M328_0.6	ENSXETG00000009387	RRM	CUUAUUUCAUGUGG	2	15	6.148
T03629_0.6	zfp36	M350_0.6	ENSXETG00000002899	CCCH ZF	UUAUUUCAU	3	11	11.054
T03635_0.6	zfp36l2	M350_0.6	ENSXETG00000009274	CCCH ZF	UUAUUUCAU	3	11	11.054
T03645_0.6	zfp36l1	M350_0.6	ENSXETG00000016987	CCCH ZF	UUAUUUCAU	3	11	11.054
T42853_0.6	elavl4	M031_0.6	ENSXETG00000008680	RRM	UUAUUUC	3	9	9.715
T42854_0.6	elavl1	M031_0.6	ENSXETG00000008752	RRM	UUAUUUC	3	9	9.715
T42909_0.6	elavl3	M031_0.6	ENSXETG00000016741	RRM	UUAUUUC	3	9	9.715
T42852_0.6	tia1	M156_0.6	ENSXETG00000008514	RRM	UUAUUUC	3	9	8.569
T42871_0.6	sf3b4	M201_0.6	ENSXETG00000011038	RRM	UUAUUUC	3	9	6.043
T42893_0.6	celf5	M178_0.6	ENSXETG00000014344	RRM	UGUGGUU	11	17	8.285
T42930_0.6	celf4	M178_0.6	ENSXETG00000020486	RRM	UGUGGUU	11	17	8.285
T42948_0.6	snrnp70	M068_0.6	ENSXETG00000022919	RRM	GUUCAAG	15	21	10.796
T07366_0.6	zcrb1	M085_0.6	ENSXETG00000006796	CCHC ZF,RRM	CAUUUAAG	28	35	8.575
T42862_0.6	sfpq	M307_0.6	ENSXETG00000009682	RRM	AGGGU	34	38	6.727
T42932_0.6	nono	M307_0.6	ENSXETG00000020868	RRM	AGGGU	34	38	6.727
T19762_0.6	pcbp3	M188_0.6	ENSXETG00000012658	KH	UUUUCCCC	38	45	8.823
T42921_0.6	u2af2	M078_0.6	ENSXETG00000019128	RRM	UUUUCCC	38	44	8.052
T42835_0.6	matr3	M036_0.6	ENSXETG00000003838	RRM	UAUCUUG	49	55	9.205
T42897_0.6	esrp1	M141_0.6	ENSXETG00000014667	RRM	UGGGCAU	54	60	7.011
T42948_0.6	snrnp70	M134_0.6	ENSXETG00000022919	RRM	CAUCAUGC	58	65	7.403
T62173_0.6	ythdc1	M354_0.6	ENSXETG00000017960	YTH	UCAUGC	60	65	6.244
T03632_0.6	mbnl3	M320_0.6	ENSXETG00000005409	CCCH ZF	UGCU	63	66	6.885
T03649_0.6	mbnl1	M320_0.6	ENSXETG00000021655	CCCH ZF	UGCU	63	66	6.885
T19766_0.6	qki	M113_0.6	ENSXETG00000015705	KH	CCUAACU	73	79	6.795
T07366_0.6	zcrb1	M085_0.6	ENSXETG00000006796	CCHC ZF,RRM	AACUUAAU	76	83	8.802
T42835_0.6	matr3	M036_0.6	ENSXETG00000003838	RRM	AAUCUUG	81	87	11.599
T42853_0.6	elavl4	M112_0.6	ENSXETG00000008680	RRM	UUUAUUU	90	96	9.74
T42854_0.6	elavl1	M112_0.6	ENSXETG00000008752	RRM	UUUAUUU	90	96	9.74
T42909_0.6	elavl3	M112_0.6	ENSXETG00000016741	RRM	UUUAUUU	90	96	9.74
T42871_0.6	sf3b4	M201_0.6	ENSXETG00000011038	RRM	UUUAUUU	90	96	7.306
T03629_0.6	zfp36	M350_0.6	ENSXETG00000002899	CCCH ZF	UUAUUUGUA	91	99	8.621
T03635_0.6	zfp36l2	M350_0.6	ENSXETG00000009274	CCCH ZF	UUAUUUGUA	91	99	8.621
T03645_0.6	zfp36l1	M350_0.6	ENSXETG00000016987	CCCH ZF	UUAUUUGUA	91	99	8.621
T42852_0.6	tia1	M156_0.6	ENSXETG00000008514	RRM	UUAUUUG	91	97	7.212
T42939_0.6	celf3	M229_0.6	ENSXETG00000021745	RRM	UAUUUGU	92	98	7.311
T24299_0.6	pum2	M286_0.6	ENSXETG00000008903	PUF	UGUA	96	99	8
Tra2a_Intron6_IR4-100
RBP ID	Name	Motif ID	GeneID	Family	Sequence	From	To	Score
T42828_0.6	cirbp	M048_0.6	ENSXETG00000003281	RRM	AAGACGA	1	7	6.871
T19754_0.6	ankrd17	M002_0.6	ENSXETG00000008132	KH	AGACGAU	2	8	10.079
T19768_0.6	ankhd1	M002_0.6	ENSXETG00000018337	KH	AGACGAU	2	8	10.079
T42864_0.6	cnot4	M233_0.6	ENSXETG00000010594	RRM	CGAUACAG	29	36	8.938
T42906_0.6	rbms1	M143_0.6	ENSXETG00000016204	RRM	GAUACAG	30	36	6.506
T42940_0.6	rbms2	M143_0.6	ENSXETG00000021787	RRM	GAUACAG	30	36	6.506
T42845_0.6	pabpc1	M349_0.6	ENSXETG00000006635	RRM	ACAGAUC	33	39	7.133
T42870_0.6	pabpc4	M349_0.6	ENSXETG00000010946	RRM	ACAGAUC	33	39	7.133
T42947_0.6	pabpc1l	M349_0.6	ENSXETG00000022831	RRM	ACAGAUC	33	39	7.133
T42959_0.6	srsf2	M274_0.6	ENSXETG00000025271	RRM	GAUCCAGGU	36	44	9.057
T42948_0.6	snrnp70	M134_0.6	ENSXETG00000022919	RRM	GAUCACGU	48	55	8.595
T42873_0.6	rbm38	M240_0.6	ENSXETG00000011268	RRM	AAGUGAGU	67	74	6.018
T42955_0.6	rbm24	M240_0.6	ENSXETG00000024618	RRM	AAGUGAGU	67	74	6.018
T19775_0.6	mex3c	M122_0.6	ENSXETG00000022367	KH	UGAGUAUU	70	77	7.714
T42855_0.6	srsf1	M272_0.6	ENSXETG00000008954	RRM	AGAAGAAC	79	86	12.968
T42872_0.6	pabpn1l	M148_0.6	ENSXETG00000011258	RRM	AGAAGAA	79	85	10.674
T42896_0.6	pabpn1	M148_0.6	ENSXETG00000014597	RRM	AGAAGAA	79	85	10.674
T06846_0.6	lin28a	M035_0.6	ENSXETG00000012324	CCHC ZF,CSD	AGAAGAA	79	85	6.183
T17068_0.6	ybx1	M082_0.6	ENSXETG00000013436	CSD	AAGAACA	81	87	7.611
T17069_0.6	csda	M082_0.6	ENSXETG00000016239	CSD	AAGAACA	81	87	7.611
T42964_0.6	srsf9	M072_0.6	ENSXETG00000026940	RRM	AAGAACA	81	87	6.398
T42845_0.6	pabpc1	M349_0.6	ENSXETG00000006635	RRM	AAGAACA	81	87	6.133
T42870_0.6	pabpc4	M349_0.6	ENSXETG00000010946	RRM	AAGAACA	81	87	6.133
T42947_0.6	pabpc1l	M349_0.6	ENSXETG00000022831	RRM	AAGAACA	81	87	6.133
T42948_0.6	snrnp70	M134_0.6	ENSXETG00000022919	RRM	GAACAUGA	83	90	6.193
T42853_0.6	elavl4	M115_0.6	ENSXETG00000008680	RRM	AUGAGUU	87	93	7.6

## Sheet: intron5_5'_junction
>Tra2a_intron5_5’_junction
AUGGAAUGGAACUGGAUGGCAGGAGAAUCCGAGUUGACUACUCUAUCACAAAAAGAGCGCAUACCCCCACUCCAGGCAUAUAUAUGGGAAGACCUACCCAguaagucgcuuuuugacugccuuugauacaguaacauucugcgcuauuucccuacuaagcaucacuuguugcagacugcagauaauaacuuacagacuuu
RBP ID	Name	Motif ID	GeneID	Family	Sequence	From	To	Score
T42828_0.6	cirbp	M048_0.6	ENSXETG00000003281	RRM	GAUAAUA	181	187	7.183
T42864_0.6	cnot4	M008_0.6	ENSXETG00000010594	RRM	ACAAAAA	48	54	7.703
T42864_0.6	cnot4	M233_0.6	ENSXETG00000010594	RRM	UGAUACAG	124	131	8.938
T42927_0.6	cpeb2	M012_0.6	ENSXETG00000020324	RRM	CUUUUUG	109	115	9.979
T42878_0.6	cpeb3	M012_0.6	ENSXETG00000012190	RRM	CUUUUUG	109	115	9.979
T42886_0.6	cpeb4	M149_0.6	ENSXETG00000012731	RRM	GCUUUUU	108	114	7.571
T17069_0.6	csda	M254_0.6	ENSXETG00000016239	CSD	AAGACC	89	94	6.204
T17069_0.6	csda	M250_0.6	ENSXETG00000016239	CSD	AACAUU	133	138	8.427
T17069_0.6	csda	M082_0.6	ENSXETG00000016239	CSD	AGCAUCA	158	164	7.271
T42822_0.6	eif4b	M292_0.6	ENSXETG00000001829	RRM	GGAA	3	6	7.292
T42822_0.6	eif4b	M292_0.6	ENSXETG00000001829	RRM	GGAA	8	11	7.292
T42822_0.6	eif4b	M292_0.6	ENSXETG00000001829	RRM	GGAA	87	90	7.292
T42854_0.6	elavl1	M232_0.6	ENSXETG00000008752	RRM	CUUUUUG	109	115	7.434
T42909_0.6	elavl3	M232_0.6	ENSXETG00000016741	RRM	CUUUUUG	109	115	7.434
T42853_0.6	elavl4	M232_0.6	ENSXETG00000008680	RRM	CUUUUUG	109	115	7.434
T42897_0.6	esrp1	M141_0.6	ENSXETG00000014667	RRM	UGGGAAG	85	91	8.278
T42816_0.6	g3bp2	M021_0.6	ENSXETG00000000334	RRM	UGGAUGG	13	19	7.987
T42905_0.6	hnrnpc	M025_0.6	ENSXETG00000016162	RRM	CUUUUUG	109	115	9.551
T19759_0.6	hnrnpk	M026_0.6	ENSXETG00000011722	KH	CCUACCC	93	99	7.705
T42847_0.6	hnrnpr	M243_0.6	ENSXETG00000007102	RRM	CAAAAAG	49	55	10.874
T22285_0.6	igf2bp3	M163_0.6	ENSXETG00000007396	KH,RRM	ACAAAAA	48	54	7.425
T22285_0.6	igf2bp3	M163_0.6	ENSXETG00000007396	KH,RRM	ACUUACA	188	194	6.032
T19752_0.6	khdrbs1	M160_0.6	ENSXETG00000005246	KH	AUAAUAA	182	188	8.162
T19750_0.6	khdrbs2	M176_0.6	ENSXETG00000004451	KH	GAUAAUA	181	187	7.887
T19755_0.6	khdrbs3	M160_0.6	ENSXETG00000009227	KH	AUAAUAA	182	188	8.162
T06846_0.6	lin28a	M035_0.6	ENSXETG00000012324	CCHC ZF,CSD	AGGAGAA	21	27	10.673
T03649_0.6	mbnl1	M320_0.6	ENSXETG00000021655	CCCH ZF	CGCU	107	110	6.42
T03649_0.6	mbnl1	M320_0.6	ENSXETG00000021655	CCCH ZF	CGCU	142	145	6.42
T03632_0.6	mbnl3	M320_0.6	ENSXETG00000005409	CCCH ZF	CGCU	107	110	6.42
T03632_0.6	mbnl3	M320_0.6	ENSXETG00000005409	CCCH ZF	CGCU	142	145	6.42
T42879_0.6	msi1	M040_0.6	ENSXETG00000012216	RRM	CAGUAAG	99	105	6.723
T42845_0.6	pabpc1	M275_0.6	ENSXETG00000006635	RRM	AAAAA	50	54	10
T42845_0.6	pabpc1	M349_0.6	ENSXETG00000006635	RRM	ACUAAGC	154	160	8.303
T42947_0.6	pabpc1l	M275_0.6	ENSXETG00000022831	RRM	AAAAA	50	54	10
T42947_0.6	pabpc1l	M349_0.6	ENSXETG00000022831	RRM	ACUAAGC	154	160	8.303
T42870_0.6	pabpc4	M275_0.6	ENSXETG00000010946	RRM	AAAAA	50	54	10
T42870_0.6	pabpc4	M349_0.6	ENSXETG00000010946	RRM	ACUAAGC	154	160	8.303
T42896_0.6	pabpn1	M148_0.6	ENSXETG00000014597	RRM	AAAAGAG	51	57	9.375
T42872_0.6	pabpn1l	M148_0.6	ENSXETG00000011258	RRM	AAAAGAG	51	57	9.375
T19762_0.6	pcbp3	M211_0.6	ENSXETG00000012658	KH	CAUACCC	60	66	6.346
T19762_0.6	pcbp3	M177_0.6	ENSXETG00000012658	KH	CCUACCC	93	99	8.797
T19762_0.6	pcbp3	M188_0.6	ENSXETG00000012658	KH	AUUUCCCU	146	153	11.022
T42938_0.6	ptbp1	M228_0.6	ENSXETG00000021661	RRM	GCUUUUU	108	114	7.116
T42924_0.6	raly	M025_0.6	ENSXETG00000019514	RRM	CUUUUUG	109	115	9.551
T42912_0.6	ralyl	M025_0.6	ENSXETG00000017729	RRM	CUUUUUG	109	115	9.551
T42910_0.6	rbm42	M237_0.6	ENSXETG00000017599	RRM	UGACUACU	35	42	6.707
T42910_0.6	rbm42	M138_0.6	ENSXETG00000017599	RRM	UACUAAG	153	159	11.084
T42900_0.6	rbm45	M209_0.6	ENSXETG00000015007	RRM	GAAGACC	88	94	7.394
T25684_0.6	rbm5	M145_0.6	ENSXETG00000007303	RanBP ZF,RRM	GCAGGAG	19	25	6.477
T42906_0.6	rbms1	M143_0.6	ENSXETG00000016204	RRM	GAUACAG	125	131	6.506
T42940_0.6	rbms2	M055_0.6	ENSXETG00000021787	RRM	AUAUAUA	78	84	11.127
T42940_0.6	rbms2	M143_0.6	ENSXETG00000021787	RRM	GAUACAG	125	131	6.506
T42826_0.6	rod1	M228_0.6	ENSXETG00000002225	RRM	GCUUUUU	108	114	7.116
T42871_0.6	sf3b4	M205_0.6	ENSXETG00000011038	RRM	AAUGGAAC	5	12	6.228
T42871_0.6	sf3b4	M195_0.6	ENSXETG00000011038	RRM	ACAAAAA	48	54	6.558
T42829_0.6	snrpb2	M348_0.6	ENSXETG00000003550	RRM	AGGAGAA	21	27	8.044
T42829_0.6	snrpb2	M136_0.6	ENSXETG00000003550	RRM	GUUGCAGA	168	175	6.01
T42855_0.6	srsf1	M106_0.6	ENSXETG00000008954	RRM	CAGGAGAA	20	27	9.64
T42855_0.6	srsf1	M154_0.6	ENSXETG00000008954	RRM	GGAAGAC	87	93	6.879
T42837_0.6	srsf12	M086_0.6	ENSXETG00000005385	RRM	AAAGAGC	52	58	7.555
T42959_0.6	srsf2	M070_0.6	ENSXETG00000025271	RRM	AGGAGAAU	21	28	9.468
T42894_0.6	srsf4	M126_0.6	ENSXETG00000014380	RRM	GGAUGGC	14	20	8.098
T42825_0.6	srsf5	M126_0.6	ENSXETG00000002211	RRM	GGAUGGC	14	20	8.098
T42913_0.6	srsf5a	M126_0.6	ENSXETG00000017937	RRM	GGAUGGC	14	20	8.098
T42960_0.6	srsf6	M126_0.6	ENSXETG00000025503	RRM	GGAUGGC	14	20	8.098
T42964_0.6	srsf9	M072_0.6	ENSXETG00000026940	RRM	AGGAGAA	21	27	9.306
T42914_0.6	syncrip	M243_0.6	ENSXETG00000018075	RRM	CAAAAAG	49	55	10.874
T42842_0.6	tardbp	M074_0.6	ENSXETG00000006317	RRM	GGAAUGGA	3	10	8.861
T42852_0.6	tia1	M075_0.6	ENSXETG00000008514	RRM	CUUUUUG	109	115	8.104
T42852_0.6	tia1	M156_0.6	ENSXETG00000008514	RRM	CUAUUUC	144	150	6.258
T42921_0.6	u2af2	M078_0.6	ENSXETG00000019128	RRM	CUUUUUG	109	115	6.833
T17068_0.6	ybx1	M254_0.6	ENSXETG00000013436	CSD	AAGACC	89	94	6.204
T17068_0.6	ybx1	M250_0.6	ENSXETG00000013436	CSD	AACAUU	133	138	8.427
T17068_0.6	ybx1	M082_0.6	ENSXETG00000013436	CSD	AGCAUCA	158	164	7.271
T62173_0.6	ythdc1	M354_0.6	ENSXETG00000017960	YTH	GAAUCC	25	30	6.104
T62173_0.6	ythdc1	M354_0.6	ENSXETG00000017960	YTH	GCAUAC	59	64	6.524
T03636_0.6	zc3h10	M083_0.6	ENSXETG00000009476	CCCH ZF	AGAGCGC	54	60	7.295

## Sheet: exon6_junctions
>Tra2a_Exon6_junctions 100 bp flanking
auaauuguaauguuucuaaagcaaacaccuauuuuuuacaggcagugcaacauuauaguuacauguacauuaauuacacuaaucaaugacuuucuuagcagUGGUGGCGGCGGCGGUGGUGGAGGUAGUGGCGGCGGUGGAGGUAGUGGCGGCGGCAGUGGUGGUGGUGGUGGUGGAAGCAGCCGUCGCCGUGACUCAUAUUAUGAUAGGGGAUAUGACCGAGGCUAUGACAGAUACGAUGAAUAUGACUACAGAUACAGguaaucacuuuaaccuuauuaaucauaccgaucaugguacuuucaccugcucauauuugaucuguaaaauuguaauggaaaguuagacacugacaccaaa
RBP ID	Name	Motif ID	GeneID	Family	Sequence	From	To	Score
T42844_0.6	a1cf	M001_0.6	ENSXETG00000006611	RRM	AUAAUUG	1	7	11.428
T42844_0.6	a1cf	M001_0.6	ENSXETG00000006611	RRM	UUAAUUA	70	76	10.847
T42930_0.6	celf4	M178_0.6	ENSXETG00000020486	RRM	AGUGGUG	100	106	6.831
T42930_0.6	celf4	M178_0.6	ENSXETG00000020486	RRM	GGUGGUG	115	121	6.831
T42930_0.6	celf4	M178_0.6	ENSXETG00000020486	RRM	AGUGGUG	157	163	6.831
T42930_0.6	celf4	M178_0.6	ENSXETG00000020486	RRM	GGUGGUG	166	172	6.831
T42893_0.6	celf5	M178_0.6	ENSXETG00000014344	RRM	AGUGGUG	100	106	6.831
T42893_0.6	celf5	M178_0.6	ENSXETG00000014344	RRM	GGUGGUG	115	121	6.831
T42893_0.6	celf5	M178_0.6	ENSXETG00000014344	RRM	AGUGGUG	157	163	6.831
T42893_0.6	celf5	M178_0.6	ENSXETG00000014344	RRM	GGUGGUG	166	172	6.831
T42828_0.6	cirbp	M048_0.6	ENSXETG00000003281	RRM	GAUACGA	233	239	10.517
T42864_0.6	cnot4	M147_0.6	ENSXETG00000010594	RRM	GACAGAU	229	235	11.408
T42864_0.6	cnot4	M233_0.6	ENSXETG00000010594	RRM	AGAUACAG	253	260	11.334
T42864_0.6	cnot4	M008_0.6	ENSXETG00000010594	RRM	AGACACU	345	351	6.602
T42927_0.6	cpeb2	M149_0.6	ENSXETG00000020324	RRM	AUUUUUU	31	37	10.745
T42878_0.6	cpeb3	M149_0.6	ENSXETG00000012190	RRM	AUUUUUU	31	37	10.745
T42886_0.6	cpeb4	M149_0.6	ENSXETG00000012731	RRM	AUUUUUU	31	37	10.745
T17069_0.6	csda	M254_0.6	ENSXETG00000016239	CSD	AACACC	24	29	9.204
T17069_0.6	csda	M250_0.6	ENSXETG00000016239	CSD	AACAUU	49	54	8.427
T42831_0.6	dazap1	M013_0.6	ENSXETG00000003704	RRM	UAGUUAC	56	62	6.215
T42822_0.6	eif4b	M292_0.6	ENSXETG00000001829	RRM	GGAA	175	178	7.292
T42822_0.6	eif4b	M292_0.6	ENSXETG00000001829	RRM	GGAA	337	340	7.292
T42854_0.6	elavl1	M031_0.6	ENSXETG00000008752	RRM	UUUUUUA	32	38	7.441
T42854_0.6	elavl1	M328_0.6	ENSXETG00000008752	RRM	CUCAUAUUUGAUCU	310	323	6.928
T42858_0.6	elavl2	M328_0.6	ENSXETG00000009387	RRM	CACCUAUUUUUUAC	26	39	7.165
T42858_0.6	elavl2	M328_0.6	ENSXETG00000009387	RRM	CUCAUAUUUGAUCU	310	323	6.928
T42909_0.6	elavl3	M031_0.6	ENSXETG00000016741	RRM	UUUUUUA	32	38	7.441
T42909_0.6	elavl3	M328_0.6	ENSXETG00000016741	RRM	CUCAUAUUUGAUCU	310	323	6.928
T42853_0.6	elavl4	M031_0.6	ENSXETG00000008680	RRM	UUUUUUA	32	38	7.441
T42853_0.6	elavl4	M328_0.6	ENSXETG00000008680	RRM	CUCAUAUUUGAUCU	310	323	6.928
T42897_0.6	esrp1	M141_0.6	ENSXETG00000014667	RRM	AGGGGAU	208	214	8.148
T19772_0.6	fmr1	M152_0.6	ENSXETG00000019647	KH	UAUGACAG	226	233	7.971
T19772_0.6	fmr1	M152_0.6	ENSXETG00000019647	KH	AAUGGAAA	334	341	6.303
T25683_0.6	fus	M316_0.6	ENSXETG00000001951	RanBP ZF,RRM	GGUG	103	106	8
T25683_0.6	fus	M316_0.6	ENSXETG00000001951	RanBP ZF,RRM	GGUG	115	118	8
T25683_0.6	fus	M316_0.6	ENSXETG00000001951	RanBP ZF,RRM	GGUG	136	139	8
T25683_0.6	fus	M316_0.6	ENSXETG00000001951	RanBP ZF,RRM	GGUG	160	163	8
T25683_0.6	fus	M316_0.6	ENSXETG00000001951	RanBP ZF,RRM	GGUG	166	169	8
T25683_0.6	fus	M316_0.6	ENSXETG00000001951	RanBP ZF,RRM	GGUG	172	175	8
T19770_0.6	fxr1	M152_0.6	ENSXETG00000019441	KH	UAUGACAG	226	233	7.971
T19770_0.6	fxr1	M152_0.6	ENSXETG00000019441	KH	AAUGGAAA	334	341	6.303
T42816_0.6	g3bp2	M021_0.6	ENSXETG00000000334	RRM	ACGAUGA	236	242	6.795
T42934_0.6	hnrnpa1	M022_0.6	ENSXETG00000021277	RRM	AUAGGGG	206	212	8.478
T42877_0.6	hnrnpa2b1	M022_0.6	ENSXETG00000012170	RRM	AUAGGGG	206	212	8.478
T42821_0.6	hnrnpa3	M022_0.6	ENSXETG00000001806	RRM	AUAGGGG	206	212	8.478
T42834_0.6	hnrnpab	M210_0.6	ENSXETG00000003836	RRM	AUGAUAG	203	209	6.595
T42834_0.6	hnrnpab	M210_0.6	ENSXETG00000003836	RRM	AAGUUAG	340	346	8.194
T42905_0.6	hnrnpc	M158_0.6	ENSXETG00000016162	RRM	AUUUUUU	31	37	12.16
T42847_0.6	hnrnpr	M242_0.6	ENSXETG00000007102	RRM	UAAAAUU	325	331	7.538
T22285_0.6	igf2bp3	M032_0.6	ENSXETG00000007396	KH,RRM	GCAAACA	21	27	8.429
T22285_0.6	igf2bp3	M163_0.6	ENSXETG00000007396	KH,RRM	ACAUUAA	67	73	6.104
T22285_0.6	igf2bp3	M163_0.6	ENSXETG00000007396	KH,RRM	ACACUAA	76	82	6.1
T19752_0.6	khdrbs1	M060_0.6	ENSXETG00000005246	KH	UAAAAUU	325	331	6.212
T19755_0.6	khdrbs3	M060_0.6	ENSXETG00000009227	KH	UAAAAUU	325	331	6.212
T06846_0.6	lin28a	M153_0.6	ENSXETG00000012324	CCHC ZF,CSD	UGGAGGU	120	126	6.249
T06846_0.6	lin28a	M153_0.6	ENSXETG00000012324	CCHC ZF,CSD	UGGAGGU	138	144	6.249
T06846_0.6	lin28a	M153_0.6	ENSXETG00000012324	CCHC ZF,CSD	CCGAGGC	219	225	6.697
T03649_0.6	mbnl1	M320_0.6	ENSXETG00000021655	CCCH ZF	UGCU	308	311	6.885
T03632_0.6	mbnl3	M320_0.6	ENSXETG00000005409	CCCH ZF	UGCU	308	311	6.885
T19775_0.6	mex3c	M122_0.6	ENSXETG00000022367	KH	UGAAUAUG	240	247	6.928
T42879_0.6	msi1	M167_0.6	ENSXETG00000012216	RRM	UAGUUAC	56	62	7.936
T42879_0.6	msi1	M040_0.6	ENSXETG00000012216	RRM	AAGUUAG	340	346	7.035
T42932_0.6	nono	M168_0.6	ENSXETG00000020868	RRM	GUAAUGU	7	13	7.595
T42932_0.6	nono	M168_0.6	ENSXETG00000020868	RRM	GUGGUGG	101	107	7.997
T42932_0.6	nono	M168_0.6	ENSXETG00000020868	RRM	GUGGUGG	116	122	7.997
T42932_0.6	nono	M168_0.6	ENSXETG00000020868	RRM	GUAGUGG	125	131	8.302
T42932_0.6	nono	M168_0.6	ENSXETG00000020868	RRM	GUAGUGG	143	149	8.302
T42932_0.6	nono	M168_0.6	ENSXETG00000020868	RRM	GUGGUGG	158	164	7.997
T42932_0.6	nono	M168_0.6	ENSXETG00000020868	RRM	GUGGUGG	167	173	7.997
T42932_0.6	nono	M168_0.6	ENSXETG00000020868	RRM	GUAAUGG	332	338	6.49
T42845_0.6	pabpc1	M349_0.6	ENSXETG00000006635	RRM	ACUAAUC	78	84	10.303
T42845_0.6	pabpc1	M349_0.6	ENSXETG00000006635	RRM	ACAGAUA	230	236	7.133
T42845_0.6	pabpc1	M349_0.6	ENSXETG00000006635	RRM	ACAGAUA	251	257	7.133
T42845_0.6	pabpc1	M349_0.6	ENSXETG00000006635	RRM	ACUGACA	349	355	6.718
T42947_0.6	pabpc1l	M349_0.6	ENSXETG00000022831	RRM	ACUAAUC	78	84	10.303
T42947_0.6	pabpc1l	M349_0.6	ENSXETG00000022831	RRM	ACAGAUA	230	236	7.133
T42947_0.6	pabpc1l	M349_0.6	ENSXETG00000022831	RRM	ACAGAUA	251	257	7.133
T42947_0.6	pabpc1l	M349_0.6	ENSXETG00000022831	RRM	ACUGACA	349	355	6.718
T42870_0.6	pabpc4	M349_0.6	ENSXETG00000010946	RRM	ACUAAUC	78	84	10.303
T42870_0.6	pabpc4	M349_0.6	ENSXETG00000010946	RRM	ACAGAUA	230	236	7.133
T42870_0.6	pabpc4	M349_0.6	ENSXETG00000010946	RRM	ACAGAUA	251	257	7.133
T42870_0.6	pabpc4	M349_0.6	ENSXETG00000010946	RRM	ACUGACA	349	355	6.718
T19762_0.6	pcbp3	M207_0.6	ENSXETG00000012658	KH	ACUUUCAC	299	306	6.217
T42938_0.6	ptbp1	M227_0.6	ENSXETG00000021661	RRM	AUUUUUU	31	37	8.849
T42938_0.6	ptbp1	M228_0.6	ENSXETG00000021661	RRM	ACUUUCU	89	95	10.856
T42938_0.6	ptbp1	M228_0.6	ENSXETG00000021661	RRM	ACUUUCA	299	305	7.344
T24299_0.6	pum2	M099_0.6	ENSXETG00000008903	PUF	UGUAAUG	6	12	8.564
T24299_0.6	pum2	M045_0.6	ENSXETG00000008903	PUF	UGUACAU	64	70	11.802
T24299_0.6	pum2	M100_0.6	ENSXETG00000008903	PUF	UGUAAAA	323	329	8.933
T24299_0.6	pum2	M099_0.6	ENSXETG00000008903	PUF	UGUAAUG	331	337	8.564
T19766_0.6	qki	M046_0.6	ENSXETG00000015705	KH	ACUAAUC	78	84	9.009
T42924_0.6	raly	M158_0.6	ENSXETG00000019514	RRM	AUUUUUU	31	37	12.16
T42912_0.6	ralyl	M158_0.6	ENSXETG00000017729	RRM	AUUUUUU	31	37	12.16
T42910_0.6	rbm42	M138_0.6	ENSXETG00000017599	RRM	CACUAAU	77	83	6.902
T42910_0.6	rbm42	M237_0.6	ENSXETG00000017599	RRM	UGACUACA	246	253	7.172
T42900_0.6	rbm45	M209_0.6	ENSXETG00000015007	RRM	GACUACA	247	253	7.55
T42944_0.6	RBM46_XENTR	M052_0.6	ENSXETG00000022412	RRM	AAUCAAU	81	87	10.541
T42944_0.6	RBM46_XENTR	M052_0.6	ENSXETG00000022412	RRM	GAUGAAU	238	244	8.155
T42944_0.6	RBM46_XENTR	M052_0.6	ENSXETG00000022412	RRM	AAUCACU	263	269	6.471
T42944_0.6	RBM46_XENTR	M052_0.6	ENSXETG00000022412	RRM	AAUCAUA	281	287	8.77
T42944_0.6	RBM46_XENTR	M052_0.6	ENSXETG00000022412	RRM	GAUCAUG	290	296	6.426
T42887_0.6	rbm47	M052_0.6	ENSXETG00000012802	RRM	AAUCAAU	81	87	10.541
T42887_0.6	rbm47	M235_0.6	ENSXETG00000012802	RRM	UAUGAUA	202	208	7.124
T42887_0.6	rbm47	M235_0.6	ENSXETG00000012802	RRM	GAUGAAU	238	244	10.456
T42887_0.6	rbm47	M052_0.6	ENSXETG00000012802	RRM	AAUCACU	263	269	6.471
T42887_0.6	rbm47	M052_0.6	ENSXETG00000012802	RRM	AAUCAUA	281	287	8.77
T42887_0.6	rbm47	M234_0.6	ENSXETG00000012802	RRM	GAUCAUG	290	296	7.621
T25684_0.6	rbm5	M145_0.6	ENSXETG00000007303	RanBP ZF,RRM	GAAGCAG	176	182	7.915
T25684_0.6	rbm5	M145_0.6	ENSXETG00000007303	RanBP ZF,RRM	GACCGAG	217	223	6.308
T42906_0.6	rbms1	M143_0.6	ENSXETG00000016204	RRM	GAUACAG	254	260	6.506
T42940_0.6	rbms2	M143_0.6	ENSXETG00000021787	RRM	GAUACAG	254	260	6.506
T42940_0.6	rbms2	M164_0.6	ENSXETG00000021787	RRM	CAUAUUU	312	318	6.017
T42826_0.6	rod1	M227_0.6	ENSXETG00000002225	RRM	AUUUUUU	31	37	8.849
T42826_0.6	rod1	M228_0.6	ENSXETG00000002225	RRM	ACUUUCU	89	95	10.856
T42826_0.6	rod1	M228_0.6	ENSXETG00000002225	RRM	ACUUUCA	299	305	7.344
T42871_0.6	sf3b4	M201_0.6	ENSXETG00000011038	RRM	AAUGUUU	9	15	6.947
T42871_0.6	sf3b4	M201_0.6	ENSXETG00000011038	RRM	AUUUUUU	31	37	11.234
T42871_0.6	sf3b4	M205_0.6	ENSXETG00000011038	RRM	GGUGGAGG	118	125	7.801
T42871_0.6	sf3b4	M205_0.6	ENSXETG00000011038	RRM	GGUGGAGG	136	143	7.801
T42871_0.6	sf3b4	M201_0.6	ENSXETG00000011038	RRM	AUAUUUG	313	319	6.926
T42871_0.6	sf3b4	M205_0.6	ENSXETG00000011038	RRM	AAUGGAAA	334	341	6.228
T42862_0.6	sfpq	M168_0.6	ENSXETG00000009682	RRM	GUAAUGU	7	13	7.595
T42862_0.6	sfpq	M168_0.6	ENSXETG00000009682	RRM	GUGGUGG	101	107	7.997
T42862_0.6	sfpq	M168_0.6	ENSXETG00000009682	RRM	GUGGUGG	116	122	7.997
T42862_0.6	sfpq	M168_0.6	ENSXETG00000009682	RRM	GUAGUGG	125	131	8.302
T42862_0.6	sfpq	M168_0.6	ENSXETG00000009682	RRM	GUAGUGG	143	149	8.302
T42862_0.6	sfpq	M168_0.6	ENSXETG00000009682	RRM	GUGGUGG	158	164	7.997
T42862_0.6	sfpq	M168_0.6	ENSXETG00000009682	RRM	GUGGUGG	167	173	7.997
T42862_0.6	sfpq	M168_0.6	ENSXETG00000009682	RRM	GUAAUGG	332	338	6.49
T42948_0.6	snrnp70	M068_0.6	ENSXETG00000022919	RRM	AAUCAAU	81	87	6.506
T42948_0.6	snrnp70	M134_0.6	ENSXETG00000022919	RRM	GAUCAUGG	290	297	8.74
T42829_0.6	snrpb2	M347_0.6	ENSXETG00000003550	RRM	UAGCAGUGGUG	96	106	11.668
T42829_0.6	snrpb2	M348_0.6	ENSXETG00000003550	RRM	UGGAGGU	120	126	6.362
T42829_0.6	snrpb2	M348_0.6	ENSXETG00000003550	RRM	UGGAGGU	138	144	6.362
T42829_0.6	snrpb2	M348_0.6	ENSXETG00000003550	RRM	AGGGGAU	208	214	9.044
T42829_0.6	snrpb2	M348_0.6	ENSXETG00000003550	RRM	AGGCUAU	222	228	6.344
T42829_0.6	snrpb2	M318_0.6	ENSXETG00000003550	RRM	CUUUCAC	300	306	6.806
T42855_0.6	srsf1	M065_0.6	ENSXETG00000008954	RRM	UGGUGGA	117	123	7.418
T42855_0.6	srsf1	M102_0.6	ENSXETG00000008954	RRM	GGUGGAG	136	142	6.546
T42855_0.6	srsf1	M065_0.6	ENSXETG00000008954	RRM	GGAAGCA	175	181	8.73
T42959_0.6	srsf2	M352_0.6	ENSXETG00000025271	RRM	AGCAGUGGU	97	105	9.433
T42818_0.6	srsf3	M121_0.6	ENSXETG00000001701	RRM	AUCAAUG	82	88	6.227
T42818_0.6	srsf3	M121_0.6	ENSXETG00000001701	RRM	AUCAUGG	291	297	6.174
T42964_0.6	srsf9	M065_0.6	ENSXETG00000026940	RRM	UGGUGGA	117	123	7.418
T42964_0.6	srsf9	M065_0.6	ENSXETG00000026940	RRM	CGGUGGA	135	141	6.366
T42964_0.6	srsf9	M065_0.6	ENSXETG00000026940	RRM	GGAAGCA	175	181	8.73
T42914_0.6	syncrip	M242_0.6	ENSXETG00000018075	RRM	UAAAAUU	325	331	7.538
T42852_0.6	tia1	M156_0.6	ENSXETG00000008514	RRM	AUUUUUU	31	37	9.355
T42921_0.6	u2af2	M078_0.6	ENSXETG00000019128	RRM	UUUUUUA	32	38	9.235
T42921_0.6	u2af2	M078_0.6	ENSXETG00000019128	RRM	CUUUCUU	90	96	6.18
T17068_0.6	ybx1	M254_0.6	ENSXETG00000013436	CSD	AACACC	24	29	9.204
T17068_0.6	ybx1	M250_0.6	ENSXETG00000013436	CSD	AACAUU	49	54	8.427
T62173_0.6	ythdc1	M354_0.6	ENSXETG00000017960	YTH	UCAUAC	283	288	6.244
T07366_0.6	zcrb1	M085_0.6	ENSXETG00000006796	CCHC ZF,RRM	UUAUUAAU	276	283	7.076
T03629_0.6	zfp36	M350_0.6	ENSXETG00000002899	CCCH ZF	AUAUUUGAU	313	321	9.054
T03645_0.6	zfp36l1	M350_0.6	ENSXETG00000016987	CCCH ZF	AUAUUUGAU	313	321	9.054
T03635_0.6	zfp36l2	M350_0.6	ENSXETG00000009274	CCCH ZF	AUAUUUGAU	313	321	9.054

## Sheet: intron6_3'_junction
>Tra2a_intron6_3’_junction
gcuuauuucaugugguucaagggcuaucauuuaaggguuuuccccucuuaucuugggcaucaugcuguggacccuaacuuaaucuuggcuuuauuuguagAAGACGAUCCCCAUCACCUUAUUACAGCCGAUACAGAUCCAGGUCACGAUCACGUUCUUACAGCCCA
RBP ID	Name	Motif ID	GeneID	Family	Sequence	From	To	Score
T19768_0.6	ankhd1	M002_0.6	ENSXETG00000018337	KH	AGACGAU	102	108	10.079
T19754_0.6	ankrd17	M002_0.6	ENSXETG00000008132	KH	AGACGAU	102	108	10.079
T42939_0.6	celf3	M229_0.6	ENSXETG00000021745	RRM	UAUUUGU	92	98	7.311
T42930_0.6	celf4	M178_0.6	ENSXETG00000020486	RRM	UGUGGUU	11	17	8.285
T42893_0.6	celf5	M178_0.6	ENSXETG00000014344	RRM	UGUGGUU	11	17	8.285
T42828_0.6	cirbp	M048_0.6	ENSXETG00000003281	RRM	AAGACGA	101	107	6.871
T42864_0.6	cnot4	M233_0.6	ENSXETG00000010594	RRM	CGAUACAG	129	136	8.938
T42854_0.6	elavl1	M031_0.6	ENSXETG00000008752	RRM	UUAUUUC	3	9	9.715
T42854_0.6	elavl1	M112_0.6	ENSXETG00000008752	RRM	UUUAUUU	90	96	9.74
T42858_0.6	elavl2	M328_0.6	ENSXETG00000009387	RRM	CUUAUUUCAUGUGG	2	15	6.148
T42858_0.6	elavl2	M328_0.6	ENSXETG00000009387	RRM	UUUAUUUGUAGAAG	90	103	7.36
T42909_0.6	elavl3	M031_0.6	ENSXETG00000016741	RRM	UUAUUUC	3	9	9.715
T42909_0.6	elavl3	M112_0.6	ENSXETG00000016741	RRM	UUUAUUU	90	96	9.74
T42853_0.6	elavl4	M031_0.6	ENSXETG00000008680	RRM	UUAUUUC	3	9	9.715
T42853_0.6	elavl4	M112_0.6	ENSXETG00000008680	RRM	UUUAUUU	90	96	9.74
T42897_0.6	esrp1	M141_0.6	ENSXETG00000014667	RRM	UGGGCAU	54	60	7.011
T42835_0.6	matr3	M036_0.6	ENSXETG00000003838	RRM	UAUCUUG	49	55	9.205
T42835_0.6	matr3	M036_0.6	ENSXETG00000003838	RRM	AAUCUUG	81	87	11.599
T03649_0.6	mbnl1	M320_0.6	ENSXETG00000021655	CCCH ZF	UGCU	63	66	6.885
T03632_0.6	mbnl3	M320_0.6	ENSXETG00000005409	CCCH ZF	UGCU	63	66	6.885
T42932_0.6	nono	M307_0.6	ENSXETG00000020868	RRM	AGGGU	34	38	6.727
T42845_0.6	pabpc1	M349_0.6	ENSXETG00000006635	RRM	ACAGAUC	133	139	7.133
T42947_0.6	pabpc1l	M349_0.6	ENSXETG00000022831	RRM	ACAGAUC	133	139	7.133
T42870_0.6	pabpc4	M349_0.6	ENSXETG00000010946	RRM	ACAGAUC	133	139	7.133
T42896_0.6	pabpn1	M148_0.6	ENSXETG00000014597	RRM	AGAAGAC	99	105	11.147
T42872_0.6	pabpn1l	M148_0.6	ENSXETG00000011258	RRM	AGAAGAC	99	105	11.147
T19762_0.6	pcbp3	M188_0.6	ENSXETG00000012658	KH	UUUUCCCC	38	45	8.823
T24299_0.6	pum2	M286_0.6	ENSXETG00000008903	PUF	UGUA	96	99	8
T19766_0.6	qki	M113_0.6	ENSXETG00000015705	KH	CCUAACU	73	79	6.795
T42900_0.6	rbm45	M209_0.6	ENSXETG00000015007	RRM	GAAGACG	100	106	6.751
T42906_0.6	rbms1	M143_0.6	ENSXETG00000016204	RRM	GAUACAG	130	136	6.506
T42940_0.6	rbms2	M143_0.6	ENSXETG00000021787	RRM	GAUACAG	130	136	6.506
T42871_0.6	sf3b4	M201_0.6	ENSXETG00000011038	RRM	UUAUUUC	3	9	6.043
T42871_0.6	sf3b4	M201_0.6	ENSXETG00000011038	RRM	UUUAUUU	90	96	7.306
T42862_0.6	sfpq	M307_0.6	ENSXETG00000009682	RRM	AGGGU	34	38	6.727
T42948_0.6	snrnp70	M068_0.6	ENSXETG00000022919	RRM	GUUCAAG	15	21	10.796
T42948_0.6	snrnp70	M134_0.6	ENSXETG00000022919	RRM	CAUCAUGC	58	65	7.403
T42948_0.6	snrnp70	M134_0.6	ENSXETG00000022919	RRM	GAUCACGU	148	155	8.595
T42959_0.6	srsf2	M274_0.6	ENSXETG00000025271	RRM	GAUCCAGGU	136	144	9.057
T42852_0.6	tia1	M156_0.6	ENSXETG00000008514	RRM	UUAUUUC	3	9	8.569
T42852_0.6	tia1	M156_0.6	ENSXETG00000008514	RRM	UUAUUUG	91	97	7.212
T42921_0.6	u2af2	M078_0.6	ENSXETG00000019128	RRM	UUUUCCC	38	44	8.052
T62173_0.6	ythdc1	M354_0.6	ENSXETG00000017960	YTH	UCAUGC	60	65	6.244
T07366_0.6	zcrb1	M085_0.6	ENSXETG00000006796	CCHC ZF,RRM	CAUUUAAG	28	35	8.575
T07366_0.6	zcrb1	M085_0.6	ENSXETG00000006796	CCHC ZF,RRM	AACUUAAU	76	83	8.802
T03629_0.6	zfp36	M350_0.6	ENSXETG00000002899	CCCH ZF	UUAUUUCAU	3	11	11.054
T03629_0.6	zfp36	M350_0.6	ENSXETG00000002899	CCCH ZF	UUAUUUGUA	91	99	8.621
T03645_0.6	zfp36l1	M350_0.6	ENSXETG00000016987	CCCH ZF	UUAUUUCAU	3	11	11.054
T03645_0.6	zfp36l1	M350_0.6	ENSXETG00000016987	CCCH ZF	UUAUUUGUA	91	99	8.621
T03635_0.6	zfp36l2	M350_0.6	ENSXETG00000009274	CCCH ZF	UUAUUUCAU	3	11	11.054
T03635_0.6	zfp36l2	M350_0.6	ENSXETG00000009274	CCCH ZF	UUAUUUGUA	91	99	8.621
