# Supplementary material for: SRC Kinase Isoforms Regulate mRNA Splicing during Neural Development
Source: J Neurosci. 2025 Aug 1;45(34):e1705242025. doi: 10.1523/JNEUROSCI.1705-24.2025 (PMC12369926; doi:10.1523/JNEUROSCI.1705-24.2025)
Supplement: Figure 6-1 — Phosphosite analysis Sheet 1. PhosphoSitePlus database entries for all phosphotyrosine sites identified on splicing proteins (as defined in spliceosome.db). Sheet 2. PhosphoSitePlus database entries for known Src substrate phosphotyrosine sites identified on splicing proteins. Sheet 3. Relative abundance of tyrosine phosphosites within each class of splicing factor for each PhosphoSitePlus dataset. Download Figure 6-1, XLSX file. [file jneuro-45-e1705242025-s017.xlsx]

## Sheet: PhosphoSitePlus pY-sites
Notes: PhosphoSitePlus database entries for all phosphotyrosine sites identified on splicing proteins (defined in spliceosome.db)
GENE	PROTEIN	ORGANISM	ACC#	MW_kD	SITE_GRP_ID	MOD_RSD	SITE_...7_AA	DOMAIN	LT_LIT	MS_LIT	MS_CST	MS_SUM	MOD_AA	GENE_MOD	GENE_POS	Full.Gene.Name.from.Entrez	Spliceosome.db Class
PHF5A	PHF5A	human	Q7RTV0	12.41	475384	Y100-p	SskTDLFyERKKYGF	PHF5	NA	NA	84	84	Y	PHF5A-Y100-p	PHF5A-100	PHD finger protein 5A	17S U2 snRNP
PHF5A	PHF5A	human	Q7RTV0	12.41	463988	Y36-p	KCVICDSyVRPCTLV	PHF5	NA	1	4	5	Y	PHF5A-Y36-p	PHF5A-36	PHD finger protein 5A	17S U2 snRNP
PHF5A	PHF5A	human	Q7RTV0	12.41	473845	Y51-p	RICDECNyGsyQGRC	PHF5	NA	1	12	13	Y	PHF5A-Y51-p	PHF5A-51	PHD finger protein 5A	17S U2 snRNP
SF3A1	SF3A1	human	Q15459	88.89	450588	Y759-p	AGkQkLQyEGIFIKD	ubiquitin	NA	2	6	8	Y	SF3A1-Y759-p	SF3A1-759	splicing factor 3a, subunit 1, 120kDa	17S U2 snRNP
SF3A1	SF3A1	human	Q15459	88.89	3450850	Y410-p	PAPAPDEyLVsPItG	PRP21_like_P	NA	NA	47	47	Y	SF3A1-Y410-p	SF3A1-410	splicing factor 3a, subunit 1, 120kDa	17S U2 snRNP
SF3A1	SF3A1	human	Q15459	88.89	451715	Y456-p	kQsDDEVyAPGLDIE	PRP21_like_P	NA	5	156	161	Y	SF3A1-Y456-p	SF3A1-456	splicing factor 3a, subunit 1, 120kDa	17S U2 snRNP
SF3A3	SF3A3	human	Q12874	58.85	464242	Y416-p	EICGNyTyRGPkAFQ	DUF3449	NA	NA	3	3	Y	SF3A3-Y416-p	SF3A3-416	splicing factor 3a, subunit 3, 60kDa	17S U2 snRNP
SF3A3	SF3A3	human	Q12874	58.85	450581	Y414-p	NCEICGNyTyRGPkA	DUF3449	NA	3	14	17	Y	SF3A3-Y414-p	SF3A3-414	splicing factor 3a, subunit 3, 60kDa	17S U2 snRNP
SF3A3	SF3A3	human	Q12874	58.85	454946	Y479-p	QPDtEEEyEDsSGNV	DUF3449	NA	7	191	198	Y	SF3A3-Y479-p	SF3A3-479	splicing factor 3a, subunit 3, 60kDa	17S U2 snRNP
SF3A3	SF3A3	human	Q12874	58.85	464243	Y492-p	NVVNkKtyEDLkRQG	DUF3449	NA	NA	9	9	Y	SF3A3-Y492-p	SF3A3-492	splicing factor 3a, subunit 3, 60kDa	17S U2 snRNP
SF3B1	SF3B1	human	O75533	145.83	472969	Y39-p	GLDStGyyDQEIyGG		NA	NA	10	10	Y	SF3B1-Y39-p	SF3B1-39	splicing factor 3b, subunit 1, 155kDa	17S U2 snRNP
SF3B1	SF3B1	human	O75533	145.83	22778094	Y119-p	IADREDEykKHRRtM		NA	NA	8	8	Y	SF3B1-Y119-p	SF3B1-119	splicing factor 3b, subunit 1, 155kDa	17S U2 snRNP
SF3B1	SF3B1	human	O75533	145.83	477128	Y70-p	LEDDDDDySssTsLL		NA	1	64	65	Y	SF3B1-Y70-p	SF3B1-70	splicing factor 3b, subunit 1, 155kDa	17S U2 snRNP
SF3B1	SF3B1	human	O75533	145.83	464244	Y44-p	GyyDQEIyGGSDSRF		NA	1	16	17	Y	SF3B1-Y44-p	SF3B1-44	splicing factor 3b, subunit 1, 155kDa	17S U2 snRNP
SF3B1	SF3B1	human	O75533	145.83	15230415	Y84-p	LGQKkPGyHAPVALL		NA	NA	5	5	Y	SF3B1-Y84-p	SF3B1-84	splicing factor 3b, subunit 1, 155kDa	17S U2 snRNP
SF3B1	SF3B1	human	O75533	145.83	15428227	Y152-p	PkMNARTyMDVMREQ		NA	NA	12	12	Y	SF3B1-Y152-p	SF3B1-152	splicing factor 3b, subunit 1, 155kDa	17S U2 snRNP
SF3B1	SF3B1	human	O75533	145.83	472968	Y38-p	VGLDStGyyDQEIyG		NA	1	3	4	Y	SF3B1-Y38-p	SF3B1-38	splicing factor 3b, subunit 1, 155kDa	17S U2 snRNP
SF3B1	SF3B1	human	O75533	145.83	465333	Y421-p	VLPPPAGyVPIRtPA	SF3b1	NA	NA	4	4	Y	SF3B1-Y421-p	SF3B1-421	splicing factor 3b, subunit 1, 155kDa	17S U2 snRNP
SF3B2	SF3B2	human	Q13435	100.23	22778097	Y568-p	MGkIDIDyQkLHDAF	DUF382	NA	NA	5	5	Y	SF3B2-Y568-p	SF3B2-568	splicing factor 3b, subunit 2, 145kDa	17S U2 snRNP
SF3B2	SF3B2	human	Q13435	100.23	474329	Y379-p	VtEEPEIyEPNFIFF		1	NA	2	2	Y	SF3B2-Y379-p	SF3B2-379	splicing factor 3b, subunit 2, 145kDa	17S U2 snRNP
SF3B2	SF3B2	human	Q13435	100.23	34426340	Y591-p	LTIHGDLyyEGKEFE	DUF382	NA	2	1	3	Y	SF3B2-Y591-p	SF3B2-591	splicing factor 3b, subunit 2, 145kDa	17S U2 snRNP
SF3B2	SF3B2	human	Q13435	100.23	3457796	Y592-p	TIHGDLyyEGKEFET	DUF382	1	NA	1	1	Y	SF3B2-Y592-p	SF3B2-592	splicing factor 3b, subunit 2, 145kDa	17S U2 snRNP
SF3B2	SF3B2	human	Q13435	100.23	3195548	Y806-p	MMGStHIyDMstVMs		NA	2	20	22	Y	SF3B2-Y806-p	SF3B2-806	splicing factor 3b, subunit 2, 145kDa	17S U2 snRNP
SF3B2	SF3B2	human	Q13435	100.23	23143547	Y844-p	PMAMTQkyEEHVREQ		NA	NA	4	4	Y	SF3B2-Y844-p	SF3B2-844	splicing factor 3b, subunit 2, 145kDa	17S U2 snRNP
SF3B2	SF3B2	human	Q13435	100.23	15428230	Y890-p	srGGskkykEFKF__		NA	NA	4	4	Y	SF3B2-Y890-p	SF3B2-890	splicing factor 3b, subunit 2, 145kDa	17S U2 snRNP
SF3B3	SF3B3	human	Q15393	135.58	464246	Y1041-p	TTASLLDyDtVAGAD	CPSF_A	NA	NA	5	5	Y	SF3B3-Y1041-p	SF3B3-1041	splicing factor 3b, subunit 3, 130kDa	17S U2 snRNP
SF3B4	SF3B4	human	Q15427	44.39	462696	Y16-p	RNQDATVyVGGLDEK	RRM_1	NA	8	121	129	Y	SF3B4-Y16-p	SF3B4-16	splicing factor 3b, subunit 4, 49kDa	17S U2 snRNP
SNRPA1	snRNP A P09661 15q26.3 T5-p 25311984 human 28.42 LRR_9 ___MVkLtAELIEQA 1 SNRPA1 snRNP A	human	P09661	28.42	3971596	Y15-p	LIEQAAQytNAVRDR	LRR_9	NA	2	14	16	Y	SNRPA1-Y15-p	SNRPA1-15	small nuclear ribonucleoprotein polypeptide A'	17S U2 snRNP
SNRPA1	snRNP A P09661 15q26.3 Y131-p 3589405 human 28.42 LRR_9 PVtNKKHyRLYVIyk 1 SNRPA1 snRNP A	human	P09661	28.42	456472	Y137-p	HyRLYVIykVPQVRV	LRR_9	NA	NA	81	81	Y	SNRPA1-Y137-p	SNRPA1-137	small nuclear ribonucleoprotein polypeptide A'	17S U2 snRNP
CHERP	CHERP	human	Q8IWX8	103.7	463142	Y714-p	GWEQNGLyEFFRAKM		NA	2	12	14	Y	CHERP-Y714-p	CHERP-714	calcium homeostasis endoplasmic reticulum protein	17S U2 snRNP associated
CHERP	CHERP	human	Q8IWX8	103.7	3587817	Y903-p	NyRRNksysFIArMK		NA	NA	5	5	Y	CHERP-Y903-p	CHERP-903	calcium homeostasis endoplasmic reticulum protein	17S U2 snRNP associated
CHERP	CHERP	human	Q8IWX8	103.7	463143	Y894-p	GVALDDPyENyRRNk		NA	2	38	40	Y	CHERP-Y894-p	CHERP-894	calcium homeostasis endoplasmic reticulum protein	17S U2 snRNP associated
CHERP	CHERP	human	Q8IWX8	103.7	463144	Y897-p	LDDPyENyRRNksys		NA	2	9	11	Y	CHERP-Y897-p	CHERP-897	calcium homeostasis endoplasmic reticulum protein	17S U2 snRNP associated
DDX42	DDX42	human	Q86XP3	102.98	15418961	Y707-p	kAAFQsQykSHFVAA		NA	NA	9	9	Y	DDX42-Y707-p	DDX42-707	DEAD (Asp-Glu-Ala-Asp) box polypeptide 42	17S U2 snRNP associated
DDX42	DDX42	human	Q86XP3	102.98	23098266	Y844-p	GGRHGDGyRHPESSS		NA	NA	7	7	Y	DDX42-Y844-p	DDX42-844	DEAD (Asp-Glu-Ala-Asp) box polypeptide 42	17S U2 snRNP associated
DDX42	DDX42	human	Q86XP3	102.98	473180	Y160-p	EEDDQEAyFRYMAEN		NA	1	18	19	Y	DDX42-Y160-p	DDX42-160	DEAD (Asp-Glu-Ala-Asp) box polypeptide 42	17S U2 snRNP associated
DDX46	DDX46	human	Q7L014	117.36	11070576	Y1020-p	LIRLQNSyQPTNkGR		NA	NA	13	13	Y	DDX46-Y1020-p	DDX46-1020	DEAD (Asp-Glu-Ala-Asp) box polypeptide 46	17S U2 snRNP associated
DDX46	DDX46	human	Q7L014	117.36	15402994	Y910-p	kINAkLNyVPLEkQE		NA	1	6	7	Y	DDX46-Y910-p	DDX46-910	DEAD (Asp-Glu-Ala-Asp) box polypeptide 46	17S U2 snRNP associated
DDX46	DDX46	human	Q7L014	117.36	3203823	Y294-p	NDQDAMEyssEEEEV		NA	3	1	4	Y	DDX46-Y294-p	DDX46-294	DEAD (Asp-Glu-Ala-Asp) box polypeptide 46	17S U2 snRNP associated
DHX15	DDX15	human	O43143	90.93	461927	Y13-p	RLDLGEDyPsGkkRA		NA	6	150	156	Y	DHX15-Y13-p	DHX15-13	DEAH (Asp-Glu-Ala-His) box polypeptide 15	17S U2 snRNP associated
DHX15	DDX15	human	O43143	90.93	3465114	Y795-p	QSkEysQy_______		NA	NA	27	27	Y	DHX15-Y795-p	DHX15-795	DEAH (Asp-Glu-Ala-His) box polypeptide 15	17S U2 snRNP associated
DHX15	DDX15	human	O43143	90.93	3419905	Y792-p	AkLQSkEysQy____		NA	NA	145	145	Y	DHX15-Y792-p	DHX15-792	DEAH (Asp-Glu-Ala-His) box polypeptide 15	17S U2 snRNP associated
HTATSF1	TAT-SF1	human	O43719	85.85	464314	Y650-p	DEKEDEEyADEKGLE		NA	1	6	7	Y	HTATSF1-Y650-p	HTATSF1-650	HIV-1 Tat specific factor 1	17S U2 snRNP associated
HTATSF1	TAT-SF1	human	O43719	85.85	3414585	Y224-p	kFQLkGEyDASKKKK		NA	NA	17	17	Y	HTATSF1-Y224-p	HTATSF1-224	HIV-1 Tat specific factor 1	17S U2 snRNP associated
HTATSF1	TAT-SF1	human	O43719	85.85	15423769	Y327-p	RDPEEADyCIQTLDG	RRM_1	NA	NA	4	4	Y	HTATSF1-Y327-p	HTATSF1-327	HIV-1 Tat specific factor 1	17S U2 snRNP associated
HTATSF1	TAT-SF1	human	O43719	85.85	15230480	Y22-p	QLrMQELyGDGKDGD		NA	NA	5	5	Y	HTATSF1-Y22-p	HTATSF1-22	HIV-1 Tat specific factor 1	17S U2 snRNP associated
HTATSF1	TAT-SF1	human	O43719	85.85	5713853	Y75-p	IATyQANyGFsNdGA		NA	NA	3	3	Y	HTATSF1-Y75-p	HTATSF1-75	HIV-1 Tat specific factor 1	17S U2 snRNP associated
HTATSF1	TAT-SF1	human	O43719	85.85	464312	Y50-p	QQPTDtPyEWDLDkK		NA	NA	15	15	Y	HTATSF1-Y50-p	HTATSF1-50	HIV-1 Tat specific factor 1	17S U2 snRNP associated
HTATSF1	TAT-SF1	human	O43719	85.85	464313	Y634-p	KEEEEDtyEKVFDDE		NA	NA	4	4	Y	HTATSF1-Y634-p	HTATSF1-634	HIV-1 Tat specific factor 1	17S U2 snRNP associated
RBM17	RBM17	human	Q96I25	44.96	464974	Y161-p	DsDEDEDyERERRKR		NA	4	235	239	Y	RBM17-Y161-p	RBM17-161	RNA binding motif protein 17	17S U2 snRNP associated
RBM17	RBM17	human	Q96I25	44.96	3459858	Y194-p	ELPRDFPyEEDsRPR		NA	2	9	11	Y	RBM17-Y194-p	RBM17-194	RNA binding motif protein 17	17S U2 snRNP associated
RBM17	RBM17	human	Q96I25	44.96	15230178	Y214-p	AAIPPPVyEEQDRPR		NA	3	4	7	Y	RBM17-Y214-p	RBM17-214	RNA binding motif protein 17	17S U2 snRNP associated
SMNDC1	SPF30	human	O75940	26.71	464721	Y224-p	ADkPMtQyQDtSkYN		NA	2	14	16	Y	SMNDC1-Y224-p	SMNDC1-224	survival motor neuron domain containing 1	17S U2 snRNP associated
U2AF1	U2AF1	human	Q01081	27.87	462672	Y93-p	FtEMEEkyGEVEEMN	RRM_1	NA	NA	3	3	Y	U2AF1-Y93-p	U2AF1-93	U2 small nuclear RNA auxiliary factor 1	17S U2 snRNP associated
U2SURP	SR140	human	O15042	118.29	15415370	Y833-p	TESKFskysEMSEEK		NA	NA	6	6	Y	U2SURP-Y833-p	U2SURP-833	U2 snRNP-associated SURP domain containing	17S U2 snRNP associated
U2SURP	SR140	human	O15042	118.29	473684	Y817-p	KsEEHHLysNPIkEE		NA	3	6	9	Y	U2SURP-Y817-p	U2SURP-817	U2 snRNP-associated SURP domain containing	17S U2 snRNP associated
U2SURP	SR140	human	O15042	118.29	449458	Y117-p	EKAAAEIyEEFLAAF		NA	NA	91	91	Y	U2SURP-Y117-p	U2SURP-117	U2 snRNP-associated SURP domain containing	17S U2 snRNP associated
CELF2	CELF2	human	O95319	54.28	463177	Y63-p	LkELFEPyGAVyQIN	RRM_1	NA	1	2	3	Y	CELF2-Y63-p	CELF2-63	CUGBP, Elav-like family member 2	alternative splicing factor
ELAVL1	HuR	human	Q15717	36.09	29606700	Y68-p	LGyGFVNyVTAkDAE	RRM_1	1	2	NA	2	Y	ELAVL1-Y68-p	ELAVL1-68	ELAV (embryonic lethal, abnormal vision, Drosophila)-like 1 (Hu antigen R)	alternative splicing factor
ELAVL1	HuR	human	Q15717	36.09	463278	Y109-p	VIkDANLyIsGLPRT	RRM_1	NA	3	3	6	Y	ELAVL1-Y109-p	ELAVL1-109	ELAV (embryonic lethal, abnormal vision, Drosophila)-like 1 (Hu antigen R)	alternative splicing factor
ELAVL1	HuR	human	Q15717	36.09	472818	Y63-p	VAGHSLGyGFVNyVT	RRM_1	1	2	1	3	Y	ELAVL1-Y63-p	ELAVL1-63	ELAV (embryonic lethal, abnormal vision, Drosophila)-like 1 (Hu antigen R)	alternative splicing factor
ELAVL1	HuR	human	Q15717	36.09	473353	Y26-p	RTNLIVNyLPQNMtQ	RRM_1	NA	3	2	5	Y	ELAVL1-Y26-p	ELAVL1-26	ELAV (embryonic lethal, abnormal vision, Drosophila)-like 1 (Hu antigen R)	alternative splicing factor
ELAVL1	HuR	human	Q15717	36.09	460123	Y200-p	VALLsQLyHsPArrF		1	14	223	237	Y	ELAVL1-Y200-p	ELAVL1-200	ELAV (embryonic lethal, abnormal vision, Drosophila)-like 1 (Hu antigen R)	alternative splicing factor
FUBP1	FBP1	human	Q96AE4	67.56	7326500	Y268-p	FREVRNEyGsRIGGN		1	NA	NA	0	Y	FUBP1-Y268-p	FUBP1-268	far upstream element (FUSE) binding protein 1	alternative splicing factor
FUBP1	FBP1	human	Q96AE4	67.56	38484854	Y438-p	GtPQQIDyARQLIEE	KH_1	NA	1	3	4	Y	FUBP1-Y438-p	FUBP1-438	far upstream element (FUSE) binding protein 1	alternative splicing factor
FUBP1	FBP1	human	Q96AE4	67.56	15403428	Y589-p	YTKAWEEyykkMGQA	DUF1897	NA	NA	5	5	Y	FUBP1-Y589-p	FUBP1-589	far upstream element (FUSE) binding protein 1	alternative splicing factor
FUBP1	FBP1	human	Q96AE4	67.56	473389	Y625-p	yyRQQAAyyAQtsPQ	DUF1897	1	2	5	7	Y	FUBP1-Y625-p	FUBP1-625	far upstream element (FUSE) binding protein 1	alternative splicing factor
FUBP1	FBP1	human	Q96AE4	67.56	454058	Y58-p	TsLNsNDyGyGGQkR		1	6	47	53	Y	FUBP1-Y58-p	FUBP1-58	far upstream element (FUSE) binding protein 1	alternative splicing factor
FUBP1	FBP1	human	Q96AE4	67.56	3727430	Y618-p	YSAAWAEyyRQQAAy	DUF1897	NA	1	2	3	Y	FUBP1-Y618-p	FUBP1-618	far upstream element (FUSE) binding protein 1	alternative splicing factor
FUBP1	FBP1	human	Q96AE4	67.56	463325	Y626-p	yRQQAAyyAQtsPQG	DUF1897	NA	3	3	6	Y	FUBP1-Y626-p	FUBP1-626	far upstream element (FUSE) binding protein 1	alternative splicing factor
FUBP1	FBP1	human	Q96AE4	67.56	459515	Y60-p	LNsNDyGyGGQkRPL		NA	1	8	9	Y	FUBP1-Y60-p	FUBP1-60	far upstream element (FUSE) binding protein 1	alternative splicing factor
KHSRP	KHSRP	human	Q92945	73.12	463618	Y674-p	PPGsQPDySAAWAEy	DUF1897	NA	1	2	3	Y	KHSRP-Y674-p	KHSRP-674	KH-type splicing regulatory protein	alternative splicing factor
KHSRP	KHSRP	human	Q92945	73.12	3556400	Y317-p	GFGDrNEyGsRIGGG		1	NA	61	61	Y	KHSRP-Y317-p	KHSRP-317	KH-type splicing regulatory protein	alternative splicing factor
KHSRP	KHSRP	human	Q92945	73.12	15404193	Y625-p	YTKAWEEyykkIGQQ	DUF1897	NA	NA	5	5	Y	KHSRP-Y625-p	KHSRP-625	KH-type splicing regulatory protein	alternative splicing factor
KHSRP	KHSRP	human	Q92945	73.12	3412318	Y149-p	RTsMTEEyRVPDGMV	KH_1	NA	NA	3	3	Y	KHSRP-Y149-p	KHSRP-149	KH-type splicing regulatory protein	alternative splicing factor
KHSRP	KHSRP	human	Q92945	73.12	462454	Y688-p	yYRQQAAyYGQtPGP	DUF1897	1	1	1	2	Y	KHSRP-Y688-p	KHSRP-688	KH-type splicing regulatory protein	alternative splicing factor
KHSRP	KHSRP	human	Q92945	73.12	15404196	Y651-p	yTkAWEEyykkQAQV		NA	NA	5	5	Y	KHSRP-Y651-p	KHSRP-651	KH-type splicing regulatory protein	alternative splicing factor
KHSRP	KHSRP	human	Q92945	73.12	7326501	Y583-p	WAAYYSHyYQQPPGP		1	NA	NA	0	Y	KHSRP-Y583-p	KHSRP-583	KH-type splicing regulatory protein	alternative splicing factor
PTBP1	hnRNP I	human	P26599	57.22	455639	Y127-p	VLRGQPIyIQFsNHk	RRM_5	NA	10	512	522	Y	PTBP1-Y127-p	PTBP1-127	polypyrimidine tract binding protein 1	alternative splicing factor
PTBP1	hnRNP I	human	P26599	57.22	5698999	Y193-p	IIVENLFyPVTLDVL	RRM_1	NA	NA	3	3	Y	PTBP1-Y193-p	PTBP1-193	polypyrimidine tract binding protein 1	alternative splicing factor
PTBP1	hnRNP I	human	P26599	57.22	473368	Y430-p	DQGLtkDyGNsPLHR	RRM_5	NA	2	14	16	Y	PTBP1-Y430-p	PTBP1-430	polypyrimidine tract binding protein 1	alternative splicing factor
PTBP2	PTBP2	human	Q9UKA9	57.49	460174	Y127-p	HLRNQPIyIQYSNHK		NA	1	2	3	Y	PTBP2-Y127-p	PTBP2-127	polypyrimidine tract binding protein 2	alternative splicing factor
RAVER1	RAVER1	human	Q8IY67	63.88	5594246	Y86-p	LsDyELkyCFVDkyK	RRM_1	NA	2	1	3	Y	RAVER1-Y86-p	RAVER1-86	ribonucleoprotein, PTB-binding 1	alternative splicing factor
RAVER1	RAVER1 iso2	human	Q8IY67-2	77.86	3425110	Y509-p	YRIPLNPyLNLHSLL		NA	2	55	57	Y	RAVER1-Y509-p	RAVER1-509	ribonucleoprotein, PTB-binding 1	alternative splicing factor
RAVER1	RAVER1	human	Q8IY67	63.88	5594252	Y92-p	kyCFVDkyKGTAFVT	RRM_1	NA	1	2	3	Y	RAVER1-Y92-p	RAVER1-92	ribonucleoprotein, PTB-binding 1	alternative splicing factor
RBFOX2	RBM9 iso6	human	O43251-6	47.22	15405694	Y70-p	NEPLtPGyHGFPARD		NA	2	7	9	Y	RBFOX2-Y70-p	RBFOX2-70	RNA binding protein, fox-1 homolog (C. elegans) 2	alternative splicing factor
ACIN1	acinus	human	Q9UKV3	151.86	3215619	Y512-p	QkSTLAdysAQkDLE		NA	2	6	8	Y	ACIN1-Y512-p	ACIN1-512	apoptotic chromatin condensation inducer 1	EJC/mRNP
ACIN1	acinus	human	Q9UKV3	151.86	475117	Y1225-p	TkAAPCIyWLPLtDs	RSB_motif	NA	NA	73	73	Y	ACIN1-Y1225-p	ACIN1-1225	apoptotic chromatin condensation inducer 1	EJC/mRNP
ALYREF	THOC4	human	Q86V81	26.89	3639616	Y77-p	GrNrPAPysRPkQLP		NA	NA	77	77	Y	ALYREF-Y77-p	ALYREF-77	THO complex 4	EJC/mRNP
ALYREF	THOC4	human	Q86V81	26.89	11181817	Y250-p	LDAQLDAyNARMDts	FoP_duplication	NA	1	4	5	Y	ALYREF-Y250-p	ALYREF-250	THO complex 4	EJC/mRNP
CASC3	CASC3	human	O15234	76.28	15408473	Y240-p	RQELIALyGYDIRSA	Btz	NA	NA	3	3	Y	CASC3-Y240-p	CASC3-240	cancer susceptibility candidate 3	EJC/mRNP
EIF4A3	DDX48	human	P38919	46.87	463197	Y54-p	EDLLRGIyAyGFEkP		NA	4	73	77	Y	EIF4A3-Y54-p	EIF4A3-54	eukaryotic translation initiation factor 4A3	EJC/mRNP
EIF4A3	DDX48	human	P38919	46.87	3743184	Y56-p	LLRGIyAyGFEkPSA		NA	NA	8	8	Y	EIF4A3-Y56-p	EIF4A3-56	eukaryotic translation initiation factor 4A3	EJC/mRNP
EIF4A3	DDX48	human	P38919	46.87	463198	Y202-p	kGFkEQIyDVyRYLP	DEAD	NA	1	16	17	Y	EIF4A3-Y202-p	EIF4A3-202	eukaryotic translation initiation factor 4A3	EJC/mRNP
EIF4A3	DDX48	human	P38919	46.87	22780055	Y155-p	EDIRkLDyGQHVVAG	DEAD	NA	NA	12	12	Y	EIF4A3-Y155-p	EIF4A3-155	eukaryotic translation initiation factor 4A3	EJC/mRNP
MAGOH	MAGOH	human	P61326	17.16	456195	Y40-p	RyANNsNykNDVMIR	Mago_nashi	NA	8	144	152	Y	MAGOH-Y40-p	MAGOH-40	mago-nashi homolog, proliferation-associated (Drosophila)	EJC/mRNP
NXF1	NXF1	human	Q9UBU9	70.18	10421194	Y33-p	RGPFRWKyGEGNRRS		NA	NA	15	15	Y	NXF1-Y33-p	NXF1-33	nuclear RNA export factor 1	EJC/mRNP
NXF1	NXF1	human	Q9UBU9	70.18	460257	Y75-p	PRVRyNPyttRPNRr		NA	1	86	87	Y	NXF1-Y75-p	NXF1-75	nuclear RNA export factor 1	EJC/mRNP
PNN	PNN	human	Q9H307	81.61	23133624	Y243-p	KTkPHLFyIPGRMCP	Pinin_SDK_memA	NA	NA	5	5	Y	PNN-Y243-p	PNN-243	pinin, desmosome associated protein	EJC/mRNP
RBM8A	RBM8A	human	Q9Y5S9	19.89	455041	Y54-p	RARMREDyDsVEQDG		NA	6	203	209	Y	RBM8A-Y54-p	RBM8A-54	RNA binding motif protein 8A	EJC/mRNP
RNPS1	RNPS1	human	Q15287	34.21	450586	Y205-p	HPHLSkGyAyVEFEN	RRM_1	NA	8	39	47	Y	RNPS1-Y205-p	RNPS1-205	RNA binding protein S1, serine-rich domain	EJC/mRNP
RNPS1	RNPS1	human	Q15287	34.21	457348	Y207-p	HLSkGyAyVEFENPD	RRM_1	NA	2	3	5	Y	RNPS1-Y207-p	RNPS1-207	RNA binding protein S1, serine-rich domain	EJC/mRNP
SAP18	SAP18	human	O00422	17.56	15414698	Y132-p	QkFQIGDyLDIAITP	SAP18	NA	NA	4	4	Y	SAP18-Y132-p	SAP18-132	Sin3A-associated protein, 18kDa	EJC/mRNP
UPF1	RENT1	human	Q92900	124.35	464168	Y1118-p	tyQGERAyQHGGVTG		NA	1	15	16	Y	UPF1-Y1118-p	UPF1-1118	UPF1 regulator of nonsense transcripts homolog (yeast)	EJC/mRNP
UPF1	RENT1	human	Q92900	124.35	464167	Y1112-p	ALsQDstyQGERAyQ		NA	2	19	21	Y	UPF1-Y1112-p	UPF1-1112	UPF1 regulator of nonsense transcripts homolog (yeast)	EJC/mRNP
UPF1	RENT1	human	Q92900	124.35	464169	Y1129-p	GVTGLsQy_______		NA	8	90	98	Y	UPF1-Y1129-p	UPF1-1129	UPF1 regulator of nonsense transcripts homolog (yeast)	EJC/mRNP
UPF1	RENT1	human	Q92900	124.35	464166	Y958-p	AIIPGsVyDRSSQGR		NA	1	78	79	Y	UPF1-Y958-p	UPF1-958	UPF1 regulator of nonsense transcripts homolog (yeast)	EJC/mRNP
UPF1	RENT1	human	Q92900	124.35	460199	Y114-p	EDEEDTyyTKDLPIH		NA	NA	8	8	Y	UPF1-Y114-p	UPF1-114	UPF1 regulator of nonsense transcripts homolog (yeast)	EJC/mRNP
UPF1	RENT1	human	Q92900	124.35	460458	Y488-p	DLNHSQVyAVKTVLQ	ResIII	NA	3	58	61	Y	UPF1-Y488-p	UPF1-488	UPF1 regulator of nonsense transcripts homolog (yeast)	EJC/mRNP
UPF1	RENT1	human	Q92900	124.35	3649923	Y113-p	EEDEEDTyyTKDLPI		NA	1	27	28	Y	UPF1-Y113-p	UPF1-113	UPF1 regulator of nonsense transcripts homolog (yeast)	EJC/mRNP
UPF1	RENT1	human	Q92900	124.35	464165	Y946-p	rFMTTAMyDAREAII		NA	4	266	270	Y	UPF1-Y946-p	UPF1-946	UPF1 regulator of nonsense transcripts homolog (yeast)	EJC/mRNP
FUS	hnRNP P2	human	P35637	53.43	457922	Y468-p	GsHMGGNyGDDRrGG		NA	3	56	59	Y	FUS-Y468-p	FUS-468	fused in sarcoma	hnRNP
FUS	hnRNP P2	human	P35637	53.43	50318713	Y526-p	QDRRERPy_______		1	NA	NA	0	Y	FUS-Y526-p	FUS-526	fused in sarcoma	hnRNP
FUS	hnRNP P2	human	P35637	53.43	23113767	Y325-p	GQPMINLytDRETGk	RRM_1	NA	2	1	3	Y	FUS-Y325-p	FUS-325	fused in sarcoma	hnRNP
FUS	hnRNP P2	human	P35637	53.43	5872883	Y232-p	GGGGGGGyNrSSGGy		NA	NA	4	4	Y	FUS-Y232-p	FUS-232	fused in sarcoma	hnRNP
FUS	hnRNP P2	human	P35637	53.43	38485019	Y239-p	yNrSSGGyEPrGrGG		NA	NA	5	5	Y	FUS-Y239-p	FUS-239	fused in sarcoma	hnRNP
HNRNPA0	hnRNP A0	human	Q13151	30.84	460105	Y145-p	krGFGFVyFQNHDAA	RRM_1	NA	5	15	20	Y	HNRNPA0-Y145-p	HNRNPA0-145	heterogeneous nuclear ribonucleoprotein A0	hnRNP
HNRNPA0	hnRNP A0	human	Q13151	30.84	448956	Y180-p	AVPkEDIysGGGGGG		NA	16	535	551	Y	HNRNPA0-Y180-p	HNRNPA0-180	heterogeneous nuclear ribonucleoprotein A0	hnRNP
HNRNPA1	hnRNP A1	human	P09651	38.75	38483943	Y128-p	LrDyFEQyGKIEVIE	RRM_1	NA	1	2	3	Y	HNRNPA1-Y128-p	HNRNPA1-128	heterogeneous nuclear ribonucleoprotein A1	hnRNP
HNRNPA1	hnRNP A1	human	P09651	38.75	454999	Y357-p	kPrNQGGyGGsssss		NA	12	286	298	Y	HNRNPA1-Y357-p	HNRNPA1-357	heterogeneous nuclear ribonucleoprotein A1	hnRNP
HNRNPA1	hnRNP A1	human	P09651	38.75	449658	Y347-p	PyGGGGQyFAkPrNQ		NA	19	578	597	Y	HNRNPA1-Y347-p	HNRNPA1-347	heterogeneous nuclear ribonucleoprotein A1	hnRNP
HNRNPA1	hnRNP A1	human	P09651	38.75	462291	Y341-p	GGrssGPyGGGGQyF	HnRNPA1	NA	18	250	268	Y	HNRNPA1-Y341-p	HNRNPA1-341	heterogeneous nuclear ribonucleoprotein A1	hnRNP
HNRNPA1	hnRNP A1	human	P09651	38.75	448921	Y366-p	GssssssyGsGrrF_		NA	11	397	408	Y	HNRNPA1-Y366-p	HNRNPA1-366	heterogeneous nuclear ribonucleoprotein A1	hnRNP
HNRNPA1	hnRNP A1	human	P09651	38.75	460067	Y167-p	DkIVIQkyHtVNGHN	RRM_1	NA	2	26	28	Y	HNRNPA1-Y167-p	HNRNPA1-167	heterogeneous nuclear ribonucleoprotein A1	hnRNP
HNRNPA1	hnRNP A1	human	P09651	38.75	38483939	Y124-p	EEHHLrDyFEQyGKI	RRM_1	NA	1	3	4	Y	HNRNPA1-Y124-p	HNRNPA1-124	heterogeneous nuclear ribonucleoprotein A1	hnRNP
HNRNPA1	hnRNP A1	human	P09651	38.75	473367	Y244-p	YGGSGDGyNGFGNDG		NA	2	3	5	Y	HNRNPA1-Y244-p	HNRNPA1-244	heterogeneous nuclear ribonucleoprotein A1	hnRNP
HNRNPA1	hnRNP A1	human	P09651	38.75	464747	Y312-p	NFGGGGSyNDFGNyN	HnRNPA1	1	1	1	2	Y	HNRNPA1-Y312-p	HNRNPA1-312	heterogeneous nuclear ribonucleoprotein A1	hnRNP
HNRNPA2B1	hnRNP A2/B1	human	P22626	37.43	454701	Y347-p	GsGGsGGyGGrsry_		NA	15	163	178	Y	HNRNPA2B1-Y347-p	HNRNPA2B1-347	heterogeneous nuclear ribonucleoprotein A2/B1	hnRNP
HNRNPA2B1	hnRNP A2/B1	human	P22626	37.43	463602	Y353-p	GyGGrsry_______		NA	NA	3	3	Y	HNRNPA2B1-Y353-p	HNRNPA2B1-353	heterogeneous nuclear ribonucleoprotein A2/B1	hnRNP
HNRNPA2B1	hnRNP A2/B1	human	P22626	37.43	12000512	Y295-p	DNyGGGNyGsGNyND		NA	1	2	3	Y	HNRNPA2B1-Y295-p	HNRNPA2B1-295	heterogeneous nuclear ribonucleoprotein A2/B1	hnRNP
HNRNPA2B1	hnRNP A2/B1	human	P22626	37.43	15410903	Y313-p	yNQQPsNyGPMksGN		NA	NA	3	3	Y	HNRNPA2B1-Y313-p	HNRNPA2B1-313	heterogeneous nuclear ribonucleoprotein A2/B1	hnRNP
HNRNPA2B1	hnRNP A2/B1	human	P22626	37.43	462324	Y244-p	GrGFGDGyNGyGGGP		NA	8	57	65	Y	HNRNPA2B1-Y244-p	HNRNPA2B1-244	heterogeneous nuclear ribonucleoprotein A2/B1	hnRNP
HNRNPA2B1	hnRNP A2/B1	human	P22626	37.43	460069	Y174-p	DkIVLQkyHtINGHN	RRM_1	NA	3	42	45	Y	HNRNPA2B1-Y174-p	HNRNPA2B1-174	heterogeneous nuclear ribonucleoprotein A2/B1	hnRNP
HNRNPA2B1	hnRNP A2/B1	human	P22626	37.43	455011	Y336-p	GPyGGGNyGPGGsGG		NA	19	519	538	Y	HNRNPA2B1-Y336-p	HNRNPA2B1-336	heterogeneous nuclear ribonucleoprotein A2/B1	hnRNP
HNRNPA2B1	hnRNP A2/B1	human	P22626	37.43	4111597	Y40-p	TEEsLrNyyEQWGkL	RRM_1	NA	1	4	5	Y	HNRNPA2B1-Y40-p	HNRNPA2B1-40	heterogeneous nuclear ribonucleoprotein A2/B1	hnRNP
HNRNPA2B1	hnRNP A2/B1	human	P22626	37.43	455010	Y247-p	FGDGyNGyGGGPGGG		NA	2	47	49	Y	HNRNPA2B1-Y247-p	HNRNPA2B1-247	heterogeneous nuclear ribonucleoprotein A2/B1	hnRNP
HNRNPA2B1	hnRNP A2/B1	human	P22626	37.43	34668533	Y135-p	LrDyFEEyGkIDtIE	RRM_1	NA	2	4	6	Y	HNRNPA2B1-Y135-p	HNRNPA2B1-135	heterogeneous nuclear ribonucleoprotein A2/B1	hnRNP
HNRNPA2B1	hnRNP A2/B1	human	P22626	37.43	34735668	Y234-p	FrGGsDGyGsGrGFG		NA	NA	6	6	Y	HNRNPA2B1-Y234-p	HNRNPA2B1-234	heterogeneous nuclear ribonucleoprotein A2/B1	hnRNP
HNRNPA2B1	hnRNP A2/B1	human	P22626	37.43	34606322	Y131-p	EEHHLrDyFEEyGkI	RRM_1	NA	1	6	7	Y	HNRNPA2B1-Y131-p	HNRNPA2B1-131	heterogeneous nuclear ribonucleoprotein A2/B1	hnRNP
HNRNPA2B1	hnRNP A2/B1	human	P22626	37.43	457860	Y262-p	NFGGsPGyGGGrGGY		NA	3	22	25	Y	HNRNPA2B1-Y262-p	HNRNPA2B1-262	heterogeneous nuclear ribonucleoprotein A2/B1	hnRNP
HNRNPA2B1	hnRNP A2/B1	human	P22626	37.43	3553269	Y41-p	EEsLrNyyEQWGkLt	RRM_1	NA	1	2	3	Y	HNRNPA2B1-Y41-p	HNRNPA2B1-41	heterogeneous nuclear ribonucleoprotein A2/B1	hnRNP
HNRNPA2B1	hnRNP A2/B1	human	P22626	37.43	455012	Y331-p	srNMGGPyGGGNyGP		NA	10	293	303	Y	HNRNPA2B1-Y331-p	HNRNPA2B1-331	heterogeneous nuclear ribonucleoprotein A2/B1	hnRNP
HNRNPA3	hnRNP A3	human	P51991	39.59	454702	Y373-p	sGGGsGGyGsrrF__		NA	13	179	192	Y	HNRNPA3-Y373-p	HNRNPA3-373	heterogeneous nuclear ribonucleoprotein A3	hnRNP
HNRNPA3	hnRNP A3	human	P51991	39.59	455009	Y360-p	GrssGsPyGGGyGsG		NA	24	321	345	Y	HNRNPA3-Y360-p	HNRNPA3-360	heterogeneous nuclear ribonucleoprotein A3	hnRNP
HNRNPA3	hnRNP A3	human	P51991	39.59	455008	Y364-p	GsPyGGGyGsGGGsG		NA	18	120	138	Y	HNRNPA3-Y364-p	HNRNPA3-364	heterogeneous nuclear ribonucleoprotein A3	hnRNP
HNRNPA3	hnRNP A3	human	P51991	39.59	15230620	Y343-p	SGQQQSNyGPMkGGs		NA	NA	8	8	Y	HNRNPA3-Y343-p	HNRNPA3-343	heterogeneous nuclear ribonucleoprotein A3	hnRNP
HNRNPA3	hnRNP A3	human	P51991	39.59	34550229	Y188-p	DkIVVQkyHtINGHN	RRM_1	NA	NA	6	6	Y	HNRNPA3-Y188-p	HNRNPA3-188	heterogeneous nuclear ribonucleoprotein A3	hnRNP
HNRNPAB	hnRNP A/B	human	Q99729	36.22	465000	Y240-p	EVyQQQQyGsGGrGN		NA	6	155	161	Y	HNRNPAB-Y240-p	HNRNPAB-240	heterogeneous nuclear ribonucleoprotein A/B	hnRNP
HNRNPAB	hnRNP A/B	human	Q99729	36.22	464999	Y235-p	VAQPkEVyQQQQyGs		NA	NA	103	103	Y	HNRNPAB-Y235-p	HNRNPAB-235	heterogeneous nuclear ribonucleoprotein A/B	hnRNP
HNRNPAB	hnRNP A/B iso3	human	Q99729-3	30.59	23113600	Y269-p	GGQGStNyGksQRRG		NA	NA	15	15	Y	HNRNPAB-Y269-p	HNRNPAB-269	heterogeneous nuclear ribonucleoprotein A/B	hnRNP
HNRNPAB	hnRNP A/B	human	Q99729	36.22	15420153	Y329-p	rGGHQNNykPy____		NA	NA	5	5	Y	HNRNPAB-Y329-p	HNRNPAB-329	heterogeneous nuclear ribonucleoprotein A/B	hnRNP
HNRNPC	hnRNP C1/C2	human	P07910	33.67	463613	Y139-p	yyDrMysyPArVPPP		NA	2	28	30	Y	HNRNPC-Y139-p	HNRNPC-139	heterogeneous nuclear ribonucleoprotein C (C1/C2)	hnRNP
HNRNPC	hnRNP C1/C2	human	P07910	33.67	3413514	Y133-p	yDFQRDyyDrMysyP		NA	1	28	29	Y	HNRNPC-Y133-p	HNRNPC-133	heterogeneous nuclear ribonucleoprotein C (C1/C2)	hnRNP
HNRNPC	hnRNP C1/C2	human	P07910	33.67	2811402	Y126-p	sssFDLDyDFQRDyy		1	NA	12	12	Y	HNRNPC-Y126-p	HNRNPC-126	heterogeneous nuclear ribonucleoprotein C (C1/C2)	hnRNP
HNRNPC	hnRNP C1/C2 iso2	human	P07910-2	32.34	1029547	Y105-p	krsAAEMyGssFDLD		NA	NA	12	12	Y	HNRNPC-Y105-p	HNRNPC-105	heterogeneous nuclear ribonucleoprotein C (C1/C2)	hnRNP
HNRNPC	hnRNP C1/C2	human	P07910	33.67	2811401	Y57-p	kGFAFVQyVNErNAR	RRM_1	1	2	1	3	Y	HNRNPC-Y57-p	HNRNPC-57	heterogeneous nuclear ribonucleoprotein C (C1/C2)	hnRNP
HNRNPC	hnRNP C1/C2	human	P07910	33.67	472850	Y132-p	DyDFQRDyyDrMysy		NA	1	11	12	Y	HNRNPC-Y132-p	HNRNPC-132	heterogeneous nuclear ribonucleoprotein C (C1/C2)	hnRNP
HNRNPC	hnRNP C1/C2 iso2	human	P07910-2	32.34	472850	Y119-p	DyDFQrDyyDRMysY		NA	NA	18	18	Y	HNRNPC-Y119-p	HNRNPC-119	heterogeneous nuclear ribonucleoprotein C (C1/C2)	hnRNP
HNRNPC	hnRNP C1/C2 iso4	human	P07910-4	27.82	2811402	Y113-p	GssFDLDyDFQrDyy		NA	3	162	165	Y	HNRNPC-Y113-p	HNRNPC-113	heterogeneous nuclear ribonucleoprotein C (C1/C2)	hnRNP
HNRNPC	hnRNP C1/C2	human	P07910	33.67	460064	Y137-p	RDyyDrMysyPArVP		NA	8	342	350	Y	HNRNPC-Y137-p	HNRNPC-137	heterogeneous nuclear ribonucleoprotein C (C1/C2)	hnRNP
HNRNPC	hnRNP C1/C2 iso4	human	P07910-4	27.82	472850	Y119-p	DyDFQrDyyDRMysY		NA	NA	18	18	Y	HNRNPC-Y119-p	HNRNPC-119	heterogeneous nuclear ribonucleoprotein C (C1/C2)	hnRNP
HNRNPC	hnRNP C1/C2 iso2	human	P07910-2	32.34	2811402	Y113-p	GssFDLDyDFQrDyy		NA	3	162	165	Y	HNRNPC-Y113-p	HNRNPC-113	heterogeneous nuclear ribonucleoprotein C (C1/C2)	hnRNP
HNRNPC	hnRNP C1/C2 iso4	human	P07910-4	27.82	460064	Y124-p	rDyyDRMysYPARVP		NA	NA	3	3	Y	HNRNPC-Y124-p	HNRNPC-124	heterogeneous nuclear ribonucleoprotein C (C1/C2)	hnRNP
HNRNPC	hnRNP C1/C2 iso4	human	P07910-4	27.82	1029547	Y105-p	KrsAAEMyGssFDLD		NA	NA	12	12	Y	HNRNPC-Y105-p	HNRNPC-105	heterogeneous nuclear ribonucleoprotein C (C1/C2)	hnRNP
HNRNPC	hnRNP C1/C2 iso2	human	P07910-2	32.34	3413514	Y120-p	yDFQrDyyDRMysYP		NA	NA	9	9	Y	HNRNPC-Y120-p	HNRNPC-120	heterogeneous nuclear ribonucleoprotein C (C1/C2)	hnRNP
HNRNPC	hnRNP C1/C2 iso4	human	P07910-4	27.82	3413514	Y120-p	yDFQrDyyDRMysYP		NA	NA	9	9	Y	HNRNPC-Y120-p	HNRNPC-120	heterogeneous nuclear ribonucleoprotein C (C1/C2)	hnRNP
HNRNPC	hnRNP C1/C2 iso2	human	P07910-2	32.34	460064	Y124-p	rDyyDRMysYPARVP		NA	NA	3	3	Y	HNRNPC-Y124-p	HNRNPC-124	heterogeneous nuclear ribonucleoprotein C (C1/C2)	hnRNP
HNRNPD	hnRNP D0 iso3	human	Q14103-3	32.83	22777406	Y290-p	GGDQQsGyGkVsRRG		NA	NA	7	7	Y	HNRNPD-Y290-p	HNRNPD-290	heterogeneous nuclear ribonucleoprotein D (AU-rich element RNA binding protein 1, 37kDa)	hnRNP
HNRNPD	hnRNP D0	human	Q14103	38.43	34607017	Y244-p	KkIMEKkyHNVGLSk	RRM_1	NA	NA	17	17	Y	HNRNPD-Y244-p	HNRNPD-244	heterogeneous nuclear ribonucleoprotein D (AU-rich element RNA binding protein 1, 37kDa)	hnRNP
HNRNPF	hnRNP F	human	P52597	45.67	454061	Y246-p	GyGGyEEysGLSDGy		NA	1	64	65	Y	HNRNPF-Y246-p	HNRNPF-246	heterogeneous nuclear ribonucleoprotein F	hnRNP
HNRNPF	hnRNP F	human	P52597	45.67	487369	Y210-p	sVQrPGPyDrPGtAr		NA	3	203	206	Y	HNRNPF-Y210-p	HNRNPF-210	heterogeneous nuclear ribonucleoprotein F	hnRNP
HNRNPF	hnRNP F	human	P52597	45.67	463603	Y253-p	ysGLSDGyGFTTDLF		NA	2	29	31	Y	HNRNPF-Y253-p	HNRNPF-253	heterogeneous nuclear ribonucleoprotein F	hnRNP
HNRNPF	hnRNP F	human	P52597	45.67	473627	Y240-p	PGAySTGyGGyEEys		NA	NA	3	3	Y	HNRNPF-Y240-p	HNRNPF-240	heterogeneous nuclear ribonucleoprotein F	hnRNP
HNRNPF	hnRNP F	human	P52597	45.67	454938	Y243-p	ySTGyGGyEEysGLS		NA	1	21	22	Y	HNRNPF-Y243-p	HNRNPF-243	heterogeneous nuclear ribonucleoprotein F	hnRNP
HNRNPF	hnRNP F	human	P52597	45.67	477438	Y236-p	ERMrPGAySTGyGGy		NA	NA	3	3	Y	HNRNPF-Y236-p	HNRNPF-236	heterogeneous nuclear ribonucleoprotein F	hnRNP
HNRNPF	hnRNP F	human	P52597	45.67	463604	Y266-p	LFGRDLsyCLsGMyD	zf-RNPHF	NA	4	62	66	Y	HNRNPF-Y266-p	HNRNPF-266	heterogeneous nuclear ribonucleoprotein F	hnRNP
HNRNPF	hnRNP F	human	P52597	45.67	3969575	Y272-p	syCLsGMyDHRyGDS	zf-RNPHF	NA	1	3	4	Y	HNRNPF-Y272-p	HNRNPF-272	heterogeneous nuclear ribonucleoprotein F	hnRNP
HNRNPF	hnRNP F	human	P52597	45.67	454937	Y306-p	kAtENDIyNFFsPLN	RRM_1	NA	3	100	103	Y	HNRNPF-Y306-p	HNRNPF-306	heterogeneous nuclear ribonucleoprotein F	hnRNP
HNRNPH1	hnRNP H1	human	P31943	49.23	450551	Y306-p	RAtENDIyNFFsPLN	RRM_1	NA	3	100	103	Y	HNRNPH1-Y306-p	HNRNPH1-306	heterogeneous nuclear ribonucleoprotein H1 (H)	hnRNP
HNRNPH1	hnRNP H1	human	P31943	49.23	450992	Y266-p	rFGrDLNyCFsGMsD	zf-RNPHF	NA	12	327	339	Y	HNRNPH1-Y266-p	HNRNPH1-266	heterogeneous nuclear ribonucleoprotein H1 (H)	hnRNP
HNRNPH1	hnRNP H1	human	P31943	49.23	473361	Y240-p	rGAyGGGyGGyDDyN		NA	2	3	5	Y	HNRNPH1-Y240-p	HNRNPH1-240	heterogeneous nuclear ribonucleoprotein H1 (H)	hnRNP
HNRNPH1	hnRNP H1	human	P31943	49.23	473360	Y236-p	ErMrrGAyGGGyGGy		NA	1	4	5	Y	HNRNPH1-Y236-p	HNRNPH1-236	heterogeneous nuclear ribonucleoprotein H1 (H)	hnRNP
HNRNPH1	hnRNP H1	human	P31943	49.23	463608	Y249-p	GyDDyNGyNdGyGFG		NA	2	19	21	Y	HNRNPH1-Y249-p	HNRNPH1-249	heterogeneous nuclear ribonucleoprotein H1 (H)	hnRNP
HNRNPH1	hnRNP H1	human	P31943	49.23	15420171	Y195-p	RAEVRtHyDPPrkLM		NA	NA	5	5	Y	HNRNPH1-Y195-p	HNRNPH1-195	heterogeneous nuclear ribonucleoprotein H1 (H)	hnRNP
HNRNPH1	hnRNP H1	human	P31943	49.23	5733124	Y372-p	AGAsGGAyEHRyVEL		NA	1	7	8	Y	HNRNPH1-Y372-p	HNRNPH1-372	heterogeneous nuclear ribonucleoprotein H1 (H)	hnRNP
HNRNPH1	hnRNP H1	human	P31943	49.23	463607	Y243-p	yGGGyGGyDDyNGyN		NA	3	31	34	Y	HNRNPH1-Y243-p	HNRNPH1-243	heterogeneous nuclear ribonucleoprotein H1 (H)	hnRNP
HNRNPH1	hnRNP H1	human	P31943	49.23	473362	Y253-p	yNGyNdGyGFGsDrF		NA	2	7	9	Y	HNRNPH1-Y253-p	HNRNPH1-253	heterogeneous nuclear ribonucleoprotein H1 (H)	hnRNP
HNRNPH1	hnRNP H1	human	P31943	49.23	454056	Y246-p	GyGGyDDyNGyNdGy		NA	2	83	85	Y	HNRNPH1-Y246-p	HNRNPH1-246	heterogeneous nuclear ribonucleoprotein H1 (H)	hnRNP
HNRNPH2	hnRNP H2	human	P55795	49.26	449478	Y246-p	GyGGyDDyGGyNdGy		NA	3	25	28	Y	HNRNPH2-Y246-p	HNRNPH2-246	heterogeneous nuclear ribonucleoprotein H2 (H')	hnRNP
HNRNPH2	hnRNP H2	human	P55795	49.26	449479	Y249-p	GyDDyGGyNdGyGFG		NA	2	4	6	Y	HNRNPH2-Y249-p	HNRNPH2-249	heterogeneous nuclear ribonucleoprotein H2 (H')	hnRNP
HNRNPH2	hnRNP H2	human	P55795	49.26	464814	Y266-p	rFGRDLNyCFsGMsD	zf-RNPHF	NA	11	327	338	Y	HNRNPH2-Y266-p	HNRNPH2-266	heterogeneous nuclear ribonucleoprotein H2 (H')	hnRNP
HNRNPH2	hnRNP H2	human	P55795	49.26	472849	Y306-p	RATENDIyNFFsPLN	RRM_1	NA	3	6	9	Y	HNRNPH2-Y306-p	HNRNPH2-306	heterogeneous nuclear ribonucleoprotein H2 (H')	hnRNP
HNRNPH2	hnRNP H2	human	P55795	49.26	454912	Y243-p	yGGGyGGyDDyGGyN		NA	2	23	25	Y	HNRNPH2-Y243-p	HNRNPH2-243	heterogeneous nuclear ribonucleoprotein H2 (H')	hnRNP
HNRNPH2	hnRNP H2	human	P55795	49.26	449476	Y236-p	ErMrrGAyGGGyGGy		NA	4	23	27	Y	HNRNPH2-Y236-p	HNRNPH2-236	heterogeneous nuclear ribonucleoprotein H2 (H')	hnRNP
HNRNPH2	hnRNP H2	human	P55795	49.26	449477	Y240-p	rGAyGGGyGGyDDyG		NA	3	25	28	Y	HNRNPH2-Y240-p	HNRNPH2-240	heterogeneous nuclear ribonucleoprotein H2 (H')	hnRNP
HNRNPH2	hnRNP H2	human	P55795	49.26	463609	Y253-p	yGGyNdGyGFGsDrF		NA	1	3	4	Y	HNRNPH2-Y253-p	HNRNPH2-253	heterogeneous nuclear ribonucleoprotein H2 (H')	hnRNP
HNRNPH2	hnRNP H2	human	P55795	49.26	15420174	Y195-p	RAEVRtHyDPPrkLM		NA	NA	5	5	Y	HNRNPH2-Y195-p	HNRNPH2-195	heterogeneous nuclear ribonucleoprotein H2 (H')	hnRNP
HNRNPH3	hnRNP 2H9	human	P31942	36.93	473359	Y181-p	rGMGGHGyGGAGDAS		NA	1	2	3	Y	HNRNPH3-Y181-p	HNRNPH3-181	heterogeneous nuclear ribonucleoprotein H3 (2H9)	hnRNP
HNRNPH3	hnRNP 2H9	human	P31942	36.93	458119	Y153-p	GyGGFDDyGGyNNyG		NA	2	42	44	Y	HNRNPH3-Y153-p	HNRNPH3-153	heterogeneous nuclear ribonucleoprotein H3 (2H9)	hnRNP
HNRNPH3	hnRNP 2H9 iso2	human	P31942-2	35.24	448988	Y281-p	GMDNQGGyGSVGRMG		NA	NA	11	11	Y	HNRNPH3-Y281-p	HNRNPH3-281	heterogeneous nuclear ribonucleoprotein H3 (2H9)	hnRNP
HNRNPH3	hnRNP 2H9	human	P31942	36.93	473625	Y147-p	GDGyDGGyGGFDDyG		NA	3	4	7	Y	HNRNPH3-Y147-p	HNRNPH3-147	heterogeneous nuclear ribonucleoprotein H3 (2H9)	hnRNP
HNRNPH3	hnRNP 2H9	human	P31942	36.93	3410384	Y143-p	MRrGGDGyDGGyGGF		NA	2	2	4	Y	HNRNPH3-Y143-p	HNRNPH3-143	heterogeneous nuclear ribonucleoprotein H3 (2H9)	hnRNP
HNRNPH3	hnRNP 2H9	human	P31942	36.93	448988	Y296-p	GMDNQGGyGsVGrMG		NA	18	625	643	Y	HNRNPH3-Y296-p	HNRNPH3-296	heterogeneous nuclear ribonucleoprotein H3 (2H9)	hnRNP
HNRNPH3	hnRNP 2H9	human	P31942	36.93	473358	Y156-p	GFDDyGGyNNyGyGN		NA	1	8	9	Y	HNRNPH3-Y156-p	HNRNPH3-156	heterogeneous nuclear ribonucleoprotein H3 (2H9)	hnRNP
HNRNPH3	hnRNP 2H9	human	P31942	36.93	463598	Y159-p	DyGGyNNyGyGNDGF		NA	1	10	11	Y	HNRNPH3-Y159-p	HNRNPH3-159	heterogeneous nuclear ribonucleoprotein H3 (2H9)	hnRNP
HNRNPH3	hnRNP 2H9 iso2	human	P31942-2	35.24	473625	Y132-p	YGAGrGsyGGFDDYG		NA	1	2	3	Y	HNRNPH3-Y132-p	HNRNPH3-132	heterogeneous nuclear ribonucleoprotein H3 (2H9)	hnRNP
HNRNPH3	hnRNP 2H9	human	P31942	36.93	463600	Y332-p	GGGsGGyyGQGGMsG		NA	3	8	11	Y	HNRNPH3-Y332-p	HNRNPH3-332	heterogeneous nuclear ribonucleoprotein H3 (2H9)	hnRNP
HNRNPH3	hnRNP 2H9	human	P31942	36.93	463599	Y331-p	GGGGsGGyyGQGGMs		NA	4	23	27	Y	HNRNPH3-Y331-p	HNRNPH3-331	heterogeneous nuclear ribonucleoprotein H3 (2H9)	hnRNP
HNRNPH3	hnRNP 2H9 iso2	human	P31942-2	35.24	5594206	Y146-p	GGYNNyGyGNDGFDD		NA	1	2	3	Y	HNRNPH3-Y146-p	HNRNPH3-146	heterogeneous nuclear ribonucleoprotein H3 (2H9)	hnRNP
HNRNPH3	hnRNP 2H9	human	P31942	36.93	473357	Y100-p	RSEIkGFyDPPrRLL		NA	1	103	104	Y	HNRNPH3-Y100-p	HNRNPH3-100	heterogeneous nuclear ribonucleoprotein H3 (2H9)	hnRNP
HNRNPH3	hnRNP 2H9	human	P31942	36.93	462328	Y308-p	rMGMGNNySGGyGtP		NA	3	5	8	Y	HNRNPH3-Y308-p	HNRNPH3-308	heterogeneous nuclear ribonucleoprotein H3 (2H9)	hnRNP
HNRNPH3	hnRNP 2H9	human	P31942	36.93	473626	Y321-p	tPDGLGGyGrGGGGs		NA	1	2	3	Y	HNRNPH3-Y321-p	HNRNPH3-321	heterogeneous nuclear ribonucleoprotein H3 (2H9)	hnRNP
HNRNPH3	hnRNP 2H9	human	P31942	36.93	462329	Y312-p	GNNySGGyGtPDGLG		NA	4	3	7	Y	HNRNPH3-Y312-p	HNRNPH3-312	heterogeneous nuclear ribonucleoprotein H3 (2H9)	hnRNP
HNRNPK	hnRNP K	human	P61978	50.98	15228628	Y371-p	QGGSGydysyAGGrG		NA	1	146	147	Y	HNRNPK-Y371-p	HNRNPK-371	heterogeneous nuclear ribonucleoprotein K	hnRNP
HNRNPK	hnRNP K	human	P61978	50.98	456004	Y380-p	yAGGrGsyGDLGGPI		2	18	19	37	Y	HNRNPK-Y380-p	HNRNPK-380	heterogeneous nuclear ribonucleoprotein K	hnRNP
HNRNPK	hnRNP K	human	P61978	50.98	455999	Y72-p	IkALRTDyNAsVsVP	KH_1	2	3	NA	3	Y	HNRNPK-Y72-p	HNRNPK-72	heterogeneous nuclear ribonucleoprotein K	hnRNP
HNRNPK	hnRNP K	human	P61978	50.98	465997	Y458-p	LQNsVkQySGkFF__		2	NA	2	2	Y	HNRNPK-Y458-p	HNRNPK-458	heterogeneous nuclear ribonucleoprotein K	hnRNP
HNRNPK	hnRNP K	human	P61978	50.98	15228631	Y369-p	EPQGGSGydysyAGG		NA	1	86	87	Y	HNRNPK-Y369-p	HNRNPK-369	heterogeneous nuclear ribonucleoprotein K	hnRNP
HNRNPK	hnRNP K	human	P61978	50.98	472851	Y135-p	dAVECLNyQHykGsD		NA	NA	13	13	Y	HNRNPK-Y135-p	HNRNPK-135	heterogeneous nuclear ribonucleoprotein K	hnRNP
HNRNPK	hnRNP K	human	P61978	50.98	456001	Y230-p	QPyDPNFyDETyDyG		1	1	1	2	Y	HNRNPK-Y230-p	HNRNPK-230	heterogeneous nuclear ribonucleoprotein K	hnRNP
HNRNPK	hnRNP K	human	P61978	50.98	463615	Y323-p	rGGDLMAyDrrGrPG		NA	13	283	296	Y	HNRNPK-Y323-p	HNRNPK-323	heterogeneous nuclear ribonucleoprotein K	hnRNP
HNRNPK	hnRNP K	human	P61978	50.98	15228637	Y361-p	PSEWQMAyEPQGGSG		NA	NA	7	7	Y	HNRNPK-Y361-p	HNRNPK-361	heterogeneous nuclear ribonucleoprotein K	hnRNP
HNRNPK	hnRNP K	human	P61978	50.98	473632	Y138-p	ECLNyQHykGsDFDC		NA	2	30	32	Y	HNRNPK-Y138-p	HNRNPK-138	heterogeneous nuclear ribonucleoprotein K	hnRNP
HNRNPK	hnRNP K	human	P61978	50.98	463616	Y449-p	DQIQNAQyLLQNsVk	KH_1	NA	5	40	45	Y	HNRNPK-Y449-p	HNRNPK-449	heterogeneous nuclear ribonucleoprotein K	hnRNP
HNRNPK	hnRNP K	human	P61978	50.98	463614	Y280-p	MPPsrrDyDDMsPrr		NA	6	167	173	Y	HNRNPK-Y280-p	HNRNPK-280	heterogeneous nuclear ribonucleoprotein K	hnRNP
HNRNPK	hnRNP K	human	P61978	50.98	456000	Y225-p	IkGRAQPyDPNFyDE		1	1	NA	1	Y	HNRNPK-Y225-p	HNRNPK-225	heterogeneous nuclear ribonucleoprotein K	hnRNP
HNRNPK	hnRNP K iso2	human	P61978-2	51.03	465997	Y458-p	LQNsVkQyADVEGF_		NA	1	17	18	Y	HNRNPK-Y458-p	HNRNPK-458	heterogeneous nuclear ribonucleoprotein K	hnRNP
HNRNPK	hnRNP K	human	P61978	50.98	23113743	Y333-p	rGrPGDRyDGMVGFS		NA	NA	7	7	Y	HNRNPK-Y333-p	HNRNPK-333	heterogeneous nuclear ribonucleoprotein K	hnRNP
HNRNPK	hnRNP K	human	P61978	50.98	456003	Y236-p	FyDETyDyGGFTMMF		1	1	NA	1	Y	HNRNPK-Y236-p	HNRNPK-236	heterogeneous nuclear ribonucleoprotein K	hnRNP
HNRNPK	hnRNP K	human	P61978	50.98	456002	Y234-p	PNFyDETyDyGGFTM		1	1	NA	1	Y	HNRNPK-Y234-p	HNRNPK-234	heterogeneous nuclear ribonucleoprotein K	hnRNP
HNRNPL	hnRNP L	human	P14866	64.13	15565143	Y285-p	NDQDtWDyTNPNLsG		NA	3	NA	3	Y	HNRNPL-Y285-p	HNRNPL-285	heterogeneous nuclear ribonucleoprotein L	hnRNP
HNRNPL	hnRNP L	human	P14866	64.13	3443272	Y267-p	CCTLkIEyAkPTRLN		NA	NA	73	73	Y	HNRNPL-Y267-p	HNRNPL-267	heterogeneous nuclear ribonucleoprotein L	hnRNP
HNRNPL	hnRNP L	human	P14866	64.13	3455182	Y47-p	GGGGGGryyGGGsEG		NA	NA	24	24	Y	HNRNPL-Y47-p	HNRNPL-47	heterogeneous nuclear ribonucleoprotein L	hnRNP
HNRNPL	hnRNP L	human	P14866	64.13	473634	Y92-p	GGGGGENyDDPHktP		NA	4	83	87	Y	HNRNPL-Y92-p	HNRNPL-92	heterogeneous nuclear ribonucleoprotein L	hnRNP
HNRNPL	hnRNP L	human	P14866	64.13	462304	Y48-p	GGGGGryyGGGsEGG		NA	NA	22	22	Y	HNRNPL-Y48-p	HNRNPL-48	heterogeneous nuclear ribonucleoprotein L	hnRNP
HNRNPL	hnRNP L	human	P14866	64.13	473633	Y359-p	HRrGPSryGPQyGHP	RRM_5	2	2	10	12	Y	HNRNPL-Y359-p	HNRNPL-359	heterogeneous nuclear ribonucleoprotein L	hnRNP
HNRNPL	hnRNP L	human	P14866	64.13	457276	Y576-p	NPNGPyPytLkLCFS		NA	3	8	11	Y	HNRNPL-Y576-p	HNRNPL-576	heterogeneous nuclear ribonucleoprotein L	hnRNP
HNRNPL	hnRNP L	human	P14866	64.13	475383	Y340-p	yGPPPPHyEGrrMGP		NA	NA	7	7	Y	HNRNPL-Y340-p	HNRNPL-340	heterogeneous nuclear ribonucleoprotein L	hnRNP
HNRNPL	hnRNP L	human	P14866	64.13	15410923	Y363-p	PSryGPQyGHPPPPP	RRM_5	NA	NA	13	13	Y	HNRNPL-Y363-p	HNRNPL-363	heterogeneous nuclear ribonucleoprotein L	hnRNP
HNRNPL	hnRNP L	human	P14866	64.13	15229345	Y375-p	PPPPPPEyGPHADsP	RRM_5	NA	NA	11	11	Y	HNRNPL-Y375-p	HNRNPL-375	heterogeneous nuclear ribonucleoprotein L	hnRNP
HNRNPL	hnRNP L	human	P14866	64.13	457205	Y574-p	MkNPNGPyPytLkLC		NA	1	30	31	Y	HNRNPL-Y574-p	HNRNPL-574	heterogeneous nuclear ribonucleoprotein L	hnRNP
HNRNPL	hnRNP L	human	P14866	64.13	2183523	Y333-p	SHyHDEGyGPPPPHy		NA	1	19	20	Y	HNRNPL-Y333-p	HNRNPL-333	heterogeneous nuclear ribonucleoprotein L	hnRNP
HNRNPL	hnRNP L	human	P14866	64.13	23113755	Y328-p	HGGYHSHyHDEGyGP		NA	NA	4	4	Y	HNRNPL-Y328-p	HNRNPL-328	heterogeneous nuclear ribonucleoprotein L	hnRNP
HNRNPM	hnRNP M	human	P52272	77.52	456974	Y64-p	GGNRFEPyANPtkRY	HnRNP_M	NA	11	250	261	Y	HNRNPM-Y64-p	HNRNPM-64	heterogeneous nuclear ribonucleoprotein M	hnRNP
HNRNPM	hnRNP M	human	P52272	77.52	456975	Y681-p	NECGHVLyADIkMEN	RRM_1	NA	4	44	48	Y	HNRNPM-Y681-p	HNRNPM-681	heterogeneous nuclear ribonucleoprotein M	hnRNP
HNRNPR	hnRNP R	human	O43390	70.94	22641136	Y376-p	RVKKLkDyAFVHFED	RRM_1	NA	1	2	3	Y	HNRNPR-Y376-p	HNRNPR-376	heterogeneous nuclear ribonucleoprotein R	hnRNP
HNRNPR	hnRNP R	human	O43390	70.94	458430	Y434-p	RstAyEDyyyHPPPr		NA	5	170	175	Y	HNRNPR-Y434-p	HNRNPR-434	heterogeneous nuclear ribonucleoprotein R	hnRNP
HNRNPR	hnRNP R	human	O43390	70.94	473364	Y624-p	NNDNQEFyQDtyGQQ		NA	NA	15	15	Y	HNRNPR-Y624-p	HNRNPR-624	heterogeneous nuclear ribonucleoprotein R	hnRNP
HNRNPR	hnRNP R	human	O43390	70.94	451780	Y435-p	stAyEDyyyHPPPrM		NA	9	180	189	Y	HNRNPR-Y435-p	HNRNPR-435	heterogeneous nuclear ribonucleoprotein R	hnRNP
HNRNPR	hnRNP R	human	O43390	70.94	463610	Y431-p	QAsRstAyEDyyyHP		NA	NA	42	42	Y	HNRNPR-Y431-p	HNRNPR-431	heterogeneous nuclear ribonucleoprotein R	hnRNP
HNRNPR	hnRNP R	human	O43390	70.94	473365	Y628-p	QEFyQDtyGQQWK__		NA	NA	5	5	Y	HNRNPR-Y628-p	HNRNPR-628	heterogeneous nuclear ribonucleoprotein R	hnRNP
HNRNPR	hnRNP R	human	O43390	70.94	451785	Y436-p	tAyEDyyyHPPPrMP		NA	6	48	54	Y	HNRNPR-Y436-p	HNRNPR-436	heterogeneous nuclear ribonucleoprotein R	hnRNP
HNRNPR	hnRNP R	human	O43390	70.94	15227961	Y529-p	PPRGRAGysQrGAPL		NA	NA	7	7	Y	HNRNPR-Y529-p	HNRNPR-529	heterogeneous nuclear ribonucleoprotein R	hnRNP
HNRNPR	hnRNP R	human	O43390	70.94	23113779	Y578-p	GKrkADGyNQPDskR		NA	NA	12	12	Y	HNRNPR-Y578-p	HNRNPR-578	heterogeneous nuclear ribonucleoprotein R	hnRNP
HNRNPU	hnRNP U	human	Q00839	90.58	473366	Y654-p	ECFDEItyVELQkEE		NA	NA	6	6	Y	HNRNPU-Y654-p	HNRNPU-654	heterogeneous nuclear ribonucleoprotein U (scaffold attachment factor A)	hnRNP
HNRNPU	hnRNP U	human	Q00839	90.58	463611	Y820-p	QkPWsQHyHQGyy__		NA	1	7	8	Y	HNRNPU-Y820-p	HNRNPU-820	heterogeneous nuclear ribonucleoprotein U (scaffold attachment factor A)	hnRNP
HNRNPU	hnRNP U	human	Q00839	90.58	3479620	Y613-p	VCPkDEDykQRTQkK	AAA_33	NA	NA	5	5	Y	HNRNPU-Y613-p	HNRNPU-613	heterogeneous nuclear ribonucleoprotein U (scaffold attachment factor A)	hnRNP
HNRNPU	hnRNP U	human	Q00839	90.58	15410929	Y802-p	YKNQsQGyNQWQQGQ		NA	NA	3	3	Y	HNRNPU-Y802-p	HNRNPU-802	heterogeneous nuclear ribonucleoprotein U (scaffold attachment factor A)	hnRNP
HNRNPU	hnRNP U	human	Q00839	90.58	477224	Y824-p	sQHyHQGyy______		NA	2	11	13	Y	HNRNPU-Y824-p	HNRNPU-824	heterogeneous nuclear ribonucleoprotein U (scaffold attachment factor A)	hnRNP
HNRNPU	hnRNP U	human	Q00839	90.58	450573	Y473-p	yFPIPEEytFIQNVP		NA	9	141	150	Y	HNRNPU-Y473-p	HNRNPU-473	heterogeneous nuclear ribonucleoprotein U (scaffold attachment factor A)	hnRNP
HNRNPU	hnRNP U iso2	human	Q00839-2	88.98	450573	Y454-p	YFPIPEEyTFIQNVP		NA	NA	9	9	Y	HNRNPU-Y454-p	HNRNPU-454	heterogeneous nuclear ribonucleoprotein U (scaffold attachment factor A)	hnRNP
HNRNPU	hnRNP U	human	Q00839	90.58	460102	Y266-p	EyIEENkysRAKsPQ		NA	4	111	115	Y	HNRNPU-Y266-p	HNRNPU-266	heterogeneous nuclear ribonucleoprotein U (scaffold attachment factor A)	hnRNP
HNRNPU	hnRNP U	human	Q00839	90.58	454973	Y260-p	HGrGyFEyIEENkys		NA	5	111	116	Y	HNRNPU-Y260-p	HNRNPU-260	heterogeneous nuclear ribonucleoprotein U (scaffold attachment factor A)	hnRNP
HNRNPU	hnRNP U	human	Q00839	90.58	3455200	Y257-p	REDHGrGyFEyIEEN		NA	1	26	27	Y	HNRNPU-Y257-p	HNRNPU-257	heterogeneous nuclear ribonucleoprotein U (scaffold attachment factor A)	hnRNP
HNRNPU	hnRNP U	human	Q00839	90.58	463612	Y825-p	QHyHQGyy_______		NA	4	14	18	Y	HNRNPU-Y825-p	HNRNPU-825	heterogeneous nuclear ribonucleoprotein U (scaffold attachment factor A)	hnRNP
HNRNPUL1	E1B-AP5	human	Q9BUJ2	95.74	15425948	Y183-p	EENrGrGyFEHREDR		NA	NA	4	4	Y	HNRNPUL1-Y183-p	HNRNPUL1-183	heterogeneous nuclear ribonucleoprotein U-like 1	hnRNP
HNRNPUL1	E1B-AP5	human	Q9BUJ2	95.74	473352	Y111-p	ITRQNQFyDTQVIkQ		NA	3	23	26	Y	HNRNPUL1-Y111-p	HNRNPUL1-111	heterogeneous nuclear ribonucleoprotein U-like 1	hnRNP
HNRNPUL1	E1B-AP5	human	Q9BUJ2	95.74	463252	Y510-p	ILDQTNVyGsAQRRk	AAA_33	NA	6	51	57	Y	HNRNPUL1-Y510-p	HNRNPUL1-510	heterogeneous nuclear ribonucleoprotein U-like 1	hnRNP
HNRNPUL1	E1B-AP5	human	Q9BUJ2	95.74	11536232	Y717-p	QPPPPPsysPARNPP		NA	3	NA	3	Y	HNRNPUL1-Y717-p	HNRNPUL1-717	heterogeneous nuclear ribonucleoprotein U-like 1	hnRNP
HNRNPUL1	E1B-AP5	human	Q9BUJ2	95.74	460231	Y124-p	kQENESGyERRPLEM		NA	1	7	8	Y	HNRNPUL1-Y124-p	HNRNPUL1-124	heterogeneous nuclear ribonucleoprotein U-like 1	hnRNP
HNRNPUL2	HNRPUL2	human	Q1KMD3	85.1	2181329	Y610-p	DyMDEVTyGELEKEE		NA	1	2	3	Y	HNRNPUL2-Y610-p	HNRNPUL2-610	heterogeneous nuclear ribonucleoprotein U-like 2	hnRNP
HNRNPUL2	HNRPUL2	human	Q1KMD3	85.1	473023	Y726-p	NrDWQSyyyHHPQDR		NA	2	2	4	Y	HNRNPUL2-Y726-p	HNRNPUL2-726	heterogeneous nuclear ribonucleoprotein U-like 2	hnRNP
HNRNPUL2	HNRPUL2	human	Q1KMD3	85.1	463219	Y222-p	YEFREEAyHsRsKsP		NA	1	5	6	Y	HNRNPUL2-Y222-p	HNRNPUL2-222	heterogeneous nuclear ribonucleoprotein U-like 2	hnRNP
HNRNPUL2	HNRPUL2	human	Q1KMD3	85.1	473521	Y743-p	YYrNyyGyQGyr___		NA	3	11	14	Y	HNRNPUL2-Y743-p	HNRNPUL2-743	heterogeneous nuclear ribonucleoprotein U-like 2	hnRNP
HNRNPUL2	HNRPUL2	human	Q1KMD3	85.1	463220	Y740-p	RDrYYrNyyGyQGyr		NA	3	4	7	Y	HNRNPUL2-Y740-p	HNRNPUL2-740	heterogeneous nuclear ribonucleoprotein U-like 2	hnRNP
HNRNPUL2	HNRPUL2	human	Q1KMD3	85.1	462123	Y706-p	DrFYGrDyEYNRYrD		NA	2	29	31	Y	HNRNPUL2-Y706-p	HNRNPUL2-706	heterogeneous nuclear ribonucleoprotein U-like 2	hnRNP
HNRNPUL2	HNRPUL2	human	Q1KMD3	85.1	473024	Y727-p	rDWQSyyyHHPQDRD		NA	2	2	4	Y	HNRNPUL2-Y727-p	HNRNPUL2-727	heterogeneous nuclear ribonucleoprotein U-like 2	hnRNP
HNRNPUL2	HNRPUL2	human	Q1KMD3	85.1	473522	Y746-p	NyyGyQGyr______		NA	2	3	5	Y	HNRNPUL2-Y746-p	HNRNPUL2-746	heterogeneous nuclear ribonucleoprotein U-like 2	hnRNP
PCBP1	hnRNP E1	human	Q15365	37.5	3557494	Y207-p	RCsDAAGyPHAtHDL		NA	NA	9	9	Y	PCBP1-Y207-p	PCBP1-207	poly(rC) binding protein 1	hnRNP
PCBP1	hnRNP E1	human	Q15365	37.5	466985	Y183-p	GRVMtIPyQPMPAss		NA	3	52	55	Y	PCBP1-Y183-p	PCBP1-183	poly(rC) binding protein 1	hnRNP
PCBP1	hnRNP E1	human	Q15365	37.5	473838	Y270-p	ssPEVkGyWAsLDAS		NA	NA	45	45	Y	PCBP1-Y270-p	PCBP1-270	poly(rC) binding protein 1	hnRNP
PCBP1	hnRNP E1	human	Q15365	37.5	15227553	Y341-p	ASIsLAQyLINARLS	KH_1	NA	NA	5	5	Y	PCBP1-Y341-p	PCBP1-341	poly(rC) binding protein 1	hnRNP
PCBP1	hnRNP E1	human	Q15365	37.5	3477693	Y222-p	EGPPLDAysIQGQHt		NA	2	34	36	Y	PCBP1-Y222-p	PCBP1-222	poly(rC) binding protein 1	hnRNP
PCBP2	hnRNP E2 iso4	human	Q15366-4	34.92	3442673	Y243-p	SsPEVkGyWAGLDAS		NA	NA	14	14	Y	PCBP2-Y243-p	PCBP2-243	poly(rC) binding protein 2	hnRNP
PCBP2	hnRNP E2	human	Q15366	38.58	3442673	Y278-p	ssPEVkGyWGLDASA		NA	NA	10	10	Y	PCBP2-Y278-p	PCBP2-278	poly(rC) binding protein 2	hnRNP
PCBP2	hnRNP E2 iso5	human	Q15366-5	35.35	454748	Y205-p	AytIQGQyAIPQPDL		NA	2	278	280	Y	PCBP2-Y205-p	PCBP2-205	poly(rC) binding protein 2	hnRNP
PCBP2	hnRNP E2 iso5	human	Q15366-5	35.35	3442673	Y247-p	SsPEVkGyWAGLDAS		NA	NA	14	14	Y	PCBP2-Y247-p	PCBP2-247	poly(rC) binding protein 2	hnRNP
PCBP2	hnRNP E2	human	Q15366	38.58	454748	Y236-p	AytIQGQyAIPQPDL		NA	1	273	274	Y	PCBP2-Y236-p	PCBP2-236	poly(rC) binding protein 2	hnRNP
PCBP2	hnRNP E2	human	Q15366	38.58	460118	Y230-p	EGPPLEAytIQGQyA		NA	NA	5	5	Y	PCBP2-Y230-p	PCBP2-230	poly(rC) binding protein 2	hnRNP
PCBP2	hnRNP E2	human	Q15366	38.58	3196976	Y182-p	PKGVtIPyRPkPsss		NA	3	NA	3	Y	PCBP2-Y182-p	PCBP2-182	poly(rC) binding protein 2	hnRNP
PCBP2	hnRNP E2 iso4	human	Q15366-4	34.92	454748	Y201-p	AytIQGQyAIPQPDL		NA	2	270	272	Y	PCBP2-Y201-p	PCBP2-201	poly(rC) binding protein 2	hnRNP
RALY	RALY	human	Q9UKM9	32.46	457238	Y57-p	GCSVHkGyAFVQysN	RRM_1	NA	2	10	12	Y	RALY-Y57-p	RALY-57	RNA binding protein, autoantigenic (hnRNP-associated with lethal yellow homolog (mouse))	hnRNP
RALY	RALY	human	Q9UKM9	32.46	464120	Y109-p	KRAAsAIySGyIFDY		NA	NA	4	4	Y	RALY-Y109-p	RALY-109	RNA binding protein, autoantigenic (hnRNP-associated with lethal yellow homolog (mouse))	hnRNP
RALY	RALY iso2	human	Q9UKM9-2	30.36	464120	Y109-p	KRAAsAIyRLFDYRG		NA	NA	4	4	Y	RALY-Y109-p	RALY-109	RNA binding protein, autoantigenic (hnRNP-associated with lethal yellow homolog (mouse))	hnRNP
RBMX	RBMX	human	P38159	42.33	463605	Y206-p	LPSRRDVyLsPRDDG	RBM1CTR	NA	9	91	100	Y	RBMX-Y206-p	RBMX-206	RNA binding motif protein, X-linked	hnRNP
RBMX	RBMX	human	P38159	42.33	463606	Y313-p	GssRyDDysssrDGy		NA	2	66	68	Y	RBMX-Y313-p	RBMX-313	RNA binding motif protein, X-linked	hnRNP
RBMX	RBMX	human	P38159	42.33	3190096	Y327-p	yGGsRDsysssRsDL		NA	2	2	4	Y	RBMX-Y327-p	RBMX-327	RNA binding motif protein, X-linked	hnRNP
RBMX	RBMX	human	P38159	42.33	1015311	Y320-p	ysssrDGyGGsRDsy		NA	2	5	7	Y	RBMX-Y320-p	RBMX-320	RNA binding motif protein, X-linked	hnRNP
RBMX	RBMX	human	P38159	42.33	3504093	Y304-p	TrGPPPsyGGssRyD		NA	1	4	5	Y	RBMX-Y304-p	RBMX-304	RNA binding motif protein, X-linked	hnRNP
RBMX	RBMX	human	P38159	42.33	465327	Y310-p	syGGssRyDDysssr		NA	2	20	22	Y	RBMX-Y310-p	RBMX-310	RNA binding motif protein, X-linked	hnRNP
RBMX	RBMX	human	P38159	42.33	472848	Y288-p	yRDsyEsyGNsrsAP		NA	1	59	60	Y	RBMX-Y288-p	RBMX-288	RNA binding motif protein, X-linked	hnRNP
RBMX	RBMX	human	P38159	42.33	38484084	Y357-p	PPsMErGyPPPRDSY		NA	NA	4	4	Y	RBMX-Y357-p	RBMX-357	RNA binding motif protein, X-linked	hnRNP
RBMX	RBMX	human	P38159	42.33	460082	Y134-p	GHMDDGGysMNFNMs		NA	9	93	102	Y	RBMX-Y134-p	RBMX-134	RNA binding motif protein, X-linked	hnRNP
RBMX	RBMX	human	P38159	42.33	3739750	Y281-p	DHPsGGsyRDsyEsy		NA	1	2	3	Y	RBMX-Y281-p	RBMX-281	RNA binding motif protein, X-linked	hnRNP
RBMX	RBMX	human	P38159	42.33	473629	Y335-p	sssRsDLyssGrDRV		NA	5	149	154	Y	RBMX-Y335-p	RBMX-335	RNA binding motif protein, X-linked	hnRNP
RBMX	RBMX	human	P38159	42.33	462337	Y241-p	yAPPPRDytyRDyGH		NA	NA	3	3	Y	RBMX-Y241-p	RBMX-241	RNA binding motif protein, X-linked	hnRNP
RBMX	RBMX	human	P38159	42.33	460083	Y220-p	GystkDsyssRDyPS		NA	1	33	34	Y	RBMX-Y220-p	RBMX-220	RNA binding motif protein, X-linked	hnRNP
RBMX	RBMX	human	P38159	42.33	3462049	Y190-p	VSrGrDsyGGPPRRE	RBM1CTR	NA	NA	13	13	Y	RBMX-Y190-p	RBMX-190	RNA binding motif protein, X-linked	hnRNP
RBMX	RBMX	human	P38159	42.33	3791180	Y260-p	DDyPsrGysDrDGyG		NA	1	3	4	Y	RBMX-Y260-p	RBMX-260	RNA binding motif protein, X-linked	hnRNP
RBMX	RBMX	human	P38159	42.33	472846	Y234-p	SSRDtRDyAPPPRDy		NA	3	59	62	Y	RBMX-Y234-p	RBMX-234	RNA binding motif protein, X-linked	hnRNP
RBMX	RBMX	human	P38159	42.33	462340	Y285-p	GGsyRDsyEsyGNsr		NA	2	135	137	Y	RBMX-Y285-p	RBMX-285	RNA binding motif protein, X-linked	hnRNP
RBMX	RBMX	human	P38159	42.33	454974	Y214-p	LsPRDDGystkDsys	RBM1CTR	NA	6	128	134	Y	RBMX-Y214-p	RBMX-214	RNA binding motif protein, X-linked	hnRNP
RBMX	RBMX	human	P38159	42.33	462338	Y246-p	RDytyRDyGHsssRD		NA	1	23	24	Y	RBMX-Y246-p	RBMX-246	RNA binding motif protein, X-linked	hnRNP
RBMX	RBMX	human	P38159	42.33	462339	Y272-p	GyGRDRDysDHPsGG		NA	9	129	138	Y	RBMX-Y272-p	RBMX-272	RNA binding motif protein, X-linked	hnRNP
RBMX	RBMX	human	P38159	42.33	15414232	Y266-p	GysDrDGyGRDRDys		NA	2	13	15	Y	RBMX-Y266-p	RBMX-266	RNA binding motif protein, X-linked	hnRNP
RBMX	RBMX	human	P38159	42.33	472847	Y243-p	PPPRDytyRDyGHss		NA	3	9	12	Y	RBMX-Y243-p	RBMX-243	RNA binding motif protein, X-linked	hnRNP
RBMX	RBMX	human	P38159	42.33	460084	Y255-p	HsssRDDyPsrGysD		NA	6	64	70	Y	RBMX-Y255-p	RBMX-255	RNA binding motif protein, X-linked	hnRNP
RBMX	RBMX	human	P38159	42.33	457853	Y225-p	DsyssRDyPSSRDtR		NA	2	11	13	Y	RBMX-Y225-p	RBMX-225	RNA binding motif protein, X-linked	hnRNP
SYNCRIP	NSAP1	human	O60506	69.6	4251415	Y488-p	YEDPyYGyEDFQVGA		NA	NA	3	3	Y	SYNCRIP-Y488-p	SYNCRIP-488	synaptotagmin binding, cytoplasmic RNA interacting protein	hnRNP
SYNCRIP	NSAP1	human	O60506	69.6	5607895	Y614-p	KSENQEFyQDTFGQQ		NA	1	10	11	Y	SYNCRIP-Y614-p	SYNCRIP-614	synaptotagmin binding, cytoplasmic RNA interacting protein	hnRNP
SYNCRIP	NSAP1	human	O60506	69.6	23255931	Y570-p	GKrkADGyNQPDskR		NA	NA	12	12	Y	SYNCRIP-Y570-p	SYNCRIP-570	synaptotagmin binding, cytoplasmic RNA interacting protein	hnRNP
SYNCRIP	NSAP1	human	O60506	69.6	23255927	Y474-p	YDYYGyDyHNYrGGY		NA	NA	6	6	Y	SYNCRIP-Y474-p	SYNCRIP-474	synaptotagmin binding, cytoplasmic RNA interacting protein	hnRNP
SYNCRIP	NSAP1	human	O60506	69.6	448777	Y373-p	RVKKLkDyAFIHFDE	RRM_1	1	3	16	19	Y	SYNCRIP-Y373-p	SYNCRIP-373	synaptotagmin binding, cytoplasmic RNA interacting protein	hnRNP
SYNCRIP	NSAP1	human	O60506	69.6	473817	Y485-p	rGGYEDPyYGyEDFQ		NA	NA	7	7	Y	SYNCRIP-Y485-p	SYNCRIP-485	synaptotagmin binding, cytoplasmic RNA interacting protein	hnRNP
DBR1	DBR1	human	Q9UK59	61.55	473244	Y533-p	KRRNQAIyAAVDDDD		NA	NA	15	15	Y	DBR1-Y533-p	DBR1-533	debranching enzyme homolog 1 (S. cerevisiae)	linked to splicing
DBR1	DBR1	human	Q9UK59	61.55	23097784	Y396-p	EHHVCGEyEEQDDVE		NA	NA	3	3	Y	DBR1-Y396-p	DBR1-396	debranching enzyme homolog 1 (S. cerevisiae)	linked to splicing
NONO	NONO	human	Q15233	54.23	463905	Y265-p	AQPGsFEyEyAMRWk	NOPS	NA	2	225	227	Y	NONO-Y265-p	NONO-265	non-POU domain containing, octamer-binding	linked to splicing
NONO	NONO	human	Q15233	54.23	3570977	Y267-p	PGsFEyEyAMRWkAL	NOPS	NA	1	13	14	Y	NONO-Y267-p	NONO-267	non-POU domain containing, octamer-binding	linked to splicing
SFPQ	PSF	human	P23246	76.15	7366811	Y597-p	RRQREESySRMGyMD		1	NA	2	2	Y	SFPQ-Y597-p	SFPQ-597	splicing factor proline/glutamine-rich	linked to splicing
SFPQ	PSF	human	P23246	76.15	482843	Y293-p	RRPGEktyTQRCRLF		1	1	NA	1	Y	SFPQ-Y293-p	SFPQ-293	splicing factor proline/glutamine-rich	linked to splicing
SFPQ	PSF	human	P23246	76.15	460070	Y527-p	EsEMEDAyHEHQANL		NA	2	12	14	Y	SFPQ-Y527-p	SFPQ-527	splicing factor proline/glutamine-rich	linked to splicing
SFPQ	PSF	human	P23246	76.15	460071	Y698-p	yGrGrEEyEGPNkkP		NA	2	135	137	Y	SFPQ-Y698-p	SFPQ-698	splicing factor proline/glutamine-rich	linked to splicing
SFPQ	PSF	human	P23246	76.15	464075	Y381-p	sVRNLsPyVsNELLE	RRM_1	NA	3	17	20	Y	SFPQ-Y381-p	SFPQ-381	splicing factor proline/glutamine-rich	linked to splicing
SFPQ	PSF	human	P23246	76.15	15422532	Y602-p	ESySRMGyMDPRERD		NA	NA	14	14	Y	SFPQ-Y602-p	SFPQ-602	splicing factor proline/glutamine-rich	linked to splicing
SFPQ	PSF	human	P23246	76.15	455055	Y488-p	AQHGTFEyEysQRWk	NOPS	NA	16	313	329	Y	SFPQ-Y488-p	SFPQ-488	splicing factor proline/glutamine-rich	linked to splicing
SFPQ	PSF	human	P23246	76.15	473374	Y691-p	GPGtPAGyGrGrEEy		1	2	10	12	Y	SFPQ-Y691-p	SFPQ-691	splicing factor proline/glutamine-rich	linked to splicing
SFPQ	PSF	human	P23246	76.15	3711767	Y251-p	GrQHHPPyHQQHHQG		NA	1	48	49	Y	SFPQ-Y251-p	SFPQ-251	splicing factor proline/glutamine-rich	linked to splicing
SRPK1	SRPK1	human	Q96SB4	74.32	477144	Y365-p	GVIEVINyTQNSNNE		NA	NA	5	5	Y	SRPK1-Y365-p	SRPK1-365	SRSF protein kinase 1	linked to splicing
SRPK1	SRPK1	human	Q96SB4	74.32	474366	Y117-p	VVKsAEHyTETALDE	Pkinase	NA	1	9	10	Y	SRPK1-Y117-p	SRPK1-117	SRSF protein kinase 1	linked to splicing
LSM1	LSM1	human	O15116	15.18	15404478	Y133-p	RADtLDEy_______		NA	NA	9	9	Y	LSM1-Y133-p	LSM1-133	LSM1 homolog, U6 small nuclear RNA associated (S. cerevisiae)	LSm
LSM2	LSM2	human	Q9Y333	10.83	3672595	Y51-p	sVtDPEkyPHMLSVK	LSM	NA	1	2	3	Y	LSM2-Y51-p	LSM2-51	LSM2 homolog, U6 small nuclear RNA associated (S. cerevisiae)	LSm
LSM2	LSM2	human	Q9Y333	10.83	12297778	Y4-p	____MLFysFFkSLV		NA	NA	8	8	Y	LSM2-Y4-p	LSM2-4	LSM2 homolog, U6 small nuclear RNA associated (S. cerevisiae)	LSm
LSM2	LSM2	human	Q9Y333	10.83	450841	Y35-p	TLHSVDQyLNIKLTD	LSM	NA	1	3	4	Y	LSM2-Y35-p	LSM2-35	LSM2 homolog, U6 small nuclear RNA associated (S. cerevisiae)	LSm
DHX9	DDX9	human	Q08211	140.96	3707901	Y1173-p	ryDNGsGyrrGGSSY		NA	NA	5	5	Y	DHX9-Y1173-p	DHX9-1173	DEAH (Asp-Glu-Ala-His) box polypeptide 9	misc. proteins found irregularly with spliceosomes
DHX9	DDX9	human	Q08211	140.96	3425095	Y1241-p	yrGPSGGyrGSGGFQ		NA	1	2	3	Y	DHX9-Y1241-p	DHX9-1241	DEAH (Asp-Glu-Ala-His) box polypeptide 9	misc. proteins found irregularly with spliceosomes
DHX9	DDX9	human	Q08211	140.96	15227541	Y1155-p	LMIGSTRyGDGPrPP		NA	2	6	8	Y	DHX9-Y1155-p	DHX9-1155	DEAH (Asp-Glu-Ala-His) box polypeptide 9	misc. proteins found irregularly with spliceosomes
DHX9	DDX9	human	Q08211	140.96	12281416	Y748-p	AHNNMTNyATVWASk	Helicase_C	NA	1	10	11	Y	DHX9-Y748-p	DHX9-748	DEAH (Asp-Glu-Ala-His) box polypeptide 9	misc. proteins found irregularly with spliceosomes
DHX9	DDX9	human	Q08211	140.96	463203	Y68-p	AARDFVNyLVRINEI	dsrm	NA	4	4	8	Y	DHX9-Y68-p	DHX9-68	DEAH (Asp-Glu-Ala-His) box polypeptide 9	misc. proteins found irregularly with spliceosomes
DHX9	DDX9	human	Q08211	140.96	473181	Y21-p	kRkMTPSyEIrAVGN	dsrm	NA	2	1	3	Y	DHX9-Y21-p	DHX9-21	DEAH (Asp-Glu-Ala-His) box polypeptide 9	misc. proteins found irregularly with spliceosomes
DHX9	DDX9	human	Q08211	140.96	475196	Y149-p	GANLkDyysrkEEQE		NA	NA	79	79	Y	DHX9-Y149-p	DHX9-149	DEAH (Asp-Glu-Ala-His) box polypeptide 9	misc. proteins found irregularly with spliceosomes
DHX9	DDX9	human	Q08211	140.96	472804	Y132-p	sEVGAsGyGVPGPtW		NA	3	18	21	Y	DHX9-Y132-p	DHX9-132	DEAH (Asp-Glu-Ala-His) box polypeptide 9	misc. proteins found irregularly with spliceosomes
DHX9	DDX9	human	Q08211	140.96	463205	Y259-p	HLGVVEAySGLTkkK		NA	2	2	4	Y	DHX9-Y259-p	DHX9-259	DEAH (Asp-Glu-Ala-His) box polypeptide 9	misc. proteins found irregularly with spliceosomes
DHX9	DDX9	human	Q08211	140.96	463204	Y148-p	RGANLkDyysrkEEQ		NA	7	121	128	Y	DHX9-Y148-p	DHX9-148	DEAH (Asp-Glu-Ala-His) box polypeptide 9	misc. proteins found irregularly with spliceosomes
DHX9	DDX9	human	Q08211	140.96	450826	Y9-p	GDVkNFLyAWCGkRk	dsrm	NA	2	17	19	Y	DHX9-Y9-p	DHX9-9	DEAH (Asp-Glu-Ala-His) box polypeptide 9	misc. proteins found irregularly with spliceosomes
ERH	ERH	human	P84090	12.26	2470208	Y92-p	DWIKEkIyVLLRRQA	ER	NA	3	2	5	Y	ERH-Y92-p	ERH-92	enhancer of rudimentary homolog (Drosophila)	misc. proteins found irregularly with spliceosomes
ERH	ERH	human	P84090	12.26	23103438	Y82-p	DTQtyQPyNkDWIKE	ER	NA	NA	7	7	Y	ERH-Y82-p	ERH-82	enhancer of rudimentary homolog (Drosophila)	misc. proteins found irregularly with spliceosomes
ERH	ERH	human	P84090	12.26	462046	Y36-p	MEGVCkMyEEHLkRM	ER	NA	1	2	3	Y	ERH-Y36-p	ERH-36	enhancer of rudimentary homolog (Drosophila)	misc. proteins found irregularly with spliceosomes
RUVBL1	RUVBL1	human	Q9Y265	50.23	15405865	Y192-p	VEAGDVIyIEANSGA	TIP49	NA	1	5	6	Y	RUVBL1-Y192-p	RUVBL1-192	RuvB-like 1 (E. coli)	misc. proteins found irregularly with spliceosomes
RUVBL1	RUVBL1	human	Q9Y265	50.23	15428164	Y454-p	LADQQDkyMk_____		NA	NA	10	10	Y	RUVBL1-Y454-p	RUVBL1-454	RuvB-like 1 (E. coli)	misc. proteins found irregularly with spliceosomes
SNRNP27	RY1	human	Q8WVK2	18.86	3957180	Y127-p	VDGsVNAyAINVsQk	DUF1777	NA	1	3	4	Y	SNRNP27-Y127-p	SNRNP27-127	small nuclear ribonucleoprotein 27kDa (U4/U6.U5)	misc. proteins found irregularly with spliceosomes
AHNAK	AHNAK	human	Q09666	629.1	3479069	Y5836-p	GskskGHyEVtGsDD		NA	7	26	33	Y	AHNAK-Y5836-p	AHNAK-5836	NA	NA
AHNAK	AHNAK	human	Q09666	629.1	1869958353	Y1469-p	GPkMKGDyDVtVPKV		NA	12	200	212	Y	AHNAK-Y1469-p	AHNAK-1469	NA	NA
AHNAK	AHNAK	human	Q09666	629.1	467267	Y715-p	GTKVkGEyDVtVPKL		NA	16	229	245	Y	AHNAK-Y715-p	AHNAK-715	NA	NA
AHNAK	AHNAK	human	Q09666	629.1	462059	Y836-p	GPNVkGEyDVtMPKV		NA	12	92	104	Y	AHNAK-Y836-p	AHNAK-836	NA	NA
AHNAK	AHNAK	human	Q09666	629.1	457786	Y61-p	QIVGAtIyFDNLQSG		NA	NA	27	27	Y	AHNAK-Y61-p	AHNAK-61	NA	NA
AHNAK	AHNAK	human	Q09666	629.1	476787	Y964-p	GPKVkGEyDMtVPKL		NA	10	192	202	Y	AHNAK-Y964-p	AHNAK-964	NA	NA
AHNAK	AHNAK	human	Q09666	629.1	478266	Y5089-p	KTMFGkMyFPDVEFD		NA	3	2	5	Y	AHNAK-Y5089-p	AHNAK-5089	NA	NA
AHNAK	AHNAK	human	Q09666	629.1	482849	Y121-p	LsGDDEEyQRIyTtk		NA	3	32	35	Y	AHNAK-Y121-p	AHNAK-121	NA	NA
AHNAK	AHNAK	human	Q09666	629.1	3479065	Y160-p	VtRRVtAytVDVTGR		NA	5	24	29	Y	AHNAK-Y160-p	AHNAK-160	NA	NA
AHNAK2	AHNAK2	human	Q8IVF2	616.63	6158511	Y59-p	PQGSSPVyEYTTEAA		NA	1	2	3	Y	AHNAK2-Y59-p	AHNAK2-59	NA	NA
AHNAK2	AHNAK2	human	Q8IVF2	616.63	15417574	Y5535-p	PHtQARVyttMTQHs		NA	NA	15	15	Y	AHNAK2-Y5535-p	AHNAK2-5535	NA	NA
AHNAK2	AHNAK2	human	Q8IVF2	616.63	3581188	Y180-p	DALKILQySEPYkVQ	PDZ	NA	1	27	28	Y	AHNAK2-Y180-p	AHNAK2-180	NA	NA
AKAP8L	AKAP8L	human	Q9ULX6	71.64	463360	Y125-p	GGERYDSyESCDSrA		NA	NA	9	9	Y	AKAP8L-Y125-p	AKAP8L-125	NA	NA
BRDT	BRDT	human	Q58F21	107.95	23087043	Y19-p	VNPPPPEyINTKKNG		NA	NA	3	3	Y	BRDT-Y19-p	BRDT-19	NA	NA
CDK12	CDK12	human	Q9NYV4	164.15	15425692	Y285-p	PyKEPsAyQssTRsP		NA	NA	3	3	Y	CDK12-Y285-p	CDK12-285	NA	NA
CDK12	CDK12	human	Q9NYV4	164.15	3587831	Y161-p	sNEEtDDyGKAQVAK		NA	NA	13	13	Y	CDK12-Y161-p	CDK12-161	NA	NA
CDK12	CDK12	human	Q9NYV4	164.15	467702	Y327-p	sGRsPsPyGrrrsss		NA	2	2	4	Y	CDK12-Y327-p	CDK12-327	NA	NA
CDK12	CDK12	human	Q9NYV4	164.15	3738356	Y305-p	RQRsVsPysRRRsss		NA	2	3	5	Y	CDK12-Y305-p	CDK12-305	NA	NA
CDK12	CDK12	human	Q9NYV4	164.15	467701	Y319-p	syERSGsysGRsPsP		NA	7	9	16	Y	CDK12-Y319-p	CDK12-319	NA	NA
CDK12	CDK12	human	Q9NYV4	164.15	3494555	Y279-p	RQsVsPPyKEPsAyQ		NA	2	10	12	Y	CDK12-Y279-p	CDK12-279	NA	NA
CDK13	CDK13	human	Q14004	164.92	479865	Y362-p	LPRsPsPysRRRsPs		NA	1	21	22	Y	CDK13-Y362-p	CDK13-362	NA	NA
CDK13	CDK13	human	Q14004	164.92	3195911	Y399-p	WRRsRsPysPVLRRS		NA	3	1	4	Y	CDK13-Y399-p	CDK13-399	NA	NA
CDK13	CDK13	human	Q14004	164.92	458025	Y716-p	GIIGEGTyGQVYKAR	Pkinase	NA	NA	9	9	Y	CDK13-Y716-p	CDK13-716	NA	NA
CIR1	CIR	human	Q86X95	52.31	23094044	Y429-p	RSHGTDLyRGEKMyR		NA	NA	4	4	Y	CIR1-Y429-p	CIR1-429	NA	NA
CIR1	CIR	human	Q86X95	52.31	4000416	Y72-p	kNGLNFMyEAPPGAK		NA	NA	28	28	Y	CIR1-Y72-p	CIR1-72	NA	NA
CIRBP	CIRBP	human	Q14011	18.65	454676	Y164-p	GGsyRDsyDsyAtHN		NA	NA	55	55	Y	CIRBP-Y164-p	CIRBP-164	NA	NA
CIRBP	CIRBP	human	Q14011	18.65	454680	Y142-p	yGGsrDyyssrsQsG		NA	NA	82	82	Y	CIRBP-Y142-p	CIRBP-142	NA	NA
CIRBP	CIRBP	human	Q14011	18.65	454678	Y160-p	DrssGGsyRDsyDsy		NA	NA	16	16	Y	CIRBP-Y160-p	CIRBP-160	NA	NA
CIRBP	CIRBP	human	Q14011	18.65	473340	Y135-p	FEsrsGGyGGsrDyy		NA	NA	32	32	Y	CIRBP-Y135-p	CIRBP-135	NA	NA
CIRBP	CIRBP	human	Q14011	18.65	454677	Y167-p	yRDsyDsyAtHNE__		NA	6	145	151	Y	CIRBP-Y167-p	CIRBP-167	NA	NA
CIRBP	CIRBP	human	Q14011	18.65	454679	Y141-p	GyGGsrDyyssrsQs		NA	3	208	211	Y	CIRBP-Y141-p	CIRBP-141	NA	NA
CLK2	CLK2	human	P49760	60.09	4274038	Y51-p	RRRREDsyHVRsRss		NA	2	14	16	Y	CLK2-Y51-p	CLK2-51	NA	NA
CLK3	CLK3	human	P49761	73.52	6421798	Y174-p	RWKRRRsysREHEGR		NA	1	2	3	Y	CLK3-Y174-p	CLK3-174	NA	NA
CLK3	CLK3	human	P49761	73.52	3191050	Y218-p	ERRDsDtyRCEERsP		NA	NA	3	3	Y	CLK3-Y218-p	CLK3-218	NA	NA
CLK3	CLK3	human	P49761	73.52	3191047	Y155-p	TMHHCKRyRsPEPDP		NA	6	2	8	Y	CLK3-Y155-p	CLK3-155	NA	NA
CLNS1A	ICLN	human	P54105	26.22	449432	Y214-p	tEDsIrDyEDGMEVD		NA	6	217	223	Y	CLNS1A-Y214-p	CLNS1A-214	NA	NA
CLNS1A	ICLN	human	P54105	26.22	473645	Y170-p	DIPTFyTyEEGLsHL		NA	NA	11	11	Y	CLNS1A-Y170-p	CLNS1A-170	NA	NA
CLNS1A	ICLN	human	P54105	26.22	473644	Y168-p	QGDIPTFyTyEEGLs		NA	NA	4	4	Y	CLNS1A-Y168-p	CLNS1A-168	NA	NA
CLNS1A	ICLN	human	P54105	26.22	463583	Y200-p	sQsVssQyNMAGVRt		NA	NA	17	17	Y	CLNS1A-Y200-p	CLNS1A-200	NA	NA
CSDE1	CSDE1	human	O75534	88.88	464716	Y597-p	EEADPTIySGkVIRP		NA	1	5	6	Y	CSDE1-Y597-p	CSDE1-597	NA	NA
DAZAP1	DAZAP1	human	Q96EP5	43.38	15418928	Y405-p	NVQGFHPyRR_____		NA	1	2	3	Y	DAZAP1-Y405-p	DAZAP1-405	NA	NA
DDX20	GEMIN3	human	Q9UHI6	92.24	459560	Y756-p	EAQEDDWyDCHREIR		NA	3	158	161	Y	DDX20-Y756-p	DDX20-756	NA	NA
DDX20	GEMIN3	human	Q9UHI6	92.24	12283437	Y711-p	DtPNPEkyQEsPGIQ		NA	2	3	5	Y	DDX20-Y711-p	DDX20-711	NA	NA
DDX20	GEMIN3	human	Q9UHI6	92.24	463239	Y616-p	PVEIIRHyTGPGDQT		NA	1	2	3	Y	DDX20-Y616-p	DDX20-616	NA	NA
DDX20	GEMIN3	human	Q9UHI6	92.24	3557708	Y462-p	VKAAVHtyGIASVPN		NA	NA	8	8	Y	DDX20-Y462-p	DDX20-462	NA	NA
DDX20	GEMIN3	human	Q9UHI6	92.24	23109557	Y673-p	QSKGNksyLEGssDN		NA	2	3	5	Y	DDX20-Y673-p	DDX20-673	NA	NA
DYRK1A	DYRK1A iso4	human	Q13627-4	61.77	457973	Y319-p	CQLGQRIyQyIQSRF	Pkinase	NA	NA	21	21	Y	DYRK1A-Y319-p	DYRK1A-319	NA	NA
DYRK1A	DYRK1A	human	Q13627	85.58	448553	Y321-p	LGQRIyQyIQsRFYR	Pkinase	1	101	3234	3335	Y	DYRK1A-Y321-p	DYRK1A-321	NA	NA
DYRK1A	DYRK1A iso4	human	Q13627-4	61.77	449566	Y145-p	DGYDDDNyDyIVKNG		NA	NA	20	20	Y	DYRK1A-Y145-p	DYRK1A-145	NA	NA
DYRK1A	DYRK1A iso4	human	Q13627-4	61.77	448553	Y321-p	LGQRIyQyIQSRFYR	Pkinase	NA	NA	108	108	Y	DYRK1A-Y321-p	DYRK1A-321	NA	NA
DYRK1A	DYRK1A	human	Q13627	85.58	457973	Y319-p	CQLGQRIyQyIQsRF	Pkinase	NA	12	150	162	Y	DYRK1A-Y319-p	DYRK1A-319	NA	NA
DYRK1A	DYRK1A	human	Q13627	85.58	452165	Y111-p	YkHINEVyyAKKKRR		NA	2	22	24	Y	DYRK1A-Y111-p	DYRK1A-111	NA	NA
DYRK1A	DYRK1A	human	Q13627	85.58	15228073	Y705-p	MDVNLTVysNPRQET		NA	NA	4	4	Y	DYRK1A-Y705-p	DYRK1A-705	NA	NA
DYRK1A	DYRK1A	human	Q13627	85.58	448913	Y159-p	GEKWMDRyEIDSLIG	Pkinase	NA	NA	4	4	Y	DYRK1A-Y159-p	DYRK1A-159	NA	NA
DYRK1A	DYRK1A	human	Q13627	85.58	463250	Y147-p	YDDDNyDyIVkNGEK		1	2	17	19	Y	DYRK1A-Y147-p	DYRK1A-147	NA	NA
DYRK1A	DYRK1A	human	Q13627	85.58	449566	Y145-p	DGYDDDNyDyIVkNG		1	24	729	753	Y	DYRK1A-Y145-p	DYRK1A-145	NA	NA
ECD	SGT1	human	O95905	72.76	466964	Y448-p	KEEkEQNyDLTEVsE	SGT1	NA	1	9	10	Y	ECD-Y448-p	ECD-448	NA	NA
ERN1	IRE1	human	O75460	109.74	41192601	Y628-p	EHPNVIRyFCTEkDR	Pkinase	1	NA	NA	0	Y	ERN1-Y628-p	ERN1-628	NA	NA
ESRP1	RBM35A	human	Q6NXG1	75.59	477627	Y298-p	GTRYIEVyKATGEDF		NA	NA	3	3	Y	ESRP1-Y298-p	ESRP1-298	NA	NA
ESRP1	RBM35A	human	Q6NXG1	75.59	15229384	Y573-p	IPtEAAIyQPsVILN		NA	NA	4	4	Y	ESRP1-Y573-p	ESRP1-573	NA	NA
ESS2	DGCR14	human	Q96DF8	52.57	15409375	Y182-p	RARHAWLyQAEEEFE	Es2	NA	NA	5	5	Y	ESS2-Y182-p	ESS2-182	NA	NA
ESS2	DGCR14	human	Q96DF8	52.57	23098703	Y102-p	SREPPPPyVtPAtFE	Es2	NA	NA	3	3	Y	ESS2-Y102-p	ESS2-102	NA	NA
GEMIN5	GEMIN5	human	Q8TEQ6	168.59	12280450	Y1039-p	VLERDGHyAVAAKCY		NA	NA	7	7	Y	GEMIN5-Y1039-p	GEMIN5-1039	NA	NA
GEMIN8	GEMIN8	human	Q9NWZ8	28.64	463315	Y179-p	VNADHDLyCNtRRsV	GEMIN8	NA	2	38	40	Y	GEMIN8-Y179-p	GEMIN8-179	NA	NA
GRSF1	GRSF1	human	Q12849	53.13	15410652	Y33-p	GAACLPFysAAGSIP		NA	NA	10	10	Y	GRSF1-Y33-p	GRSF1-33	NA	NA
GRSF1	GRSF1	human	Q12849	53.13	457438	Y135-p	DLPPPPEyELAPSKL		NA	NA	48	48	Y	GRSF1-Y135-p	GRSF1-135	NA	NA
HABP4	HABP4	human	Q5JVS0	45.79	479054	Y339-p	DDMVKDDyEDDSHVF		NA	1	42	43	Y	HABP4-Y339-p	HABP4-339	NA	NA
HNRNPA1L2	HNRNPA1L2	human	Q32P51	34.23	38483950	Y128-p	LrDyFEQyGKIEVIE	RRM_1	NA	1	2	3	Y	HNRNPA1L2-Y128-p	HNRNPA1L2-128	NA	NA
HNRNPA1L2	HNRNPA1L2	human	Q32P51	34.23	38483947	Y124-p	EEHHLrDyFEQyGKI	RRM_1	NA	1	3	4	Y	HNRNPA1L2-Y124-p	HNRNPA1L2-124	NA	NA
HNRNPA1L2	HNRNPA1L2	human	Q32P51	34.23	12282417	Y289-p	GGrssGPyGGGGQyF	HnRNPA1	NA	2	8	10	Y	HNRNPA1L2-Y289-p	HNRNPA1L2-289	NA	NA
HNRNPA1L2	HNRNPA1L2	human	Q32P51	34.23	12281421	Y295-p	PyGGGGQyFAkPQNQ		NA	2	23	25	Y	HNRNPA1L2-Y295-p	HNRNPA1L2-295	NA	NA
HNRNPLL	HNRPLL	human	Q8WVV9	60.08	3739023	Y18-p	TYEEDrEyESQAKRL		NA	NA	6	6	Y	HNRNPLL-Y18-p	HNRNPLL-18	NA	NA
IVNS1ABP	IVNS1ABP	human	Q9Y6Y0	71.73	479005	Y474-p	IVGGSDPyGQkGLkN	Kelch_1	NA	NA	27	27	Y	IVNS1ABP-Y474-p	IVNS1ABP-474	NA	NA
KDM1A	LSD1	human	O60341	92.9	473194	Y135-p	ANLsEDEyysEEERN		NA	8	40	48	Y	KDM1A-Y135-p	KDM1A-135	NA	NA
KDM1A	LSD1	human	O60341	92.9	473195	Y136-p	NLsEDEyysEEERNA		NA	6	35	41	Y	KDM1A-Y136-p	KDM1A-136	NA	NA
KDM1A	LSD1	human	O60341	92.9	463481	Y363-p	IKQkCPLyEANGQAV	Amino_oxidase	NA	NA	10	10	Y	KDM1A-Y363-p	KDM1A-363	NA	NA
KHDRBS2	KHDRBS2	human	Q5VWX1	38.93	38485180	Y346-p	GGYREHPyGrY____		NA	NA	7	7	Y	KHDRBS2-Y346-p	KHDRBS2-346	NA	NA
LGALS3	galectin-3	human	P17931	26.15	23108910	Y221-p	NDAHLLQyNHRVKkL	Gal-bind_lectin	NA	1	3	4	Y	LGALS3-Y221-p	LGALS3-221	NA	NA
LGALS3	galectin-3	human	P17931	26.15	13213701	Y79-p	GAPAPGVyPGPPSGP		2	1	NA	1	Y	LGALS3-Y79-p	LGALS3-79	NA	NA
LGALS3	galectin-3	human	P17931	26.15	14823408	Y107-p	AYPATGPyGAPAGPL		3	NA	NA	0	Y	LGALS3-Y107-p	LGALS3-107	NA	NA
LGALS3	galectin-3	human	P17931	26.15	13213700	Y118-p	AGPLIVPyNLPLPGG	Gal-bind_lectin	3	1	NA	1	Y	LGALS3-Y118-p	LGALS3-118	NA	NA
MAGOHB	MAGOHB	human	Q96A72	17.28	15228164	Y42-p	RYANNsNykNDVMIR	Mago_nashi	NA	7	96	103	Y	MAGOHB-Y42-p	MAGOHB-42	NA	NA
METTL14	METTL14	human	Q9HCE5	52.15	23054363	Y55-p	RETCRAsyDTSAPNA		NA	NA	5	5	Y	METTL14-Y55-p	METTL14-55	NA	NA
METTL14	METTL14	human	Q9HCE5	52.15	15230560	Y100-p	LPyEEEIyKDSSTFL		NA	NA	3	3	Y	METTL14-Y100-p	METTL14-100	NA	NA
MPHOSPH10	MPHOSPH10	human	O00566	78.86	473370	Y452-p	EKPKEDAyEyKKRLt	Mpp10	NA	NA	5	5	Y	MPHOSPH10-Y452-p	MPHOSPH10-452	NA	NA
MTREX	SKIV2L2	human	P42285	117.8	464280	Y583-p	VEEINPEyMLEkSFy	rRNA_proc-arch	NA	2	1	3	Y	MTREX-Y583-p	MTREX-583	NA	NA
MYOD1	MyoD	human	P15172	34.5	449872	Y30-p	FATTDDFyDDPCFDS	Basic	1	NA	NA	0	Y	MYOD1-Y30-p	MYOD1-30	NA	NA
NCL	NCL	human	P19338	76.61	463866	Y525-p	QNGkSkGyAFIEFAs	RRM_1	NA	NA	3	3	Y	NCL-Y525-p	NCL-525	NA	NA
NCL	NCL	human	P19338	76.61	463863	Y402-p	LLAkNLPykVtQDEL	RRM_1	NA	2	5	7	Y	NCL-Y402-p	NCL-402	NA	NA
NCL	NCL	human	P19338	76.61	463864	Y462-p	DGRsIsLyytGEkGQ		1	5	50	55	Y	NCL-Y462-p	NCL-462	NA	NA
NCL	NCL	human	P19338	76.61	15412615	Y473-p	EkGQNQDyrGGkNSt		NA	NA	25	25	Y	NCL-Y473-p	NCL-473	NA	NA
NCL	NCL	human	P19338	76.61	463865	Y463-p	GRsIsLyytGEkGQN		NA	2	4	6	Y	NCL-Y463-p	NCL-463	NA	NA
NSRP1	CCDC55	human	Q9H0G5	66.39	476978	Y73-p	LAEDATVyEYDSIyD	DUF2040	NA	1	2	3	Y	NSRP1-Y73-p	NSRP1-73	NA	NA
NUP98	NUP98	human	P52948	197.58	10786231	Y1215-p	PDEDMkLyQTPLELk		NA	1	6	7	Y	NUP98-Y1215-p	NUP98-1215	NA	NA
PELO	PELO	human	Q9BRX2	43.36	477411	Y93-p	TNIQENEyVkMGAyH	eRF1_1	NA	NA	37	37	Y	PELO-Y93-p	PELO-93	NA	NA
PELO	PELO	human	Q9BRX2	43.36	457231	Y99-p	EyVkMGAyHtIELEP	eRF1_1	NA	3	11	14	Y	PELO-Y99-p	PELO-99	NA	NA
PIK3R1	PIK3R1	human	P27986	83.6	455160	Y470-p	yDRLyEEytRTSQEI	PI3K_P85_iSH2	NA	4	35	39	Y	PIK3R1-Y470-p	PIK3R1-470	NA	NA
PIK3R1	PIK3R1	human	P27986	83.6	25693200	Y203-p	PVIPAAVySEMIsLA	RhoGAP	1	NA	NA	0	Y	PIK3R1-Y203-p	PIK3R1-203	NA	NA
PIK3R1	PIK3R1	human	P27986	83.6	448134	Y368-p	STKMHGDytLTLRKG	SH2	1	NA	3	3	Y	PIK3R1-Y368-p	PIK3R1-368	NA	NA
PIK3R1	PIK3R1	human	P27986	83.6	462642	Y463-p	FQEkSREyDRLyEEy	PI3K_P85_iSH2	NA	NA	18	18	Y	PIK3R1-Y463-p	PIK3R1-463	NA	NA
PIK3R1	PIK3R1	human	P27986	83.6	473220	Y76-p	FPGTyVEyIGRKKIs		NA	1	3	4	Y	PIK3R1-Y76-p	PIK3R1-76	NA	NA
PIK3R1	PIK3R1	human	P27986	83.6	448136	Y607-p	NENtEDQysLVEDDE		2	15	223	238	Y	PIK3R1-Y607-p	PIK3R1-607	NA	NA
PIK3R1	PIK3R1	human	P27986	83.6	450906	Y452-p	VGKkLHEyNtQFQEk	PI3K_P85_iSH2	NA	10	414	424	Y	PIK3R1-Y452-p	PIK3R1-452	NA	NA
PIK3R1	PIK3R1	human	P27986	83.6	460483	Y679-p	INkTATGyGFAEPYN	SH2	NA	2	7	9	Y	PIK3R1-Y679-p	PIK3R1-679	NA	NA
PIK3R1	PIK3R1	human	P27986	83.6	464004	Y426-p	kLDVKLLyPVSKYQQ		NA	1	5	6	Y	PIK3R1-Y426-p	PIK3R1-426	NA	NA
PIK3R1	PIK3R1	human	P27986	83.6	451144	Y467-p	SREyDRLyEEytRTS	PI3K_P85_iSH2	9	36	1992	2028	Y	PIK3R1-Y467-p	PIK3R1-467	NA	NA
PIK3R1	PIK3R1	human	P27986	83.6	448135	Y580-p	LRKtRDQyLMWLTQK	PI3K_P85_iSH2	1	22	775	797	Y	PIK3R1-Y580-p	PIK3R1-580	NA	NA
PIK3R1	PIK3R1	human	P27986	83.6	457097	Y528-p	IQrIMHNyDkLKSRI	PI3K_P85_iSH2	1	2	6	8	Y	PIK3R1-Y528-p	PIK3R1-528	NA	NA
PIK3R1	PIK3R1	human	P27986	83.6	459303	Y556-p	LKKQAAEyREIDKRM	PI3K_P85_iSH2	1	5	30	35	Y	PIK3R1-Y556-p	PIK3R1-556	NA	NA
PIK3R1	PIK3R1	human	P27986	83.6	464005	Y504-p	QCQTQERySkEyIEK	PI3K_P85_iSH2	NA	NA	5	5	Y	PIK3R1-Y504-p	PIK3R1-504	NA	NA
PIK3R1	PIK3R1	human	P27986	83.6	451830	Y508-p	QERySkEyIEKFkrE	PI3K_P85_iSH2	1	2	29	31	Y	PIK3R1-Y508-p	PIK3R1-508	NA	NA
PIK3R1	PIK3R1	human	P27986	83.6	448137	Y688-p	FAEPYNLySSLKELV	SH2	1	NA	NA	0	Y	PIK3R1-Y688-p	PIK3R1-688	NA	NA
POLR2A	POLR2A	human	P24928	217.18	3182219	Y1853-p	ysPssPEytPtsPKy	RNA_pol_Rpb1_R; RNA_pol_Rpb1_R	NA	5	1	6	Y	POLR2A-Y1853-p	POLR2A-1853	NA	NA
POLR2A	POLR2A	human	P24928	217.18	468482	Y1860-p	ytPtsPKysPtsPKy	RNA_pol_Rpb1_R; RNA_pol_Rpb1_R	NA	1	3	4	Y	POLR2A-Y1860-p	POLR2A-1860	NA	NA
POLR2A	POLR2A	human	P24928	217.18	20621938	Y1839-p	ysPAsPKytPtsPsy	RNA_pol_Rpb1_R; RNA_pol_Rpb1_R	NA	3	1	4	Y	POLR2A-Y1839-p	POLR2A-1839	NA	NA
POLR2A	POLR2A	human	P24928	217.18	4702084	Y1846-p	ytPtsPsysPssPEy	RNA_pol_Rpb1_R; RNA_pol_Rpb1_R	NA	3	1	4	Y	POLR2A-Y1846-p	POLR2A-1846	NA	NA
POLR2A	POLR2A	human	P24928	217.18	483195	Y1909-p	ytPtsPKysPtsPty	RNA_pol_Rpb1_R; RNA_pol_Rpb1_R	NA	10	9	19	Y	POLR2A-Y1909-p	POLR2A-1909	NA	NA
POLR2A	POLR2A	human	P24928	217.18	468483	Y1867-p	ysPtsPKysPtsPKy	RNA_pol_Rpb1_R; RNA_pol_Rpb1_R	NA	2	1	3	Y	POLR2A-Y1867-p	POLR2A-1867	NA	NA
POLR2A	POLR2A	human	P24928	217.18	464054	Y1916-p	ysPtsPtysPtsPKy	RNA_pol_Rpb1_R; RNA_pol_Rpb1_R	NA	7	14	21	Y	POLR2A-Y1916-p	POLR2A-1916	NA	NA
POLR2A	POLR2A	human	P24928	217.18	4702168	Y1902-p	ysPtsPVytPtsPKy	RNA_pol_Rpb1_R; RNA_pol_Rpb1_R	NA	5	1	6	Y	POLR2A-Y1902-p	POLR2A-1902	NA	NA
POLR2A	POLR2A	human	P24928	217.18	483196	Y1923-p	ysPtsPKysPtsPty	RNA_pol_Rpb1_R; RNA_pol_Rpb1_R	NA	10	2	12	Y	POLR2A-Y1923-p	POLR2A-1923	NA	NA
POLR2A	POLR2A	human	P24928	217.18	4702156	Y1895-p	ysPtsPtysPtsPVy	RNA_pol_Rpb1_R; RNA_pol_Rpb1_R	NA	3	NA	3	Y	POLR2A-Y1895-p	POLR2A-1895	NA	NA
POLR2A	POLR2A	human	P24928	217.18	35483222	Y1615-p	YTPQSPSysPtsPsY		1	1	NA	1	Y	POLR2A-Y1615-p	POLR2A-1615	NA	NA
POLR2A	POLR2A	human	P24928	217.18	3182222	Y1874-p	ysPtsPKysPtsPty	RNA_pol_Rpb1_R; RNA_pol_Rpb1_R	NA	6	2	8	Y	POLR2A-Y1874-p	POLR2A-1874	NA	NA
POLR2A	POLR2A	human	P24928	217.18	475415	Y1930-p	ysPtsPtysPtsPKG	RNA_pol_Rpb1_R; RNA_pol_Rpb1_R	NA	7	13	20	Y	POLR2A-Y1930-p	POLR2A-1930	NA	NA
POLR2A	POLR2A	human	P24928	217.18	457284	Y1881-p	ysPtsPtysPttPKy	RNA_pol_Rpb1_R; RNA_pol_Rpb1_R	NA	2	9	11	Y	POLR2A-Y1881-p	POLR2A-1881	NA	NA
POLR2A	POLR2A	human	P24928	217.18	3182225	Y1888-p	ysPttPKysPtsPty	RNA_pol_Rpb1_R; RNA_pol_Rpb1_R	NA	3	2	5	Y	POLR2A-Y1888-p	POLR2A-1888	NA	NA
POLR2A	POLR2A	human	P24928	217.18	475414	Y763-p	AQkSLSEyNNFksMV	RNA_pol_Rpb1_4	NA	NA	5	5	Y	POLR2A-Y763-p	POLR2A-763	NA	NA
POLR2A	POLR2A	human	P24928	217.18	450650	Y145-p	KkRLTHVyDLCkGkN	RNA_pol_Rpb1_1	NA	2	34	36	Y	POLR2A-Y145-p	POLR2A-145	NA	NA
PPP1R8	NIPP-1	human	Q12972	38.48	3101800	Y335-p	NEPKKKKyAKEAWPG		1	NA	NA	0	Y	PPP1R8-Y335-p	PPP1R8-335	NA	NA
PPP2CA	PPP2CA	human	P67775	35.59	457325	Y284-p	ELDDTLkySFLQFDP		NA	1	12	13	Y	PPP2CA-Y284-p	PPP2CA-284	NA	NA
PPP2CA	PPP2CA	human	P67775	35.59	472928	Y248-p	HQLVMEGyNWCHDRN		NA	2	2	4	Y	PPP2CA-Y248-p	PPP2CA-248	NA	NA
PPP2CA	PPP2CA	human	P67775	35.59	464060	Y265-p	TIFSAPNyCYRCGNQ		NA	1	6	7	Y	PPP2CA-Y265-p	PPP2CA-265	NA	NA
PPP2CA	PPP2CA	human	P67775	35.59	448571	Y307-p	VTRRtPDyFl_____		40	NA	NA	0	Y	PPP2CA-Y307-p	PPP2CA-307	NA	NA
PRDX6	PRDX6	human	P30041	25.03	449435	Y89-p	WskDINAyNCEEPTE	AhpC-TSA	NA	3	53	56	Y	PRDX6-Y89-p	PRDX6-89	NA	NA
PRMT1	PRMT1	human	Q99873	42.46	454762	Y309-p	STsPEsPytHWkQtV		1	12	110	122	Y	PRMT1-Y309-p	PRMT1-309	NA	NA
PRMT5	PRMT5	human	O14744	72.68	18545702	Y297-p	NRPPPNAyELFAKGy	PRMT5	1	NA	NA	0	Y	PRMT5-Y297-p	PRMT5-297	NA	NA
PRMT5	PRMT5	human	O14744	72.68	18545701	Y304-p	yELFAKGyEDyLQsP	PRMT5	1	NA	NA	0	Y	PRMT5-Y304-p	PRMT5-304	NA	NA
PRMT5	PRMT5	human	O14744	72.68	464685	Y342-p	sQYQQAIykCLLDrV	PRMT5	NA	NA	72	72	Y	PRMT5-Y342-p	PRMT5-342	NA	NA
PRMT5	PRMT5	human	O14744	72.68	462560	Y280-p	SEKEFCSyLQyLEyL	PRMT5_TIM	NA	NA	16	16	Y	PRMT5-Y280-p	PRMT5-280	NA	NA
PRMT5	PRMT5	human	O14744	72.68	18545700	Y307-p	FAKGyEDyLQsPLQP	PRMT5	1	NA	NA	0	Y	PRMT5-Y307-p	PRMT5-307	NA	NA
PRMT5	PRMT5	human	O14744	72.68	473139	Y283-p	EFCSyLQyLEyLSQN	PRMT5_TIM	NA	NA	6	6	Y	PRMT5-Y283-p	PRMT5-283	NA	NA
PRMT5	PRMT5	human	O14744	72.68	462561	Y286-p	SyLQyLEyLSQNRPP	PRMT5_TIM	NA	NA	20	20	Y	PRMT5-Y286-p	PRMT5-286	NA	NA
PRMT5	PRMT5	human	O14744	72.68	1869973804	Y324-p	DNLESQTyEVFEkDP		1	NA	NA	0	Y	PRMT5-Y324-p	PRMT5-324	NA	NA
PRMT7	PRMT7	human	Q9NVM4	78.46	23135081	Y26-p	EEDEHyDyHQEIArS		NA	NA	3	3	Y	PRMT7-Y26-p	PRMT7-26	NA	NA
PTBP3	ROD1	human	O95758	59.69	3415524	Y130-p	sQPVyIQysNHRELk		NA	NA	37	37	Y	PTBP3-Y130-p	PTBP3-130	NA	NA
PTBP3	ROD1	human	O95758	59.69	6156276	Y113-p	AAVTMVNyYTPItPH		NA	NA	3	3	Y	PTBP3-Y113-p	PTBP3-113	NA	NA
PTBP3	ROD1	human	O95758	59.69	460054	Y127-p	HLRsQPVyIQysNHR		NA	6	168	174	Y	PTBP3-Y127-p	PTBP3-127	NA	NA
RBM12	RBM12	human	Q9NTZ6	97.4	451968	Y526-p	KRLQNFsyDQREMIL		NA	1	139	140	Y	RBM12-Y526-p	RBM12-526	NA	NA
RBM12B	RBM12B	human	Q8IXT5	118.1	464143	Y519-p	DSkDPPIySVGAFEN		NA	1	7	8	Y	RBM12B-Y519-p	RBM12B-519	NA	NA
RBM12B	RBM12B	human	Q8IXT5	118.1	474319	Y326-p	kDENRTRyAFVMFKT	RRM_1	NA	2	1	3	Y	RBM12B-Y326-p	RBM12B-326	NA	NA
RBM20	RBM20	human	Q5T481	134.36	23137984	Y1162-p	VVPRTGFyCkLCGLF		NA	1	2	3	Y	RBM20-Y1162-p	RBM20-1162	NA	NA
RBM6	RBM6	human	P78332	128.64	464159	Y701-p	TGPMGHTyGFIDLDS		NA	1	4	5	Y	RBM6-Y701-p	RBM6-701	NA	NA
RP9	RP9	human	Q8TA86	26.11	479195	Y52-p	LKHLESFyEkPPPGL		NA	1	2	3	Y	RP9-Y52-p	RP9-52	NA	NA
RP9	RP9	human	Q8TA86	26.11	479401	Y142-p	VAHEDPMyDIIRDNK		NA	5	102	107	Y	RP9-Y142-p	RP9-142	NA	NA
RPS13	RPS13	human	P62277	17.22	450577	Y38-p	DDVkEQIykLAkkGL	Ribosomal_S13_N	NA	6	83	89	Y	RPS13-Y38-p	RPS13-38	NA	NA
SCAF1	SR-A1	human	Q9H7N4	139.27	4727153	Y732-p	sPKREVLyDsEGLsG		NA	3	NA	3	Y	SCAF1-Y732-p	SCAF1-732	NA	NA
SCAF1	SR-A1	human	Q9H7N4	139.27	475493	Y228-p	PAPRFDIyDPFHPtD		NA	NA	25	25	Y	SCAF1-Y228-p	SCAF1-228	NA	NA
SCAF1	SR-A1	human	Q9H7N4	139.27	475494	Y238-p	FHPtDEAysPPPAPE		NA	NA	18	18	Y	SCAF1-Y238-p	SCAF1-238	NA	NA
SLC38A2	SLC38A2	human	Q96QD8	56.03	457509	Y20-p	PDEDsssyssNsDFN		NA	8	78	86	Y	SLC38A2-Y20-p	SLC38A2-20	NA	NA
SLC38A2	SLC38A2	human	Q96QD8	56.03	458237	Y28-p	ssNsDFNySyPTkQA		NA	10	141	151	Y	SLC38A2-Y28-p	SLC38A2-28	NA	NA
SLC38A2	SLC38A2	human	Q96QD8	56.03	455163	Y41-p	QAALksHyADVDPEN		NA	23	641	664	Y	SLC38A2-Y41-p	SLC38A2-41	NA	NA
SLC38A2	SLC38A2	human	Q96QD8	56.03	464570	Y30-p	NsDFNySyPTkQAAL		NA	3	12	15	Y	SLC38A2-Y30-p	SLC38A2-30	NA	NA
SMN1	SMN	human	Q16637	31.85	1025402	Y130-p	CVVVyTGyGNREEQN	SMN	1	1	NA	1	Y	SMN1-Y130-p	SMN1-130	NA	NA
SMN1	SMN	human	Q16637	31.85	1020434	Y43-p	DtALIkAyDkAVASF	SMN	NA	NA	10	10	Y	SMN1-Y43-p	SMN1-43	NA	NA
SMN1	SMN	human	Q16637	31.85	1016077	Y109-p	WSEDGCIyPATIASI	SMN	1	1	NA	1	Y	SMN1-Y109-p	SMN1-109	NA	NA
SMN1	SMN	human	Q16637	31.85	1022804	Y127-p	RETCVVVyTGyGNRE	SMN	1	1	NA	1	Y	SMN1-Y127-p	SMN1-127	NA	NA
SNRPN	snRNP N	human	P63162	24.61	464414	Y15-p	kMLQHIDyrMRCILQ	LSM	NA	4	36	40	Y	SNRPN-Y15-p	SNRPN-15	NA	NA
SNU13	NHP2L1	human	P55769	14.17	455173	Y32-p	LVQQsCNykQLRkGA	Ribosomal_L7Ae	NA	8	62	70	Y	SNU13-Y32-p	SNU13-32	NA	NA
SRPK2	SRPK2	human	P78362	77.53	451689	Y319-p	sNDQDGEyCPEVKLk		NA	3	161	164	Y	SRPK2-Y319-p	SRPK2-319	NA	NA
SRPK2	SRPK2	human	P78362	77.53	3557428	Y182-p	KWIIkSNyQGLPVRC	Pkinase	NA	NA	109	109	Y	SRPK2-Y182-p	SRPK2-182	NA	NA
STRAP	STRAP	human	Q9Y3F4	38.44	457374	Y114-p	DFTQDSNyLLTGGQD	WD40	NA	2	11	13	Y	STRAP-Y114-p	STRAP-114	NA	NA
SUGP2	SFRS14	human	Q8IX01	120.21	34425812	Y985-p	HEPVRIAyDRPRGRP		NA	1	2	3	Y	SUGP2-Y985-p	SUGP2-985	NA	NA
SUGP2	SFRS14	human	Q8IX01	120.21	3411441	Y54-p	PRsRAEMyDDVHsDG		NA	NA	13	13	Y	SUGP2-Y54-p	SUGP2-54	NA	NA
SUPT6H	SPT6	human	Q7KZ85	199.07	3657925	Y470-p	VyNHFLLyYGRDIPK		NA	NA	3	3	Y	SUPT6H-Y470-p	SUPT6H-470	NA	NA
TARDBP	TDP-43	human	Q13148	44.74	464438	Y155-p	GFVRFtEyETQVkVM	RRM_1	1	1	11	12	Y	TARDBP-Y155-p	TARDBP-155	NA	NA
TARDBP	TDP-43	human	Q13148	44.74	6855900	Y4-p	____MsEyIRVTEDE		1	NA	NA	0	Y	TARDBP-Y4-p	TARDBP-4	NA	NA
TGS1	PIMT	human	Q96RS0	96.62	464015	Y67-p	tEEEEGGySCGtAES		NA	NA	8	8	Y	TGS1-Y67-p	TGS1-67	NA	NA
THOC2	THOC2	human	Q8NI27	182.77	4103457	Y1439-p	kESSAkLyINHtPPP		NA	1	3	4	Y	THOC2-Y1439-p	THOC2-1439	NA	NA
THOC3	THOC3	human	Q96J01	38.77	11028109	Y333-p	CDDkDGkyDsSREAG		NA	NA	10	10	Y	THOC3-Y333-p	THOC3-333	NA	NA
TIA1	TIA1	human	P31483	42.96	474166	Y149-p	ATGKSKGyGFVSFFN	RRM_1	NA	2	4	6	Y	TIA1-Y149-p	TIA1-149	NA	NA
TIA1	TIA1	human	P31483	42.96	457293	Y48-p	DTAGNDPyCFVEFHE	RRM_1	NA	NA	10	10	Y	TIA1-Y48-p	TIA1-48	NA	NA
TSEN2	SEN2	human	Q8NCE0	53.25	15414842	Y65-p	EQLYGkGyFGkGILS		NA	NA	7	7	Y	TSEN2-Y65-p	TSEN2-65	NA	NA
TTF2	TTF2	human	Q9UNY4	129.59	474109	Y523-p	AGGSsQCyRGHTNQD		NA	NA	9	9	Y	TTF2-Y523-p	TTF2-523	NA	NA
TTF2	TTF2	human	Q9UNY4	129.59	464609	Y285-p	GGPLNKEytNWEAKE		NA	4	134	138	Y	TTF2-Y285-p	TTF2-285	NA	NA
TXNL4B	TXNL4B	human	Q9NX01	17.01	465071	Y146-p	IPkYDLLyQDI____		NA	NA	63	63	Y	TXNL4B-Y146-p	TXNL4B-146	NA	NA
USP4	USP4	human	Q13107	108.57	464854	Y252-p	PKSSAsPySSVSASL		NA	1	2	3	Y	USP4-Y252-p	USP4-252	NA	NA
VIRMA	VIRMA	human	Q69YN4	202.02	10853511	Y1608-p	TSSGKSEyIEPAKRA		NA	NA	27	27	Y	VIRMA-Y1608-p	VIRMA-1608	NA	NA
YTHDC1	YT521	human	Q96MU7	84.7	23074227	Y656-p	RDKRVHDyDMRVDDF		NA	NA	3	3	Y	YTHDC1-Y656-p	YTHDC1-656	NA	NA
YTHDC1	YT521	human	Q96MU7	84.7	3444562	Y540-p	GRRRPEDyDIHNsRK		NA	NA	34	34	Y	YTHDC1-Y540-p	YTHDC1-540	NA	NA
YTHDC1	YT521	human	Q96MU7	84.7	3587822	Y100-p	TEYkNEEyQRSERNK		NA	NA	14	14	Y	YTHDC1-Y100-p	YTHDC1-100	NA	NA
ZC3H10	ZC3H10	human	Q96K80	46.05	15416813	Y190-p	PGRRHDLyDIyDLPD		NA	NA	8	8	Y	ZC3H10-Y190-p	ZC3H10-190	NA	NA
ZC3H10	ZC3H10	human	Q96K80	46.05	15407009	Y193-p	RHDLyDIyDLPDRGF		NA	NA	22	22	Y	ZC3H10-Y193-p	ZC3H10-193	NA	NA
ZNF638	ZNF638	human	Q14966	220.62	5436320	Y61-p	rFAGHESyQNMGPQr		NA	2	3	5	Y	ZNF638-Y61-p	ZNF638-61	NA	NA
ZPR1	ZNF259	human	O75312	50.93	464713	Y451-p	NDMKTEGyEAGLAPQ		NA	2	26	28	Y	ZPR1-Y451-p	ZPR1-451	NA	NA
ZRANB2	ZNF265	human	O95218	37.4	464338	Y124-p	REEsDGEyDEFGRKK		NA	2	10	12	Y	ZRANB2-Y124-p	ZRANB2-124	NA	NA
ZRANB2	ZNF265	human	O95218	37.4	22778433	Y93-p	NMCNtPkyAkLEERT	zf-RanBP	NA	NA	4	4	Y	ZRANB2-Y93-p	ZRANB2-93	NA	NA
ZRANB2	ZNF265	human	O95218	37.4	464337	Y114-p	NERENVEyIEREEsD		NA	5	3	8	Y	ZRANB2-Y114-p	ZRANB2-114	NA	NA
DDX50	DDX50	human	Q9BQ39	82.57	5419102	Y104-p	PNGDIDEyEkKSKRV		NA	NA	3	3	Y	DDX50-Y104-p	DDX50-104	DEAD (Asp-Glu-Ala-Asp) box polypeptide 50	Occasionally detected in Bact complex
FRG1	FRG1	human	Q14331	29.17	478478	Y4-p	____MAEySyVksTk		NA	NA	12	12	Y	FRG1-Y4-p	FRG1-4	FSHD region gene 1	Occasionally detected in Bact complex
FUBP3	FBP3	human	Q96I24	61.64	463326	Y51-p	PLVDPsVyGyGVQkR		NA	2	63	65	Y	FUBP3-Y51-p	FUBP3-51	far upstream element (FUSE) binding protein 3	Occasionally detected in Bact complex
FUBP3	FBP3	human	Q96I24	61.64	449533	Y53-p	VDPsVyGyGVQkRPL		NA	2	11	13	Y	FUBP3-Y53-p	FUBP3-53	far upstream element (FUSE) binding protein 3	Occasionally detected in Bact complex
MOV10	MOV10	human	Q9HCE1	113.67	11176539	Y980-p	SGPHsHDyLPQEREG		NA	1	7	8	Y	MOV10-Y980-p	MOV10-980	Mov10, Moloney leukemia virus 10, homolog (mouse)	Occasionally detected in Bact complex
NCOR1	N-CoR1	human	O75376	270.21	3542409	Y1212-p	AskGHVIyEGkSGHI		NA	NA	19	19	Y	NCOR1-Y1212-p	NCOR1-1212	nuclear receptor corepressor 1	Occasionally detected in Bact complex
NCOR1	N-CoR1	human	O75376	270.21	4728672	Y1753-p	GRPGsHGyVRsPsPS		NA	NA	4	4	Y	NCOR1-Y1753-p	NCOR1-1753	nuclear receptor corepressor 1	Occasionally detected in Bact complex
NCOR1	N-CoR1	human	O75376	270.21	15412541	Y89-p	PQERRtsyEPFHPGP		NA	NA	5	5	Y	NCOR1-Y89-p	NCOR1-89	nuclear receptor corepressor 1	Occasionally detected in Bact complex
NCOR1	N-CoR1	human	O75376	270.21	7444763	Y1476-p	AQLsPGIyDDtSARR		NA	NA	19	19	Y	NCOR1-Y1476-p	NCOR1-1476	nuclear receptor corepressor 1	Occasionally detected in Bact complex
NCOR1	N-CoR1	human	O75376	270.21	23252580	Y1560-p	GSTAGEVyrSHLPTH		NA	NA	4	4	Y	NCOR1-Y1560-p	NCOR1-1560	nuclear receptor corepressor 1	Occasionally detected in Bact complex
FAM50B	FAM50B	human	Q9Y247	38.71	463314	Y53-p	DKRFsAHyDAVEAEL	XAP5	NA	6	134	140	Y	FAM50B-Y53-p	FAM50B-53	family with sequence similarity 50, member B	Occasionally detected in C complex
FAM50B	FAM50B	human	Q9Y247	38.71	11177973	Y322-p	PEKKWDKyTIR____	XAP5	NA	NA	13	13	Y	FAM50B-Y322-p	FAM50B-322	family with sequence similarity 50, member B	Occasionally detected in C complex
JUP	CTNNG	human	P14923	81.74	457803	Y61-p	tLkktttytQGVPPs		NA	1	8	9	Y	JUP-Y61-p	JUP-61	junction plakoglobin	Occasionally detected in C complex
JUP	CTNNG	human	P14923	81.74	457802	Y22-p	EWQQtytyDsGIHSG		NA	5	51	56	Y	JUP-Y22-p	JUP-22	junction plakoglobin	Occasionally detected in C complex
JUP	CTNNG	human	P14923	81.74	457952	Y729-p	GDyPIDtysDGLRPP		NA	NA	4	4	Y	JUP-Y729-p	JUP-729	junction plakoglobin	Occasionally detected in C complex
JUP	CTNNG	human	P14923	81.74	459392	Y660-p	SEDKNPDyRKRVsVE		NA	6	146	152	Y	JUP-Y660-p	JUP-660	junction plakoglobin	Occasionally detected in C complex
JUP	CTNNG	human	P14923	81.74	456972	Y550-p	AAGtQQPytDGVRME		1	3	135	138	Y	JUP-Y550-p	JUP-550	junction plakoglobin	Occasionally detected in C complex
JUP	CTNNG	human	P14923	81.74	3973876	Y724-p	HMDMDGDyPIDtysD		NA	1	5	6	Y	JUP-Y724-p	JUP-724	junction plakoglobin	Occasionally detected in C complex
JUP	CTNNG	human	P14923	81.74	456973	Y644-p	RNEGTATyAAAVLFR		1	NA	27	27	Y	JUP-Y644-p	JUP-644	junction plakoglobin	Occasionally detected in C complex
JUP	CTNNG	human	P14923	81.74	454990	Y74-p	PsQGDLEyQMsTTAR		NA	2	114	116	Y	JUP-Y74-p	JUP-74	junction plakoglobin	Occasionally detected in C complex
JUP	CTNNG	human	P14923	81.74	3536671	Y53-p	DEACGRQytLkkttt		NA	1	11	12	Y	JUP-Y53-p	JUP-53	junction plakoglobin	Occasionally detected in C complex
JUP	CTNNG	human	P14923	81.74	461979	Y480-p	QNSVRLNyGIPAIVK		NA	3	102	105	Y	JUP-Y480-p	JUP-480	junction plakoglobin	Occasionally detected in C complex
JUP	CTNNG	human	P14923	81.74	456971	Y133-p	AIVHLINyQDDAELA		1	1	1	2	Y	JUP-Y133-p	JUP-133	junction plakoglobin	Occasionally detected in C complex
JUP	CTNNG	human	P14923	81.74	451620	Y20-p	VtEWQQtytyDsGIH		NA	8	120	128	Y	JUP-Y20-p	JUP-20	junction plakoglobin	Occasionally detected in C complex
MATR3	matrin 3	human	P43243	94.62	460085	Y171-p	sAtREPPyRVPRDDW		NA	4	38	42	Y	MATR3-Y171-p	MATR3-171	matrin 3	Occasionally detected in C complex
MATR3	matrin 3	human	P43243	94.62	22777598	Y413-p	QrGKNLRyQLLQLVE	RRM_5	NA	NA	6	6	Y	MATR3-Y413-p	MATR3-413	matrin 3	Occasionally detected in C complex
MATR3	matrin 3	human	P43243	94.62	4270606	Y773-p	sDENkDDyTIPDEyR		NA	3	9	12	Y	MATR3-Y773-p	MATR3-773	matrin 3	Occasionally detected in C complex
MATR3	matrin 3	human	P43243	94.62	463622	Y827-p	HCSSLPHyQkLkKFL		NA	1	8	9	Y	MATR3-Y827-p	MATR3-827	matrin 3	Occasionally detected in C complex
MATR3	matrin 3	human	P43243	94.62	473733	Y158-p	EEGPtLsyGRDGRsA		NA	2	14	16	Y	MATR3-Y158-p	MATR3-158	matrin 3	Occasionally detected in C complex
MATR3	matrin 3	human	P43243	94.62	15569642	Y802-p	VIPkTGFyCkLCSLF		NA	1	2	3	Y	MATR3-Y802-p	MATR3-802	matrin 3	Occasionally detected in C complex
MATR3	matrin 3	human	P43243	94.62	458029	Y219-p	GyyDrMDyEDDrLRD		NA	6	194	200	Y	MATR3-Y219-p	MATR3-219	matrin 3	Occasionally detected in C complex
MATR3	matrin 3	human	P43243	94.62	460086	Y243-p	FGEtsHNyHkFDsEy		NA	3	29	32	Y	MATR3-Y243-p	MATR3-243	matrin 3	Occasionally detected in C complex
MATR3	matrin 3	human	P43243	94.62	463620	Y213-p	sRsQEsGyyDrMDyE		NA	2	48	50	Y	MATR3-Y213-p	MATR3-213	matrin 3	Occasionally detected in C complex
MATR3	matrin 3	human	P43243	94.62	463621	Y214-p	RsQEsGyyDrMDyED		NA	5	133	138	Y	MATR3-Y214-p	MATR3-214	matrin 3	Occasionally detected in C complex
MATR3	matrin 3	human	P43243	94.62	15569636	Y784-p	DEyRIGPyQPNVPVG		NA	NA	14	14	Y	MATR3-Y784-p	MATR3-784	matrin 3	Occasionally detected in C complex
MATR3	matrin 3	human	P43243	94.62	460087	Y250-p	yHkFDsEyERMGrGP		NA	2	59	61	Y	MATR3-Y250-p	MATR3-250	matrin 3	Occasionally detected in C complex
MATR3	matrin 3	human	P43243	94.62	462343	Y202-p	sLNPVLDyDHGsRsQ		NA	5	28	33	Y	MATR3-Y202-p	MATR3-202	matrin 3	Occasionally detected in C complex
MATR3	matrin 3	human	P43243	94.62	1008069	Y597-p	DKSRKRsysPDGkEs		NA	5	3	8	Y	MATR3-Y597-p	MATR3-597	matrin 3	Occasionally detected in C complex
NKAP	NKAP	human	Q8N5F7	47.14	34731681	Y352-p	ASFECSGyVMsGsRH	SynMuv_product	1	NA	NA	0	Y	NKAP-Y352-p	NKAP-352	NFKB activating protein	Occasionally detected in C complex
NKAP	NKAP	human	Q8N5F7	47.14	479213	Y374-p	LRKENQIysADEkRA	SynMuv_product	NA	NA	12	12	Y	NKAP-Y374-p	NKAP-374	NFKB activating protein	Occasionally detected in C complex
RBM4B	RBM30	human	Q9BQ04	40.15	15227172	Y113-p	ECDIVkDyAFVHMER	RRM_1	NA	2	26	28	Y	RBM4B-Y113-p	RBM4B-113	RNA binding motif protein 4B	Occasionally detected in C complex
RBM4B	RBM30	human	Q9BQ04	40.15	464155	Y340-p	AATRNsLyDMARYER		NA	5	218	223	Y	RBM4B-Y340-p	RBM4B-340	RNA binding motif protein 4B	Occasionally detected in C complex
RBM4B	RBM30	human	Q9BQ04	40.15	23138018	Y350-p	ARYEREQyVDRARyS		NA	NA	3	3	Y	RBM4B-Y350-p	RBM4B-350	RNA binding motif protein 4B	Occasionally detected in C complex
RBM4B	RBM30	human	Q9BQ04	40.15	464153	Y101-p	LRAkFEEyGPVIECD	RRM_1	NA	NA	26	26	Y	RBM4B-Y101-p	RBM4B-101	RNA binding motif protein 4B	Occasionally detected in C complex
RBM4B	RBM30	human	Q9BQ04	40.15	464154	Y194-p	TEQyNEQyGAVRTPY		NA	1	11	12	Y	RBM4B-Y194-p	RBM4B-194	RNA binding motif protein 4B	Occasionally detected in C complex
RBM4B	RBM30	human	Q9BQ04	40.15	3675532	Y37-p	ECDIIkNyGFVHIED	RRM_1	NA	3	11	14	Y	RBM4B-Y37-p	RBM4B-37	RNA binding motif protein 4B	Occasionally detected in C complex
TTC14	TTC14	human	Q96N46	88.32	15428758	Y642-p	RNsEDKIyGYRRFEK		NA	NA	3	3	Y	TTC14-Y642-p	TTC14-642	tetratricopeptide repeat domain 14	Occasionally detected in C complex
WDR70	WDR70	human	Q9NW82	73.2	464564	Y618-p	kAAEDsPyWVsPAyS		NA	7	191	198	Y	WDR70-Y618-p	WDR70-618	WD repeat domain 70	Occasionally detected in C complex
WDR70	WDR70	human	Q9NW82	73.2	473003	Y624-p	PyWVsPAySkTQPKT		NA	1	11	12	Y	WDR70-Y624-p	WDR70-624	WD repeat domain 70	Occasionally detected in C complex
DDX1	DDX1	human	Q92499	82.43	473342	Y628-p	tEKEKVWyHVCssrG		NA	7	158	165	Y	DDX1-Y628-p	DDX1-628	DEAD (Asp-Glu-Ala-Asp) box polypeptide 1	other rna binding domain containing
DDX1	DDX1	human	Q92499	82.43	38494227	Y586-p	IDIHGVPyVINVtLP	Helicase_C	NA	NA	6	6	Y	DDX1-Y586-p	DDX1-586	DEAD (Asp-Glu-Ala-Asp) box polypeptide 1	other rna binding domain containing
DDX18	DDX18	human	Q9NVP1	75.41	15418943	Y385-p	SLkkEPLyVGVDDDK		NA	1	6	7	Y	DDX18-Y385-p	DDX18-385	DEAD (Asp-Glu-Ala-Asp) box polypeptide 18	other rna binding domain containing
DDX18	DDX18	human	Q9NVP1	75.41	34425837	Y643-p	GGGGGFGyQKTKKVE		NA	1	2	3	Y	DDX18-Y643-p	DDX18-643	DEAD (Asp-Glu-Ala-Asp) box polypeptide 18	other rna binding domain containing
DDX39A	DDX39	human	O00148	49.13	12295591	Y265-p	LHGLQQyyVkLKDSE		NA	1	8	9	Y	DDX39A-Y265-p	DDX39A-265	DEAD (Asp-Glu-Ala-Asp) box polypeptide 39A	other rna binding domain containing
DDX39A	DDX39	human	O00148	49.13	473347	Y13-p	VENDLLDyDEEEEPQ		NA	2	1	3	Y	DDX39A-Y13-p	DDX39A-13	DEAD (Asp-Glu-Ala-Asp) box polypeptide 39A	other rna binding domain containing
DDX39A	DDX39	human	O00148	49.13	459511	Y38-p	kKDIkGsyVsIHsSG		NA	4	97	101	Y	DDX39A-Y38-p	DDX39A-38	DEAD (Asp-Glu-Ala-Asp) box polypeptide 39A	other rna binding domain containing
DDX39B	BAT1	human	Q13838	48.99	12295599	Y266-p	LHGLQQyyVkLKDNE		NA	1	8	9	Y	DDX39B-Y266-p	DDX39B-266	DEAD (Asp-Glu-Ala-Asp) box polypeptide 39B	other rna binding domain containing
DDX39B	BAT1	human	Q13838	48.99	475375	Y13-p	VDNELLDyEDDEVEt		NA	5	7	12	Y	DDX39B-Y13-p	DDX39B-13	DEAD (Asp-Glu-Ala-Asp) box polypeptide 39B	other rna binding domain containing
DDX39B	BAT1	human	Q13838	48.99	459586	Y39-p	kkDVkGsyVsIHsSG		NA	5	95	100	Y	DDX39B-Y39-p	DDX39B-39	DEAD (Asp-Glu-Ala-Asp) box polypeptide 39B	other rna binding domain containing
DDX3Y	DDX3Y	human	O15523	73.15	473349	Y281-p	RELAVQIyEEARKFS	DEAD	NA	2	6	8	Y	DDX3Y-Y281-p	DDX3Y-281	DEAD (Asp-Glu-Ala-Asp) box polypeptide 3, Y-linked	other rna binding domain containing
DDX3Y	DDX3Y	human	O15523	73.15	22777117	Y600-p	GGFGArDyRQssGSS		NA	NA	3	3	Y	DDX3Y-Y600-p	DDX3Y-600	DEAD (Asp-Glu-Ala-Asp) box polypeptide 3, Y-linked	other rna binding domain containing
DDX3Y	DDX3Y	human	O15523	73.15	464694	Y299-p	RVRPCVVyGGADIGQ	DEAD	NA	1	108	109	Y	DDX3Y-Y299-p	DDX3Y-299	DEAD (Asp-Glu-Ala-Asp) box polypeptide 3, Y-linked	other rna binding domain containing
DDX3Y	DDX3Y	human	O15523	73.15	450424	Y103-p	DDrGRsDyDGIGNRE		NA	3	104	107	Y	DDX3Y-Y103-p	DDX3Y-103	DEAD (Asp-Glu-Ala-Asp) box polypeptide 3, Y-linked	other rna binding domain containing
DDX3Y	DDX3Y	human	O15523	73.15	464695	Y460-p	DsLEDFLyHEGyACT	Helicase_C	NA	3	168	171	Y	DDX3Y-Y460-p	DDX3Y-460	DEAD (Asp-Glu-Ala-Asp) box polypeptide 3, Y-linked	other rna binding domain containing
DDX3Y	DDX3Y	human	O15523	73.15	459572	Y578-p	NMAyEHHyKGGSRGR		NA	NA	3	3	Y	DDX3Y-Y578-p	DDX3Y-578	DEAD (Asp-Glu-Ala-Asp) box polypeptide 3, Y-linked	other rna binding domain containing
DDX3Y	DDX3Y	human	O15523	73.15	449496	Y69-p	CSKDkDAyssFGsrD		NA	14	468	482	Y	DDX3Y-Y69-p	DDX3Y-69	DEAD (Asp-Glu-Ala-Asp) box polypeptide 3, Y-linked	other rna binding domain containing
DDX3Y	DDX3Y	human	O15523	73.15	3657816	Y38-p	STASKGRyIPPHLRN		NA	NA	3	3	Y	DDX3Y-Y38-p	DDX3Y-38	DEAD (Asp-Glu-Ala-Asp) box polypeptide 3, Y-linked	other rna binding domain containing
DDX3Y	DDX3Y	human	O15523	73.15	473350	Y464-p	DFLyHEGyACTSIHG	Helicase_C	NA	NA	4	4	Y	DDX3Y-Y464-p	DDX3Y-464	DEAD (Asp-Glu-Ala-Asp) box polypeptide 3, Y-linked	other rna binding domain containing
DDX3Y	DDX3Y	human	O15523	73.15	465325	Y264-p	RyGRRkQyPISLVLA	DEAD	NA	3	13	16	Y	DDX3Y-Y264-p	DDX3Y-264	DEAD (Asp-Glu-Ala-Asp) box polypeptide 3, Y-linked	other rna binding domain containing
DDX6	DDX6	human	P26196	54.42	458506	Y473-p	kSLYVAEyHsEPVED		NA	9	113	122	Y	DDX6-Y473-p	DDX6-473	DEAD (Asp-Glu-Ala-Asp) box polypeptide 6	other rna binding domain containing
DDX6	DDX6	human	P26196	54.42	463202	Y440-p	LAINLItyDDRFNLk		NA	NA	34	34	Y	DDX6-Y440-p	DDX6-440	DEAD (Asp-Glu-Ala-Asp) box polypeptide 6	other rna binding domain containing
DDX6	DDX6	human	P26196	54.42	457288	Y313-p	LKGVTQyyAYVTERQ		NA	1	17	18	Y	DDX6-Y313-p	DDX6-313	DEAD (Asp-Glu-Ala-Asp) box polypeptide 6	other rna binding domain containing
DDX6	DDX6	human	P26196	54.42	463201	Y312-p	TLKGVTQyyAYVTER		NA	2	21	23	Y	DDX6-Y312-p	DDX6-312	DEAD (Asp-Glu-Ala-Asp) box polypeptide 6	other rna binding domain containing
DHX30	DDX30	human	Q7L2E3	133.94	463207	Y968-p	yLEENLLyAPSLRFI		NA	NA	5	5	Y	DHX30-Y968-p	DHX30-968	DEAH (Asp-Glu-Ala-His) box polypeptide 30	other rna binding domain containing
DHX36	DHX36	human	Q9H2U1	114.76	463209	Y1007-p	PRFQDGyys______		NA	NA	12	12	Y	DHX36-Y1007-p	DHX36-1007	DEAH (Asp-Glu-Ala-His) box polypeptide 36	other rna binding domain containing
DHX36	DHX36	human	Q9H2U1	114.76	1862201	Y860-p	kRKMVkVyTkTDGLV	OB_NTP_bind	NA	NA	4	4	Y	DHX36-Y860-p	DHX36-860	DEAH (Asp-Glu-Ala-His) box polypeptide 36	other rna binding domain containing
DHX36	DHX36	human	Q9H2U1	114.76	463208	Y626-p	RASLLDDyQLPEILR		NA	1	3	4	Y	DHX36-Y626-p	DHX36-626	DEAH (Asp-Glu-Ala-His) box polypeptide 36	other rna binding domain containing
DHX36	DHX36	human	Q9H2U1	114.76	473186	Y1006-p	PPRFQDGyys_____		NA	NA	4	4	Y	DHX36-Y1006-p	DHX36-1006	DEAH (Asp-Glu-Ala-His) box polypeptide 36	other rna binding domain containing
DHX36	DHX36	human	Q9H2U1	114.76	15403057	Y66-p	GREIGMWyAKKQGQK		NA	NA	17	17	Y	DHX36-Y66-p	DHX36-66	DEAH (Asp-Glu-Ala-His) box polypeptide 36	other rna binding domain containing
DHX36	DHX36	human	Q9H2U1	114.76	3212244	Y162-p	FRIRNRsyIDRDSEy		NA	2	4	6	Y	DHX36-Y162-p	DHX36-162	DEAH (Asp-Glu-Ala-His) box polypeptide 36	other rna binding domain containing
DHX57	DHX57	human	Q6P158	155.6	463210	Y1261-p	FVTKNDGyVHIHPsS	OB_NTP_bind	NA	NA	6	6	Y	DHX57-Y1261-p	DHX57-1261	DEAH (Asp-Glu-Ala-Asp/His) box polypeptide 57	other rna binding domain containing
GPATCH8	GPATCH8	human	Q9UKJ3	164.2	7795119	Y137-p	EDLRANFyCELCDKQ	zf-C2H2_jaz	NA	1	2	3	Y	GPATCH8-Y137-p	GPATCH8-137	G patch domain containing 8	other rna binding domain containing
GPATCH8	GPATCH8	human	Q9UKJ3	164.2	28791146	Y916-p	HDsDDsDyAsSKHRs		NA	1	3	4	Y	GPATCH8-Y916-p	GPATCH8-916	G patch domain containing 8	other rna binding domain containing
RBM14	RBM14	human	Q96PK6	69.49	460223	Y614-p	RLAELsDyrRLsEsQ		NA	5	48	53	Y	RBM14-Y614-p	RBM14-614	RNA binding motif protein 14	other rna binding domain containing
RBM14	RBM14	human	Q96PK6	69.49	4140372	Y114-p	ECDVVkDyAFVHMEk	RRM_1	NA	1	9	10	Y	RBM14-Y114-p	RBM14-114	RNA binding motif protein 14	other rna binding domain containing
RBM14	RBM14	human	Q96PK6	69.49	15422777	Y576-p	ANstPPPyERtRLsP		NA	1	11	12	Y	RBM14-Y576-p	RBM14-576	RNA binding motif protein 14	other rna binding domain containing
RBM14	RBM14	human	Q96PK6	69.49	464149	Y273-p	MtAQAAsyrAQPsVs		NA	4	3	7	Y	RBM14-Y273-p	RBM14-273	RNA binding motif protein 14	other rna binding domain containing
RBM14	RBM14	human	Q96PK6	69.49	473943	Y588-p	LsPPRAsyDDPykkA		NA	2	6	8	Y	RBM14-Y588-p	RBM14-588	RNA binding motif protein 14	other rna binding domain containing
RBM14	RBM14	human	Q96PK6	69.49	3504137	Y548-p	RGQPGNAyDGAGQPs		NA	1	3	4	Y	RBM14-Y548-p	RBM14-548	RNA binding motif protein 14	other rna binding domain containing
RBM14	RBM14	human	Q96PK6	69.49	473944	Y592-p	RAsyDDPykkAVAMS		NA	3	6	9	Y	RBM14-Y592-p	RBM14-592	RNA binding motif protein 14	other rna binding domain containing
RBM14	RBM14	human	Q96PK6	69.49	464148	Y261-p	sAsLGVGyRtQPMtA		NA	5	4	9	Y	RBM14-Y261-p	RBM14-261	RNA binding motif protein 14	other rna binding domain containing
RBM14	RBM14	human	Q96PK6	69.49	458666	Y645-p	LPDAHsDyArysGsy		NA	7	159	166	Y	RBM14-Y645-p	RBM14-645	RNA binding motif protein 14	other rna binding domain containing
RBM14	RBM14	human	Q96PK6	69.49	458667	Y648-p	AHsDyArysGsyNDy		NA	1	6	7	Y	RBM14-Y648-p	RBM14-648	RNA binding motif protein 14	other rna binding domain containing
RBM14	RBM14	human	Q96PK6	69.49	472942	Y237-p	LtAQPAtyrAQPsVs		NA	2	5	7	Y	RBM14-Y237-p	RBM14-237	RNA binding motif protein 14	other rna binding domain containing
RBM14	RBM14	human	Q96PK6	69.49	464146	Y226-p	RsPPRAsyVAPLtAQ		NA	6	6	12	Y	RBM14-Y226-p	RBM14-226	RNA binding motif protein 14	other rna binding domain containing
RBM14	RBM14	human	Q96PK6	69.49	464147	Y249-p	sVsLGAAyrAQPsAs		NA	2	3	5	Y	RBM14-Y249-p	RBM14-249	RNA binding motif protein 14	other rna binding domain containing
RBM14	RBM14	human	Q96PK6	69.49	472943	Y285-p	sVsLGAPyrGQLAsP		NA	2	1	3	Y	RBM14-Y285-p	RBM14-285	RNA binding motif protein 14	other rna binding domain containing
RBM14	RBM14	human	Q96PK6	69.49	458668	Y655-p	ysGsyNDyLrAAQMH		NA	4	49	53	Y	RBM14-Y655-p	RBM14-655	RNA binding motif protein 14	other rna binding domain containing
RBM14	RBM14	human	Q96PK6	69.49	462785	Y652-p	yArysGsyNDyLrAA		NA	1	4	5	Y	RBM14-Y652-p	RBM14-652	RNA binding motif protein 14	other rna binding domain containing
RBM14	RBM14	human	Q96PK6	69.49	462786	Y665-p	AAQMHSGyQRRM___		NA	NA	9	9	Y	RBM14-Y665-p	RBM14-665	RNA binding motif protein 14	other rna binding domain containing
RBM15B	RBM15B	human	Q8NDT2	97.21	15229389	Y306-p	SRERALDyyGLYDDR		NA	NA	9	9	Y	RBM15B-Y306-p	RBM15B-306	RNA binding motif protein 15B	other rna binding domain containing
RBM15B	RBM15B	human	Q8NDT2	97.21	473470	Y379-p	ARGQGGAyAFLKFQN	RRM_1	NA	1	2	3	Y	RBM15B-Y379-p	RBM15B-379	RNA binding motif protein 15B	other rna binding domain containing
RBM15B	RBM15B	human	Q8NDT2	97.21	23137944	Y611-p	GRTTHsPyEERSRtK		NA	1	2	3	Y	RBM15B-Y611-p	RBM15B-611	RNA binding motif protein 15B	other rna binding domain containing
RBM15B	RBM15B	human	Q8NDT2	97.21	472854	Y510-p	PsPLPVHyELLTDGy		NA	1	3	4	Y	RBM15B-Y510-p	RBM15B-510	RNA binding motif protein 15B	other rna binding domain containing
RBM27	RBM27	human	Q9P2N5	118.72	11177969	Y789-p	PGHPkMIysssNLKt		NA	1	24	25	Y	RBM27-Y789-p	RBM27-789	RNA binding motif protein 27	other rna binding domain containing
RBM3	RBM3	human	P98179	17.17	451552	Y127-p	srPGGyGyGyGrsrD		NA	9	210	219	Y	RBM3-Y127-p	RBM3-127	RNA binding motif (RNP1, RRM) protein 3	other rna binding domain containing
RBM3	RBM3	human	P98179	17.17	454771	Y125-p	yDsrPGGyGyGyGrs		NA	3	79	82	Y	RBM3-Y125-p	RBM3-125	RNA binding motif (RNP1, RRM) protein 3	other rna binding domain containing
RBM3	RBM3	human	P98179	17.17	451861	Y129-p	PGGyGyGyGrsrDyN		NA	16	339	355	Y	RBM3-Y129-p	RBM3-129	RNA binding motif (RNP1, RRM) protein 3	other rna binding domain containing
RBM3	RBM3	human	P98179	17.17	450719	Y143-p	NGrNQGGyDrysGGN		NA	NA	74	74	Y	RBM3-Y143-p	RBM3-143	RNA binding motif (RNP1, RRM) protein 3	other rna binding domain containing
RBM3	RBM3	human	P98179	17.17	451860	Y155-p	GGNyRDNyDN_____		NA	10	356	366	Y	RBM3-Y155-p	RBM3-155	RNA binding motif (RNP1, RRM) protein 3	other rna binding domain containing
RBM3	RBM3	human	P98179	17.17	451551	Y118-p	GyGSGryyDsrPGGy		NA	6	188	194	Y	RBM3-Y118-p	RBM3-118	RNA binding motif (RNP1, RRM) protein 3	other rna binding domain containing
RBM3	RBM3	human	P98179	17.17	460101	Y151-p	DrysGGNyRDNyDN_		NA	3	181	184	Y	RBM3-Y151-p	RBM3-151	RNA binding motif (RNP1, RRM) protein 3	other rna binding domain containing
RBM3	RBM3	human	P98179	17.17	455156	Y117-p	QGyGSGryyDsrPGG		NA	5	100	105	Y	RBM3-Y117-p	RBM3-117	RNA binding motif (RNP1, RRM) protein 3	other rna binding domain containing
RBM3	RBM3	human	P98179	17.17	457865	Y146-p	NQGGyDrysGGNyRD		NA	4	139	143	Y	RBM3-Y146-p	RBM3-146	RNA binding motif (RNP1, RRM) protein 3	other rna binding domain containing
RBM3	RBM3	human	P98179	17.17	477233	Y135-p	GyGrsrDyNGrNQGG		NA	NA	10	10	Y	RBM3-Y135-p	RBM3-135	RNA binding motif (RNP1, RRM) protein 3	other rna binding domain containing
RBM4	RBM4	human	Q9BWF3	40.31	15227184	Y272-p	TSTSLDPyDRHLLPT		NA	1	5	6	Y	RBM4-Y272-p	RBM4-272	RNA binding motif protein 4	other rna binding domain containing
RBM4	RBM4	human	Q9BWF3	40.31	473946	Y215-p	sLyyNNAyGALDAyy		NA	NA	19	19	Y	RBM4-Y215-p	RBM4-215	RNA binding motif protein 4	other rna binding domain containing
RBM4	RBM4	human	Q9BWF3	40.31	475392	Y211-p	SyGDsLyyNNAyGAL		NA	NA	3	3	Y	RBM4-Y211-p	RBM4-211	RNA binding motif protein 4	other rna binding domain containing
RBM4	RBM4	human	Q9BWF3	40.31	465016	Y101-p	LRAkFEEyGPVIECD	RRM_1	NA	NA	26	26	Y	RBM4-Y101-p	RBM4-101	RNA binding motif protein 4	other rna binding domain containing
RBM4	RBM4	human	Q9BWF3	40.31	473948	Y350-p	sLyDMARyEREQyAD		NA	NA	5	5	Y	RBM4-Y350-p	RBM4-350	RNA binding motif protein 4	other rna binding domain containing
RBM4	RBM4	human	Q9BWF3	40.31	464157	Y327-p	TVGEGyGyGHEsELs		NA	1	6	7	Y	RBM4-Y327-p	RBM4-327	RNA binding motif protein 4	other rna binding domain containing
RBM4	RBM4	human	Q9BWF3	40.31	15227178	Y113-p	ECDIVkDyAFVHMER	RRM_1	NA	2	26	28	Y	RBM4-Y113-p	RBM4-113	RNA binding motif protein 4	other rna binding domain containing
RBM4	RBM4	human	Q9BWF3	40.31	475391	Y210-p	MSyGDsLyyNNAyGA		NA	1	25	26	Y	RBM4-Y210-p	RBM4-210	RNA binding motif protein 4	other rna binding domain containing
RBM4	RBM4	human	Q9BWF3	40.31	465017	Y345-p	AAARNsLyDMARyER		NA	6	221	227	Y	RBM4-Y345-p	RBM4-345	RNA binding motif protein 4	other rna binding domain containing
RBM4	RBM4	human	Q9BWF3	40.31	475390	Y205-p	RTPyTMSyGDsLyyN		NA	NA	3	3	Y	RBM4-Y205-p	RBM4-205	RNA binding motif protein 4	other rna binding domain containing
RBM4	RBM4	human	Q9BWF3	40.31	3675537	Y37-p	ECDIIkNyGFVHIED	RRM_1	NA	3	11	14	Y	RBM4-Y37-p	RBM4-37	RNA binding motif protein 4	other rna binding domain containing
RBM4	RBM4	human	Q9BWF3	40.31	473947	Y303-p	VTAAStSyYGRDRsP		NA	1	11	12	Y	RBM4-Y303-p	RBM4-303	RNA binding motif protein 4	other rna binding domain containing
RBM4	RBM4	human	Q9BWF3	40.31	454064	Y190-p	VADLTEQyNEQyGAV		NA	3	123	126	Y	RBM4-Y190-p	RBM4-190	RNA binding motif protein 4	other rna binding domain containing
RBM4	RBM4	human	Q9BWF3	40.31	454065	Y194-p	TEQyNEQyGAVRTPy		NA	13	290	303	Y	RBM4-Y194-p	RBM4-194	RNA binding motif protein 4	other rna binding domain containing
RBM4	RBM4	human	Q9BWF3	40.31	3411472	Y355-p	ARyEREQyADrARyS		NA	NA	83	83	Y	RBM4-Y355-p	RBM4-355	RNA binding motif protein 4	other rna binding domain containing
RBM4	RBM4	human	Q9BWF3	40.31	3457810	Y361-p	QyADrARySAF____		NA	1	2	3	Y	RBM4-Y361-p	RBM4-361	RNA binding motif protein 4	other rna binding domain containing
RBM47	RBM47	human	A0AV96	64.1	15229699	Y522-p	GRPItPVyTVAPNVQ		NA	NA	4	4	Y	RBM47-Y522-p	RBM47-522	RNA binding motif protein 47	other rna binding domain containing
RBM47	RBM47	human	A0AV96	64.1	22779500	Y283-p	RVKKIRDyAFVHFTS	RRM_1	NA	NA	7	7	Y	RBM47-Y283-p	RBM47-283	RNA binding motif protein 47	other rna binding domain containing
RBMXL1	RBMXL1	human	Q96E39	42.14	4115507	Y320-p	ysssrDGyGGsRDsy		NA	1	5	6	Y	RBMXL1-Y320-p	RBMXL1-320	RNA binding motif protein, X-linked-like 1	other rna binding domain containing
RBMXL1	RBMXL1	human	Q96E39	42.14	3422800	Y134-p	GHMDDGGysMNFNMs		NA	8	93	101	Y	RBMXL1-Y134-p	RBMXL1-134	RNA binding motif protein, X-linked-like 1	other rna binding domain containing
RBMXL1	RBMXL1	human	Q96E39	42.14	3462110	Y190-p	LSrGrDsyGGPPrRE	RBM1CTR	NA	NA	13	13	Y	RBMXL1-Y190-p	RBMXL1-190	RNA binding motif protein, X-linked-like 1	other rna binding domain containing
RBMXL1	RBMXL1	human	Q96E39	42.14	3474760	Y310-p	syGGssRyDDysssr		NA	NA	20	20	Y	RBMXL1-Y310-p	RBMXL1-310	RNA binding motif protein, X-linked-like 1	other rna binding domain containing
RBMXL1	RBMXL1	human	Q96E39	42.14	15414268	Y304-p	TrGPPPsyGGssRyD		NA	1	3	4	Y	RBMXL1-Y304-p	RBMXL1-304	RNA binding motif protein, X-linked-like 1	other rna binding domain containing
RBMXL1	RBMXL1	human	Q96E39	42.14	3415846	Y285-p	GGsyRDsyEsyGNsr		NA	2	135	137	Y	RBMXL1-Y285-p	RBMXL1-285	RNA binding motif protein, X-linked-like 1	other rna binding domain containing
RBMXL1	RBMXL1	human	Q96E39	42.14	3411458	Y272-p	GYGRDRDysDHPsGG		NA	7	129	136	Y	RBMXL1-Y272-p	RBMXL1-272	RNA binding motif protein, X-linked-like 1	other rna binding domain containing
RBMXL1	RBMXL1	human	Q96E39	42.14	3557625	Y241-p	yAPPPRDytyRDyGH		NA	NA	3	3	Y	RBMXL1-Y241-p	RBMXL1-241	RNA binding motif protein, X-linked-like 1	other rna binding domain containing
RBMXL1	RBMXL1	human	Q96E39	42.14	3557617	Y225-p	DsyssRDyPSSRDtR		NA	1	11	12	Y	RBMXL1-Y225-p	RBMXL1-225	RNA binding motif protein, X-linked-like 1	other rna binding domain containing
RBMXL1	RBMXL1	human	Q96E39	42.14	3411462	Y313-p	GssRyDDysssrDGy		NA	1	63	64	Y	RBMXL1-Y313-p	RBMXL1-313	RNA binding motif protein, X-linked-like 1	other rna binding domain containing
RBMXL1	RBMXL1	human	Q96E39	42.14	3450293	Y206-p	LPSRRDVyLsPRDDG	RBM1CTR	NA	8	91	99	Y	RBMXL1-Y206-p	RBMXL1-206	RNA binding motif protein, X-linked-like 1	other rna binding domain containing
RBMXL1	RBMXL1	human	Q96E39	42.14	3739947	Y281-p	DHPsGGsyRDsyEsy		NA	1	2	3	Y	RBMXL1-Y281-p	RBMXL1-281	RNA binding motif protein, X-linked-like 1	other rna binding domain containing
RBMXL1	RBMXL1	human	Q96E39	42.14	3954778	Y335-p	sSSRsDLySsCDRVG		NA	2	18	20	Y	RBMXL1-Y335-p	RBMXL1-335	RNA binding motif protein, X-linked-like 1	other rna binding domain containing
RBMXL1	RBMXL1	human	Q96E39	42.14	3557621	Y234-p	SSRDtRDyAPPPRDy		NA	1	59	60	Y	RBMXL1-Y234-p	RBMXL1-234	RNA binding motif protein, X-linked-like 1	other rna binding domain containing
RBMXL1	RBMXL1	human	Q96E39	42.14	3639657	Y288-p	yRDsyEsyGNsrSAP		NA	1	59	60	Y	RBMXL1-Y288-p	RBMXL1-288	RNA binding motif protein, X-linked-like 1	other rna binding domain containing
RBMXL1	RBMXL1	human	Q96E39	42.14	3492415	Y220-p	GystkDsyssRDyPS		NA	NA	33	33	Y	RBMXL1-Y220-p	RBMXL1-220	RNA binding motif protein, X-linked-like 1	other rna binding domain containing
RBMXL1	RBMXL1	human	Q96E39	42.14	3562748	Y246-p	RDytyRDyGHsssRD		NA	1	23	24	Y	RBMXL1-Y246-p	RBMXL1-246	RNA binding motif protein, X-linked-like 1	other rna binding domain containing
RBMXL1	RBMXL1	human	Q96E39	42.14	3422804	Y214-p	LsPRDDGystkDsys	RBM1CTR	NA	5	128	133	Y	RBMXL1-Y214-p	RBMXL1-214	RNA binding motif protein, X-linked-like 1	other rna binding domain containing
RBMXL1	RBMXL1	human	Q96E39	42.14	3443310	Y255-p	HsssRDDyPsRGYGD		NA	4	64	68	Y	RBMXL1-Y255-p	RBMXL1-255	RNA binding motif protein, X-linked-like 1	other rna binding domain containing
RBMXL1	RBMXL1	human	Q96E39	42.14	3739037	Y243-p	PPPRDytyRDyGHss		NA	3	9	12	Y	RBMXL1-Y243-p	RBMXL1-243	RNA binding motif protein, X-linked-like 1	other rna binding domain containing
RNF213	RNF213	human	Q63HN8	591.41	477619	Y4034-p	SEQMICPyCLTALPD	zf-C3HC4	NA	1	3	4	Y	RNF213-Y4034-p	RNF213-4034	ring finger protein 213	other rna binding domain containing
RNF213	RNF213	human	Q63HN8	591.41	477621	Y4719-p	NPVAkIIyGDPVTFL		NA	1	9	10	Y	RNF213-Y4719-p	RNF213-4719	ring finger protein 213	other rna binding domain containing
RNF213	RNF213	human	Q63HN8	591.41	477622	Y4751-p	RKRITVEyLQHIVEQ		NA	1	2	3	Y	RNF213-Y4751-p	RNF213-4751	ring finger protein 213	other rna binding domain containing
RNF213	RNF213	human	Q63HN8	591.41	477620	Y4225-p	ANEASVEyLQEVARI		NA	1	2	3	Y	RNF213-Y4225-p	RNF213-4225	ring finger protein 213	other rna binding domain containing
RNF213	RNF213	human	Q63HN8	591.41	477623	Y4896-p	RLHNEIVyAVEKLSK		NA	1	2	3	Y	RNF213-Y4896-p	RNF213-4896	ring finger protein 213	other rna binding domain containing
ZC3H13	ZC3H13	human	Q5T200	196.64	15226771	Y53-p	LkTGNCLyGNTCRFV	zf-CCCH	NA	NA	23	23	Y	ZC3H13-Y53-p	ZC3H13-53	zinc finger CCCH-type containing 13	other rna binding domain containing
ZC3H13	ZC3H13	human	Q5T200	196.64	463730	Y592-p	SHSSNSNyHDsWETR		NA	NA	9	9	Y	ZC3H13-Y592-p	ZC3H13-592	zinc finger CCCH-type containing 13	other rna binding domain containing
ZC3H13	ZC3H13	human	Q5T200	196.64	40433702	Y608-p	SYPERDRyPERDNRD		NA	NA	4	4	Y	ZC3H13-Y608-p	ZC3H13-608	zinc finger CCCH-type containing 13	other rna binding domain containing
ZC3H18	ZC3H18	human	Q86VM9	106.38	463768	Y398-p	QytEtEPyHNYRERE		NA	2	3	5	Y	ZC3H18-Y398-p	ZC3H18-398	zinc finger CCCH-type containing 18	other rna binding domain containing
ZC3H18	ZC3H18	human	Q86VM9	106.38	3481026	Y371-p	LEPyADPyyDyEIER		NA	NA	4	4	Y	ZC3H18-Y371-p	ZC3H18-371	zinc finger CCCH-type containing 18	other rna binding domain containing
ZC3H18	ZC3H18	human	Q86VM9	106.38	3481032	Y372-p	EPyADPyyDyEIERF		NA	NA	6	6	Y	ZC3H18-Y372-p	ZC3H18-372	zinc finger CCCH-type containing 18	other rna binding domain containing
ZC3H18	ZC3H18	human	Q86VM9	106.38	4104584	Y130-p	LDEHELDyDEEVPEE		NA	1	4	5	Y	ZC3H18-Y130-p	ZC3H18-130	zinc finger CCCH-type containing 18	other rna binding domain containing
ZC3H18	ZC3H18	human	Q86VM9	106.38	5606817	Y374-p	yADPyyDyEIERFWr		NA	NA	8	8	Y	ZC3H18-Y374-p	ZC3H18-374	zinc finger CCCH-type containing 18	other rna binding domain containing
ZC3H18	ZC3H18	human	Q86VM9	106.38	463766	Y385-p	RFWrGGQyENFRVQy		NA	5	72	77	Y	ZC3H18-Y385-p	ZC3H18-385	zinc finger CCCH-type containing 18	other rna binding domain containing
ZC3H18	ZC3H18	human	Q86VM9	106.38	463767	Y392-p	yENFRVQytEtEPyH		NA	NA	10	10	Y	ZC3H18-Y392-p	ZC3H18-392	zinc finger CCCH-type containing 18	other rna binding domain containing
ZC3H4	ZC3H4	human	Q9UPT8	140.26	7366812	Y1218-p	PTDRYNSyNRPRPKA		1	NA	NA	0	Y	ZC3H4-Y1218-p	ZC3H4-1218	zinc finger CCCH-type containing 4	other rna binding domain containing
ZC3H4	ZC3H4	human	Q9UPT8	140.26	3425770	Y162-p	yREysPPyAPsHQQy		NA	NA	5	5	Y	ZC3H4-Y162-p	ZC3H4-162	zinc finger CCCH-type containing 4	other rna binding domain containing
ZC3H4	ZC3H4	human	Q9UPT8	140.26	477406	Y247-p	SRGRGRGyRGRGSRG		1	NA	1	1	Y	ZC3H4-Y247-p	ZC3H4-247	zinc finger CCCH-type containing 4	other rna binding domain containing
ZC3H4	ZC3H4	human	Q9UPT8	140.26	4742140	Y806-p	EGDtGNWyssDEDEG		NA	1	4	5	Y	ZC3H4-Y806-p	ZC3H4-806	zinc finger CCCH-type containing 4	other rna binding domain containing
ZC3H4	ZC3H4	human	Q9UPT8	140.26	3216264	Y155-p	SEKGHRKyREysPPy		NA	1	3	4	Y	ZC3H4-Y155-p	ZC3H4-155	zinc finger CCCH-type containing 4	other rna binding domain containing
ZC3H4	ZC3H4	human	Q9UPT8	140.26	463732	Y364-p	MNDDEDFyDEDMGDG		NA	NA	10	10	Y	ZC3H4-Y364-p	ZC3H4-364	zinc finger CCCH-type containing 4	other rna binding domain containing
ZC3H4	ZC3H4	human	Q9UPT8	140.26	3425765	Y158-p	GHRKyREysPPyAPs		1	2	5	7	Y	ZC3H4-Y158-p	ZC3H4-158	zinc finger CCCH-type containing 4	other rna binding domain containing
ZC3HAV1	ZAP	human	Q7Z2W4	101.43	467000	Y690-p	PTFVPQWyVQQMkRG		NA	NA	163	163	Y	ZC3HAV1-Y690-p	ZC3HAV1-690	zinc finger CCCH-type, antiviral 1	other rna binding domain containing
ZC3HAV1	ZAP	human	Q7Z2W4	101.43	3553285	Y642-p	SSYLESLyQSCPRGV	WWE	NA	1	6	7	Y	ZC3HAV1-Y642-p	ZC3HAV1-642	zinc finger CCCH-type, antiviral 1	other rna binding domain containing
ZC3HAV1	ZAP	human	Q7Z2W4	101.43	464479	Y348-p	HGNPGstyLASNSts		NA	2	35	37	Y	ZC3HAV1-Y348-p	ZC3HAV1-348	zinc finger CCCH-type, antiviral 1	other rna binding domain containing
ZC3HAV1	ZAP	human	Q7Z2W4	101.43	23074325	Y740-p	IHHLHPEyVRVSEHF	PARP	NA	NA	4	4	Y	ZC3HAV1-Y740-p	ZC3HAV1-740	zinc finger CCCH-type, antiviral 1	other rna binding domain containing
ZC3HAV1	ZAP	human	Q7Z2W4	101.43	454828	Y410-p	tGLLssDyRIINGkS		NA	11	261	272	Y	ZC3HAV1-Y410-p	ZC3HAV1-410	zinc finger CCCH-type, antiviral 1	other rna binding domain containing
ZC3HAV1	ZAP	human	Q7Z2W4	101.43	464478	Y299-p	DLtRkFtyLGsQDRA		NA	7	227	234	Y	ZC3HAV1-Y299-p	ZC3HAV1-299	zinc finger CCCH-type, antiviral 1	other rna binding domain containing
ZFR	ZFR	human	Q96KR1	117.01	23075164	Y143-p	TQNYQDSySYVrstA		NA	NA	4	4	Y	ZFR-Y143-p	ZFR-143	zinc finger RNA binding protein	other rna binding domain containing
ZFR	ZFR	human	Q96KR1	117.01	15416907	Y155-p	stAPAVAyDSkQYYQ		NA	NA	4	4	Y	ZFR-Y155-p	ZFR-155	zinc finger RNA binding protein	other rna binding domain containing
ZFR	ZFR	human	Q96KR1	117.01	473005	Y194-p	QTAPKAGysQGATQy		NA	1	2	3	Y	ZFR-Y194-p	ZFR-194	zinc finger RNA binding protein	other rna binding domain containing
ZFR	ZFR	human	Q96KR1	117.01	473006	Y201-p	ysQGATQytQAQQTR		NA	1	4	5	Y	ZFR-Y201-p	ZFR-201	zinc finger RNA binding protein	other rna binding domain containing
ZFR	ZFR	human	Q96KR1	117.01	464531	Y667-p	RRYEEDMyWRRMEEE		NA	1	2	3	Y	ZFR-Y667-p	ZFR-667	zinc finger RNA binding protein	other rna binding domain containing
ZFR	ZFR	human	Q96KR1	117.01	34426608	Y118-p	TAHTATDyGyTQRQQ		NA	1	2	3	Y	ZFR-Y118-p	ZFR-118	zinc finger RNA binding protein	other rna binding domain containing
ZMYM3	ZNF261	human	Q14202	152.38	457346	Y567-p	NkVDRTVyQFCSPSC	zf-FCS	NA	NA	3	3	Y	ZMYM3-Y567-p	ZMYM3-567	zinc finger, MYM-type 3	other rna binding domain containing
ZNF326	ZNF326	human	Q5BKZ1	65.65	455115	Y136-p	GSsWEAPysrSkLrP		NA	3	18	21	Y	ZNF326-Y136-p	ZNF326-136	zinc finger protein 326	other rna binding domain containing
ZNF326	ZNF326	human	Q5BKZ1	65.65	474453	Y74-p	GGsRFGPyEsyDsRs		NA	2	9	11	Y	ZNF326-Y74-p	ZNF326-74	zinc finger protein 326	other rna binding domain containing
ZNF326	ZNF326	human	Q5BKZ1	65.65	464464	Y93-p	RDLYRsGyGFNEPEQ		NA	3	4	7	Y	ZNF326-Y93-p	ZNF326-93	zinc finger protein 326	other rna binding domain containing
DDX17	DDX17	human	Q92841	80.27	463189	Y75-p	rAPLPDLyPFGtMrG		NA	1	16	17	Y	DDX17-Y75-p	DDX17-75	DEAD (Asp-Glu-Ala-Asp) box polypeptide 17	pre-mRNA/mRNA binding proteins
DDX17	DDX17	human	Q92841	80.27	476998	Y567-p	GGGGrSRyrttssAN		NA	NA	4	4	Y	DDX17-Y567-p	DDX17-567	DEAD (Asp-Glu-Ala-Asp) box polypeptide 17	pre-mRNA/mRNA binding proteins
DDX17	DDX17	human	Q92841	80.27	15230682	Y660-p	QEyGAGTyGASSTTS		NA	NA	7	7	Y	DDX17-Y660-p	DDX17-660	DEAD (Asp-Glu-Ala-Asp) box polypeptide 17	pre-mRNA/mRNA binding proteins
DDX17	DDX17	human	Q92841	80.27	464884	Y279-p	RLkStCIyGGAPkGP	DEAD	NA	14	434	448	Y	DDX17-Y279-p	DDX17-279	DEAD (Asp-Glu-Ala-Asp) box polypeptide 17	pre-mRNA/mRNA binding proteins
DDX17	DDX17	human	Q92841	80.27	460127	Y580-p	ANNPNLMyQDECDRR		NA	3	109	112	Y	DDX17-Y580-p	DDX17-580	DEAD (Asp-Glu-Ala-Asp) box polypeptide 17	pre-mRNA/mRNA binding proteins
DDX3X	DDX3	human	O00571	73.24	461917	Y266-p	RyGRRkQyPISLVLA	DEAD	NA	3	13	16	Y	DDX3X-Y266-p	DDX3X-266	DEAD (Asp-Glu-Ala-Asp) box polypeptide 3, X-linked	pre-mRNA/mRNA binding proteins
DDX3X	DDX3	human	O00571	73.24	461028	Y243-p	LPILSQIySDGPGEA	DEAD	NA	2	5	7	Y	DDX3X-Y243-p	DDX3X-243	DEAD (Asp-Glu-Ala-Asp) box polypeptide 3, X-linked	pre-mRNA/mRNA binding proteins
DDX3X	DDX3	human	O00571	73.24	473345	Y283-p	RELAVQIyEEARKFS	DEAD	NA	3	6	9	Y	DDX3X-Y283-p	DDX3X-283	DEAD (Asp-Glu-Ala-Asp) box polypeptide 3, X-linked	pre-mRNA/mRNA binding proteins
DDX3X	DDX3	human	O00571	73.24	473346	Y466-p	DFLyHEGyACTSIHG	Helicase_C	NA	NA	4	4	Y	DDX3X-Y466-p	DDX3X-466	DEAD (Asp-Glu-Ala-Asp) box polypeptide 3, X-linked	pre-mRNA/mRNA binding proteins
DDX3X	DDX3	human	O00571	73.24	463196	Y301-p	RVRPCVVyGGADIGQ	DEAD	NA	1	108	109	Y	DDX3X-Y301-p	DDX3X-301	DEAD (Asp-Glu-Ala-Asp) box polypeptide 3, X-linked	pre-mRNA/mRNA binding proteins
DDX3X	DDX3	human	O00571	73.24	448983	Y104-p	DDrGrsDyDGIGsrG		NA	19	864	883	Y	DDX3X-Y104-p	DDX3X-104	DEAD (Asp-Glu-Ala-Asp) box polypeptide 3, X-linked	pre-mRNA/mRNA binding proteins
DDX3X	DDX3	human	O00571	73.24	460461	Y462-p	DsLEDFLyHEGyACT	Helicase_C	NA	3	168	171	Y	DDX3X-Y462-p	DDX3X-462	DEAD (Asp-Glu-Ala-Asp) box polypeptide 3, X-linked	pre-mRNA/mRNA binding proteins
DDX3X	DDX3	human	O00571	73.24	459430	Y580-p	NMAyEHHykGSSrGr		NA	NA	3	3	Y	DDX3X-Y580-p	DDX3X-580	DEAD (Asp-Glu-Ala-Asp) box polypeptide 3, X-linked	pre-mRNA/mRNA binding proteins
DDX3X	DDX3	human	O00571	73.24	5205677	Y602-p	GGFGArDyrQssGAs		NA	NA	6	6	Y	DDX3X-Y602-p	DDX3X-602	DEAD (Asp-Glu-Ala-Asp) box polypeptide 3, X-linked	pre-mRNA/mRNA binding proteins
DDX3X	DDX3	human	O00571	73.24	463195	Y53-p	REATkGFyDkDSSGW		NA	3	79	82	Y	DDX3X-Y53-p	DDX3X-53	DEAD (Asp-Glu-Ala-Asp) box polypeptide 3, X-linked	pre-mRNA/mRNA binding proteins
DDX3X	DDX3	human	O00571	73.24	448982	Y69-p	sskDkDAyssFGsrs		NA	22	568	590	Y	DDX3X-Y69-p	DDX3X-69	DEAD (Asp-Glu-Ala-Asp) box polypeptide 3, X-linked	pre-mRNA/mRNA binding proteins
DDX5	DDX5	human	P17844	69.15	478485	Y595-p	MNQQAyAyPATAAAP		1	1	NA	1	Y	DDX5-Y595-p	DDX5-595	DEAD (Asp-Glu-Ala-Asp) box polypeptide 5	pre-mRNA/mRNA binding proteins
DDX5	DDX5	human	P17844	69.15	473351	Y442-p	STktGtAyTFFtPNN		NA	2	3	5	Y	DDX5-Y442-p	DDX5-442	DEAD (Asp-Glu-Ala-Asp) box polypeptide 5	pre-mRNA/mRNA binding proteins
DDX5	DDX5	human	P17844	69.15	3504088	Y535-p	AKTQNGVySAANYTN		NA	NA	6	6	Y	DDX5-Y535-p	DDX5-535	DEAD (Asp-Glu-Ala-Asp) box polypeptide 5	pre-mRNA/mRNA binding proteins
DDX5	DDX5	human	P17844	69.15	463200	Y518-p	RENyDrGyssLLkRD	P68HR	NA	3	22	25	Y	DDX5-Y518-p	DDX5-518	DEAD (Asp-Glu-Ala-Asp) box polypeptide 5	pre-mRNA/mRNA binding proteins
DDX5	DDX5	human	P17844	69.15	3457764	Y514-p	tFrDRENyDrGyssL	P68HR	NA	NA	14	14	Y	DDX5-Y514-p	DDX5-514	DEAD (Asp-Glu-Ala-Asp) box polypeptide 5	pre-mRNA/mRNA binding proteins
DDX5	DDX5	human	P17844	69.15	470084	Y593-p	NGMNQQAyAyPATAA		4	2	1	3	Y	DDX5-Y593-p	DDX5-593	DEAD (Asp-Glu-Ala-Asp) box polypeptide 5	pre-mRNA/mRNA binding proteins
DDX5	DDX5	human	P17844	69.15	456530	Y202-p	RLkstCIyGGAPkGP	DEAD	NA	14	434	448	Y	DDX5-Y202-p	DDX5-202	DEAD (Asp-Glu-Ala-Asp) box polypeptide 5	pre-mRNA/mRNA binding proteins
DDX5	DDX5	human	P17844	69.15	450533	Y297-p	AEDFLKDyIHINIGA		NA	1	2	3	Y	DDX5-Y297-p	DDX5-297	DEAD (Asp-Glu-Ala-Asp) box polypeptide 5	pre-mRNA/mRNA binding proteins
DDX5	DDX5	human	P17844	69.15	4000228	Y416-p	DVkFVINyDYPNsSE	Helicase_C	NA	NA	4	4	Y	DDX5-Y416-p	DDX5-416	DEAD (Asp-Glu-Ala-Asp) box polypeptide 5	pre-mRNA/mRNA binding proteins
DDX5	DDX5	human	P17844	69.15	457567	Y244-p	TNLRRTtyLVLDEAD	DEAD	NA	3	NA	3	Y	DDX5-Y244-p	DDX5-244	DEAD (Asp-Glu-Ala-Asp) box polypeptide 5	pre-mRNA/mRNA binding proteins
EWSR1	EWS	human	Q01844	68.48	463305	Y278-p	HPSSMGVyGQESGGF		1	2	2	4	Y	EWSR1-Y278-p	EWSR1-278	Ewing sarcoma breakpoint region 1	pre-mRNA/mRNA binding proteins
EWSR1	EWS	human	Q01844	68.48	20473605	Y656-p	QERRDRPy_______		1	NA	NA	0	Y	EWSR1-Y656-p	EWSR1-656	Ewing sarcoma breakpoint region 1	pre-mRNA/mRNA binding proteins
EWSR1	EWS	human	Q01844	68.48	463306	Y417-p	KGDATVSyEDPPtAk	RRM_1	NA	2	12	14	Y	EWSR1-Y417-p	EWSR1-417	Ewing sarcoma breakpoint region 1	pre-mRNA/mRNA binding proteins
KHDRBS1	KHDRBS1	human	Q07666	48.23	456716	Y440-p	GAyREHPyGry____		NA	NA	22	22	Y	KHDRBS1-Y440-p	KHDRBS1-440	KH domain containing, RNA binding, signal transduction associated 1	pre-mRNA/mRNA binding proteins
KHDRBS1	KHDRBS1	human	Q07666	48.23	460170	Y397-p	sQGDSEyyDYGHGEV	Sam68-YY	NA	1	4	5	Y	KHDRBS1-Y397-p	KHDRBS1-397	KH domain containing, RNA binding, signal transduction associated 1	pre-mRNA/mRNA binding proteins
KHDRBS1	KHDRBS1	human	Q07666	48.23	23141553	Y411-p	VQDSyEAyGQDDWNG	Sam68-YY	NA	NA	3	3	Y	KHDRBS1-Y411-p	KHDRBS1-411	KH domain containing, RNA binding, signal transduction associated 1	pre-mRNA/mRNA binding proteins
KHDRBS1	KHDRBS1	human	Q07666	48.23	15230901	Y366-p	PPPAPEtyEEyGyDD	Sam68-YY	NA	NA	5	5	Y	KHDRBS1-Y366-p	KHDRBS1-366	KH domain containing, RNA binding, signal transduction associated 1	pre-mRNA/mRNA binding proteins
KHDRBS1	KHDRBS1	human	Q07666	48.23	473977	Y371-p	EtyEEyGyDDtyAEQ	Sam68-YY	NA	1	2	3	Y	KHDRBS1-Y371-p	KHDRBS1-371	KH domain containing, RNA binding, signal transduction associated 1	pre-mRNA/mRNA binding proteins
KHDRBS1	KHDRBS1	human	Q07666	48.23	456717	Y435-p	ARPVkGAyREHPyGr		NA	2	41	43	Y	KHDRBS1-Y435-p	KHDRBS1-435	KH domain containing, RNA binding, signal transduction associated 1	pre-mRNA/mRNA binding proteins
KHDRBS1	KHDRBS1	human	Q07666	48.23	473980	Y408-p	HGEVQDSyEAyGQDD	Sam68-YY	NA	NA	6	6	Y	KHDRBS1-Y408-p	KHDRBS1-408	KH domain containing, RNA binding, signal transduction associated 1	pre-mRNA/mRNA binding proteins
KHDRBS1	KHDRBS1	human	Q07666	48.23	473978	Y375-p	EyGyDDtyAEQSyEG	Sam68-YY	NA	1	2	3	Y	KHDRBS1-Y375-p	KHDRBS1-375	KH domain containing, RNA binding, signal transduction associated 1	pre-mRNA/mRNA binding proteins
KHDRBS1	KHDRBS1	human	Q07666	48.23	23141550	Y369-p	APEtyEEyGyDDtyA	Sam68-YY	NA	NA	5	5	Y	KHDRBS1-Y369-p	KHDRBS1-369	KH domain containing, RNA binding, signal transduction associated 1	pre-mRNA/mRNA binding proteins
KHDRBS1	KHDRBS1	human	Q07666	48.23	460169	Y396-p	QsQGDSEyyDYGHGE	Sam68-YY	NA	1	8	9	Y	KHDRBS1-Y396-p	KHDRBS1-396	KH domain containing, RNA binding, signal transduction associated 1	pre-mRNA/mRNA binding proteins
NCBP2	NCBP2	human	P52298	18	463857	Y14-p	kALRSDsyVELsQYR		NA	4	31	35	Y	NCBP2-Y14-p	NCBP2-14	nuclear cap binding protein subunit 2, 20kDa	pre-mRNA/mRNA binding proteins
NCBP2	NCBP2	human	P52298	18	3542467	Y142-p	RDEyrQDyDAGrGGY		NA	NA	9	9	Y	NCBP2-Y142-p	NCBP2-142	nuclear cap binding protein subunit 2, 20kDa	pre-mRNA/mRNA binding proteins
NUMA1	NuMA-1	human	Q14980	238.26	463917	Y1836-p	dsANssFystRsAPA		NA	5	39	44	Y	NUMA1-Y1836-p	NUMA1-1836	nuclear mitotic apparatus protein 1	pre-mRNA/mRNA binding proteins
NUMA1	NuMA-1	human	Q14980	238.26	449717	Y1774-p	VEsLEsLyFtPIPAR		1	9	79	88	Y	NUMA1-Y1774-p	NUMA1-1774	nuclear mitotic apparatus protein 1	pre-mRNA/mRNA binding proteins
NUMA1	NuMA-1	human	Q14980	238.26	3196655	Y1865-p	ArLGsPDyGNsALLs		NA	1	5	6	Y	NUMA1-Y1865-p	NUMA1-1865	nuclear mitotic apparatus protein 1	pre-mRNA/mRNA binding proteins
PABPC1	PABP 1	human	P11940	70.67	3455177	Y422-p	QTQNrAAyYPPSQIA		NA	1	21	22	Y	PABPC1-Y422-p	PABPC1-422	poly(A) binding protein, cytoplasmic 1	pre-mRNA/mRNA binding proteins
PABPC1	PABP 1	human	P11940	70.67	463945	Y382-p	QAHLTNQyMQrMASV		NA	1	24	25	Y	PABPC1-Y382-p	PABPC1-382	poly(A) binding protein, cytoplasmic 1	pre-mRNA/mRNA binding proteins
PABPC1	PABP 1	human	P11940	70.67	454744	Y116-p	SIDNkALyDTFsAFG	RRM_1	NA	1	23	24	Y	PABPC1-Y116-p	PABPC1-116	poly(A) binding protein, cytoplasmic 1	pre-mRNA/mRNA binding proteins
PABPC1	PABP 1	human	P11940	70.67	22777774	Y291-p	kQDRITRyQGVNLyV		NA	NA	10	10	Y	PABPC1-Y291-p	PABPC1-291	poly(A) binding protein, cytoplasmic 1	pre-mRNA/mRNA binding proteins
PABPC1	PABP 1	human	P11940	70.67	15229418	Y400-p	PNPVINPyQPAPPSG		NA	NA	11	11	Y	PABPC1-Y400-p	PABPC1-400	poly(A) binding protein, cytoplasmic 1	pre-mRNA/mRNA binding proteins
PABPC1	PABP 1	human	P11940	70.67	22777777	Y511-p	AVrTVPQykyAAGVr		NA	NA	10	10	Y	PABPC1-Y511-p	PABPC1-511	poly(A) binding protein, cytoplasmic 1	pre-mRNA/mRNA binding proteins
PABPC1	PABP 1	human	P11940	70.67	463944	Y297-p	RyQGVNLyVkNLDDG	RRM_1	NA	1	42	43	Y	PABPC1-Y297-p	PABPC1-297	poly(A) binding protein, cytoplasmic 1	pre-mRNA/mRNA binding proteins
PABPC1	PABP 1	human	P11940	70.67	22777768	Y262-p	ELNGkQIyVGRAQKk	RRM_1	NA	NA	12	12	Y	PABPC1-Y262-p	PABPC1-262	poly(A) binding protein, cytoplasmic 1	pre-mRNA/mRNA binding proteins
PABPC1	PABP 1	human	P11940	70.67	457273	Y56-p	RRsLGyAyVNFQQPA	RRM_1	NA	2	19	21	Y	PABPC1-Y56-p	PABPC1-56	poly(A) binding protein, cytoplasmic 1	pre-mRNA/mRNA binding proteins
PABPC1	PABP 1	human	P11940	70.67	38484815	Y513-p	rTVPQykyAAGVrNP		NA	NA	3	3	Y	PABPC1-Y513-p	PABPC1-513	poly(A) binding protein, cytoplasmic 1	pre-mRNA/mRNA binding proteins
PABPC1	PABP 1	human	P11940	70.67	22777771	Y194-p	AkEFtNVyIkNFGED	RRM_1	NA	NA	4	4	Y	PABPC1-Y194-p	PABPC1-194	poly(A) binding protein, cytoplasmic 1	pre-mRNA/mRNA binding proteins
PABPC1	PABP 1	human	P11940	70.67	450523	Y54-p	ITRRsLGyAyVNFQQ	RRM_1	NA	4	53	57	Y	PABPC1-Y54-p	PABPC1-54	poly(A) binding protein, cytoplasmic 1	pre-mRNA/mRNA binding proteins
PABPC1	PABP 1	human	P11940	70.67	450522	Y364-p	IVAtkPLyVALAQRK	RRM_1	NA	16	509	525	Y	PABPC1-Y364-p	PABPC1-364	poly(A) binding protein, cytoplasmic 1	pre-mRNA/mRNA binding proteins
PABPC4	PABP 4	human	Q13310	70.78	460486	Y364-p	IVGskPLyVALAQRK	RRM_1	NA	3	170	173	Y	PABPC4-Y364-p	PABPC4-364	poly(A) binding protein, cytoplasmic 4 (inducible form)	pre-mRNA/mRNA binding proteins
PABPC4	PABP 4	human	Q13310	70.78	455640	Y54-p	ITRRsLGyAyVNFQQ	RRM_1	NA	3	53	56	Y	PABPC4-Y54-p	PABPC4-54	poly(A) binding protein, cytoplasmic 4 (inducible form)	pre-mRNA/mRNA binding proteins
PABPC4	PABP 4	human	Q13310	70.78	463946	Y382-p	kAHLtNQyMQrVAGM		NA	1	100	101	Y	PABPC4-Y382-p	PABPC4-382	poly(A) binding protein, cytoplasmic 4 (inducible form)	pre-mRNA/mRNA binding proteins
PABPC4	PABP 4	human	Q13310	70.78	22777782	Y194-p	AkEFtNVyIkNFGEE	RRM_1	NA	1	4	5	Y	PABPC4-Y194-p	PABPC4-194	poly(A) binding protein, cytoplasmic 4 (inducible form)	pre-mRNA/mRNA binding proteins
PABPC4	PABP 4	human	Q13310	70.78	464856	Y116-p	SIDNkALyDTFsAFG	RRM_1	NA	1	23	24	Y	PABPC4-Y116-p	PABPC4-116	poly(A) binding protein, cytoplasmic 4 (inducible form)	pre-mRNA/mRNA binding proteins
PABPC4	PABP 4	human	Q13310	70.78	457341	Y56-p	RRsLGyAyVNFQQPA	RRM_1	NA	2	19	21	Y	PABPC4-Y56-p	PABPC4-56	poly(A) binding protein, cytoplasmic 4 (inducible form)	pre-mRNA/mRNA binding proteins
RBM15	RBM15	human	Q96T37	107.19	15422783	Y608-p	AATsVPAyEPLDsLD		NA	1	24	25	Y	RBM15-Y608-p	RBM15-608	RNA binding motif protein 15	pre-mRNA/mRNA binding proteins
RBM15	RBM15	human	Q96T37	107.19	23137923	Y126-p	SSSRLHsyssPstKN		NA	2	4	6	Y	RBM15-Y126-p	RBM15-126	RNA binding motif protein 15	pre-mRNA/mRNA binding proteins
RBM15	RBM15	human	Q96T37	107.19	4724109	Y112-p	sRGGsrEyDTGGGsS		NA	NA	3	3	Y	RBM15-Y112-p	RBM15-112	RNA binding motif protein 15	pre-mRNA/mRNA binding proteins
RBM15	RBM15	human	Q96T37	107.19	464151	Y546-p	QPLPLtHyELVtDAF		NA	1	28	29	Y	RBM15-Y546-p	RBM15-546	RNA binding motif protein 15	pre-mRNA/mRNA binding proteins
RBM15	RBM15	human	Q96T37	107.19	460226	Y251-p	PLKIEAVyVsRRRsR		NA	3	5	8	Y	RBM15-Y251-p	RBM15-251	RNA binding motif protein 15	pre-mRNA/mRNA binding proteins
RBM15	RBM15	human	Q96T37	107.19	13261557	Y266-p	sPLDKDtyPPsAsVV		NA	7	NA	7	Y	RBM15-Y266-p	RBM15-266	RNA binding motif protein 15	pre-mRNA/mRNA binding proteins
RBM15	RBM15	human	Q96T37	107.19	473376	Y336-p	RERDYPFyERVrPAy		NA	1	118	119	Y	RBM15-Y336-p	RBM15-336	RNA binding motif protein 15	pre-mRNA/mRNA binding proteins
RBM39	RNPC2	human	Q14498	59.38	3196190	Y95-p	DRRFRGRyrsPysGP		1	9	10	19	Y	RBM39-Y95-p	RBM39-95	RNA binding motif protein 39	pre-mRNA/mRNA binding proteins
RBM39	RNPC2	human	Q14498	59.38	18014998	Y15-p	EAMLEAPykKDENkL		NA	1	2	3	Y	RBM39-Y15-p	RBM39-15	RNA binding motif protein 39	pre-mRNA/mRNA binding proteins
RBM39	RNPC2	human	Q14498	59.38	12244420	Y99-p	RGRyrsPysGPkFNs		1	1	46	47	Y	RBM39-Y99-p	RBM39-99	RNA binding motif protein 39	pre-mRNA/mRNA binding proteins
RBM39	RNPC2	human	Q14498	59.38	54436203	Y505-p	GKMITAAyVPLPTYH		1	1	NA	1	Y	RBM39-Y505-p	RBM39-505	RNA binding motif protein 39	pre-mRNA/mRNA binding proteins
RBM39	RNPC2	human	Q14498	59.38	54436204	Y475-p	NSAQGNVyVkCPSIA		1	1	NA	1	Y	RBM39-Y475-p	RBM39-475	RNA binding motif protein 39	pre-mRNA/mRNA binding proteins
SRRT	SRRT	human	Q9BXP5	100.67	11169745	Y864-p	DPrAIVEyRDLDAPD		NA	2	19	21	Y	SRRT-Y864-p	SRRT-864	serrate RNA effector molecule homolog (Arabidopsis)	pre-mRNA/mRNA binding proteins
SRRT	SRRT	human	Q9BXP5	100.67	7366807	Y836-p	YGAGrGNyDAFrGQG	ARS2	1	NA	NA	0	Y	SRRT-Y836-p	SRRT-836	serrate RNA effector molecule homolog (Arabidopsis)	pre-mRNA/mRNA binding proteins
SRRT	SRRT	human	Q9BXP5	100.67	7366809	Y92-p	DEHSSDPyHSGYEMP		1	NA	NA	0	Y	SRRT-Y92-p	SRRT-92	serrate RNA effector molecule homolog (Arabidopsis)	pre-mRNA/mRNA binding proteins
SRRT	SRRT	human	Q9BXP5	100.67	7366808	Y798-p	tPQGLMPyGQPRPPI	ARS2	1	NA	NA	0	Y	SRRT-Y798-p	SRRT-798	serrate RNA effector molecule homolog (Arabidopsis)	pre-mRNA/mRNA binding proteins
SRRT	SRRT	human	Q9BXP5	100.67	7366810	Y175-p	AVKRyNDyKLDFRRQ	DUF3546	1	NA	NA	0	Y	SRRT-Y175-p	SRRT-175	serrate RNA effector molecule homolog (Arabidopsis)	pre-mRNA/mRNA binding proteins
SRRT	SRRT	human	Q9BXP5	100.67	4128647	Y58-p	srGEyRDyDRNRRER		NA	NA	3	3	Y	SRRT-Y58-p	SRRT-58	serrate RNA effector molecule homolog (Arabidopsis)	pre-mRNA/mRNA binding proteins
XRN2	XRN2	human	Q9H0D6	108.58	23074070	Y462-p	sNPrQAAyEMrMQNN		NA	NA	3	3	Y	XRN2-Y462-p	XRN2-462	5'-3' exoribonuclease 2	pre-mRNA/mRNA binding proteins
YBX1	YB-1	human	P67809	35.92	449003	Y162-p	PRNyQQNyQNsEsGE		NA	13	308	321	Y	YBX1-Y162-p	YBX1-162	Y box binding protein 1	pre-mRNA/mRNA binding proteins
YBX1	YB-1	human	P67809	35.92	459306	Y145-p	YAADrNHyRRYPRRR		NA	NA	47	47	Y	YBX1-Y145-p	YBX1-145	Y box binding protein 1	pre-mRNA/mRNA binding proteins
YBX1	YB-1	human	P67809	35.92	29656300	Y281-p	QQPPQrryRRNFNyR		1	NA	NA	0	Y	YBX1-Y281-p	YBX1-281	Y box binding protein 1	pre-mRNA/mRNA binding proteins
YBX1	YB-1	human	P67809	35.92	29656301	Y188-p	QAQQrrPyrrRrFPP		1	NA	NA	0	Y	YBX1-Y188-p	YBX1-188	Y box binding protein 1	pre-mRNA/mRNA binding proteins
YBX1	YB-1	human	P67809	35.92	15416754	Y99-p	kkNNPRKyLrsVGDG	CSD	1	2	3	5	Y	YBX1-Y99-p	YBX1-99	Y box binding protein 1	pre-mRNA/mRNA binding proteins
YBX1	YB-1	human	P67809	35.92	459307	Y158-p	RRGPPRNyQQNyQNs		NA	4	148	152	Y	YBX1-Y158-p	YBX1-158	Y box binding protein 1	pre-mRNA/mRNA binding proteins
YBX1	YB-1	human	P67809	35.92	3797344	Y196-p	rrRrFPPyyMrrPYG		NA	1	14	15	Y	YBX1-Y196-p	YBX1-196	Y box binding protein 1	pre-mRNA/mRNA binding proteins
YBX1	YB-1	human	P67809	35.92	3557422	Y287-p	ryRRNFNyRRRRPEN		NA	NA	15	15	Y	YBX1-Y287-p	YBX1-287	Y box binding protein 1	pre-mRNA/mRNA binding proteins
YBX1	YB-1	human	P67809	35.92	448943	Y208-p	PYGrrPQysNPPVQG		NA	10	157	167	Y	YBX1-Y208-p	YBX1-208	Y box binding protein 1	pre-mRNA/mRNA binding proteins
YBX1	YB-1	human	P67809	35.92	3791211	Y197-p	rRrFPPyyMrrPYGr		NA	NA	9	9	Y	YBX1-Y197-p	YBX1-197	Y box binding protein 1	pre-mRNA/mRNA binding proteins
YBX1	YB-1	human	P67809	35.92	466976	Y238-p	rPVrQNMyrGYrPrF		NA	NA	5	5	Y	YBX1-Y238-p	YBX1-238	Y box binding protein 1	pre-mRNA/mRNA binding proteins
YBX1	YB-1	human	P67809	35.92	3797338	Y72-p	WFNVRNGyGFINRND	CSD	NA	NA	20	20	Y	YBX1-Y72-p	YBX1-72	Y box binding protein 1	pre-mRNA/mRNA binding proteins
BCAS2	BCAS2	human	O75934	26.13	3589395	Y207-p	VQLENEIyQIkQQHG	BCAS2	NA	2	9	11	Y	BCAS2-Y207-p	BCAS2-207	breast carcinoma amplified sequence 2	PRP19 complex
BCAS2	BCAS2	human	O75934	26.13	22776916	Y87-p	ELLsMkRyELPAPSs	BCAS2	NA	NA	5	5	Y	BCAS2-Y87-p	BCAS2-87	breast carcinoma amplified sequence 2	PRP19 complex
BCAS2	BCAS2	human	O75934	26.13	15230294	Y23-p	LPYFDQGyEAPGVRE	BCAS2	NA	NA	4	4	Y	BCAS2-Y23-p	BCAS2-23	breast carcinoma amplified sequence 2	PRP19 complex
CDC5L	CDC5L	human	Q99459	92.25	463963	Y511-p	EREIDDtyIEDAADV	Myb_Cef	NA	2	8	10	Y	CDC5L-Y511-p	CDC5L-511	CDC5 cell division cycle 5-like (S. pombe)	PRP19 complex
CDC5L	CDC5L	human	Q99459	92.25	463962	Y459-p	PEDGMADysDPsyVk	Myb_Cef	NA	2	27	29	Y	CDC5L-Y459-p	CDC5L-459	CDC5 cell division cycle 5-like (S. pombe)	PRP19 complex
CDC5L	CDC5L	human	Q99459	92.25	474223	Y464-p	ADysDPsyVkQMERE	Myb_Cef	NA	NA	3	3	Y	CDC5L-Y464-p	CDC5L-464	CDC5 cell division cycle 5-like (S. pombe)	PRP19 complex
CDC5L	CDC5L	human	Q99459	92.25	463961	Y232-p	yDtsEENyQALDADF		NA	3	57	60	Y	CDC5L-Y232-p	CDC5L-232	CDC5 cell division cycle 5-like (S. pombe)	PRP19 complex
HSPA8	HSC70	human	P11142	70.9	450520	Y15-p	GIDLGtTysCVGVFQ	HSP70	NA	2	40	42	Y	HSPA8-Y15-p	HSPA8-15	heat shock 70kDa protein 8	PRP19 complex
HSPA8	HSC70	human	P11142	70.9	5196060	Y149-p	AVVTVPAyFNDsQRQ	HSP70	NA	1	4	5	Y	HSPA8-Y149-p	HSPA8-149	heat shock 70kDa protein 8	PRP19 complex
HSPA8	HSC70	human	P11142	70.9	463403	Y525-p	MVQEAEkykAEDEkQ	HSP70	NA	NA	29	29	Y	HSPA8-Y525-p	HSPA8-525	heat shock 70kDa protein 8	PRP19 complex
HSPA8	HSC70	human	P11142	70.9	473640	Y134-p	MkEIAEAyLGktVtN	HSP70	NA	2	22	24	Y	HSPA8-Y134-p	HSPA8-134	heat shock 70kDa protein 8	PRP19 complex
HSPA8	HSC70	human	P11142	70.9	454960	Y41-p	GNRttPsyVAFtDtE	HSP70	NA	15	347	362	Y	HSPA8-Y41-p	HSPA8-41	heat shock 70kDa protein 8	PRP19 complex
HSPA8	HSC70	human	P11142	70.9	463402	Y107-p	RPkVQVEykGEtksF	HSP70	NA	4	308	312	Y	HSPA8-Y107-p	HSPA8-107	heat shock 70kDa protein 8	PRP19 complex
PLRG1	PLRG1	human	O43660	57.19	9336003	Y52-p	AIkLRNEyGPVLHMP		NA	2	11	13	Y	PLRG1-Y52-p	PLRG1-52	pleiotropic regulator 1 (PRL1 homolog, Arabidopsis)	PRP19 complex
PLRG1	PLRG1	human	O43660	57.19	464049	Y92-p	NQGQEVEyFVAGtHP		NA	4	21	25	Y	PLRG1-Y92-p	PLRG1-92	pleiotropic regulator 1 (PRL1 homolog, Arabidopsis)	PRP19 complex
PQBP1	PQBP1	human	O60828	30.47	458438	Y209-p	DPMDPSSysDAPrGT		NA	NA	13	13	Y	PQBP1-Y209-p	PQBP1-209	polyglutamine binding protein 1	PRP19 complex
PQBP1	PQBP1	human	O60828	30.47	22777889	Y146-p	DRDRERGyDKVDRER		NA	NA	8	8	Y	PQBP1-Y146-p	PQBP1-146	polyglutamine binding protein 1	PRP19 complex
PQBP1	PQBP1	human	O60828	30.47	464064	Y33-p	EEIIAEDyDDDPVDY		NA	1	15	16	Y	PQBP1-Y33-p	PQBP1-33	polyglutamine binding protein 1	PRP19 complex
PRPF19	PRPF19	human	Q9UMS4	55.18	31823502	Y405-p	IAFSENGyYLATAAD	WD40	1	NA	NA	0	Y	PRPF19-Y405-p	PRPF19-405	PRP19/PSO4 pre-mRNA processing factor 19 homolog (S. cerevisiae)	PRP19 complex
WBP11	WBP11	human	Q9Y2W2	70	22781499	Y104-p	EKENPDIykELRkLE		NA	NA	4	4	Y	WBP11-Y104-p	WBP11-104	WW domain binding protein 11	PRP19 complex
WBP11	WBP11	human	Q9Y2W2	70	457499	Y236-p	RRDEDMLysPELAQR		NA	4	84	88	Y	WBP11-Y236-p	WBP11-236	WW domain binding protein 11	PRP19 complex
WBP11	WBP11	human	Q9Y2W2	70	3999349	Y173-p	ILKkTSAyGPPTrAV		NA	NA	27	27	Y	WBP11-Y173-p	WBP11-173	WW domain binding protein 11	PRP19 complex
WBP11	WBP11	human	Q9Y2W2	70	457500	Y630-p	VQTkDDVyEAFMKEM		NA	2	2	4	Y	WBP11-Y630-p	WBP11-630	WW domain binding protein 11	PRP19 complex
WBP11	WBP11	human	Q9Y2W2	70	15416626	Y124-p	kRAQLSQyFDAVKNA		NA	1	9	10	Y	WBP11-Y124-p	WBP11-124	WW domain binding protein 11	PRP19 complex
BUD31	BUD31	human	P41223	17	463254	Y97-p	AkWKkQGyENLCCLR	G10	NA	3	35	38	Y	BUD31-Y97-p	BUD31-97	BUD31 homolog (S. cerevisiae)	PRP19 related
CRNKL1	CRNKL1	human	Q9BZJ0	100.45	15409179	Y265-p	IQRARSIyERALDVD	HAT	NA	NA	3	3	Y	CRNKL1-Y265-p	CRNKL1-265	crooked neck pre-mRNA splicing factor-like 1 (Drosophila)	PRP19 related
ISY1	ISY1 iso1	human	Q9ULR0-1	37.57	990409	Y99-p	KELGGPDyGKVGPKM	Isy1	NA	NA	6	6	Y	ISY1-Y99-p	ISY1-99	ISY1 splicing factor homolog (S. cerevisiae)	PRP19 related
RBM22	RBM22	human	Q9NW64	46.9	460248	Y116-p	kSDVNkEyytQNMER		NA	4	186	190	Y	RBM22-Y116-p	RBM22-116	RNA binding motif protein 22	PRP19 related
RBM22	RBM22	human	Q9NW64	46.9	474321	Y117-p	SDVNkEyytQNMERE		NA	1	44	45	Y	RBM22-Y117-p	RBM22-117	RNA binding motif protein 22	PRP19 related
RBM22	RBM22	human	Q9NW64	46.9	3442694	Y90-p	TCLLDLEyGLPIQVR		NA	NA	100	100	Y	RBM22-Y90-p	RBM22-90	RNA binding motif protein 22	PRP19 related
SNW1	Skip	human	Q13573	61.49	459533	Y433-p	EDEIyNVyDQAWrGG		1	1	59	60	Y	SNW1-Y433-p	SNW1-433	SNW domain containing 1	PRP19 related
SNW1	Skip	human	Q13573	61.49	15415057	Y459-p	KNLDkDMyGDDLEAR		NA	NA	11	11	Y	SNW1-Y459-p	SNW1-459	SNW domain containing 1	PRP19 related
SNW1	Skip	human	Q13573	61.49	464278	Y292-p	AKLAEALyIADRKAR	SKIP_SNW	1	5	64	69	Y	SNW1-Y292-p	SNW1-292	SNW domain containing 1	PRP19 related
SNW1	Skip	human	Q13573	61.49	464279	Y407-p	RTsNEVQyDQrLFNQ		NA	NA	32	32	Y	SNW1-Y407-p	SNW1-407	SNW domain containing 1	PRP19 related
SNW1	Skip	human	Q13573	61.49	15230242	Y448-p	kDMAQsIyRPSKNLD		NA	1	13	14	Y	SNW1-Y448-p	SNW1-448	SNW domain containing 1	PRP19 related
SNW1	Skip	human	Q13573	61.49	459532	Y430-p	AGGEDEIyNVyDQAW		1	3	73	76	Y	SNW1-Y430-p	SNW1-430	SNW domain containing 1	PRP19 related
SNW1	Skip	human	Q13573	61.49	3504103	Y113-p	QSKDkVIyskyTDLV		NA	1	10	11	Y	SNW1-Y113-p	SNW1-113	SNW domain containing 1	PRP19 related
SNW1	Skip	human	Q13573	61.49	459531	Y176-p	DkLAPAQyIrYtPsQ	SKIP_SNW	NA	4	56	60	Y	SNW1-Y176-p	SNW1-176	SNW domain containing 1	PRP19 related
SNW1	Skip	human	Q13573	61.49	13831714	Y98-p	DsEGKIkyDAIARQG		NA	2	8	10	Y	SNW1-Y98-p	SNW1-98	SNW domain containing 1	PRP19 related
XAB2	XAB2	human	Q9HCS7	100.01	22778397	Y469-p	LPARRAEyFDGSEPV		NA	NA	6	6	Y	XAB2-Y469-p	XAB2-469	XPA binding protein 2	PRP19 related
CCAR1	CCAR1	human	Q8IX12	132.82	460702	Y192-p	RVLVEATyNPNMPFK	S1-like	1	NA	NA	0	Y	CCAR1-Y192-p	CCAR1-192	cell division cycle and apoptosis regulator 1	Recruited at A complex
RBM10	RBM10 iso2	human	P98175-2	103.43	464142	Y693-p	SATADAGyAILEKKG		NA	1	2	3	Y	RBM10-Y693-p	RBM10-693	RNA binding motif protein 10	Recruited at A complex
RBM10	RBM10 iso2	human	P98175-2	103.43	7366800	Y16-p	RGDRTGRyGATDRSQ		1	NA	NA	0	Y	RBM10-Y16-p	RBM10-16	RNA binding motif protein 10	Recruited at A complex
RBM10	RBM10 iso2	human	P98175-2	103.43	474150	Y36-p	NRSRDHDyRDMDyRS		NA	NA	6	6	Y	RBM10-Y36-p	RBM10-36	RNA binding motif protein 10	Recruited at A complex
RBM10	RBM10	human	P98175	103.53	464142	Y694-p	sATADAGyAILEKKG		NA	1	6	7	Y	RBM10-Y694-p	RBM10-694	RNA binding motif protein 10	Recruited at A complex
RBM10	RBM10 iso2	human	P98175-2	103.43	473480	Y434-p	SEEPPVDySYYQQDE		1	NA	NA	0	Y	RBM10-Y434-p	RBM10-434	RNA binding motif protein 10	Recruited at A complex
RBM10	RBM10	human	P98175	103.53	474150	Y36-p	NRsRDHDyRDMDyRS		NA	NA	11	11	Y	RBM10-Y36-p	RBM10-36	RNA binding motif protein 10	Recruited at A complex
RBM10	RBM10 iso5	human	P98175-5	110.37	22641112	Y68-p	RPYQDMEyERRGGRG		NA	NA	5	5	Y	RBM10-Y68-p	RBM10-68	RNA binding motif protein 10	Recruited at A complex
RBM10	RBM10 iso2	human	P98175-2	103.43	7326503	Y905-p	LGArGSsyGVTSTES		1	NA	NA	0	Y	RBM10-Y905-p	RBM10-905	RNA binding motif protein 10	Recruited at A complex
RBM10	RBM10 iso2	human	P98175-2	103.43	474151	Y41-p	HDyRDMDyRSYPREy		NA	NA	6	6	Y	RBM10-Y41-p	RBM10-41	RNA binding motif protein 10	Recruited at A complex
RBM10	RBM10	human	P98175	103.53	22780206	Y107-p	GDYRDQDyRtEQGEE		NA	NA	3	3	Y	RBM10-Y107-p	RBM10-107	RNA binding motif protein 10	Recruited at A complex
RBM10	RBM10	human	P98175	103.53	474151	Y41-p	HDyRDMDyRSyPREy		NA	NA	8	8	Y	RBM10-Y41-p	RBM10-41	RNA binding motif protein 10	Recruited at A complex
RBM25	RBM25	human	P49756	100.19	465328	Y441-p	EEDEEDAyERRKLER		NA	NA	18	18	Y	RBM25-Y441-p	RBM25-441	RNA binding motif protein 25	Recruited at A complex
RBM25	RBM25	human	P49756	100.19	464795	Y256-p	PVAPLIPyPLITkED		NA	1	2	3	Y	RBM25-Y256-p	RBM25-256	RNA binding motif protein 25	Recruited at A complex
RBM5	RBM5	human	P52756	92.15	3453849	Y54-p	RGDRyDDyRDyDsPE		NA	NA	3	3	Y	RBM5-Y54-p	RBM5-54	RNA binding motif protein 5	Recruited at A complex
RBM5	RBM5	human	P52756	92.15	473949	Y733-p	FDAGTVNyEQPTKDG		NA	NA	7	7	Y	RBM5-Y733-p	RBM5-733	RNA binding motif protein 5	Recruited at A complex
RBM5	RBM5	human	P52756	92.15	4768534	Y76-p	sDRsEDGyHsDGDyG		NA	2	1	3	Y	RBM5-Y76-p	RBM5-76	RNA binding motif protein 5	Recruited at A complex
RBM5	RBM5	human	P52756	92.15	3453854	Y57-p	RyDDyRDyDsPERER		NA	NA	4	4	Y	RBM5-Y57-p	RBM5-57	RNA binding motif protein 5	Recruited at A complex
RBM5	RBM5	human	P52756	92.15	3445000	Y712-p	AAERREKyGIPEPPE		NA	1	2	3	Y	RBM5-Y712-p	RBM5-712	RNA binding motif protein 5	Recruited at A complex
SF1	SF1	human	Q15637	68.33	476321	Y87-p	sPsPEPIyNsEGKRL	SF1-HH	NA	10	1	11	Y	SF1-Y87-p	SF1-87	splicing factor 1	Recruited at A complex
SUGP1	SF4	human	Q8IWZ8	72.47	465423	Y172-p	DEDEEEDyEQWLEIK		NA	1	32	33	Y	SUGP1-Y172-p	SUGP1-172	SURP and G patch domain containing 1	Recruited at A complex
SUGP1	SF4	human	Q8IWZ8	72.47	465424	Y483-p	VQQHQHGyDsDEEVD		NA	3	15	18	Y	SUGP1-Y483-p	SUGP1-483	SURP and G patch domain containing 1	Recruited at A complex
THRAP3	Trap150	human	Q9Y2W1	108.67	480813	Y328-p	PPstGstyGssQKEE	THRAP3_BCLAF1	NA	3	NA	3	Y	THRAP3-Y328-p	THRAP3-328	thyroid hormone receptor associated protein 3	Recruited at A complex
THRAP3	Trap150	human	Q9Y2W1	108.67	23155099	Y704-p	KsPREPGykAEGkyk	THRAP3_BCLAF1	NA	NA	3	3	Y	THRAP3-Y704-p	THRAP3-704	thyroid hormone receptor associated protein 3	Recruited at A complex
THRAP3	Trap150	human	Q9Y2W1	108.67	3486343	Y881-p	tPksKkyyLHDDrEG		NA	NA	3	3	Y	THRAP3-Y881-p	THRAP3-881	thyroid hormone receptor associated protein 3	Recruited at A complex
THRAP3	Trap150	human	Q9Y2W1	108.67	474486	Y476-p	GkWEGLVyAPPGkEk	THRAP3_BCLAF1	NA	1	103	104	Y	THRAP3-Y476-p	THRAP3-476	thyroid hormone receptor associated protein 3	Recruited at A complex
THRAP3	Trap150	human	Q9Y2W1	108.67	4723732	Y873-p	EEEWDPEytPksKky		NA	2	3	5	Y	THRAP3-Y873-p	THRAP3-873	thyroid hormone receptor associated protein 3	Recruited at A complex
THRAP3	Trap150	human	Q9Y2W1	108.67	480818	Y344-p	AAsGGAAytKRyLEE	THRAP3_BCLAF1	1	NA	5	5	Y	THRAP3-Y344-p	THRAP3-344	thyroid hormone receptor associated protein 3	Recruited at A complex
THRAP3	Trap150	human	Q9Y2W1	108.67	7366806	Y107-p	NrGGYGNyrSNWQNy		1	NA	NA	0	Y	THRAP3-Y107-p	THRAP3-107	thyroid hormone receptor associated protein 3	Recruited at A complex
THRAP3	Trap150	human	Q9Y2W1	108.67	464626	Y228-p	kPWPDAtyGtGsAsR	THRAP3_BCLAF1	NA	1	59	60	Y	THRAP3-Y228-p	THRAP3-228	thyroid hormone receptor associated protein 3	Recruited at A complex
THRAP3	Trap150	human	Q9Y2W1	108.67	4929715	Y68-p	ErNHPrVyQNrDFrG		1	NA	NA	0	Y	THRAP3-Y68-p	THRAP3-68	thyroid hormone receptor associated protein 3	Recruited at A complex
THRAP3	Trap150	human	Q9Y2W1	108.67	6422800	Y118-p	WQNyrQAysPRRGRS		1	NA	NA	0	Y	THRAP3-Y118-p	THRAP3-118	thyroid hormone receptor associated protein 3	Recruited at A complex
THRAP3	Trap150	human	Q9Y2W1	108.67	22778322	Y526-p	kNFRVTAykAVQEKS	THRAP3_BCLAF1	NA	NA	9	9	Y	THRAP3-Y526-p	THRAP3-526	thyroid hormone receptor associated protein 3	Recruited at A complex
IK	IK	human	Q13123	65.6	463624	Y114-p	RDGVNkDyEEtELIS	RED_N	NA	2	29	31	Y	IK-Y114-p	IK-114	IK cytokine, down-regulator of HLA II	Recruited at B complex
IK	IK	human	Q13123	65.6	23115299	Y383-p	EEKKRHsyFEkPkVD		NA	NA	3	3	Y	IK-Y383-p	IK-383	IK cytokine, down-regulator of HLA II	Recruited at B complex
IK	IK	human	Q13123	65.6	15411074	Y506-p	LPkAAFQyGIkMSEG	RED_C	NA	1	6	7	Y	IK-Y506-p	IK-506	IK cytokine, down-regulator of HLA II	Recruited at B complex
IK	IK	human	Q13123	65.6	3195146	Y325-p	IFEDIGdyVPsttkt		NA	2	9	11	Y	IK-Y325-p	IK-325	IK cytokine, down-regulator of HLA II	Recruited at B complex
MFAP1	MFAP1	human	P55081	51.96	4773234	Y47-p	VSGkRPDyAPMEssD		NA	3	NA	3	Y	MFAP1-Y47-p	MFAP1-47	microfibrillar-associated protein 1	Recruited at B complex
PRPF4B	PRP4	human	Q13523	116.99	480734	Y855-p	PyLVsRFyRAPEIII	Pkinase	NA	1	2	3	Y	PRPF4B-Y855-p	PRPF4B-855	PRP4 pre-mRNA processing factor 4 homolog B (yeast)	Recruited at B complex
PRPF4B	PRP4	human	Q13523	116.99	3195710	Y140-p	MGLILQGyEsGsEEE		NA	7	3	10	Y	PRPF4B-Y140-p	PRPF4B-140	PRP4 pre-mRNA processing factor 4 homolog B (yeast)	Recruited at B complex
PRPF4B	PRP4	human	Q13523	116.99	449515	Y849-p	ADNDItPyLVsRFyR	Pkinase	NA	86	3510	3596	Y	PRPF4B-Y849-p	PRPF4B-849	PRP4 pre-mRNA processing factor 4 homolog B (yeast)	Recruited at B complex
PRPF4B	PRP4	human	Q13523	116.99	3442662	Y643-p	sDDMFAAyFDsARLR		NA	NA	15	15	Y	PRPF4B-Y643-p	PRPF4B-643	PRP4 pre-mRNA processing factor 4 homolog B (yeast)	Recruited at B complex
TFIP11	TFIP11	human	Q9UBB9	96.82	7772325	Y280-p	GREQKVyysysQIsH		NA	1	8	9	Y	TFIP11-Y280-p	TFIP11-280	tuftelin interacting protein 11	Recruited at B complex
TFIP11	TFIP11	human	Q9UBB9	96.82	22781388	Y240-p	KKKPKYSykTVEELK		NA	NA	8	8	Y	TFIP11-Y240-p	TFIP11-240	tuftelin interacting protein 11	Recruited at B complex
TFIP11	TFIP11	human	Q9UBB9	96.82	472988	Y722-p	VSSNVGAyMQPGARE		NA	NA	6	6	Y	TFIP11-Y722-p	TFIP11-722	tuftelin interacting protein 11	Recruited at B complex
TFIP11	TFIP11	human	Q9UBB9	96.82	15406466	Y279-p	TGREQKVyysysQIs		NA	2	38	40	Y	TFIP11-Y279-p	TFIP11-279	tuftelin interacting protein 11	Recruited at B complex
TFIP11	TFIP11	human	Q9UBB9	96.82	15227559	Y745-p	ERRkDFQyEAMQERR		NA	NA	6	6	Y	TFIP11-Y745-p	TFIP11-745	tuftelin interacting protein 11	Recruited at B complex
WBP4	WBP4	human	O75554	42.51	4103313	Y294-p	TLKkSNPyGEWQEIk		NA	NA	5	5	Y	WBP4-Y294-p	WBP4-294	WW domain binding protein 4 (formin binding protein 21)	Recruited at B complex
ZMAT2	ZMAT2	human	Q96NC0	23.61	34427013	Y54-p	ELLRHRDykVDLEsk		NA	NA	3	3	Y	ZMAT2-Y54-p	ZMAT2-54	zinc finger, matrin-type 2	Recruited at B complex
ZMAT2	ZMAT2	human	Q96NC0	23.61	464987	Y21-p	RKWDKDEyEKLAEKR		NA	NA	26	26	Y	ZMAT2-Y21-p	ZMAT2-21	zinc finger, matrin-type 2	Recruited at B complex
CWC22	NCM	human	Q9HCG8	105.47	3411492	Y48-p	RDRDyFDysRsDyEH		NA	NA	8	8	Y	CWC22-Y48-p	CWC22-48	CWC22 spliceosome-associated protein homolog (S. cerevisiae)	Recruited at Bact complex
CWC22	NCM	human	Q9HCG8	105.47	3411497	Y53-p	FDysRsDyEHsRrGR		NA	NA	6	6	Y	CWC22-Y53-p	CWC22-53	CWC22 spliceosome-associated protein homolog (S. cerevisiae)	Recruited at Bact complex
CWC22	NCM	human	Q9HCG8	105.47	3410416	Y45-p	RsPRDRDyFDysRsD		NA	NA	83	83	Y	CWC22-Y45-p	CWC22-45	CWC22 spliceosome-associated protein homolog (S. cerevisiae)	Recruited at Bact complex
CWC25	CCDC49	human	Q9NXE8	49.65	3411508	Y409-p	DRVKRNIySLQRTsV		NA	NA	13	13	Y	CWC25-Y409-p	CWC25-409	CWC25 spliceosome-associated protein homolog (S. cerevisiae)	Recruited at Bact complex
CWC27	SDCCAG10	human	Q6UX04	53.85	4003221	Y447-p	DSDTFEIyDPRNPVN		NA	NA	4	4	Y	CWC27-Y447-p	CWC27-447	CWC27 spliceosome-associated protein homolog (S. cerevisiae)	Recruited at Bact complex
DHX16	DDX16	human	O60231	119.26	23098140	Y205-p	ERSDkkAyEEAQkRL		NA	NA	3	3	Y	DHX16-Y205-p	DHX16-205	DEAH (Asp-Glu-Ala-His) box polypeptide 16	Recruited at Bact complex
GPATCH1	GPATCH1	human	Q9BRR8	103.34	479402	Y321-p	EEPGDGLyGWTAPRQ		NA	1	11	12	Y	GPATCH1-Y321-p	GPATCH1-321	G patch domain containing 1	Recruited at Bact complex
GPKOW	GPKOW	human	Q92917	52.23	15230699	Y323-p	tLWNQELyIQQDNsE		NA	NA	19	19	Y	GPKOW-Y323-p	GPKOW-323	G patch domain and KOW motifs	Recruited at Bact complex
PPIL2	PPIL2	human	Q13356	58.82	3444128	Y241-p	DkLNAAHySTGKVSA		NA	NA	3	3	Y	PPIL2-Y241-p	PPIL2-241	peptidylprolyl isomerase (cyclophilin)-like 2	Recruited at Bact complex
RNF113A	ZNF183	human	O15541	38.79	457503	Y120-p	DMGATAVyELDtEKE		NA	NA	10	10	Y	RNF113A-Y120-p	RNF113A-120	ring finger protein 113A	Recruited at Bact complex
RNF113A	ZNF183	human	O15541	38.79	3668431	Y159-p	IyRGINNyQkyMKPk		NA	NA	3	3	Y	RNF113A-Y159-p	RNF113A-159	ring finger protein 113A	Recruited at Bact complex
RNF113A	ZNF183	human	O15541	38.79	457504	Y153-p	GkEDDkIyRGINNyQ		NA	1	48	49	Y	RNF113A-Y153-p	RNF113A-153	ring finger protein 113A	Recruited at Bact complex
RNF113A	ZNF183	human	O15541	38.79	475999	Y80-p	SGKQKAAyGDLssEE		NA	8	1	9	Y	RNF113A-Y80-p	RNF113A-80	ring finger protein 113A	Recruited at Bact complex
RNF113A	ZNF183	human	O15541	38.79	13309888	Y249-p	GVyEDENyEVGsDDE		NA	3	NA	3	Y	RNF113A-Y249-p	RNF113A-249	ring finger protein 113A	Recruited at Bact complex
C9orf78	HCA59	human	Q9NZ63	33.69	475463	Y277-p	NEKATDDyHyEkFKK		NA	NA	94	94	Y	C9orf78-Y277-p	C9orf78-277	chromosome 9 open reading frame 78	Recruited at C complex
C9orf78	HCA59	human	Q9NZ63	33.69	22777333	Y221-p	PTNMAVNyVQHNrFy		NA	NA	10	10	Y	C9orf78-Y221-p	C9orf78-221	chromosome 9 open reading frame 78	Recruited at C complex
C9orf78	HCA59	human	Q9NZ63	33.69	463685	Y279-p	KATDDyHyEkFKKMN		NA	NA	123	123	Y	C9orf78-Y279-p	C9orf78-279	chromosome 9 open reading frame 78	Recruited at C complex
C9orf78	HCA59	human	Q9NZ63	33.69	4771219	Y118-p	EDADMMKyIEtELkK	Hep_59	NA	NA	6	6	Y	C9orf78-Y118-p	C9orf78-118	chromosome 9 open reading frame 78	Recruited at C complex
C9orf78	HCA59	human	Q9NZ63	33.69	448967	Y147-p	KNAEDCLyELPENIR	Hep_59	NA	16	504	520	Y	C9orf78-Y147-p	C9orf78-147	chromosome 9 open reading frame 78	Recruited at C complex
DDX41	DDX41	human	Q9UJV9	69.84	40253300	Y414-p	DVIQEVEyVkEEAKM		1	2	NA	2	Y	DDX41-Y414-p	DDX41-414	DEAD (Asp-Glu-Ala-Asp) box polypeptide 41	Recruited at C complex
DDX41	DDX41	human	Q9UJV9	69.84	467741	Y33-p	EDEDDEDyVPYVPLR		NA	4	8	12	Y	DDX41-Y33-p	DDX41-33	DEAD (Asp-Glu-Ala-Asp) box polypeptide 41	Recruited at C complex
FAM32A	FAM32A	human	Q9Y421	13.18	10420796	Y103-p	LDTLTEHyDIPkVSW		NA	4	114	118	Y	FAM32A-Y103-p	FAM32A-103	family with sequence similarity 32, member A	Recruited at C complex
FAM50A	FAM50A	human	Q14320	40.24	464864	Y53-p	DKkFsAHyDAVEAEL		NA	6	136	142	Y	FAM50A-Y53-p	FAM50A-53	family with sequence similarity 50, member A	Recruited at C complex
FAM50A	FAM50A	human	Q14320	40.24	11177942	Y336-p	PEkKWDKyTIR____	XAP5	NA	NA	13	13	Y	FAM50A-Y336-p	FAM50A-336	family with sequence similarity 50, member A	Recruited at C complex
LENG1	LENG1	human	Q96BZ8	30.53	479361	Y131-p	AQTQPPWyQLPPGrG		NA	NA	4	4	Y	LENG1-Y131-p	LENG1-131	leukocyte receptor cluster (LRC) member 1	Recruited at C complex
LENG1	LENG1	human	Q96BZ8	30.53	22641298	Y96-p	VIRGNKEyEEEKRQE		NA	NA	3	3	Y	LENG1-Y96-p	LENG1-96	leukocyte receptor cluster (LRC) member 1	Recruited at C complex
NOSIP	NOSIP	human	Q9Y314	33.17	479111	Y16-p	TAGAVytyHEKKkDT	zf-NOSIP	NA	1	9	10	Y	NOSIP-Y16-p	NOSIP-16	nitric oxide synthase interacting protein	Recruited at C complex
NOSIP	NOSIP	human	Q9Y314	33.17	15427391	Y28-p	kDTAAsGyGtQNIRL	zf-NOSIP	NA	NA	8	8	Y	NOSIP-Y28-p	NOSIP-28	nitric oxide synthase interacting protein	Recruited at C complex
NOSIP	NOSIP	human	Q9Y314	33.17	479012	Y14-p	NCTAGAVytyHEKKk	zf-NOSIP	NA	5	157	162	Y	NOSIP-Y14-p	NOSIP-14	nitric oxide synthase interacting protein	Recruited at C complex
PPIL3	PPIL3	human	Q9H2H8	18.15	465039	Y78-p	FEDEySEyLkHNVRG	Pro_isomerase	NA	NA	6	6	Y	PPIL3-Y78-p	PPIL3-78	peptidylprolyl isomerase (cyclophilin)-like 3	Recruited at C complex
PPWD1	PPWD1	human	Q96BP3	73.57	480738	Y274-p	YkTDTDLyEFAkCKA		NA	1	5	6	Y	PPWD1-Y274-p	PPWD1-274	peptidylprolyl isomerase domain and WD repeat containing 1	Recruited at C complex
SYF2	SYF2	human	O95926	28.72	22778209	Y127-p	PDLGFSDyAAAQLRQ	SYF2	NA	NA	5	5	Y	SYF2-Y127-p	SYF2-127	SYF2 homolog, RNA splicing factor (S. cerevisiae)	Recruited at C complex
SYF2	SYF2	human	O95926	28.72	474162	Y210-p	NDDADIDyINERNAK	SYF2	NA	1	2	3	Y	SYF2-Y210-p	SYF2-210	SYF2 homolog, RNA splicing factor (S. cerevisiae)	Recruited at C complex
BUD13	BUD13	human	Q9BRD0	70.52	1020752	Y423-p	GKKAAHMysGAKTGL		NA	1	2	3	Y	BUD13-Y423-p	BUD13-423	BUD13 homolog (S. cerevisiae)	RES complex
BUD13	BUD13	human	Q9BRD0	70.52	23087353	Y458-p	AFEAEFQyAETVFRD		NA	NA	6	6	Y	BUD13-Y458-p	BUD13-458	BUD13 homolog (S. cerevisiae)	RES complex
BUD13	BUD13	human	Q9BRD0	70.52	454052	Y494-p	DSERDELyAQWGkGL	Bud13	NA	1	44	45	Y	BUD13-Y494-p	BUD13-494	BUD13 homolog (S. cerevisiae)	RES complex
BUD13	BUD13	human	Q9BRD0	70.52	464656	Y280-p	DLAPNVtysLPRTKS		NA	1	5	6	Y	BUD13-Y280-p	BUD13-280	BUD13 homolog (S. cerevisiae)	RES complex
CDC40	CDC40	human	O60508	65.52	475377	Y85-p	EVQyNPtyETMFAPE		NA	NA	5	5	Y	CDC40-Y85-p	CDC40-85	cell division cycle 40 homolog (S. cerevisiae)	Second step factors
CDC40	CDC40	human	O60508	65.52	15228755	Y135-p	QRRTFATyGyALDPS		NA	NA	5	5	Y	CDC40-Y135-p	CDC40-135	cell division cycle 40 homolog (S. cerevisiae)	Second step factors
DHX38	DHX38	human	Q92620	140.5	15230595	Y145-p	ERREHGVyASSkEEK		NA	NA	4	4	Y	DHX38-Y145-p	DHX38-145	DEAH (Asp-Glu-Ala-His) box polypeptide 38	Second step factors
DHX8	DDX8	human	Q14562	139.31	3411372	Y1205-p	LEPLyNRyEEPNAWR		NA	NA	20	20	Y	DHX8-Y1205-p	DHX8-1205	DEAH (Asp-Glu-Ala-His) box polypeptide 8	Second step factors
DHX8	DDX8	human	Q14562	139.31	6232186	Y1202-p	QQRLEPLyNRyEEPN		NA	NA	6	6	Y	DHX8-Y1202-p	DHX8-1202	DEAH (Asp-Glu-Ala-His) box polypeptide 8	Second step factors
PRPF18	PRPF18	human	Q99633	39.86	484401	Y41-p	AKKEEEAyFERCGYK		NA	NA	47	47	Y	PRPF18-Y41-p	PRPF18-41	PRP18 pre-mRNA processing factor 18 homolog (S. cerevisiae)	Second step factors
SLU7	SLU7	human	O95391	68.39	23146391	Y354-p	PTkLELLykSFKVKK	Slu7	NA	NA	3	3	Y	SLU7-Y354-p	SLU7-354	SLU7 splicing factor homolog (S. cerevisiae)	Second step factors
SLU7	SLU7	human	O95391	68.39	14826101	Y243-p	EDEDEDKyADDIDMP	Slu7	NA	3	NA	3	Y	SLU7-Y243-p	SLU7-243	SLU7 splicing factor homolog (S. cerevisiae)	Second step factors
SLU7	SLU7	human	O95391	68.39	473262	Y297-p	RAMRENPyANAGkNP	Slu7	NA	1	30	31	Y	SLU7-Y297-p	SLU7-297	SLU7 splicing factor homolog (S. cerevisiae)	Second step factors
SLU7	SLU7	human	O95391	68.39	474353	Y284-p	NLDPNSAyYDPkTRA	Slu7	NA	1	10	11	Y	SLU7-Y284-p	SLU7-284	SLU7 splicing factor homolog (S. cerevisiae)	Second step factors
SNRPB	snRNP B1	human	P14678	24.61	465089	Y15-p	kMLQHIDyrMRCILQ	LSM	NA	4	36	40	Y	SNRPB-Y15-p	SNRPB-15	small nuclear ribonucleoprotein polypeptides B and B1	Sm
SNRPD3	snRNP D3	human	P62318	13.92	464826	Y62-p	VAQLEQVyIrGsKIR	LSM	NA	3	2	5	Y	SNRPD3-Y62-p	SNRPD3-62	small nuclear ribonucleoprotein D3 polypeptide 18kDa	Sm
SFSWAP	SFRS8	human	Q12872	104.82	15428236	Y796-p	KHSLPsAyRTVRRsR		NA	NA	9	9	Y	SFSWAP-Y796-p	SFSWAP-796	splicing factor, suppressor of white-apricot homolog (Drosophila)	SR protein
SFSWAP	SFRS8	human	Q12872	104.82	15406044	Y157-p	GFTYGSDyYDPSEPT		NA	NA	7	7	Y	SFSWAP-Y157-p	SFSWAP-157	splicing factor, suppressor of white-apricot homolog (Drosophila)	SR protein
SFSWAP	SFRS8	human	Q12872	104.82	9318190	Y296-p	DDEEDGNyLHPSLFA		NA	NA	16	16	Y	SFSWAP-Y296-p	SFSWAP-296	splicing factor, suppressor of white-apricot homolog (Drosophila)	SR protein
SRSF1	SF2	human	Q07955	27.74	465891	Y202-p	DGPRsPsyGRsRsRs		NA	10	NA	10	Y	SRSF1-Y202-p	SRSF1-202	serine/arginine-rich splicing factor 1	SR protein
SRSF1	SF2	human	Q07955	27.74	3194558	Y237-p	RsRGsPRysPRHsRs		NA	6	1	7	Y	SRSF1-Y237-p	SRSF1-237	serine/arginine-rich splicing factor 1	SR protein
SRSF1	SF2	human	Q07955	27.74	464240	Y170-p	VRkEDMtyAVRkLDN	RRM_1	NA	2	15	17	Y	SRSF1-Y170-p	SRSF1-170	serine/arginine-rich splicing factor 1	SR protein
SRSF1	SF2	human	Q07955	27.74	450580	Y189-p	SHEGEtAyIrVKVDG		NA	11	348	359	Y	SRSF1-Y189-p	SRSF1-189	serine/arginine-rich splicing factor 1	SR protein
SRSF1	SF2	human	Q07955	27.74	464239	Y149-p	REAGDVCyADVyRDG	RRM_1	NA	NA	8	8	Y	SRSF1-Y149-p	SRSF1-149	serine/arginine-rich splicing factor 1	SR protein
SRSF1	SF2	human	Q07955	27.74	464238	Y37-p	kDIEDVFykYGAIRD	RRM_1	NA	3	6	9	Y	SRSF1-Y37-p	SRSF1-37	serine/arginine-rich splicing factor 1	SR protein
SRSF1	SF2	human	Q07955	27.74	18913637	Y72-p	rDAEDAVyGRDGyDy	RRM_1	NA	1	3	4	Y	SRSF1-Y72-p	SRSF1-72	serine/arginine-rich splicing factor 1	SR protein
SRSF1	SF2	human	Q07955	27.74	474154	Y19-p	GNNDCRIyVGNLPPD	RRM_1	1	2	1	3	Y	SRSF1-Y19-p	SRSF1-19	serine/arginine-rich splicing factor 1	SR protein
SRSF1	SF2	human	Q07955	27.74	38484725	Y82-p	DGyDyDGyRLRVEFP	RRM_1	NA	1	4	5	Y	SRSF1-Y82-p	SRSF1-82	serine/arginine-rich splicing factor 1	SR protein
SRSF1	SF2	human	Q07955	27.74	462684	Y77-p	AVyGRDGyDyDGyRL	RRM_1	NA	2	9	11	Y	SRSF1-Y77-p	SRSF1-77	serine/arginine-rich splicing factor 1	SR protein
SRSF10	SRSF10	human	O75494	31.3	465326	Y40-p	YGPIVDVyVPLDFYT	RRM_1	NA	1	2	3	Y	SRSF10-Y40-p	SRSF10-40	serine/arginine-rich splicing factor 10	SR protein
SRSF10	SRSF10	human	O75494	31.3	3455171	Y113-p	sssRyDDyDRYRRsR		NA	NA	34	34	Y	SRSF10-Y113-p	SRSF10-113	serine/arginine-rich splicing factor 10	SR protein
SRSF10	SRSF10	human	O75494	31.3	3175322	Y110-p	NVysssRyDDyDRYR		NA	2	2	4	Y	SRSF10-Y110-p	SRSF10-110	serine/arginine-rich splicing factor 10	SR protein
SRSF10	SRSF10	human	O75494	31.3	22777263	Y4-p	____MsRyLrPPNtS		NA	NA	4	4	Y	SRSF10-Y4-p	SRSF10-4	serine/arginine-rich splicing factor 10	SR protein
SRSF11	SRSF11	human	Q05519	53.54	3473602	Y425-p	VKQVTRDyDEEEQGy		NA	NA	3	3	Y	SRSF11-Y425-p	SRSF11-425	serine/arginine-rich splicing factor 11	SR protein
SRSF11	SRSF11	human	Q05519	53.54	3194426	Y432-p	yDEEEQGyDsEKEKK		NA	1	5	6	Y	SRSF11-Y432-p	SRSF11-432	serine/arginine-rich splicing factor 11	SR protein
SRSF2	SFRS2	human	Q01130	25.48	2525962	Y23-p	LKVDNLtyRtsPDtL	RRM_1	NA	7	5	12	Y	SRSF2-Y23-p	SRSF2-23	serine/arginine-rich splicing factor 2	SR protein
SRSF2	SFRS2	human	Q01130	25.48	34426035	Y110-p	rGPPPRryGGGGyGr		NA	NA	9	9	Y	SRSF2-Y110-p	SRSF2-110	serine/arginine-rich splicing factor 2	SR protein
SRSF2	SFRS2	human	Q01130	25.48	460103	Y44-p	YGrVGDVyIPRDRYT	RRM_1	NA	3	3	6	Y	SRSF2-Y44-p	SRSF2-44	serine/arginine-rich splicing factor 2	SR protein
SRSF2	SFRS2	human	Q01130	25.48	38484773	Y92-p	LRVQMARyGrPPDsH		NA	NA	5	5	Y	SRSF2-Y92-p	SRSF2-92	serine/arginine-rich splicing factor 2	SR protein
SRSF2	SFRS2	human	Q01130	25.48	11187445	Y115-p	RryGGGGyGrRSRsP		NA	1	33	34	Y	SRSF2-Y115-p	SRSF2-115	serine/arginine-rich splicing factor 2	SR protein
SRSF3	SFRS3	human	P84103	19.33	460100	Y32-p	ELErAFGyyGPLrSV	RRM_1	NA	12	152	164	Y	SRSF3-Y32-p	SRSF3-32	serine/arginine-rich splicing factor 3	SR protein
SRSF3	SFRS3	human	P84103	19.33	15428233	Y33-p	LErAFGyyGPLrSVW	RRM_1	NA	NA	7	7	Y	SRSF3-Y33-p	SRSF3-33	serine/arginine-rich splicing factor 3	SR protein
SRSF3	SFRS3	human	P84103	19.33	18015626	Y13-p	CPLDCkVyVGNLGNN	RRM_1	NA	1	4	5	Y	SRSF3-Y13-p	SRSF3-13	serine/arginine-rich splicing factor 3	SR protein
SRSF4	SFRS4	human	Q08170	56.68	450825	Y53-p	RDADDAVyELNGkDL	RRM_1	NA	2	14	16	Y	SRSF4-Y53-p	SRSF4-53	serine/arginine-rich splicing factor 4	SR protein
SRSF5	SFRS5	human	Q13243	31.26	473515	Y55-p	rDADDAVyELDGKEL	RRM_1	NA	3	17	20	Y	SRSF5-Y55-p	SRSF5-55	serine/arginine-rich splicing factor 5	SR protein
SRSF6	SFRS6	human	Q13247	39.59	5601721	Y82-p	RDRDGysyGsrsGGG		NA	NA	6	6	Y	SRSF6-Y82-p	SRSF6-82	serine/arginine-rich splicing factor 6	SR protein
SRSF6	SFRS6	human	Q13247	39.59	3576401	Y80-p	PRRDRDGysyGsrsG		NA	NA	20	20	Y	SRSF6-Y80-p	SRSF6-80	serine/arginine-rich splicing factor 6	SR protein
SRSF6	SFRS6	human	Q13247	39.59	464855	Y53-p	RDADDAVyELNGkEL	RRM_1	NA	1	13	14	Y	SRSF6-Y53-p	SRSF6-53	serine/arginine-rich splicing factor 6	SR protein
SRSF6	SFRS6	human	Q13247	39.59	6234854	Y138-p	RQAGEVtyADAHkER	RRM_1	NA	1	5	6	Y	SRSF6-Y138-p	SRSF6-138	serine/arginine-rich splicing factor 6	SR protein
SRSF7	SFRS7	human	Q16629	27.37	23143663	Y117-p	GEkGHYAyDCHRYsR		NA	NA	4	4	Y	SRSF7-Y117-p	SRSF7-117	serine/arginine-rich splicing factor 7	SR protein
SRSF7	SFRS7	human	Q16629	27.37	4929663	Y34-p	LERAFsyyGPLRTVW	RRM_1	NA	NA	3	3	Y	SRSF7-Y34-p	SRSF7-34	serine/arginine-rich splicing factor 7	SR protein
SRSF7	SFRS7	human	Q16629	27.37	464250	Y33-p	ELERAFsyyGPLRTV	RRM_1	NA	5	23	28	Y	SRSF7-Y33-p	SRSF7-33	serine/arginine-rich splicing factor 7	SR protein
SRSF8	SRp46	human	Q9BRL6	32.29	464546	Y175-p	sRysRsPysRsRyRE		NA	NA	3	3	Y	SRSF8-Y175-p	SRSF8-175	serine/arginine-rich splicing factor 8	SR protein
SRSF8	SRp46	human	Q9BRL6	32.29	474470	Y44-p	YGrVGDVyIPREPHT	RRM_1	NA	3	2	5	Y	SRSF8-Y44-p	SRSF8-44	serine/arginine-rich splicing factor 8	SR protein
SRSF9	SFRS9	human	Q13242	25.54	460106	Y214-p	QsrGsPHyFsPFRPy		NA	17	138	155	Y	SRSF9-Y214-p	SRSF9-214	serine/arginine-rich splicing factor 9	SR protein
SRSF9	SFRS9	human	Q13242	25.54	3195245	Y192-p	ERstsyGysrsRsGs		NA	2	1	3	Y	SRSF9-Y192-p	SRSF9-192	serine/arginine-rich splicing factor 9	SR protein
SRSF9	SFRS9	human	Q13242	25.54	5579663	Y221-p	yFsPFRPy_______		NA	6	7	13	Y	SRSF9-Y221-p	SRSF9-221	serine/arginine-rich splicing factor 9	SR protein
SRSF9	SFRS9	human	Q13242	25.54	465334	Y160-p	LrkEDMEyALrkLDD	RRM_1	NA	2	1	3	Y	SRSF9-Y160-p	SRSF9-160	serine/arginine-rich splicing factor 9	SR protein
SRSF9	SFRS9	human	Q13242	25.54	464253	Y139-p	rEAGDVCyADVQkDG	RRM_1	NA	NA	3	3	Y	SRSF9-Y139-p	SRSF9-139	serine/arginine-rich splicing factor 9	SR protein
SRSF9	SFRS9	human	Q13242	25.54	473379	Y35-p	kDLEDLFykYGRIRE	RRM_1	NA	2	1	3	Y	SRSF9-Y35-p	SRSF9-35	serine/arginine-rich splicing factor 9	SR protein
SRSF9	SFRS9	human	Q13242	25.54	12180831	Y190-p	YPERstsyGysrsRs		NA	1	2	3	Y	SRSF9-Y190-p	SRSF9-190	serine/arginine-rich splicing factor 9	SR protein
SRSF9	SFRS9	human	Q13242	25.54	464252	Y75-p	AIyGRNGyDYGQCRL	RRM_1	NA	2	17	19	Y	SRSF9-Y75-p	SRSF9-75	serine/arginine-rich splicing factor 9	SR protein
SRSF9	SFRS9	human	Q13242	25.54	464251	Y70-p	rDAEDAIyGRNGyDY	RRM_1	NA	5	121	126	Y	SRSF9-Y70-p	SRSF9-70	serine/arginine-rich splicing factor 9	SR protein
SRSF9	SFRS9	human	Q13242	25.54	454791	Y179-p	SHEGETsyIrVYPER		NA	3	49	52	Y	SRSF9-Y179-p	SRSF9-179	serine/arginine-rich splicing factor 9	SR protein
SRSF9	SFRS9	human	Q13242	25.54	15414918	Y206-p	sRGRDsPyQsrGsPH		NA	1	2	3	Y	SRSF9-Y206-p	SRSF9-206	serine/arginine-rich splicing factor 9	SR protein
SRSF9	SFRS9	human	Q13242	25.54	473378	Y17-p	GEGDGRIyVGNLPTD	RRM_1	NA	3	3	6	Y	SRSF9-Y17-p	SRSF9-17	serine/arginine-rich splicing factor 9	SR protein
TRA2A	TRA2A	human	Q13595	32.69	477399	Y265-p	RRsPsPyysRyRsRs		NA	5	89	94	Y	TRA2A-Y265-p	TRA2A-265	transformer 2 alpha homolog (Drosophila)	SR protein
TRA2A	TRA2A	human	Q13595	32.69	3413688	Y256-p	yEDyDyRyRRRsPsP		NA	NA	4	4	Y	TRA2A-Y256-p	TRA2A-256	transformer 2 alpha homolog (Drosophila)	SR protein
TRA2A	TRA2A	human	Q13595	32.69	477398	Y264-p	RRRsPsPyysRyRsR		NA	10	118	128	Y	TRA2A-Y264-p	TRA2A-264	transformer 2 alpha homolog (Drosophila)	SR protein
TRA2A	TRA2A	human	Q13595	32.69	474419	Y249-p	YDRGyDRyEDyDyRy		NA	NA	33	33	Y	TRA2A-Y249-p	TRA2A-249	transformer 2 alpha homolog (Drosophila)	SR protein
TRA2A	TRA2A	human	Q13595	32.69	474420	Y252-p	GyDRyEDyDyRyRRR		NA	1	41	42	Y	TRA2A-Y252-p	TRA2A-252	transformer 2 alpha homolog (Drosophila)	SR protein
TRA2A	TRA2A	human	Q13595	32.69	3956163	Y254-p	DRyEDyDyRyRRRsP		NA	1	4	5	Y	TRA2A-Y254-p	TRA2A-254	transformer 2 alpha homolog (Drosophila)	SR protein
TRA2A	TRA2A	human	Q13595	32.69	4740195	Y87-p	RRsRsRsytPEyRRR		NA	5	13	18	Y	TRA2A-Y87-p	TRA2A-87	transformer 2 alpha homolog (Drosophila)	SR protein
TRA2B	TRA2B	human	P62995	33.67	1038391	Y269-p	RRsPsPyysrGGyRs		NA	4	88	92	Y	TRA2B-Y269-p	TRA2B-269	transformer 2 beta homolog (Drosophila)	SR protein
TRA2B	TRA2B	human	P62995	33.67	1038387	Y268-p	RRRsPsPyysrGGyR		NA	8	117	125	Y	TRA2B-Y268-p	TRA2B-268	transformer 2 beta homolog (Drosophila)	SR protein
TRA2B	TRA2B	human	P62995	33.67	464248	Y260-p	AQDrDQIyRRRsPsP		NA	3	273	276	Y	TRA2B-Y260-p	TRA2B-260	transformer 2 beta homolog (Drosophila)	SR protein
TRA2B	TRA2B	human	P62995	33.67	3557416	Y222-p	ssRRRDyyDrGyDrG		NA	NA	13	13	Y	TRA2B-Y222-p	TRA2B-222	transformer 2 beta homolog (Drosophila)	SR protein
TRA2B	TRA2B	human	P62995	33.67	3726538	Y226-p	RDyyDrGyDrGyDDr		NA	NA	5	5	Y	TRA2B-Y226-p	TRA2B-226	transformer 2 beta homolog (Drosophila)	SR protein
TRA2B	TRA2B	human	P62995	33.67	6232172	Y221-p	GssRRRDyyDrGyDr		NA	NA	13	13	Y	TRA2B-Y221-p	TRA2B-221	transformer 2 beta homolog (Drosophila)	SR protein
TRA2B	TRA2B	human	P62995	33.67	464247	Y235-p	rGyDDrDyysrSyrG		NA	3	189	192	Y	TRA2B-Y235-p	TRA2B-235	transformer 2 beta homolog (Drosophila)	SR protein
TRA2B	TRA2B	human	P62995	33.67	3411337	Y230-p	DrGyDrGyDDrDyys		NA	NA	22	22	Y	TRA2B-Y230-p	TRA2B-230	transformer 2 beta homolog (Drosophila)	SR protein
TRA2B	TRA2B	human	P62995	33.67	476213	Y207-p	HtPtPGIyMGrPtyG		NA	3	9	12	Y	TRA2B-Y207-p	TRA2B-207	transformer 2 beta homolog (Drosophila)	SR protein
TRA2B	TRA2B	human	P62995	33.67	474332	Y236-p	GyDDrDyysrSyrGG		NA	1	159	160	Y	TRA2B-Y236-p	TRA2B-236	transformer 2 beta homolog (Drosophila)	SR protein
SRRM1	SRm160	human	Q8IYB3	102.34	10364905	Y596-p	RsPsPRRysPPIQRR		NA	5	1	6	Y	SRRM1-Y596-p	SRRM1-596	serine/arginine repetitive matrix 1	SR related
SRRM1	SRm160	human	Q8IYB3	102.34	14580879	Y309-p	HRsRsRsysPRRRPs		NA	2	1	3	Y	SRRM1-Y309-p	SRRM1-309	serine/arginine repetitive matrix 1	SR related
SRRM1	SRm160	human	Q8IYB3	102.34	4688062	Y604-p	sPPIQRRysPsPPPK		NA	6	1	7	Y	SRRM1-Y604-p	SRRM1-604	serine/arginine repetitive matrix 1	SR related
SRRM2	SRm300	human	Q9UQ35	299.62	17553872	Y18-p	rGsGTNGyVQrNLsL		NA	NA	8	8	Y	SRRM2-Y18-p	SRRM2-18	serine/arginine repetitive matrix 2	SR related
SRRM2	SRm300	human	Q9UQ35	299.62	464618	Y2390-p	PrVPLsAyErVsGRt		NA	7	149	156	Y	SRRM2-Y2390-p	SRRM2-2390	serine/arginine repetitive matrix 2	SR related
SRRM2	SRm300	human	Q9UQ35	299.62	464617	Y1145-p	FQsDsSsyPTVdsNs		NA	1	4	5	Y	SRRM2-Y1145-p	SRRM2-1145	serine/arginine repetitive matrix 2	SR related
SRRM2	SRm300	human	Q9UQ35	299.62	468859	Y2693-p	RDsRsLsysPVERRR		NA	7	41	48	Y	SRRM2-Y2693-p	SRRM2-2693	serine/arginine repetitive matrix 2	SR related
SRRM2	SRm300	human	Q9UQ35	299.62	3216543	Y967-p	EsRLLPRysHsGsss		NA	2	1	3	Y	SRRM2-Y967-p	SRRM2-967	serine/arginine repetitive matrix 2	SR related
SRRM2	SRm300	human	Q9UQ35	299.62	476676	Y996-p	HsGsIsPyPkVKAQt		NA	4	4	8	Y	SRRM2-Y996-p	SRRM2-996	serine/arginine repetitive matrix 2	SR related
SRRM2	SRm300	human	Q9UQ35	299.62	464616	Y145-p	AFGIsDsyVDGSsFD		NA	3	2	5	Y	SRRM2-Y145-p	SRRM2-145	serine/arginine repetitive matrix 2	SR related
SRRM2	SRm300	human	Q9UQ35	299.62	467031	Y1049-p	stPPGEsyFGVSSLQ		NA	6	43	49	Y	SRRM2-Y1049-p	SRRM2-1049	serine/arginine repetitive matrix 2	SR related
SART1	SART1	human	O43290	90.25	7797496	Y390-p	GPrLAsEyLtPEEMV	SART-1	NA	2	5	7	Y	SART1-Y390-p	SART1-390	squamous cell carcinoma antigen recognized by T cells	tri-snRNP
SART1	SART1	human	O43290	90.25	11177901	Y685-p	kMAIDDkysRREEYr	SART-1	NA	NA	30	30	Y	SART1-Y685-p	SART1-685	squamous cell carcinoma antigen recognized by T cells	tri-snRNP
SART1	SART1	human	O43290	90.25	9233388	Y102-p	REKRDDGyEAAASsk		NA	NA	30	30	Y	SART1-Y102-p	SART1-102	squamous cell carcinoma antigen recognized by T cells	tri-snRNP
SART1	SART1	human	O43290	90.25	464697	Y712-p	KPDVkIEyVDETGRk	SART-1	NA	1	2	3	Y	SART1-Y712-p	SART1-712	squamous cell carcinoma antigen recognized by T cells	tri-snRNP
SART1	SART1	human	O43290	90.25	15405891	Y673-p	ksLPSAVyCIEDkMA	SART-1	NA	NA	5	5	Y	SART1-Y673-p	SART1-673	squamous cell carcinoma antigen recognized by T cells	tri-snRNP
SART1	SART1	human	O43290	90.25	475121	Y249-p	GQRRQDLysARDLQG	SART-1	NA	NA	36	36	Y	SART1-Y249-p	SART1-249	squamous cell carcinoma antigen recognized by T cells	tri-snRNP
SART1	SART1	human	O43290	90.25	464217	Y783-p	QKAQKtPyIVLSGsG		NA	1	10	11	Y	SART1-Y783-p	SART1-783	squamous cell carcinoma antigen recognized by T cells	tri-snRNP
SNRNP70	snRNP 70	human	P08621	51.56	454799	Y126-p	LRREFEVyGPIkRIH	RRM_1	NA	26	560	586	Y	SNRNP70-Y126-p	SNRNP70-126	small nuclear ribonucleoprotein 70kDa (U1)	U1 snRNP
SNRNP70	snRNP 70	human	P08621	51.56	473380	Y414-p	GNDsRDMyMEsEGGD		NA	NA	3	3	Y	SNRNP70-Y414-p	SNRNP70-414	small nuclear ribonucleoprotein 70kDa (U1)	U1 snRNP
SNRNP70	snRNP 70	human	P08621	51.56	462616	Y146-p	RsGKPRGyAFIEyEH	RRM_1	NA	2	13	15	Y	SNRNP70-Y146-p	SNRNP70-146	small nuclear ribonucleoprotein 70kDa (U1)	U1 snRNP
SNRPC	snRNP C	human	P09234	17.39	453995	Y12-p	yCDyCdtyLtHDsPs	zf-U1	NA	6	154	160	Y	SNRPC-Y12-p	SNRPC-12	small nuclear ribonucleoprotein polypeptide C	U1 snRNP
SNRPC	snRNP C	human	P09234	17.39	453994	Y8-p	MPkFyCDyCdtyLtH	zf-U1	NA	9	86	95	Y	SNRPC-Y8-p	SNRPC-8	small nuclear ribonucleoprotein polypeptide C	U1 snRNP
SNRPC	snRNP C	human	P09234	17.39	11071724	Y37-p	HKENVkDyyQkWMEE	zf-U1	NA	1	7	8	Y	SNRPC-Y37-p	SNRPC-37	small nuclear ribonucleoprotein polypeptide C	U1 snRNP
SNRPC	snRNP C	human	P09234	17.39	15227898	Y38-p	KENVkDyyQkWMEEQ	zf-U1	NA	1	3	4	Y	SNRPC-Y38-p	SNRPC-38	small nuclear ribonucleoprotein polypeptide C	U1 snRNP
SART3	SART3	human	Q15020	109.93	15405894	Y48-p	RAVAAATyKTMGPAW		NA	NA	3	3	Y	SART3-Y48-p	SART3-48	squamous cell carcinoma antigen recognized by T cells 3	U4/U6 recycling
PRPF31	PRPF31	human	Q8WWY3	55.46	460191	Y207-p	SKHRIyEyVEsRMSF	Nop	NA	2	9	11	Y	PRPF31-Y207-p	PRPF31-207	PRP31 pre-mRNA processing factor 31 homolog (S. cerevisiae)	U4/U6 snRNP
PRPF31	PRPF31	human	Q8WWY3	55.46	18912770	Y479-p	VAEANQkyFssMAEF		NA	1	2	3	Y	PRPF31-Y479-p	PRPF31-479	PRP31 pre-mRNA processing factor 31 homolog (S. cerevisiae)	U4/U6 snRNP
PRPF31	PRPF31	human	Q8WWY3	55.46	457257	Y205-p	NASKHRIyEyVEsRM	Nop	NA	3	136	139	Y	PRPF31-Y205-p	PRPF31-205	PRP31 pre-mRNA processing factor 31 homolog (S. cerevisiae)	U4/U6 snRNP
PRPF31	PRPF31	human	Q8WWY3	55.46	3411453	Y388-p	GEIEEDAyQEDLGFs	Prp31_C	NA	NA	14	14	Y	PRPF31-Y388-p	PRPF31-388	PRP31 pre-mRNA processing factor 31 homolog (S. cerevisiae)	U4/U6 snRNP
PRPF31	PRPF31	human	Q8WWY3	55.46	14578262	Y435-p	LQkQsVVyGGkstIR	Prp31_C	NA	1	11	12	Y	PRPF31-Y435-p	PRPF31-435	PRP31 pre-mRNA processing factor 31 homolog (S. cerevisiae)	U4/U6 snRNP
PRPF4	PRPF4	human	O43172	58.45	15405488	Y32-p	VKkPHIyyGsLEEkE		NA	NA	3	3	Y	PRPF4-Y32-p	PRPF4-32	PRP4 pre-mRNA processing factor 4 homolog (yeast)	U4/U6 snRNP
PRPF4	PRPF4	human	O43172	58.45	15230418	Y31-p	VVKkPHIyyGsLEEk		NA	1	6	7	Y	PRPF4-Y31-p	PRPF4-31	PRP4 pre-mRNA processing factor 4 homolog (yeast)	U4/U6 snRNP
CD2BP2	CD2BP2	human	O95400	37.65	22640266	Y107-p	HFDADGNyFLNRDAQ		NA	NA	3	3	Y	CD2BP2-Y107-p	CD2BP2-107	CD2 (cytoplasmic tail) binding protein 2	U5 snRNP
DDX23	DDX23	human	Q9BUQ8	95.58	463193	Y470-p	EESDQGPyAIILAPt	DEAD	NA	1	3	4	Y	DDX23-Y470-p	DDX23-470	DEAD (Asp-Glu-Ala-Asp) box polypeptide 23	U5 snRNP
EFTUD2	EFTUD2	human	Q15029	109.44	464449	Y167-p	RYDQDLCytDILFTE	GTP_EFTU	NA	NA	41	41	Y	EFTUD2-Y167-p	EFTUD2-167	elongation factor Tu GTP binding domain containing 2	U5 snRNP
EFTUD2	EFTUD2	human	Q15029	109.44	3535077	Y73-p	YPTAEEVyGPEVEtI	EFTUD2	NA	NA	5	5	Y	EFTUD2-Y73-p	EFTUD2-73	elongation factor Tu GTP binding domain containing 2	U5 snRNP
PRPF6	PRPF6	human	O94906	106.92	10819869	Y17-p	GMPAPLGyVPGLGrG	PRP1_N	NA	NA	3	3	Y	PRPF6-Y17-p	PRPF6-17	PRP6 pre-mRNA processing factor 6 homolog (S. cerevisiae)	U5 snRNP
PRPF6	PRPF6	human	O94906	106.92	22777892	Y176-p	KRQRNPRyEkLtPVP		NA	NA	7	7	Y	PRPF6-Y176-p	PRPF6-176	PRP6 pre-mRNA processing factor 6 homolog (S. cerevisiae)	U5 snRNP
PRPF6	PRPF6	human	O94906	106.92	23135177	Y105-p	DEEADAIyAALDkRM	PRP1_N	NA	1	4	5	Y	PRPF6-Y105-p	PRPF6-105	PRP6 pre-mRNA processing factor 6 homolog (S. cerevisiae)	U5 snRNP
PRPF6	PRPF6	human	O94906	106.92	23135180	Y273-p	tVVDPkGyLtDLNsM		NA	1	4	5	Y	PRPF6-Y273-p	PRPF6-273	PRP6 pre-mRNA processing factor 6 homolog (S. cerevisiae)	U5 snRNP
PRPF8	PRPF8	human	Q6P2Q9	273.6	464072	Y2102-p	DDIkETGyTYILPkN	JAB	NA	2	6	8	Y	PRPF8-Y2102-p	PRPF8-2102	PRP8 pre-mRNA processing factor 8 homolog (S. cerevisiae)	U5 snRNP
PRPF8	PRPF8	human	Q6P2Q9	273.6	464071	Y2091-p	HLrtNHIyVsSDDIk		NA	2	34	36	Y	PRPF8-Y2091-p	PRPF8-2091	PRP8 pre-mRNA processing factor 8 homolog (S. cerevisiae)	U5 snRNP
PRPF8	PRPF8	human	Q6P2Q9	273.6	464070	Y2062-p	ITsTTSNyEtQTFSS		NA	1	45	46	Y	PRPF8-Y2062-p	PRPF8-2062	PRP8 pre-mRNA processing factor 8 homolog (S. cerevisiae)	U5 snRNP
SNRNP200	U5-200kD	human	O75643	244.51	464717	Y2021-p	YPNIELsyEVVDKDS	Sec63	NA	1	3	4	Y	SNRNP200-Y2021-p	SNRNP200-2021	small nuclear ribonucleoprotein 200kDa (U5)	U5 snRNP
SNRNP200	U5-200kD	human	O75643	244.51	464327	Y1682-p	AYVDyPIyDVLQMVG		NA	NA	5	5	Y	SNRNP200-Y1682-p	SNRNP200-1682	small nuclear ribonucleoprotein 200kDa (U5)	U5 snRNP
SNRNP200	U5-200kD	human	O75643	244.51	15406824	Y13-p	ARsLQyEykANsNLV		NA	NA	11	11	Y	SNRNP200-Y13-p	SNRNP200-13	small nuclear ribonucleoprotein 200kDa (U5)	U5 snRNP
SNRNP200	U5-200kD	human	O75643	244.51	23007816	Y1959-p	AMWsKDsyLkQLPHF	Sec63	NA	NA	4	4	Y	SNRNP200-Y1959-p	SNRNP200-1959	small nuclear ribonucleoprotein 200kDa (U5)	U5 snRNP
SNRNP200	U5-200kD	human	O75643	244.51	464328	Y1770-p	RMTQNPNyYNLQGIS		NA	4	9	13	Y	SNRNP200-Y1770-p	SNRNP200-1770	small nuclear ribonucleoprotein 200kDa (U5)	U5 snRNP
SNRNP200	U5-200kD	human	O75643	244.51	462584	Y1177-p	MGKtIHkyVHLFPKL	Sec63	NA	2	1	3	Y	SNRNP200-Y1177-p	SNRNP200-1177	small nuclear ribonucleoprotein 200kDa (U5)	U5 snRNP
SNRNP200	U5-200kD	human	O75643	244.51	3442628	Y11-p	VTARsLQyEykANsN		NA	NA	55	55	Y	SNRNP200-Y11-p	SNRNP200-11	small nuclear ribonucleoprotein 200kDa (U5)	U5 snRNP

## Sheet: Known Src splicing substrates
Notes: PhosphoSitePlus database entries for known Src substrate phosphotyrosine sites identified on splicing proteins (defined in spliceosome.db)
GENE	PROTEIN	ORGANISM	ACC#	MW_(DA)	SITE_GRP_ID	MOD_RSD	SITE_...7_AA	DOMAIN	METHOD	LTP_LIT	MS2_LIT	MS2_CST	gene_mod	gene_pos	UniProt.Entry.Name	Full.Gene.Name.from.Entrez	Spliceosome.db class	Phosphosite conserved in Xenopus? (Y/N)	Note
EWSR1	EWS	human	Q01844	68478	463305	Y278-p	HPSSMGVYGQESGGF	NA	In Vivo	1	2	4	EWSR1-Y278-p	EWSR1-278	EWS	Ewing sarcoma breakpoint region 1	pre-mRNA/mRNA binding proteins	Y
FUBP1	FBP1	human	Q96AE4	67560	7326500	Y268-p	FREVRNEYGSRIGGN	NA	In Vitro	1	0	0	FUBP1-Y268-p	FUBP1-268	FUBP1	far upstream element (FUSE) binding protein 1	alternative splicing factor	Y
FUBP1	FBP1	human	Q96AE4	67560	454058	Y58-p	TSLNSNDYGYGGQKR	NA	In Vivo	1	6	49	FUBP1-Y58-p	FUBP1-58	FUBP1	far upstream element (FUSE) binding protein 1	alternative splicing factor	Y
FUBP1	FBP1	human	Q96AE4	67560	473389	Y625-p	YYRQQAAYYAQTSPQ	DUF1897	In Vitro	1	2	5	FUBP1-Y625-p	FUBP1-625	FUBP1	far upstream element (FUSE) binding protein 1	alternative splicing factor	Y
FUS	hnRNP P2	human	P35637	53426	50318713	Y526-p	QDRRERPYXXXXXXX	NA	In Vivo	1	0	0	FUS-Y526-p	FUS-526	FUS	fused in sarcoma	hnRNP	Y
HNRNPK	hnRNP K	human	P61978	50976	456000	Y225-p	IKGRAQPYDPNFYDE	NA	In Vivo, In Vitro	1	1	0	HNRNPK-Y225-p	HNRNPK-225	HNRPK	heterogeneous nuclear ribonucleoprotein K	hnRNP	Y
HNRNPK	hnRNP K	human	P61978	50976	456001	Y230-p	QPYDPNFYDETYDYG	NA	In Vivo, In Vitro	1	1	1	HNRNPK-Y230-p	HNRNPK-230	HNRPK	heterogeneous nuclear ribonucleoprotein K	hnRNP	Y
HNRNPK	hnRNP K	human	P61978	50976	456002	Y234-p	PNFYDETYDYGGFTM	NA	In Vivo, In Vitro	1	1	0	HNRNPK-Y234-p	HNRNPK-234	HNRPK	heterogeneous nuclear ribonucleoprotein K	hnRNP	Y
HNRNPK	hnRNP K	human	P61978	50976	456003	Y236-p	FYDETYDYGGFTMMF	NA	In Vivo, In Vitro	1	1	0	HNRNPK-Y236-p	HNRNPK-236	HNRPK	heterogeneous nuclear ribonucleoprotein K	hnRNP	Y
HNRNPK	hnRNP K	human	P61978	50976	456004	Y380-p	YAGGRGSYGDLGGPI	NA	In Vivo, In Vitro	2	18	19	HNRNPK-Y380-p	HNRNPK-380	HNRPK	heterogeneous nuclear ribonucleoprotein K	hnRNP	N
HNRNPK	hnRNP K	human	P61978	50976	465997	Y458-p	LQNSVKQYSGKFFXX	NA	In Vitro	2	0	4	HNRNPK-Y458-p	HNRNPK-458	HNRPK	heterogeneous nuclear ribonucleoprotein K	hnRNP	N
HNRNPK	hnRNP K	human	P61978	50976	455999	Y72-p	IKALRTDYNASVSVP	KH_1	In Vivo, In Vitro	2	3	0	HNRNPK-Y72-p	HNRNPK-72	HNRPK	heterogeneous nuclear ribonucleoprotein K	hnRNP	Y
JUP	CTNNG	human	P14923	81745	456973	Y644-p	RNEGTATYAAAVLFR	NA	In Vitro	1	0	27	JUP-Y644-p	JUP-644	PLAK	junction plakoglobin	Occasionally detected in C complex	Y
KHSRP	KHSRP	human	Q92945	73115	3556400	Y317-p	GFGDRNEYGSRIGGG	NA	In Vitro	1	0	63	KHSRP-Y317-p	KHSRP-317	FUBP2	KH-type splicing regulatory protein	alternative splicing factor	Y
KHSRP	KHSRP	human	Q92945	73115	7326501	Y583-p	WAAYYSHYYQQPPGP	NA	In Vitro	1	0	0	KHSRP-Y583-p	KHSRP-583	FUBP2	KH-type splicing regulatory protein	alternative splicing factor	Y
KHSRP	KHSRP	human	Q92945	73115	462454	Y688-p	YYRQQAAYYGQTPGP	DUF1897	In Vitro	1	1	1	KHSRP-Y688-p	KHSRP-688	FUBP2	KH-type splicing regulatory protein	alternative splicing factor	Y
RBM10	RBM10 iso2	human	P98175-2	103433	7366800	Y16-p	RGDRTGRYGATDRSQ	NA	In Vitro	1	0	0	RBM10-Y16-p	RBM10-16	RBM10	RNA binding motif protein 10	Recruited at A complex	Y	Conserved in Xenopus RBM5
RBM10	RBM10 iso2	human	P98175-2	103433	473480	Y434-p	SEEPPVDYSYYQQDE	NA	In Vitro	1	0	0	RBM10-Y434-p	RBM10-434	RBM10	RNA binding motif protein 10	Recruited at A complex	Y	Conserved in Xenopus RBM5
RBM10	RBM10 iso2	human	P98175-2	103433	7326503	Y905-p	LGARGSSYGVTSTES	NA	In Vitro	1	0	0	RBM10-Y905-p	RBM10-905	RBM10	RNA binding motif protein 10	Recruited at A complex	Y	Conserved in Xenopus RBM5
SF3B2	SF3B2	human	Q13435	100228	474329	Y379-p	VTEEPEIYEPNFIFF	NA	In Vitro	1	0	2	SF3B2-Y379-p	SF3B2-379	SF3B2	splicing factor 3b, subunit 2, 145kDa	17S U2 snRNP	Y
SF3B2	SF3B2	human	Q13435	100228	3457796	Y592-p	TIHGDLYYEGKEFET	DUF382	In Vitro	1	0	1	SF3B2-Y592-p	SF3B2-592	SF3B2	splicing factor 3b, subunit 2, 145kDa	17S U2 snRNP	Y
SFPQ	PSF	human	P23246	76149	7366811	Y597-p	RRQREESYSRMGYMD	NA	In Vitro	1	0	2	SFPQ-Y597-p	SFPQ-597	SFPQ	splicing factor proline/glutamine-rich	linked to splicing	Y
SFPQ	PSF	human	P23246	76149	473374	Y691-p	GPGTPAGYGRGREEY	NA	In Vitro	1	2	10	SFPQ-Y691-p	SFPQ-691	SFPQ	splicing factor proline/glutamine-rich	linked to splicing	Y
SRRT	SRRT	human	Q9BXP5	100666	7366810	Y175-p	AVKRYNDYKLDFRRQ	DUF3546	In Vitro	1	0	0	SRRT-Y175-p	SRRT-175	SRRT	serrate RNA effector molecule homolog (Arabidopsis)	pre-mRNA/mRNA binding proteins	Y
SRRT	SRRT	human	Q9BXP5	100666	7366808	Y798-p	TPQGLMPYGQPRPPI	ARS2	In Vitro	1	0	0	SRRT-Y798-p	SRRT-798	SRRT	serrate RNA effector molecule homolog (Arabidopsis)	pre-mRNA/mRNA binding proteins	Y
SRRT	SRRT	human	Q9BXP5	100666	7366807	Y836-p	YGAGRGNYDAFRGQG	ARS2	In Vitro	1	0	0	SRRT-Y836-p	SRRT-836	SRRT	serrate RNA effector molecule homolog (Arabidopsis)	pre-mRNA/mRNA binding proteins	Y
SRRT	SRRT	human	Q9BXP5	100666	7366809	Y92-p	DEHSSDPYHSGYEMP	NA	In Vitro	1	0	0	SRRT-Y92-p	SRRT-92	SRRT	serrate RNA effector molecule homolog (Arabidopsis)	pre-mRNA/mRNA binding proteins	Y
THRAP3	Trap150	human	Q9Y2W1	108666	7366806	Y107-p	NRGGYGNYRSNWQNY	NA	In Vitro	1	0	0	THRAP3-Y107-p	THRAP3-107	TR150	thyroid hormone receptor associated protein 3	Recruited at A complex	Y
THRAP3	Trap150	human	Q9Y2W1	108666	6422800	Y118-p	WQNYRQAYSPRRGRS	NA	In Vitro	1	0	0	THRAP3-Y118-p	THRAP3-118	TR150	thyroid hormone receptor associated protein 3	Recruited at A complex	Y
THRAP3	Trap150	human	Q9Y2W1	108666	480818	Y344-p	AASGGAAYTKRYLEE	THRAP3_BCLAF1	In Vitro	1	0	6	THRAP3-Y344-p	THRAP3-344	TR150	thyroid hormone receptor associated protein 3	Recruited at A complex	Y
THRAP3	Trap150	human	Q9Y2W1	108666	4929715	Y68-p	ERNHPRVYQNRDFRG	NA	In Vitro	1	0	0	THRAP3-Y68-p	THRAP3-68	TR150	thyroid hormone receptor associated protein 3	Recruited at A complex	Y
ZC3H4	ZC3H4	human	Q9UPT8	140257	7366812	Y1218-p	PTDRYNSYNRPRPKA	NA	In Vitro	1	0	0	ZC3H4-Y1218-p	ZC3H4-1218	ZC3H4	zinc finger CCCH-type containing 4	other rna binding domain containing	Y
ZC3H4	ZC3H4	human	Q9UPT8	140257	3425765	Y158-p	GHRKYREYSPPYAPS	NA	In Vitro	1	2	6	ZC3H4-Y158-p	ZC3H4-158	ZC3H4	zinc finger CCCH-type containing 4	other rna binding domain containing	Y
ZC3H4	ZC3H4	human	Q9UPT8	140257	477406	Y247-p	SRGRGRGYRGRGSRG	NA	In Vitro	1	0	1	ZC3H4-Y247-p	ZC3H4-247	ZC3H4	zinc finger CCCH-type containing 4	other rna binding domain containing	N

## Sheet: Phosphosite and Protein heatmap
Notes: Relative abundance of tyrosine phosphosites within each class of splicing factor for each PhosphoSitePlus dataset. Data for heatmap in Figure 2C.
	% abundance within each dataset
		PhosphoSitePlus
Spliceosome.db Class	Splicing factors (317)	All phosphosites (pS/pT/pY; 6546)	pY (1100)	Src substrates (34)
Sm	2.21	0.17	0.22	0
U1 snRNP	1.58	0.55	0.78	0
U11/U12 snRNP	1.58	0.11	0	0
17S U2 snRNP	4.1	2.72	3.22	5.88
17S U2 snRNP associated	3.47	3.58	3.1	0
U5 snRNP	2.84	1.56	2	0
LSm	2.52	0.23	0.44	0
U4/U6 snRNP	2.21	0.55	0.78	0
U4/U6 recycling	0.32	0.17	0.11	0
tri-snRNP	0.63	0.67	0.78	0
Recruited at A complex	2.52	4.37	3.66	20.59
PRP19 complex	2.84	1.94	2.66	0
PRP19 related	2.84	0.91	1.77	0
Recruited at B complex	2.52	2.49	1.88	0
Recruited at Bact complex	3.79	1.88	1.55	0
Recruited at C complex	5.68	2.19	2.11	0
Second step factors	1.58	0.82	1.11	0
RES complex	0.95	1.79	0.44	0
EJC/mRNP	3.79	4.32	2.77	0
misc. proteins found irregularly with spliceosomes	3.79	1.77	1.88	0
Occasionally detected in Bact complex	3.15	2.47	1.11	0
Occasionally detected in C complex	3.79	2.59	4.32	2.94
pre-mRNA/mRNA binding proteins	6.62	8.63	10.42	14.71
hnRNP	9.15	12.08	23.61	23.53
SR protein	5.05	8.22	7.43	0
SR related	0.63	13.92	1.22	0
linked to splicing	1.26	1.05	1.66	5.88
alternative splicing factor	4.42	2.45	3.22	17.65
other rna binding domain containing	14.2	15.8	15.74	8.82
